# Supplementary material for: Exploiting nonaqueous self-stratified electrolyte systems toward large-scale energy storage
Source: Nat Commun. 2023 Apr 20;14:2267. doi: 10.1038/s41467-023-37995-8 (PMC10119102; doi:10.1038/s41467-023-37995-8)
Supplement: Supplementary file 7 — Source Data [file 41467_2023_37995_MOESM7_ESM.zip]

Archive with 3 entries (3 files):
- Source data 1.xlsx
- Source data 2.xlsx
- Source data-3.xlsx
