# Supplementary material for: Exploiting nonaqueous self-stratified electrolyte systems toward large-scale energy storage
Source: Nat Commun. 2023 Apr 20;14:2267. doi: 10.1038/s41467-023-37995-8 (PMC10119102; doi:10.1038/s41467-023-37995-8)
Supplement: Supplementary file 7 — Source Data [file 41467_2023_37995_MOESM7_ESM.zip › Source data 1.xlsx]

## Sheet: Figure 2c
Time(ps)	No.2	Time(ps)	No.3	Time(ps)	No.7
0	0	0	0	0	0
10	0.0287	10	0.029	10	0.02343
20	0.04407	20	0.04572	20	0.0351
30	0.05736	30	0.06028	30	0.04525
40	0.07005	40	0.07385	40	0.05455
50	0.08221	50	0.08694	50	0.06335
60	0.09393	60	0.09948	60	0.07192
70	0.10539	70	0.11172	70	0.08036
80	0.11656	80	0.12374	80	0.08858
90	0.12755	90	0.13559	90	0.09659
100	0.13833	100	0.14714	100	0.10464
110	0.14881	110	0.15854	110	0.11254
120	0.15934	120	0.16962	120	0.12024
130	0.16982	130	0.18062	130	0.12795
140	0.18	140	0.19152	140	0.13556
150	0.19015	150	0.20224	150	0.14312
160	0.2002	160	0.21281	160	0.15065
170	0.21026	170	0.2233	170	0.15815
180	0.22033	180	0.2339	180	0.16558
190	0.23021	190	0.24439	190	0.17305
200	0.24014	200	0.25471	200	0.18038
210	0.25009	210	0.26488	210	0.18757
220	0.25984	220	0.27498	220	0.19476
230	0.26947	230	0.28497	230	0.20193
240	0.27905	240	0.29493	240	0.20907
250	0.28865	250	0.30508	250	0.2161
260	0.29813	260	0.31522	260	0.22296
270	0.30768	270	0.32525	270	0.22991
280	0.3171	280	0.33518	280	0.23686
290	0.32656	290	0.34489	290	0.24374
300	0.33598	300	0.3546	300	0.25055
310	0.34539	310	0.36435	310	0.25751
320	0.35472	320	0.37398	320	0.26431
330	0.36387	330	0.38369	330	0.27121
340	0.37308	340	0.39338	340	0.27811
350	0.38232	350	0.40308	350	0.28501
360	0.3916	360	0.41261	360	0.29184
370	0.40096	370	0.422	370	0.29865
380	0.41017	380	0.43123	380	0.30536
390	0.41943	390	0.44048	390	0.31212
400	0.42869	400	0.44967	400	0.31879
410	0.43805	410	0.45873	410	0.32554
420	0.44736	420	0.46792	420	0.33227
430	0.45671	430	0.47731	430	0.339
440	0.46608	440	0.48667	440	0.34559
450	0.47538	450	0.49603	450	0.35223
460	0.48461	460	0.50528	460	0.35886
470	0.49387	470	0.51458	470	0.36554
480	0.50293	480	0.52383	480	0.37225
490	0.51214	490	0.53324	490	0.3789
500	0.52128	500	0.54252	500	0.38544
510	0.53043	510	0.5517	510	0.39205
520	0.53941	520	0.5608	520	0.39869
530	0.54848	530	0.56998	530	0.40532
540	0.55751	540	0.5791	540	0.41193
550	0.56637	550	0.58808	550	0.41858
560	0.57542	560	0.59692	560	0.42516
570	0.5842	570	0.60593	570	0.4317
580	0.59291	580	0.61482	580	0.43823
590	0.60176	590	0.6237	590	0.4448
600	0.61063	600	0.63259	600	0.45131
610	0.61946	610	0.64165	610	0.45796
620	0.62828	620	0.65062	620	0.46453
630	0.63714	630	0.6595	630	0.47105
640	0.64589	640	0.66835	640	0.47755
650	0.65475	650	0.67728	650	0.48382
660	0.66364	660	0.68627	660	0.49001
670	0.67242	670	0.69518	670	0.49633
680	0.68119	680	0.70412	680	0.50262
690	0.69003	690	0.71301	690	0.50896
700	0.69878	700	0.72186	700	0.51523
710	0.70758	710	0.73071	710	0.52139
720	0.71627	720	0.7394	720	0.52751
730	0.72503	730	0.74811	730	0.53358
740	0.73377	740	0.75665	740	0.53962
750	0.74247	750	0.76517	750	0.54566
760	0.7513	760	0.77373	760	0.55179
770	0.76005	770	0.78246	770	0.55792
780	0.76878	780	0.79103	780	0.56395
790	0.77756	790	0.79956	790	0.56996
800	0.78627	800	0.8081	800	0.57617
810	0.79501	810	0.8168	810	0.58234
820	0.80373	820	0.82555	820	0.58833
830	0.81252	830	0.83426	830	0.59441
840	0.82127	840	0.84285	840	0.60038
850	0.82996	850	0.85149	850	0.60643
860	0.83873	860	0.86022	860	0.6125
870	0.84748	870	0.86881	870	0.61861
880	0.85625	880	0.87744	880	0.62454
890	0.86488	890	0.88597	890	0.63057
900	0.87359	900	0.89438	900	0.63665
910	0.8822	910	0.90293	910	0.64273
920	0.89092	920	0.91143	920	0.64874
930	0.89952	930	0.91986	930	0.65457
940	0.90809	940	0.92827	940	0.66044
950	0.91665	950	0.93659	950	0.66629
960	0.92526	960	0.94469	960	0.67206
970	0.9338	970	0.95271	970	0.67797
980	0.94235	980	0.9605	980	0.68382
990	0.95101	990	0.96833	990	0.68969
1000	0.95965	1000	0.97613	1000	0.6957
1010	0.96827	1010	0.98393	1010	0.70151
1020	0.97676	1020	0.99174	1020	0.70735
1030	0.98526	1030	0.99945	1030	0.71322
1040	0.99372	1040	1.00722	1040	0.71899
1050	1.00213	1050	1.01511	1050	0.72468
1060	1.01063	1060	1.02307	1060	0.73048
1070	1.01931	1070	1.03097	1070	0.73627
1080	1.02773	1080	1.03887	1080	0.74195
1090	1.03622	1090	1.0466	1090	0.74769
1100	1.04477	1100	1.05431	1100	0.7536
1110	1.05316	1110	1.0619	1110	0.75943
1120	1.06161	1120	1.06946	1120	0.76527
1130	1.07007	1130	1.07704	1130	0.77115
1140	1.07855	1140	1.08457	1140	0.7771
1150	1.08699	1150	1.09212	1150	0.78318
1160	1.09534	1160	1.09977	1160	0.78917
1170	1.1036	1170	1.10732	1170	0.795
1180	1.11185	1180	1.11486	1180	0.80097
1190	1.12018	1190	1.12249	1190	0.80711
1200	1.12845	1200	1.13019	1200	0.81307
1210	1.13673	1210	1.13771	1210	0.81909
1220	1.145	1220	1.14526	1220	0.82497
1230	1.15328	1230	1.15284	1230	0.83086
1240	1.16155	1240	1.16038	1240	0.83688
1250	1.16989	1250	1.16794	1250	0.84287
1260	1.17821	1260	1.17554	1260	0.84892
1270	1.1864	1270	1.18305	1270	0.85494
1280	1.19452	1280	1.19071	1280	0.86091
1290	1.20273	1290	1.19837	1290	0.86688
1300	1.21089	1300	1.20615	1300	0.87284
1310	1.21901	1310	1.21386	1310	0.87865
1320	1.22717	1320	1.22168	1320	0.88455
1330	1.23517	1330	1.2294	1330	0.89037
1340	1.24333	1340	1.2373	1340	0.89633
1350	1.25146	1350	1.24503	1350	0.90223
1360	1.25958	1360	1.25263	1360	0.9081
1370	1.26763	1370	1.26013	1370	0.91388
1380	1.27574	1380	1.26768	1380	0.91962
1390	1.28387	1390	1.27526	1390	0.92542
1400	1.29195	1400	1.28275	1400	0.93124
1410	1.30001	1410	1.29023	1410	0.93703
1420	1.30804	1420	1.29771	1420	0.94272
1430	1.31614	1430	1.30525	1430	0.94842
1440	1.32415	1440	1.31273	1440	0.95413
1450	1.33232	1450	1.3204	1450	0.95978
1460	1.34036	1460	1.32815	1460	0.9655
1470	1.34819	1470	1.3359	1470	0.97129
1480	1.35618	1480	1.34367	1480	0.97706
1490	1.36409	1490	1.35141	1490	0.98291
1500	1.372	1500	1.35912	1500	0.98865
1510	1.37997	1510	1.3667	1510	0.99442
1520	1.38789	1520	1.37422	1520	1.00045
1530	1.39584	1530	1.3819	1530	1.00631
1540	1.40375	1540	1.38967	1540	1.0121
1550	1.41162	1550	1.39744	1550	1.01799
1560	1.41956	1560	1.40517	1560	1.0238
1570	1.42752	1570	1.41292	1570	1.02957
1580	1.43546	1580	1.42056	1580	1.03542
1590	1.44334	1590	1.42815	1590	1.0413
1600	1.45122	1600	1.43576	1600	1.04723
1610	1.4591	1610	1.44323	1610	1.05326
1620	1.46685	1620	1.45068	1620	1.05929
1630	1.47475	1630	1.45799	1630	1.06527
1640	1.48257	1640	1.4653	1640	1.0713
1650	1.4904	1650	1.47266	1650	1.07735
1660	1.49823	1660	1.4801	1660	1.08348
1670	1.50605	1670	1.48769	1670	1.08951
1680	1.51398	1680	1.49518	1680	1.09556
1690	1.52184	1690	1.5025	1690	1.10157
1700	1.5297	1700	1.50983	1700	1.10768
1710	1.53754	1710	1.51733	1710	1.11376
1720	1.54547	1720	1.52484	1720	1.11989
1730	1.55346	1730	1.53235	1730	1.1261
1740	1.56144	1740	1.53983	1740	1.1321
1750	1.5693	1750	1.54719	1750	1.13824
1760	1.57722	1760	1.55452	1760	1.14439
1770	1.58505	1770	1.5618	1770	1.1505
1780	1.59292	1780	1.56907	1780	1.15682
1790	1.60074	1790	1.57624	1790	1.16306
1800	1.60855	1800	1.5835	1800	1.16922
1810	1.61636	1810	1.59071	1810	1.1754
1820	1.62424	1820	1.59785	1820	1.1815
1830	1.63209	1830	1.60503	1830	1.18763
1840	1.63995	1840	1.61225	1840	1.19378
1850	1.64786	1850	1.61946	1850	1.19999
1860	1.65573	1860	1.62657	1860	1.20617
1870	1.66366	1870	1.63369	1870	1.21228
1880	1.67156	1880	1.64082	1880	1.2185
1890	1.6795	1890	1.64797	1890	1.22462
1900	1.68744	1900	1.65519	1900	1.23077
1910	1.69531	1910	1.66239	1910	1.23694
1920	1.70337	1920	1.66952	1920	1.24305
1930	1.71154	1930	1.67673	1930	1.24925
1940	1.71963	1940	1.68387	1940	1.25539
1950	1.72778	1950	1.69099	1950	1.26153
1960	1.73594	1960	1.69804	1960	1.26757
1970	1.74411	1970	1.70498	1970	1.27371
1980	1.75222	1980	1.71193	1980	1.27977
1990	1.76036	1990	1.71906	1990	1.28589
2000	1.76853	2000	1.72604	2000	1.29195
2010	1.77674	2010	1.73293	2010	1.29792
2020	1.78477	2020	1.73979	2020	1.30389
2030	1.79269	2030	1.74664	2030	1.30978
2040	1.80062	2040	1.75335	2040	1.31557
2050	1.80859	2050	1.76027	2050	1.32131
2060	1.81659	2060	1.7673	2060	1.32721
2070	1.82459	2070	1.77433	2070	1.33306
2080	1.83262	2080	1.78124	2080	1.33888
2090	1.8407	2090	1.78805	2090	1.34472
2100	1.84869	2100	1.79492	2100	1.3506
2110	1.85664	2110	1.80175	2110	1.35644
2120	1.86456	2120	1.80851	2120	1.36223
2130	1.87246	2130	1.81542	2130	1.36806
2140	1.88045	2140	1.82217	2140	1.37396
2150	1.88833	2150	1.82898	2150	1.37987
2160	1.89622	2160	1.83574	2160	1.3857
2170	1.90404	2170	1.84252	2170	1.39152
2180	1.91191	2180	1.84929	2180	1.39734
2190	1.9197	2190	1.85599	2190	1.40316
2200	1.92759	2200	1.86286	2200	1.40898
2210	1.93535	2210	1.86966	2210	1.41482
2220	1.94307	2220	1.87652	2220	1.42054
2230	1.95073	2230	1.88345	2230	1.42633
2240	1.9584	2240	1.89028	2240	1.432
2250	1.96624	2250	1.8971	2250	1.43774
2260	1.97396	2260	1.904	2260	1.44351
2270	1.98168	2270	1.91085	2270	1.44923
2280	1.98945	2280	1.91777	2280	1.45503
2290	1.99719	2290	1.92445	2290	1.46088
2300	2.00484	2300	1.93117	2300	1.46678
2310	2.01246	2310	1.93792	2310	1.47276
2320	2.02013	2320	1.94469	2320	1.47883
2330	2.02782	2330	1.95132	2330	1.48484
2340	2.03541	2340	1.95798	2340	1.49086
2350	2.04305	2350	1.96444	2350	1.49684
2360	2.05065	2360	1.97091	2360	1.50276
2370	2.05814	2370	1.9773	2370	1.50866
2380	2.06573	2380	1.9836	2380	1.51458
2390	2.07318	2390	1.98986	2390	1.5204
2400	2.08071	2400	1.99607	2400	1.52623
2410	2.0883	2410	2.00241	2410	1.53201
2420	2.09585	2420	2.00871	2420	1.53778
2430	2.10336	2430	2.0152	2430	1.54351
2440	2.11102	2440	2.02146	2440	1.54919
2450	2.11856	2450	2.02772	2450	1.55479
2460	2.1261	2460	2.03389	2460	1.56031
2470	2.13382	2470	2.04021	2470	1.56585
2480	2.14141	2480	2.04656	2480	1.57138
2490	2.14901	2490	2.05277	2490	1.57699
2500	2.15654	2500	2.05915	2500	1.5826
2510	2.16407	2510	2.06551	2510	1.58824
2520	2.17161	2520	2.07173	2520	1.59376
2530	2.17905	2530	2.07799	2530	1.59924
2540	2.18651	2540	2.08433	2540	1.60468
2550	2.19384	2550	2.09072	2550	1.61018
2560	2.2013	2560	2.09693	2560	1.6157
2570	2.20866	2570	2.1032	2570	1.62112
2580	2.21608	2580	2.10932	2580	1.62659
2590	2.22365	2590	2.11564	2590	1.63203
2600	2.23091	2600	2.12202	2600	1.63763
2610	2.23839	2610	2.12814	2610	1.6431
2620	2.24591	2620	2.13433	2620	1.64872
2630	2.25337	2630	2.14057	2630	1.65432
2640	2.26083	2640	2.14692	2640	1.65989
2650	2.26824	2650	2.15323	2650	1.66551
2660	2.27562	2660	2.15948	2660	1.67106
2670	2.283	2670	2.16591	2670	1.67651
2680	2.29037	2680	2.17235	2680	1.68209
2690	2.29774	2690	2.17872	2690	1.68762
2700	2.30527	2700	2.18512	2700	1.69322
2710	2.31261	2710	2.1916	2710	1.69885
2720	2.3198	2720	2.19802	2720	1.70443
2730	2.32717	2730	2.20443	2730	1.71023
2740	2.33454	2740	2.21077	2740	1.71605
2750	2.34193	2750	2.21713	2750	1.72182
2760	2.34934	2760	2.22348	2760	1.72757
2770	2.35669	2770	2.2299	2770	1.73336
2780	2.3641	2780	2.2364	2780	1.73918
2790	2.37156	2790	2.24292	2790	1.74496
2800	2.37895	2800	2.24941	2800	1.75081
2810	2.3864	2810	2.25582	2810	1.75667
2820	2.39396	2820	2.26232	2820	1.76253
2830	2.40135	2830	2.26891	2830	1.76837
2840	2.40889	2840	2.27541	2840	1.7743
2850	2.41644	2850	2.28179	2850	1.78027
2860	2.42395	2860	2.28828	2860	1.78628
2870	2.43155	2870	2.29488	2870	1.79219
2880	2.43918	2880	2.30143	2880	1.79818
2890	2.44689	2890	2.30793	2890	1.80426
2900	2.45442	2900	2.31419	2900	1.81033
2910	2.46199	2910	2.32056	2910	1.81633
2920	2.46961	2920	2.32671	2920	1.82235
2930	2.47708	2930	2.33288	2930	1.82844
2940	2.4847	2940	2.33891	2940	1.83432
2950	2.49254	2950	2.34511	2950	1.84027
2960	2.50028	2960	2.35139	2960	1.84625
2970	2.50804	2970	2.35762	2970	1.85227
2980	2.5159	2980	2.36378	2980	1.85847
2990	2.52377	2990	2.36999	2990	1.86443
3000	2.53177	3000	2.37609	3000	1.87052
3010	2.53948	3010	2.3822	3010	1.87655
3020	2.54726	3020	2.38841	3020	1.88262
3030	2.55508	3030	2.39463	3030	1.88883
3040	2.56299	3040	2.40069	3040	1.89499
3050	2.571	3050	2.40677	3050	1.90097
3060	2.57894	3060	2.41284	3060	1.90703
3070	2.58694	3070	2.41891	3070	1.91299
3080	2.59477	3080	2.42489	3080	1.91897
3090	2.60267	3090	2.43078	3090	1.92514
3100	2.61069	3100	2.43682	3100	1.93128
3110	2.61849	3110	2.44301	3110	1.93724
3120	2.62622	3120	2.44908	3120	1.9432
3130	2.6341	3130	2.45513	3130	1.94909
3140	2.6419	3140	2.46123	3140	1.95495
3150	2.64977	3150	2.46756	3150	1.96083
3160	2.6574	3160	2.47386	3160	1.96684
3170	2.66534	3170	2.48029	3170	1.97269
3180	2.67313	3180	2.4866	3180	1.97865
3190	2.68091	3190	2.49296	3190	1.9847
3200	2.68864	3200	2.49936	3200	1.99079
3210	2.6963	3210	2.50583	3210	1.99687
3220	2.704	3220	2.51226	3220	2.00296
3230	2.71179	3230	2.51869	3230	2.00905
3240	2.71934	3240	2.52516	3240	2.01508
3250	2.72702	3250	2.53169	3250	2.02114
3260	2.73475	3260	2.53815	3260	2.02728
3270	2.7425	3270	2.54452	3270	2.03338
3280	2.75008	3280	2.55082	3280	2.03942
3290	2.75779	3290	2.55715	3290	2.04532
3300	2.76555	3300	2.56353	3300	2.05144
3310	2.77327	3310	2.56982	3310	2.05763
3320	2.78105	3320	2.57603	3320	2.06383
3330	2.78886	3330	2.58221	3330	2.06999
3340	2.79672	3340	2.58848	3340	2.07607
3350	2.80446	3350	2.59472	3350	2.08233
3360	2.81243	3360	2.60099	3360	2.08876
3370	2.82038	3370	2.60742	3370	2.09515
3380	2.82822	3380	2.61374	3380	2.1015
3390	2.8361	3390	2.62016	3390	2.10795
3400	2.84392	3400	2.62653	3400	2.11439
3410	2.85177	3410	2.633	3410	2.12071
3420	2.85956	3420	2.63933	3420	2.12688
3430	2.86746	3430	2.64567	3430	2.13308
3440	2.87515	3440	2.65194	3440	2.13928
3450	2.88293	3450	2.65832	3450	2.1455
3460	2.89076	3460	2.66457	3460	2.15182
3470	2.89845	3470	2.67073	3470	2.1583
3480	2.90625	3480	2.67699	3480	2.16473
3490	2.91406	3490	2.68346	3490	2.17105
3500	2.92186	3500	2.6898	3500	2.17743
3510	2.92955	3510	2.69617	3510	2.18387
3520	2.93736	3520	2.70251	3520	2.19046
3530	2.94506	3530	2.70895	3530	2.19702
3540	2.95262	3540	2.7153	3540	2.20361
3550	2.9603	3550	2.72165	3550	2.21029
3560	2.96809	3560	2.72816	3560	2.21689
3570	2.97572	3570	2.73463	3570	2.2236
3580	2.98331	3580	2.74112	3580	2.23022
3590	2.99103	3590	2.74769	3590	2.23688
3600	2.99864	3600	2.75427	3600	2.24351
3610	3.00615	3610	2.76083	3610	2.25019
3620	3.01377	3620	2.76746	3620	2.25677
3630	3.02148	3630	2.77394	3630	2.26336
3640	3.02916	3640	2.78022	3640	2.27
3650	3.03702	3650	2.78631	3650	2.27671
3660	3.04479	3660	2.79236	3660	2.28332
3670	3.05244	3670	2.79849	3670	2.28998
3680	3.06009	3680	2.8047	3680	2.29648
3690	3.06779	3690	2.81081	3690	2.30292
3700	3.07543	3700	2.81689	3700	2.30949
3710	3.08307	3710	2.82301	3710	2.31582
3720	3.09087	3720	2.82909	3720	2.32223
3730	3.09862	3730	2.83502	3730	2.32862
3740	3.10634	3740	2.84087	3740	2.33498
3750	3.11424	3750	2.84666	3750	2.34131
3760	3.12208	3760	2.85268	3760	2.3477
3770	3.12997	3770	2.85852	3770	2.35399
3780	3.13788	3780	2.86454	3780	2.36033
3790	3.14579	3790	2.87046	3790	2.36658
3800	3.15364	3800	2.87654	3800	2.37283
3810	3.16149	3810	2.88251	3810	2.37912
3820	3.16943	3820	2.88844	3820	2.38533
3830	3.17728	3830	2.89457	3830	2.3916
3840	3.18519	3840	2.90057	3840	2.39797
3850	3.19291	3850	2.90658	3850	2.40433
3860	3.20071	3860	2.91263	3860	2.41064
3870	3.20847	3870	2.91858	3870	2.4169
3880	3.2163	3880	2.92456	3880	2.42307
3890	3.22395	3890	2.9305	3890	2.42924
3900	3.2317	3900	2.93643	3900	2.43525
3910	3.23946	3910	2.94243	3910	2.44154
3920	3.2471	3920	2.94827	3920	2.44773
3930	3.25495	3930	2.95417	3930	2.45402
3940	3.2627	3940	2.95997	3940	2.46029
3950	3.27031	3950	2.96558	3950	2.4664
3960	3.27785	3960	2.97118	3960	2.47271
3970	3.28547	3970	2.97673	3970	2.47903
3980	3.29314	3980	2.98227	3980	2.48533
3990	3.30085	3990	2.98786	3990	2.49154
4000	3.30852	4000	2.99349	4000	2.49778
4010	3.31606	4010	2.99909	4010	2.50387
4020	3.32357	4020	3.00464	4020	2.50998
4030	3.331	4030	3.01013	4030	2.51599
4040	3.33869	4040	3.01571	4040	2.52197
4050	3.34619	4050	3.02145	4050	2.52795
4060	3.35356	4060	3.02716	4060	2.53381
4070	3.36107	4070	3.03279	4070	2.53965
4080	3.36846	4080	3.03844	4080	2.5457
4090	3.37599	4090	3.04405	4090	2.55178
4100	3.38345	4100	3.04956	4100	2.5579
4110	3.39091	4110	3.05503	4110	2.56386
4120	3.39829	4120	3.06052	4120	2.56973
4130	3.40573	4130	3.06593	4130	2.57574
4140	3.41315	4140	3.07133	4140	2.58177
4150	3.42067	4150	3.07679	4150	2.58779
4160	3.42821	4160	3.08237	4160	2.59381
4170	3.43598	4170	3.08817	4170	2.59973
4180	3.44371	4180	3.09392	4180	2.60559
4190	3.45136	4190	3.09959	4190	2.6114
4200	3.45916	4200	3.10535	4200	2.61727
4210	3.46693	4210	3.11114	4210	2.62314
4220	3.47452	4220	3.11701	4220	2.62897
4230	3.48226	4230	3.12272	4230	2.63483
4240	3.4899	4240	3.12853	4240	2.64066
4250	3.49775	4250	3.13432	4250	2.64651
4260	3.50537	4260	3.14015	4260	2.65215
4270	3.51303	4270	3.14586	4270	2.65794
4280	3.52083	4280	3.15152	4280	2.66372
4290	3.52847	4290	3.15714	4290	2.66939
4300	3.53598	4300	3.16282	4300	2.67507
4310	3.5434	4310	3.16854	4310	2.68088
4320	3.55074	4320	3.17425	4320	2.68665
4330	3.558	4330	3.17992	4330	2.6924
4340	3.56522	4340	3.18556	4340	2.69809
4350	3.57233	4350	3.19124	4350	2.70378
4360	3.57954	4360	3.19686	4360	2.70952
4370	3.58664	4370	3.20263	4370	2.71545
4380	3.59368	4380	3.20837	4380	2.72139
4390	3.60076	4390	3.21415	4390	2.7272
4400	3.60789	4400	3.21989	4400	2.73303
4410	3.61507	4410	3.22572	4410	2.73896
4420	3.62231	4420	3.23168	4420	2.74489
4430	3.62957	4430	3.23769	4430	2.75078
4440	3.63682	4440	3.24349	4440	2.75662
4450	3.64413	4450	3.24942	4450	2.7624
4460	3.65133	4460	3.25528	4460	2.7682
4470	3.65877	4470	3.26116	4470	2.77395
4480	3.6662	4480	3.26703	4480	2.77977
4490	3.67362	4490	3.27283	4490	2.7855
4500	3.681	4500	3.27867	4500	2.79126
4510	3.68836	4510	3.28465	4510	2.79696
4520	3.69577	4520	3.29057	4520	2.80273
4530	3.7031	4530	3.2966	4530	2.80849
4540	3.71059	4540	3.30252	4540	2.81421
4550	3.71799	4550	3.30838	4550	2.82002
4560	3.72535	4560	3.31415	4560	2.82579
4570	3.73292	4570	3.31989	4570	2.83172
4580	3.74044	4580	3.32552	4580	2.83762
4590	3.74775	4590	3.3311	4590	2.84347
4600	3.75511	4600	3.33688	4600	2.84933
4610	3.76256	4610	3.34248	4610	2.85518
4620	3.76997	4620	3.34808	4620	2.86087
4630	3.77735	4630	3.35359	4630	2.8666
4640	3.78482	4640	3.35927	4640	2.87239
4650	3.7922	4650	3.36484	4650	2.87816
4660	3.79956	4660	3.37067	4660	2.88399
4670	3.80702	4670	3.37653	4670	2.8898
4680	3.81454	4680	3.3823	4680	2.89568
4690	3.82215	4690	3.38829	4690	2.90166
4700	3.8298	4700	3.3942	4700	2.90749
4710	3.83733	4710	3.39999	4710	2.91331
4720	3.84502	4720	3.40569	4720	2.91902
4730	3.85276	4730	3.41142	4730	2.92476
4740	3.86055	4740	3.41708	4740	2.93059
4750	3.86838	4750	3.42277	4750	2.93628
4760	3.87612	4760	3.42848	4760	2.94197
4770	3.88409	4770	3.43429	4770	2.94757
4780	3.89193	4780	3.43992	4780	2.95336
4790	3.89973	4790	3.44557	4790	2.95905
4800	3.90763	4800	3.45135	4800	2.96471
4810	3.91554	4810	3.45721	4810	2.97034
4820	3.92346	4820	3.46308	4820	2.97586
4830	3.93134	4830	3.469	4830	2.98134
4840	3.93933	4840	3.47489	4840	2.98679
4850	3.94716	4850	3.48082	4850	2.99226
4860	3.95526	4860	3.48677	4860	2.99783
4870	3.96321	4870	3.49274	4870	3.00339
4880	3.97116	4880	3.49863	4880	3.00908
4890	3.97919	4890	3.50462	4890	3.01466
4900	3.98727	4900	3.51069	4900	3.02032
4910	3.99522	4910	3.51677	4910	3.02587
4920	4.00323	4920	3.52293	4920	3.03147
4930	4.01105	4930	3.52904	4930	3.03696
4940	4.01898	4940	3.53504	4940	3.0425
4950	4.02695	4950	3.54131	4950	3.04795
4960	4.03484	4960	3.54762	4960	3.05356
4970	4.04282	4970	3.55379	4970	3.05915
4980	4.05075	4980	3.55991	4980	3.06483
4990	4.0588	4990	3.56609	4990	3.07039
5000	4.06687	5000	3.57227	5000	3.07603
5010	4.07481	5010	3.57836	5010	3.08157
5020	4.08281	5020	3.58443	5020	3.08716
5030	4.09094	5030	3.59048	5030	3.09284
5040	4.09897	5040	3.59642	5040	3.09838
5050	4.10684	5050	3.60236	5050	3.10394
5060	4.11482	5060	3.60824	5060	3.10952
5070	4.12259	5070	3.6142	5070	3.11512
5080	4.13035	5080	3.62009	5080	3.12067
5090	4.13821	5090	3.62606	5090	3.12621
5100	4.1461	5100	3.63201	5100	3.13169
5110	4.15377	5110	3.63776	5110	3.13717
5120	4.16138	5120	3.64372	5120	3.14271
5130	4.1693	5130	3.64959	5130	3.14826
5140	4.17729	5140	3.65538	5140	3.1539
5150	4.18514	5150	3.66111	5150	3.15949
5160	4.19296	5160	3.66684	5160	3.1651
5170	4.20064	5170	3.67271	5170	3.17073
5180	4.20847	5180	3.6785	5180	3.17631
5190	4.21618	5190	3.68415	5190	3.18187
5200	4.22391	5200	3.6899	5200	3.18732
5210	4.23173	5210	3.69572	5210	3.19267
5220	4.23964	5220	3.70167	5220	3.19809
5230	4.24753	5230	3.70751	5230	3.20348
5240	4.25548	5240	3.71339	5240	3.20898
5250	4.26333	5250	3.71924	5250	3.21449
5260	4.27131	5260	3.72513	5260	3.22001
5270	4.27923	5270	3.73113	5270	3.22546
5280	4.28717	5280	3.73705	5280	3.23087
5290	4.29513	5290	3.74302	5290	3.23628
5300	4.30308	5300	3.74886	5300	3.24168
5310	4.311	5310	3.7548	5310	3.24713
5320	4.31908	5320	3.76078	5320	3.25256
5330	4.32708	5330	3.76689	5330	3.25799
5340	4.33519	5340	3.77296	5340	3.2633
5350	4.34308	5350	3.77881	5350	3.2686
5360	4.35078	5360	3.78469	5360	3.27414
5370	4.35878	5370	3.79064	5370	3.27957
5380	4.36669	5380	3.79632	5380	3.28497
5390	4.37457	5390	3.8022	5390	3.29066
5400	4.38267	5400	3.80806	5400	3.2963
5410	4.39061	5410	3.81396	5410	3.30175
5420	4.3986	5420	3.81977	5420	3.30724
5430	4.40656	5430	3.82558	5430	3.31266
5440	4.41433	5440	3.8312	5440	3.3181
5450	4.42221	5450	3.83683	5450	3.32361
5460	4.43018	5460	3.84246	5460	3.3292
5470	4.43817	5470	3.84801	5470	3.33466
5480	4.44602	5480	3.85342	5480	3.34026
5490	4.45382	5490	3.85885	5490	3.34588
5500	4.46154	5500	3.86432	5500	3.35157
5510	4.46921	5510	3.86992	5510	3.35726
5520	4.47692	5520	3.87545	5520	3.36294
5530	4.48462	5530	3.88099	5530	3.36865
5540	4.49236	5540	3.88652	5540	3.37437
5550	4.50008	5550	3.892	5550	3.38015
5560	4.50773	5560	3.89758	5560	3.38582
5570	4.51549	5570	3.9032	5570	3.39156
5580	4.52317	5580	3.90865	5580	3.39737
5590	4.53084	5590	3.9141	5590	3.40322
5600	4.53861	5600	3.9196	5600	3.40901
5610	4.54649	5610	3.92498	5610	3.41482
5620	4.55457	5620	3.93036	5620	3.42059
5630	4.56266	5630	3.93589	5630	3.42625
5640	4.57077	5640	3.94141	5640	3.43209
5650	4.57885	5650	3.94685	5650	3.43778
5660	4.58698	5660	3.9524	5660	3.44333
5670	4.59518	5670	3.95791	5670	3.44906
5680	4.60336	5680	3.96326	5680	3.45496
5690	4.61143	5690	3.96855	5690	3.46071
5700	4.61948	5700	3.97382	5700	3.46642
5710	4.6275	5710	3.97895	5710	3.47202
5720	4.63546	5720	3.98406	5720	3.47761
5730	4.64352	5730	3.98931	5730	3.48322
5740	4.65159	5740	3.99453	5740	3.48884
5750	4.65984	5750	3.99991	5750	3.49453
5760	4.66791	5760	4.00525	5760	3.50018
5770	4.67588	5770	4.01034	5770	3.5058
5780	4.68384	5780	4.01554	5780	3.51155
5790	4.69175	5790	4.02083	5790	3.51706
5800	4.69969	5800	4.02604	5800	3.5226
5810	4.70773	5810	4.0313	5810	3.52811
5820	4.71591	5820	4.03647	5820	3.53377
5830	4.72408	5830	4.04168	5830	3.53952
5840	4.73222	5840	4.04684	5840	3.54536
5850	4.74028	5850	4.05204	5850	3.55097
5860	4.74819	5860	4.0574	5860	3.55658
5870	4.7562	5870	4.06263	5870	3.56228
5880	4.76415	5880	4.06789	5880	3.56791
5890	4.77214	5890	4.07311	5890	3.57347
5900	4.7801	5900	4.07828	5900	3.57893
5910	4.78801	5910	4.08356	5910	3.5844
5920	4.79587	5920	4.08887	5920	3.59012
5930	4.80364	5930	4.09423	5930	3.59586
5940	4.81134	5940	4.09955	5940	3.60157
5950	4.81926	5950	4.10485	5950	3.60733
5960	4.82712	5960	4.11004	5960	3.61303
5970	4.83496	5970	4.11532	5970	3.6186
5980	4.84296	5980	4.12067	5980	3.62431
5990	4.85087	5990	4.12617	5990	3.63
6000	4.8588	6000	4.13173	6000	3.63565
6010	4.86674	6010	4.13719	6010	3.64147
6020	4.87461	6020	4.14257	6020	3.64749
6030	4.88244	6030	4.14785	6030	3.65326
6040	4.89032	6040	4.15304	6040	3.65904
6050	4.89814	6050	4.15832	6050	3.6648
6060	4.90612	6060	4.16333	6060	3.67051
6070	4.91396	6070	4.16844	6070	3.67623
6080	4.922	6080	4.17368	6080	3.68204
6090	4.92994	6090	4.17906	6090	3.68775
6100	4.93794	6100	4.18455	6100	3.69342
6110	4.94588	6110	4.19005	6110	3.69914
6120	4.95386	6120	4.19543	6120	3.70485
6130	4.9616	6130	4.20069	6130	3.71058
6140	4.96957	6140	4.20601	6140	3.71638
6150	4.97748	6150	4.21131	6150	3.72219
6160	4.98537	6160	4.21662	6160	3.72803
6170	4.99324	6170	4.22184	6170	3.73375
6180	5.00105	6180	4.22716	6180	3.73961
6190	5.0089	6190	4.23241	6190	3.74543
6200	5.01649	6200	4.23772	6200	3.75123
6210	5.02433	6210	4.24326	6210	3.75697
6220	5.03227	6220	4.24881	6220	3.76268
6230	5.04022	6230	4.25425	6230	3.76839
6240	5.04826	6240	4.25969	6240	3.77421
6250	5.05626	6250	4.26513	6250	3.78002
6260	5.06431	6260	4.27057	6260	3.78591
6270	5.07241	6270	4.27582	6270	3.79173
6280	5.0804	6280	4.28106	6280	3.79755
6290	5.08832	6290	4.28647	6290	3.8034
6300	5.09641	6300	4.29175	6300	3.80921
6310	5.10449	6310	4.29687	6310	3.81486
6320	5.11246	6320	4.30198	6320	3.82051
6330	5.12036	6330	4.30705	6330	3.82625
6340	5.12839	6340	4.31225	6340	3.83206
6350	5.13636	6350	4.31757	6350	3.83795
6360	5.14435	6360	4.32292	6360	3.84387
6370	5.15257	6370	4.3282	6370	3.84966
6380	5.16071	6380	4.33338	6380	3.85536
6390	5.16902	6390	4.33854	6390	3.86109
6400	5.17713	6400	4.34365	6400	3.86688
6410	5.18538	6410	4.34876	6410	3.87263
6420	5.19358	6420	4.35379	6420	3.8784
6430	5.20179	6430	4.35897	6430	3.88419
6440	5.20989	6440	4.36389	6440	3.88988
6450	5.21802	6450	4.36873	6450	3.89556
6460	5.22634	6460	4.37358	6460	3.90125
6470	5.23442	6470	4.37867	6470	3.90705
6480	5.24259	6480	4.38371	6480	3.91297
6490	5.25082	6490	4.38876	6490	3.91875
6500	5.25916	6500	4.39373	6500	3.92459
6510	5.26733	6510	4.39856	6510	3.93048
6520	5.27535	6520	4.40339	6520	3.93638
6530	5.28342	6530	4.40836	6530	3.94233
6540	5.29157	6540	4.41338	6540	3.94824
6550	5.29984	6550	4.41837	6550	3.95424
6560	5.30807	6560	4.42343	6560	3.96023
6570	5.31644	6570	4.42843	6570	3.96616
6580	5.32464	6580	4.43376	6580	3.97212
6590	5.3329	6590	4.43904	6590	3.97787
6600	5.34133	6600	4.4443	6600	3.98364
6610	5.34979	6610	4.44936	6610	3.9894
6620	5.3583	6620	4.45443	6620	3.99522
6630	5.36674	6630	4.45937	6630	4.00112
6640	5.37509	6640	4.46439	6640	4.00689
6650	5.38367	6650	4.46935	6650	4.0128
6660	5.39218	6660	4.47434	6660	4.0186
6670	5.40066	6670	4.4794	6670	4.02439
6680	5.40916	6680	4.48441	6680	4.03012
6690	5.41749	6690	4.48945	6690	4.03597
6700	5.42598	6700	4.49437	6700	4.04177
6710	5.43458	6710	4.49938	6710	4.04776
6720	5.44299	6720	4.50415	6720	4.05354
6730	5.45146	6730	4.5091	6730	4.05954
6740	5.45987	6740	4.514	6740	4.06534
6750	5.46825	6750	4.51895	6750	4.07119
6760	5.47669	6760	4.52373	6760	4.07713
6770	5.48496	6770	4.52862	6770	4.08291
6780	5.49331	6780	4.53345	6780	4.08873
6790	5.50173	6790	4.53819	6790	4.09456
6800	5.51015	6800	4.54285	6800	4.10034
6810	5.51859	6810	4.54751	6810	4.10607
6820	5.52718	6820	4.55241	6820	4.11194
6830	5.53566	6830	4.55736	6830	4.11773
6840	5.54414	6840	4.56238	6840	4.12362
6850	5.55263	6850	4.56742	6850	4.1294
6860	5.56118	6860	4.57237	6860	4.13519
6870	5.56976	6870	4.5773	6870	4.14117
6880	5.57838	6880	4.58222	6880	4.14723
6890	5.58714	6890	4.58711	6890	4.15316
6900	5.5957	6900	4.59196	6900	4.15922
6910	5.60422	6910	4.59701	6910	4.16535
6920	5.61263	6920	4.60221	6920	4.1715
6930	5.62101	6930	4.60731	6930	4.17765
6940	5.62939	6940	4.61231	6940	4.18373
6950	5.63783	6950	4.61726	6950	4.18976
6960	5.64613	6960	4.62215	6960	4.19582
6970	5.65436	6970	4.62705	6970	4.20187
6980	5.66261	6980	4.63195	6980	4.20784
6990	5.67076	6990	4.63681	6990	4.21393
7000	5.679	7000	4.64175	7000	4.22005
7010	5.68698	7010	4.64674	7010	4.22618
7020	5.69518	7020	4.65175	7020	4.23229
7030	5.70359	7030	4.65674	7030	4.23835
7040	5.71182	7040	4.66157	7040	4.24443
7050	5.71996	7050	4.66639	7050	4.25051
7060	5.72804	7060	4.67113	7060	4.25646
7070	5.73617	7070	4.6759	7070	4.26266
7080	5.74433	7080	4.68049	7080	4.26879
7090	5.75246	7090	4.68507	7090	4.27486
7100	5.76069	7100	4.68965	7100	4.28093
7110	5.76873	7110	4.69404	7110	4.28708
7120	5.77672	7120	4.69843	7120	4.29323
7130	5.78461	7130	4.70278	7130	4.2994
7140	5.79265	7140	4.70706	7140	4.30555
7150	5.80058	7150	4.71143	7150	4.31164
7160	5.80848	7160	4.71573	7160	4.31783
7170	5.8165	7170	4.72011	7170	4.32407
7180	5.82462	7180	4.72455	7180	4.33029
7190	5.83257	7190	4.72904	7190	4.33657
7200	5.84068	7200	4.73352	7200	4.34287
7210	5.84883	7210	4.73792	7210	4.34907
7220	5.85693	7220	4.74235	7220	4.35528
7230	5.86498	7230	4.74681	7230	4.36135
7240	5.8729	7240	4.75135	7240	4.36741
7250	5.88093	7250	4.75589	7250	4.37339
7260	5.88889	7260	4.76033	7260	4.37921
7270	5.89693	7270	4.76464	7270	4.38511
7280	5.90513	7280	4.76892	7280	4.39095
7290	5.91326	7290	4.77331	7290	4.39682
7300	5.92139	7300	4.77782	7300	4.40279
7310	5.92946	7310	4.7823	7310	4.40871
7320	5.93764	7320	4.78664	7320	4.41472
7330	5.94586	7330	4.79109	7330	4.42072
7340	5.95401	7340	4.7954	7340	4.42669
7350	5.96232	7350	4.79984	7350	4.43263
7360	5.97058	7360	4.80431	7360	4.4386
7370	5.97877	7370	4.80865	7370	4.44448
7380	5.98709	7380	4.81305	7380	4.45052
7390	5.99547	7390	4.8175	7390	4.45656
7400	6.00382	7400	4.82196	7400	4.46262
7410	6.01229	7410	4.82647	7410	4.46865
7420	6.02082	7420	4.83105	7420	4.47474
7430	6.02924	7430	4.83555	7430	4.48088
7440	6.03769	7440	4.84013	7440	4.48713
7450	6.04635	7450	4.84467	7450	4.49327
7460	6.05491	7460	4.84922	7460	4.49948
7470	6.06339	7470	4.8537	7470	4.50566
7480	6.07179	7480	4.85824	7480	4.51184
7490	6.08022	7490	4.86281	7490	4.5182
7500	6.08878	7500	4.86725	7500	4.52446
7510	6.09713	7510	4.87156	7510	4.53058
7520	6.10556	7520	4.87596	7520	4.53674
7530	6.11388	7530	4.88036	7530	4.54294
7540	6.12228	7540	4.88477	7540	4.54911
7550	6.13087	7550	4.88929	7550	4.55533
7560	6.13958	7560	4.89404	7560	4.56136
7570	6.14818	7570	4.8988	7570	4.56733
7580	6.15675	7580	4.90351	7580	4.57331
7590	6.16559	7590	4.90824	7590	4.5792
7600	6.17436	7600	4.91283	7600	4.58524
7610	6.18317	7610	4.91721	7610	4.59127
7620	6.19192	7620	4.92156	7620	4.5973
7630	6.20072	7630	4.92598	7630	4.60322
7640	6.20966	7640	4.93038	7640	4.60922
7650	6.21853	7650	4.93487	7650	4.61531
7660	6.22735	7660	4.93938	7660	4.62157
7670	6.23627	7670	4.94384	7670	4.6277
7680	6.24494	7680	4.94839	7680	4.63377
7690	6.25382	7690	4.95283	7690	4.63981
7700	6.2628	7700	4.95734	7700	4.64586
7710	6.2717	7710	4.96162	7710	4.65199
7720	6.28044	7720	4.96591	7720	4.65816
7730	6.28914	7730	4.97044	7730	4.66418
7740	6.29785	7740	4.97483	7740	4.67018
7750	6.30658	7750	4.97918	7750	4.67611
7760	6.31524	7760	4.98342	7760	4.68201
7770	6.32393	7770	4.9876	7770	4.68787
7780	6.33266	7780	4.99191	7780	4.69376
7790	6.34159	7790	4.99616	7790	4.69971
7800	6.35044	7800	5.00054	7800	4.70565
7810	6.35932	7810	5.00504	7810	4.71153
7820	6.36834	7820	5.00951	7820	4.71746
7830	6.37731	7830	5.01399	7830	4.72349
7840	6.38622	7840	5.01847	7840	4.72953
7850	6.39519	7850	5.02305	7850	4.73552
7860	6.40431	7860	5.0276	7860	4.74155
7870	6.4135	7870	5.03215	7870	4.74756
7880	6.42254	7880	5.03681	7880	4.75346
7890	6.4316	7890	5.04156	7890	4.75947
7900	6.44072	7900	5.04623	7900	4.76551
7910	6.4498	7910	5.0509	7910	4.7715
7920	6.45868	7920	5.05542	7920	4.7775
7930	6.46756	7930	5.06009	7930	4.78343
7940	6.47655	7940	5.06473	7940	4.78942
7950	6.48542	7950	5.06945	7950	4.79547
7960	6.49442	7960	5.07415	7960	4.80139
7970	6.50318	7970	5.07869	7970	4.80741
7980	6.51216	7980	5.0832	7980	4.81355
7990	6.52096	7990	5.08765	7990	4.81978
8000	6.53006	8000	5.09217	8000	4.82594
8010	6.53913	8010	5.09681	8010	4.83212
8020	6.54823	8020	5.10147	8020	4.83813
8030	6.55721	8030	5.10607	8030	4.84406
8040	6.5661	8040	5.11062	8040	4.85014
8050	6.57494	8050	5.11508	8050	4.85632
8060	6.58376	8060	5.11949	8060	4.86252
8070	6.59261	8070	5.12393	8070	4.8686
8080	6.60149	8080	5.12833	8080	4.87473
8090	6.61058	8090	5.13264	8090	4.88081
8100	6.61956	8100	5.13697	8100	4.88683
8110	6.62866	8110	5.14123	8110	4.89293
8120	6.63773	8120	5.14542	8120	4.89913
8130	6.64675	8130	5.14962	8130	4.90535
8140	6.65596	8140	5.15401	8140	4.91153
8150	6.66508	8150	5.1584	8150	4.91776
8160	6.67426	8160	5.16278	8160	4.92385
8170	6.68334	8170	5.16714	8170	4.93003
8180	6.69258	8180	5.17162	8180	4.93615
8190	6.70179	8190	5.17618	8190	4.94218
8200	6.71098	8200	5.18043	8200	4.94809
8210	6.71998	8210	5.18477	8210	4.95404
8220	6.72911	8220	5.18929	8220	4.96007
8230	6.7381	8230	5.19365	8230	4.96609
8240	6.74715	8240	5.19814	8240	4.97202
8250	6.75623	8250	5.20271	8250	4.97787
8260	6.76534	8260	5.20759	8260	4.98382
8270	6.77446	8270	5.21255	8270	4.98995
8280	6.78359	8280	5.21741	8280	4.99594
8290	6.79251	8290	5.22213	8290	5.00201
8300	6.80166	8300	5.22698	8300	5.008
8310	6.81071	8310	5.2318	8310	5.01408
8320	6.81984	8320	5.23666	8320	5.02026
8330	6.82901	8330	5.24143	8330	5.02625
8340	6.83813	8340	5.24593	8340	5.03207
8350	6.84713	8350	5.25055	8350	5.03791
8360	6.85603	8360	5.25506	8360	5.04377
8370	6.86497	8370	5.25955	8370	5.04952
8380	6.8738	8380	5.26401	8380	5.05544
8390	6.88258	8390	5.26863	8390	5.06131
8400	6.89146	8400	5.27314	8400	5.06732
8410	6.90033	8410	5.27755	8410	5.07348
8420	6.90918	8420	5.28206	8420	5.07961
8430	6.91815	8430	5.28665	8430	5.0856
8440	6.92685	8440	5.29128	8440	5.09174
8450	6.93562	8450	5.29614	8450	5.09777
8460	6.94445	8460	5.30094	8460	5.10389
8470	6.95326	8470	5.30586	8470	5.1099
8480	6.96208	8480	5.31075	8480	5.11601
8490	6.97096	8490	5.31571	8490	5.12218
8500	6.97981	8500	5.3206	8500	5.12828
8510	6.98879	8510	5.3257	8510	5.13437
8520	6.99763	8520	5.33077	8520	5.14057
8530	7.00659	8530	5.33591	8530	5.14667
8540	7.01555	8540	5.34105	8540	5.15289
8550	7.0245	8550	5.3464	8550	5.15924
8560	7.0335	8560	5.35167	8560	5.16563
8570	7.04266	8570	5.35696	8570	5.17189
8580	7.05166	8580	5.36216	8580	5.17805
8590	7.06048	8590	5.36748	8590	5.18404
8600	7.06968	8600	5.37276	8600	5.19
8610	7.07884	8610	5.37822	8610	5.19613
8620	7.08806	8620	5.38361	8620	5.2022
8630	7.09723	8630	5.38895	8630	5.20827
8640	7.10626	8640	5.39428	8640	5.21456
8650	7.11529	8650	5.39978	8650	5.22094
8660	7.12443	8660	5.40516	8660	5.22719
8670	7.13372	8670	5.41056	8670	5.23351
8680	7.14276	8680	5.41601	8680	5.23999
8690	7.15192	8690	5.42159	8690	5.24637
8700	7.16098	8700	5.42723	8700	5.25268
8710	7.17006	8710	5.4328	8710	5.2589
8720	7.17909	8720	5.43825	8720	5.26515
8730	7.18808	8730	5.44387	8730	5.27161
8740	7.19697	8740	5.44939	8740	5.27825
8750	7.20584	8750	5.45505	8750	5.28487
8760	7.21466	8760	5.46051	8760	5.29117
8770	7.22353	8770	5.46599	8770	5.29775
8780	7.23243	8780	5.47151	8780	5.30424
8790	7.24133	8790	5.477	8790	5.31067
8800	7.25013	8800	5.48233	8800	5.31705
8810	7.2588	8810	5.48764	8810	5.32335
8820	7.26757	8820	5.49303	8820	5.32976
8830	7.27625	8830	5.49828	8830	5.33607
8840	7.28491	8840	5.50342	8840	5.34233
8850	7.29352	8850	5.50869	8850	5.34877
8860	7.30202	8860	5.51413	8860	5.3551
8870	7.31079	8870	5.51946	8870	5.36151
8880	7.31945	8880	5.52488	8880	5.36794
8890	7.32808	8890	5.53032	8890	5.37423
8900	7.33663	8900	5.53575	8900	5.38051
8910	7.34517	8910	5.54117	8910	5.38662
8920	7.35376	8920	5.54665	8920	5.3928
8930	7.36258	8930	5.55207	8930	5.39899
8940	7.37141	8940	5.55747	8940	5.40541
8950	7.38014	8950	5.56295	8950	5.41177
8960	7.38892	8960	5.56848	8960	5.41806
8970	7.39757	8970	5.57402	8970	5.42443
8980	7.40607	8980	5.57953	8980	5.43079
8990	7.41465	8990	5.58512	8990	5.43707
9000	7.42332	9000	5.59061	9000	5.44323
9010	7.43194	9010	5.59597	9010	5.44942
9020	7.44061	9020	5.60146	9020	5.4557
9030	7.44914	9030	5.6068	9030	5.462
9040	7.45768	9040	5.612	9040	5.46845
9050	7.4663	9050	5.61718	9050	5.47471
9060	7.47478	9060	5.62262	9060	5.48113
9070	7.48324	9070	5.62807	9070	5.48736
9080	7.49167	9080	5.63366	9080	5.49344
9090	7.49999	9090	5.63929	9090	5.4996
9100	7.50839	9100	5.64468	9100	5.50579
9110	7.51667	9110	5.6501	9110	5.51201
9120	7.52498	9120	5.65548	9120	5.51832
9130	7.53324	9130	5.6609	9130	5.52477
9140	7.54149	9140	5.66628	9140	5.53109
9150	7.54977	9150	5.67167	9150	5.53736
9160	7.55811	9160	5.67705	9160	5.54344
9170	7.56655	9170	5.68244	9170	5.54944
9180	7.57479	9180	5.68797	9180	5.55568
9190	7.58299	9190	5.6935	9190	5.56183
9200	7.59113	9200	5.69889	9200	5.5681
9210	7.59928	9210	5.70434	9210	5.57443
9220	7.6075	9220	5.70972	9220	5.58061
9230	7.61558	9230	5.71504	9230	5.58679
9240	7.62372	9240	5.7204	9240	5.59303
9250	7.63189	9250	5.72568	9250	5.59909
9260	7.63999	9260	5.73094	9260	5.60526
9270	7.64802	9270	5.73625	9270	5.61152
9280	7.65631	9280	5.74158	9280	5.61775
9290	7.66456	9290	5.74693	9290	5.62404
9300	7.67285	9300	5.7525	9300	5.63029
9310	7.68078	9310	5.75816	9310	5.63647
9320	7.68892	9320	5.76371	9320	5.6425
9330	7.69711	9330	5.76925	9330	5.64834
9340	7.70517	9340	5.77478	9340	5.6543
9350	7.7133	9350	5.78034	9350	5.66015
9360	7.72154	9360	5.78602	9360	5.66595
9370	7.72987	9370	5.7916	9370	5.67195
9380	7.73817	9380	5.79715	9380	5.67784
9390	7.74634	9390	5.80253	9390	5.68368
9400	7.7548	9400	5.80797	9400	5.68949
9410	7.76297	9410	5.81347	9410	5.6951
9420	7.7711	9420	5.81879	9420	5.70075
9430	7.77933	9430	5.82398	9430	5.70638
9440	7.78766	9440	5.82911	9440	5.71202
9450	7.79579	9450	5.83393	9450	5.71762
9460	7.80406	9460	5.83888	9460	5.72299
9470	7.81219	9470	5.84388	9470	5.72868
9480	7.82026	9480	5.84895	9480	5.7345
9490	7.82849	9490	5.85413	9490	5.74037
9500	7.83678	9500	5.8592	9500	5.74626
9510	7.84483	9510	5.8643	9510	5.75223
9520	7.85294	9520	5.86947	9520	5.75816
9530	7.86127	9530	5.87448	9530	5.76421
9540	7.86957	9540	5.87974	9540	5.77014
9550	7.87777	9550	5.88501	9550	5.77597
9560	7.88612	9560	5.89023	9560	5.78197
9570	7.89447	9570	5.89537	9570	5.78792
9580	7.90266	9580	5.90062	9580	5.79399
9590	7.91091	9590	5.9058	9590	5.79986
9600	7.91917	9600	5.91106	9600	5.80575
9610	7.92737	9610	5.91631	9610	5.81161
9620	7.93563	9620	5.92172	9620	5.81764
9630	7.94405	9630	5.92688	9630	5.82379
9640	7.95256	9640	5.93194	9640	5.83001
9650	7.96085	9650	5.93705	9650	5.83603
9660	7.9692	9660	5.94213	9660	5.84211
9670	7.97781	9670	5.94741	9670	5.84799
9680	7.98623	9680	5.95267	9680	5.85395
9690	7.99458	9690	5.95804	9690	5.85989
9700	8.00302	9700	5.96349	9700	5.86588
9710	8.0113	9710	5.96896	9710	5.87177
9720	8.01973	9720	5.9744	9720	5.87759
9730	8.02814	9730	5.9798	9730	5.88335
9740	8.03651	9740	5.98531	9740	5.88915
9750	8.04494	9750	5.99085	9750	5.89479
9760	8.05353	9760	5.99654	9760	5.90046
9770	8.06206	9770	6.00204	9770	5.90609
9780	8.07064	9780	6.00756	9780	5.91157
9790	8.07931	9790	6.01305	9790	5.91727
9800	8.08775	9800	6.01859	9800	5.92281
9810	8.0963	9810	6.02409	9810	5.92838
9820	8.10492	9820	6.02949	9820	5.93365
9830	8.11341	9830	6.03499	9830	5.93911
9840	8.12201	9840	6.04066	9840	5.94457
9850	8.1305	9850	6.04637	9850	5.94988
9860	8.13911	9860	6.05174	9860	5.95524
9870	8.1479	9870	6.0572	9870	5.96055
9880	8.15662	9880	6.06275	9880	5.96588
9890	8.16532	9890	6.06841	9890	5.97112
9900	8.17407	9900	6.07399	9900	5.97633
9910	8.18277	9910	6.07944	9910	5.98166
9920	8.19164	9920	6.08507	9920	5.98722
9930	8.20045	9930	6.09059	9930	5.99259
9940	8.2091	9940	6.09626	9940	5.99804
9950	8.21787	9950	6.10198	9950	6.00321
9960	8.22652	9960	6.10748	9960	6.0085
9970	8.23532	9970	6.11318	9970	6.0137
9980	8.24402	9980	6.11892	9980	6.01882
9990	8.25261	9990	6.12464	9990	6.02388
10000	8.26119	10000	6.13041	10000	6.02896
10010	8.2698	10010	6.1361	10010	6.03405
10020	8.2784	10020	6.14187	10020	6.03916
10030	8.28705	10030	6.1476	10030	6.04432
10040	8.29589	10040	6.15329	10040	6.04939
10050	8.30447	10050	6.15886	10050	6.05446
10060	8.31326	10060	6.16447	10060	6.05961
10070	8.32221	10070	6.17003	10070	6.06465
10080	8.33105	10080	6.17561	10080	6.06974
10090	8.3398	10090	6.18121	10090	6.07502
10100	8.34864	10100	6.18669	10100	6.08019
10110	8.35738	10110	6.19225	10110	6.0854
10120	8.36615	10120	6.1977	10120	6.09065
10130	8.37497	10130	6.20324	10130	6.09581
10140	8.38391	10140	6.20872	10140	6.10101
10150	8.39278	10150	6.21435	10150	6.10641
10160	8.40151	10160	6.21999	10160	6.11177
10170	8.41031	10170	6.2255	10170	6.11692
10180	8.41904	10180	6.23096	10180	6.12205
10190	8.42762	10190	6.2366	10190	6.12724
10200	8.43635	10200	6.24223	10200	6.13244
10210	8.44493	10210	6.24793	10210	6.13762
10220	8.4537	10220	6.25354	10220	6.14262
10230	8.46234	10230	6.25911	10230	6.14783
10240	8.47095	10240	6.26458	10240	6.15293
10250	8.47951	10250	6.26994	10250	6.15795
10260	8.48805	10260	6.27551	10260	6.16297
10270	8.49662	10270	6.28112	10270	6.16779
10280	8.50529	10280	6.28664	10280	6.17268
10290	8.51391	10290	6.29226	10290	6.17761
10300	8.52281	10300	6.29793	10300	6.18238
10310	8.53158	10310	6.3034	10310	6.18727
10320	8.54032	10320	6.3089	10320	6.19223
10330	8.54932	10330	6.31434	10330	6.19717
10340	8.55818	10340	6.3198	10340	6.20205
10350	8.56676	10350	6.32516	10350	6.20663
10360	8.57566	10360	6.33052	10360	6.21129
10370	8.58451	10370	6.3359	10370	6.21589
10380	8.59337	10380	6.34135	10380	6.2206
10390	8.60223	10390	6.34692	10390	6.22528
10400	8.61086	10400	6.35262	10400	6.22985
10410	8.61966	10410	6.35823	10410	6.2345
10420	8.62859	10420	6.36395	10420	6.2391
10430	8.63722	10430	6.3697	10430	6.2437
10440	8.6458	10440	6.37538	10440	6.24807
10450	8.65463	10450	6.38106	10450	6.25264
10460	8.66348	10460	6.38664	10460	6.25729
10470	8.6724	10470	6.39237	10470	6.26169
10480	8.68155	10480	6.39802	10480	6.26633
10490	8.69066	10490	6.40369	10490	6.27098
10500	8.69974	10500	6.40923	10500	6.27551
10510	8.70879	10510	6.41484	10510	6.28026
10520	8.71804	10520	6.42035	10520	6.28485
10530	8.72713	10530	6.42576	10530	6.28934
10540	8.73621	10540	6.43123	10540	6.29377
10550	8.74535	10550	6.43666	10550	6.29835
10560	8.75456	10560	6.44192	10560	6.3027
10570	8.7637	10570	6.44728	10570	6.3072
10580	8.77294	10580	6.45264	10580	6.31162
10590	8.78202	10590	6.4579	10590	6.31605
10600	8.79117	10600	6.46317	10600	6.32054
10610	8.80027	10610	6.46861	10610	6.32499
10620	8.8095	10620	6.47399	10620	6.32937
10630	8.81871	10630	6.4795	10630	6.33397
10640	8.82792	10640	6.48506	10640	6.33836
10650	8.83724	10650	6.49048	10650	6.34282
10660	8.84624	10660	6.49585	10660	6.34734
10670	8.85552	10670	6.50129	10670	6.35181
10680	8.86474	10680	6.50653	10680	6.35627
10690	8.87385	10690	6.51198	10690	6.36074
10700	8.88303	10700	6.51737	10700	6.36496
10710	8.89253	10710	6.52282	10710	6.36931
10720	8.90201	10720	6.52833	10720	6.37343
10730	8.91147	10730	6.53394	10730	6.3777
10740	8.92083	10740	6.53954	10740	6.38196
10750	8.93013	10750	6.54514	10750	6.38607
10760	8.93947	10760	6.55055	10760	6.39003
10770	8.94863	10770	6.55609	10770	6.39418
10780	8.95775	10780	6.56161	10780	6.39821
10790	8.96702	10790	6.56711	10790	6.40216
10800	8.97619	10800	6.57271	10800	6.40604
10810	8.9852	10810	6.57813	10810	6.40994
10820	8.9944	10820	6.58341	10820	6.41392
10830	9.00354	10830	6.58874	10830	6.41794
10840	9.01254	10840	6.59418	10840	6.42193
10850	9.02166	10850	6.59953	10850	6.42583
10860	9.03094	10860	6.6049	10860	6.42958
10870	9.04025	10870	6.61022	10870	6.4331
10880	9.04947	10880	6.61561	10880	6.43661
10890	9.05865	10890	6.621	10890	6.44015
10900	9.06799	10900	6.62653	10900	6.4436
10910	9.07713	10910	6.63195	10910	6.44701
10920	9.08637	10920	6.63722	10920	6.45029
10930	9.09556	10930	6.64255	10930	6.4534
10940	9.10464	10940	6.64802	10940	6.45666
10950	9.11367	10950	6.65352	10950	6.45992
10960	9.12286	10960	6.65913	10960	6.463
10970	9.132	10970	6.6647	10970	6.46607
10980	9.14091	10980	6.67002	10980	6.46932
10990	9.15	10990	6.67538	10990	6.47281
11000	9.15911	11000	6.68084	11000	6.47638
11010	9.16825	11010	6.68632	11010	6.47996
11020	9.17736	11020	6.69185	11020	6.48354
11030	9.18684	11030	6.69756	11030	6.48708
11040	9.19612	11040	6.70318	11040	6.49064
11050	9.20572	11050	6.70886	11050	6.494
11060	9.21541	11060	6.71447	11060	6.49735
11070	9.22495	11070	6.72003	11070	6.50074
11080	9.23436	11080	6.72559	11080	6.50421
11090	9.24379	11090	6.73111	11090	6.50748
11100	9.25301	11100	6.73655	11100	6.51082
11110	9.2623	11110	6.74211	11110	6.51417
11120	9.27167	11120	6.74766	11120	6.51756
11130	9.28094	11130	6.75308	11130	6.52115
11140	9.29018	11140	6.75846	11140	6.52482
11150	9.29945	11150	6.7639	11150	6.52841
11160	9.30855	11160	6.76938	11160	6.53207
11170	9.31774	11170	6.77483	11170	6.53575
11180	9.32712	11180	6.78046	11180	6.53928
11190	9.33623	11190	6.78625	11190	6.54301
11200	9.34545	11200	6.79207	11200	6.54679
11210	9.35469	11210	6.79784	11210	6.55054
11220	9.36395	11220	6.80383	11220	6.55421
11230	9.37318	11230	6.8098	11230	6.55786
11240	9.38225	11240	6.81575	11240	6.56162
11250	9.39135	11250	6.82181	11250	6.56567
11260	9.40062	11260	6.8279	11260	6.56947
11270	9.40973	11270	6.83417	11270	6.57305
11280	9.41876	11280	6.8405	11280	6.57662
11290	9.42774	11290	6.84667	11290	6.5804
11300	9.43684	11300	6.85309	11300	6.58391
11310	9.44589	11310	6.85946	11310	6.58722
11320	9.45501	11320	6.86573	11320	6.59071
11330	9.46411	11330	6.87197	11330	6.59417
11340	9.47316	11340	6.87817	11340	6.59755
11350	9.48212	11350	6.88445	11350	6.60079
11360	9.49122	11360	6.89096	11360	6.60404
11370	9.50035	11370	6.89744	11370	6.60744
11380	9.50945	11380	6.90386	11380	6.61069
11390	9.51861	11390	6.91015	11390	6.61425
11400	9.52768	11400	6.91651	11400	6.61803
11410	9.53688	11410	6.92287	11410	6.62181
11420	9.54615	11420	6.92905	11420	6.62561
11430	9.55543	11430	6.93518	11430	6.62932
11440	9.56465	11440	6.94126	11440	6.63314
11450	9.5737	11450	6.94716	11450	6.637
11460	9.58306	11460	6.95315	11460	6.64074
11470	9.59248	11470	6.95922	11470	6.64465
11480	9.60197	11480	6.96528	11480	6.64857
11490	9.6115	11490	6.97155	11490	6.65249
11500	9.62106	11500	6.97776	11500	6.65635
11510	9.63045	11510	6.98398	11510	6.66013
11520	9.63991	11520	6.9903	11520	6.66421
11530	9.6492	11530	6.99666	11530	6.66807
11540	9.65847	11540	7.003	11540	6.67191
11550	9.66777	11550	7.00933	11550	6.67594
11560	9.67718	11560	7.01583	11560	6.67992
11570	9.68663	11570	7.02228	11570	6.68383
11580	9.69603	11580	7.02882	11580	6.68765
11590	9.70495	11590	7.03532	11590	6.69147
11600	9.71406	11600	7.0418	11600	6.69525
11610	9.72325	11610	7.04836	11610	6.69893
11620	9.73237	11620	7.05483	11620	6.70254
11630	9.74139	11630	7.06124	11630	6.70628
11640	9.75069	11640	7.06768	11640	6.71016
11650	9.75986	11650	7.07425	11650	6.71387
11660	9.76881	11660	7.08059	11660	6.71765
11670	9.77803	11670	7.08693	11670	6.72145
11680	9.78717	11680	7.09318	11680	6.72503
11690	9.79636	11690	7.09935	11690	6.72861
11700	9.80552	11700	7.10564	11700	6.73225
11710	9.81441	11710	7.11205	11710	6.73597
11720	9.82374	11720	7.11839	11720	6.7397
11730	9.83296	11730	7.12459	11730	6.74351
11740	9.84196	11740	7.13078	11740	6.74718
11750	9.85114	11750	7.13681	11750	6.75102
11760	9.86034	11760	7.14288	11760	6.75524
11770	9.86926	11770	7.14887	11770	6.75957
11780	9.87826	11780	7.15479	11780	6.76386
11790	9.8872	11790	7.16077	11790	6.76801
11800	9.89627	11800	7.16662	11800	6.7723
11810	9.90524	11810	7.17252	11810	6.77679
11820	9.91413	11820	7.17836	11820	6.78132
11830	9.92321	11830	7.18423	11830	6.78606
11840	9.93209	11840	7.19004	11840	6.79085
11850	9.94122	11850	7.19591	11850	6.79559
11860	9.95042	11860	7.20177	11860	6.80032
11870	9.95932	11870	7.20753	11870	6.80509
11880	9.9684	11880	7.21317	11880	6.80985
11890	9.9775	11890	7.21886	11890	6.81462
11900	9.98668	11900	7.22448	11900	6.81917
11910	9.99596	11910	7.23032	11910	6.82356
11920	10.0051	11920	7.23602	11920	6.82784
11930	10.014	11930	7.24177	11930	6.8324
11940	10.0232	11940	7.24744	11940	6.83683
11950	10.0324	11950	7.25329	11950	6.8411
11960	10.0415	11960	7.25926	11960	6.84544
11970	10.0507	11970	7.26527	11970	6.84988
11980	10.06	11980	7.27151	11980	6.85431
11990	10.0691	11990	7.27755	11990	6.85854
12000	10.0783	12000	7.28351	12000	6.86274
12010	10.0878	12010	7.28954	12010	6.86684
12020	10.097	12020	7.29536	12020	6.87128
12030	10.1064	12030	7.30138	12030	6.87555
12040	10.1156	12040	7.30726	12040	6.87994
12050	10.125	12050	7.31313	12050	6.88421
12060	10.1344	12060	7.31908	12060	6.88831
12070	10.1441	12070	7.32511	12070	6.89244
12080	10.1538	12080	7.33113	12080	6.8965
12090	10.1636	12090	7.33721	12090	6.90073
12100	10.1731	12100	7.34317	12100	6.90488
12110	10.1827	12110	7.34893	12110	6.90899
12120	10.1924	12120	7.35486	12120	6.91303
12130	10.202	12130	7.36092	12130	6.91697
12140	10.2117	12140	7.36701	12140	6.92119
12150	10.2213	12150	7.37308	12150	6.92544
12160	10.2308	12160	7.37913	12160	6.92977
12170	10.2404	12170	7.38498	12170	6.93394
12180	10.2501	12180	7.39083	12180	6.93827
12190	10.2595	12190	7.39665	12190	6.9425
12200	10.269	12200	7.40251	12200	6.94659
12210	10.2785	12210	7.40835	12210	6.95068
12220	10.2878	12220	7.41414	12220	6.9548
12230	10.297	12230	7.41994	12230	6.95894
12240	10.3063	12240	7.42563	12240	6.96289
12250	10.3157	12250	7.43157	12250	6.96699
12260	10.3251	12260	7.43722	12260	6.97131
12270	10.3345	12270	7.44309	12270	6.97543
12280	10.3439	12280	7.449	12280	6.9797
12290	10.3535	12290	7.45498	12290	6.98383
12300	10.3628	12300	7.461	12300	6.98806
12310	10.3722	12310	7.4668	12310	6.99208
12320	10.3817	12320	7.47277	12320	6.99611
12330	10.3912	12330	7.47835	12330	7.00016
12340	10.4006	12340	7.48414	12340	7.00426
12350	10.4099	12350	7.48989	12350	7.00844
12360	10.4194	12360	7.49551	12360	7.01261
12370	10.4288	12370	7.50143	12370	7.01672
12380	10.4382	12380	7.5072	12380	7.02072
12390	10.4478	12390	7.51286	12390	7.02486
12400	10.4573	12400	7.51884	12400	7.02906
12410	10.4669	12410	7.52497	12410	7.03321
12420	10.4765	12420	7.53116	12420	7.03744
12430	10.4858	12430	7.5375	12430	7.04158
12440	10.4953	12440	7.54372	12440	7.04592
12450	10.5045	12450	7.54997	12450	7.05027
12460	10.5139	12460	7.55647	12460	7.05479
12470	10.5235	12470	7.56307	12470	7.05919
12480	10.5329	12480	7.56949	12480	7.06354
12490	10.5424	12490	7.57582	12490	7.06786
12500	10.552	12500	7.58222	12500	7.07225
12510	10.5612	12510	7.5886	12510	7.07651
12520	10.5705	12520	7.59519	12520	7.08091
12530	10.58	12530	7.60178	12530	7.08531
12540	10.5896	12540	7.60849	12540	7.08945
12550	10.5995	12550	7.61512	12550	7.09356
12560	10.6095	12560	7.62174	12560	7.09789
12570	10.6193	12570	7.62823	12570	7.10199
12580	10.629	12580	7.6347	12580	7.10604
12590	10.6385	12590	7.6413	12590	7.11004
12600	10.6482	12600	7.64761	12600	7.11421
12610	10.658	12610	7.65398	12610	7.11828
12620	10.6676	12620	7.66033	12620	7.12242
12630	10.6769	12630	7.6667	12630	7.12658
12640	10.6866	12640	7.67338	12640	7.1308
12650	10.6961	12650	7.67981	12650	7.13519
12660	10.7054	12660	7.68619	12660	7.13954
12670	10.7148	12670	7.69261	12670	7.14366
12680	10.7241	12680	7.69877	12680	7.14802
12690	10.7332	12690	7.70499	12690	7.15249
12700	10.7426	12700	7.71113	12700	7.15698
12710	10.7519	12710	7.71727	12710	7.16168
12720	10.7611	12720	7.72345	12720	7.1664
12730	10.7703	12730	7.72972	12730	7.17114
12740	10.7793	12740	7.73598	12740	7.17579
12750	10.7883	12750	7.74216	12750	7.18053
12760	10.7974	12760	7.74837	12760	7.18533
12770	10.8067	12770	7.75476	12770	7.19027
12780	10.816	12780	7.76081	12780	7.19519
12790	10.8252	12790	7.76687	12790	7.1999
12800	10.8344	12800	7.77303	12800	7.20476
12810	10.8436	12810	7.77935	12810	7.20933
12820	10.8529	12820	7.78573	12820	7.21396
12830	10.8623	12830	7.7921	12830	7.21855
12840	10.8713	12840	7.79841	12840	7.22323
12850	10.8802	12850	7.80496	12850	7.22807
12860	10.8894	12860	7.81149	12860	7.23284
12870	10.8985	12870	7.81789	12870	7.23771
12880	10.9075	12880	7.82435	12880	7.24253
12890	10.9167	12890	7.83102	12890	7.24729
12900	10.9263	12900	7.83767	12900	7.25204
12910	10.9356	12910	7.84449	12910	7.25699
12920	10.945	12920	7.85099	12920	7.26182
12930	10.9545	12930	7.85739	12930	7.26699
12940	10.964	12940	7.86409	12940	7.27231
12950	10.9734	12950	7.87067	12950	7.27745
12960	10.9829	12960	7.87707	12960	7.28291
12970	10.9925	12970	7.88345	12970	7.28815
12980	11.002	12980	7.88989	12980	7.29329
12990	11.0114	12990	7.89626	12990	7.29852
13000	11.0209	13000	7.90268	13000	7.30361
13010	11.0304	13010	7.90934	13010	7.30858
13020	11.0401	13020	7.91606	13020	7.31363
13030	11.05	13030	7.9226	13030	7.31845
13040	11.0596	13040	7.92927	13040	7.3235
13050	11.0692	13050	7.93605	13050	7.32843
13060	11.0786	13060	7.94291	13060	7.33343
13070	11.0882	13070	7.94969	13070	7.33849
13080	11.0982	13080	7.95631	13080	7.34359
13090	11.108	13090	7.96293	13090	7.34879
13100	11.1178	13100	7.96987	13100	7.35413
13110	11.1276	13110	7.97683	13110	7.3592
13120	11.1378	13120	7.98368	13120	7.36441
13130	11.1478	13130	7.99047	13130	7.36932
13140	11.1579	13140	7.99732	13140	7.37414
13150	11.168	13150	8.00412	13150	7.37903
13160	11.1783	13160	8.01075	13160	7.38383
13170	11.1885	13170	8.01737	13170	7.3888
13180	11.1987	13180	8.02418	13180	7.39362
13190	11.209	13190	8.03073	13190	7.39834
13200	11.2191	13200	8.03709	13200	7.40325
13210	11.2294	13210	8.04339	13210	7.40825
13220	11.2395	13220	8.04951	13220	7.41314
13230	11.2498	13230	8.05586	13230	7.41833
13240	11.26	13240	8.0622	13240	7.42318
13250	11.2702	13250	8.06855	13250	7.42825
13260	11.2807	13260	8.07452	13260	7.43337
13270	11.2909	13270	8.08056	13270	7.43856
13280	11.301	13280	8.0868	13280	7.44357
13290	11.3111	13290	8.09315	13290	7.44843
13300	11.3213	13300	8.09944	13300	7.4533
13310	11.3313	13310	8.10586	13310	7.45814
13320	11.3414	13320	8.11215	13320	7.4629
13330	11.3515	13330	8.11831	13330	7.46758
13340	11.3615	13340	8.12459	13340	7.47244
13350	11.3716	13350	8.13113	13350	7.47735
13360	11.3817	13360	8.13747	13360	7.48225
13370	11.3916	13370	8.14395	13370	7.48717
13380	11.4017	13380	8.15044	13380	7.49234
13390	11.4118	13390	8.15716	13390	7.49742
13400	11.4217	13400	8.16368	13400	7.50275
13410	11.4317	13410	8.17018	13410	7.50802
13420	11.4417	13420	8.17664	13420	7.5131
13430	11.4514	13430	8.18295	13430	7.51823
13440	11.4611	13440	8.18952	13440	7.52337
13450	11.4711	13450	8.19605	13450	7.52818
13460	11.4809	13460	8.2025	13460	7.53305
13470	11.491	13470	8.20876	13470	7.538
13480	11.5009	13480	8.21504	13480	7.54305
13490	11.5109	13490	8.22121	13490	7.54812
13500	11.521	13500	8.22747	13500	7.55329
13510	11.5309	13510	8.23379	13510	7.55825
13520	11.541	13520	8.24027	13520	7.5633
13530	11.5514	13530	8.24694	13530	7.56839
13540	11.5614	13540	8.2535	13540	7.57359
13550	11.5713	13550	8.25993	13550	7.57859
13560	11.581	13560	8.26648	13560	7.58363
13570	11.5906	13570	8.27307	13570	7.58872
13580	11.6	13580	8.27978	13580	7.59347
13590	11.6095	13590	8.28659	13590	7.59822
13600	11.619	13600	8.29307	13600	7.60282
13610	11.6286	13610	8.29941	13610	7.60762
13620	11.6381	13620	8.30581	13620	7.61244
13630	11.6475	13630	8.31215	13630	7.6173
13640	11.6571	13640	8.31848	13640	7.62227
13650	11.6667	13650	8.32478	13650	7.62745
13660	11.6763	13660	8.33118	13660	7.6327
13670	11.6859	13670	8.33743	13670	7.63773
13680	11.6955	13680	8.34364	13680	7.64266
13690	11.7051	13690	8.3496	13690	7.64753
13700	11.7146	13700	8.35561	13700	7.65241
13710	11.724	13710	8.36148	13710	7.65744
13720	11.7334	13720	8.36757	13720	7.66245
13730	11.7424	13730	8.37362	13730	7.66762
13740	11.7516	13740	8.37968	13740	7.67288
13750	11.7609	13750	8.38559	13750	7.67813
13760	11.7702	13760	8.39148	13760	7.68329
13770	11.7796	13770	8.39726	13770	7.68841
13780	11.7889	13780	8.40294	13780	7.69337
13790	11.7983	13790	8.40848	13790	7.69855
13800	11.8078	13800	8.41445	13800	7.70376
13810	11.8169	13810	8.42039	13810	7.70898
13820	11.8259	13820	8.42624	13820	7.71449
13830	11.8352	13830	8.43225	13830	7.71989
13840	11.8446	13840	8.43816	13840	7.72521
13850	11.8538	13850	8.44429	13850	7.7306
13860	11.863	13860	8.45061	13860	7.73581
13870	11.8726	13870	8.45678	13870	7.74047
13880	11.882	13880	8.46288	13880	7.74523
13890	11.8914	13890	8.46899	13890	7.74995
13900	11.9009	13900	8.47503	13900	7.7546
13910	11.9103	13910	8.48125	13910	7.75914
13920	11.9195	13920	8.48749	13920	7.76381
13930	11.9293	13930	8.49369	13930	7.76854
13940	11.9389	13940	8.49987	13940	7.77325
13950	11.9486	13950	8.50605	13950	7.77806
13960	11.9587	13960	8.51227	13960	7.78278
13970	11.9685	13970	8.51852	13970	7.78747
13980	11.9781	13980	8.52468	13980	7.79224
13990	11.9877	13990	8.53089	13990	7.79705
14000	11.9973	14000	8.53692	14000	7.8016
14010	12.0068	14010	8.54328	14010	7.80653
14020	12.0166	14020	8.54955	14020	7.81125
14030	12.0264	14030	8.55556	14030	7.81601
14040	12.0361	14040	8.56156	14040	7.82074
14050	12.046	14050	8.56765	14050	7.82548
14060	12.0562	14060	8.57386	14060	7.83018
14070	12.0663	14070	8.57991	14070	7.8349
14080	12.0762	14080	8.58586	14080	7.83945
14090	12.0862	14090	8.59188	14090	7.84381
14100	12.0961	14100	8.59781	14100	7.84838
14110	12.1061	14110	8.60365	14110	7.85302
14120	12.1163	14120	8.60969	14120	7.85776
14130	12.1266	14130	8.61577	14130	7.86236
14140	12.1371	14140	8.62158	14140	7.86686
14150	12.1477	14150	8.62725	14150	7.87158
14160	12.1582	14160	8.63333	14160	7.87646
14170	12.1687	14170	8.63925	14170	7.88116
14180	12.1795	14180	8.64526	14180	7.88591
14190	12.1904	14190	8.65125	14190	7.89047
14200	12.2013	14200	8.65711	14200	7.89535
14210	12.2119	14210	8.6631	14210	7.89999
14220	12.2229	14220	8.66899	14220	7.90469
14230	12.2337	14230	8.67487	14230	7.9093
14240	12.2442	14240	8.6808	14240	7.91401
14250	12.2549	14250	8.68642	14250	7.91876
14260	12.2655	14260	8.69184	14260	7.92341
14270	12.2762	14270	8.69724	14270	7.92795
14280	12.2867	14280	8.7027	14280	7.9325
14290	12.2973	14290	8.70812	14290	7.93694
14300	12.3077	14300	8.71378	14300	7.9417
14310	12.3184	14310	8.71948	14310	7.94657
14320	12.3289	14320	8.72512	14320	7.95139
14330	12.3394	14330	8.73059	14330	7.95597
14340	12.3497	14340	8.73616	14340	7.96053
14350	12.3599	14350	8.74162	14350	7.96489
14360	12.3702	14360	8.7472	14360	7.96948
14370	12.3802	14370	8.75273	14370	7.97406
14380	12.3904	14380	8.75805	14380	7.97852
14390	12.4007	14390	8.76359	14390	7.98266
14400	12.411	14400	8.76941	14400	7.98737
14410	12.4216	14410	8.77514	14410	7.99207
14420	12.4322	14420	8.7809	14420	7.99705
14430	12.4427	14430	8.78662	14430	8.00187
14440	12.453	14440	8.79241	14440	8.00655
14450	12.4634	14450	8.79807	14450	8.0113
14460	12.4741	14460	8.80377	14460	8.01592
14470	12.4845	14470	8.80944	14470	8.02078
14480	12.4952	14480	8.81502	14480	8.02581
14490	12.5059	14490	8.8206	14490	8.03082
14500	12.5166	14500	8.82621	14500	8.03594
14510	12.5274	14510	8.8317	14510	8.041
14520	12.5381	14520	8.83707	14520	8.04624
14530	12.5484	14530	8.84273	14530	8.05134
14540	12.5591	14540	8.84846	14540	8.05657
14550	12.5698	14550	8.85413	14550	8.0617
14560	12.5806	14560	8.85964	14560	8.06682
14570	12.5915	14570	8.86522	14570	8.07209
14580	12.6026	14580	8.87088	14580	8.07721
14590	12.613	14590	8.87657	14590	8.08244
14600	12.6238	14600	8.88244	14600	8.08781
14610	12.6348	14610	8.8884	14610	8.09321
14620	12.6454	14620	8.89459	14620	8.09859
14630	12.6561	14630	8.90111	14630	8.10402
14640	12.6668	14640	8.90744	14640	8.10949
14650	12.6775	14650	8.91393	14650	8.11465
14660	12.6883	14660	8.92028	14660	8.1199
14670	12.6989	14670	8.92657	14670	8.12518
14680	12.7098	14680	8.93276	14680	8.13035
14690	12.7204	14690	8.93871	14690	8.13568
14700	12.731	14700	8.94443	14700	8.14103
14710	12.7414	14710	8.94993	14710	8.14632
14720	12.7522	14720	8.95553	14720	8.15196
14730	12.7631	14730	8.96121	14730	8.15737
14740	12.7736	14740	8.96682	14740	8.16313
14750	12.7842	14750	8.97224	14750	8.16883
14760	12.7945	14760	8.97776	14760	8.17443
14770	12.805	14770	8.98331	14770	8.18011
14780	12.8155	14780	8.98883	14780	8.18566
14790	12.8261	14790	8.9945	14790	8.19095
14800	12.8369	14800	9.00014	14800	8.19624
14810	12.8474	14810	9.00542	14810	8.20174
14820	12.858	14820	9.01092	14820	8.20715
14830	12.8684	14830	9.01637	14830	8.21233
14840	12.8788	14840	9.02191	14840	8.21756
14850	12.8892	14850	9.02721	14850	8.22268
14860	12.8995	14860	9.03287	14860	8.22788
14870	12.9095	14870	9.03838	14870	8.23297
14880	12.9198	14880	9.04394	14880	8.23804
14890	12.9302	14890	9.04947	14890	8.24286
14900	12.9404	14900	9.05489	14900	8.24745
14910	12.9505	14910	9.06036	14910	8.25215
14920	12.9606	14920	9.06582	14920	8.25673
14930	12.9706	14930	9.0713	14930	8.26113
14940	12.9807	14940	9.07668	14940	8.26567
14950	12.9911	14950	9.08216	14950	8.27036
14960	13.0015	14960	9.08766	14960	8.27512
14970	13.0116	14970	9.09292	14970	8.2798
14980	13.0219	14980	9.098	14980	8.28454
14990	13.0325	14990	9.10279	14990	8.28916
15000	13.0429	15000	9.10775	15000	8.29391
15010	13.0535	15010	9.11278	15010	8.29843
15020	13.0639	15020	9.11761	15020	8.30298
15030	13.0742	15030	9.12279	15030	8.30759
15040	13.0847	15040	9.12849	15040	8.31219
15050	13.095	15050	9.13401	15050	8.31682
15060	13.1054	15060	9.13951	15060	8.32135
15070	13.1156	15070	9.14505	15070	8.32613
15080	13.1257	15080	9.1506	15080	8.33101
15090	13.136	15090	9.15587	15090	8.33578
15100	13.1462	15100	9.16139	15100	8.34066
15110	13.1562	15110	9.16666	15110	8.34536
15120	13.1663	15120	9.17179	15120	8.35012
15130	13.1763	15130	9.17722	15130	8.35495
15140	13.1863	15140	9.18246	15140	8.35986
15150	13.1964	15150	9.1879	15150	8.3647
15160	13.2062	15160	9.19309	15160	8.36944
15170	13.2163	15170	9.1983	15170	8.3741
15180	13.2266	15180	9.20338	15180	8.3791
15190	13.2366	15190	9.20859	15190	8.38418
15200	13.2465	15200	9.21387	15200	8.3894
15210	13.2566	15210	9.2191	15210	8.39456
15220	13.2664	15220	9.2245	15220	8.39977
15230	13.2764	15230	9.22977	15230	8.40507
15240	13.2863	15240	9.23493	15240	8.41034
15250	13.2961	15250	9.24004	15250	8.41546
15260	13.3058	15260	9.245	15260	8.42057
15270	13.3153	15270	9.24979	15270	8.42568
15280	13.325	15280	9.25491	15280	8.43076
15290	13.3345	15290	9.26002	15290	8.4358
15300	13.3438	15300	9.26532	15300	8.44103
15310	13.353	15310	9.27069	15310	8.44615
15320	13.3624	15320	9.27588	15320	8.45127
15330	13.3716	15330	9.28096	15330	8.45639
15340	13.3806	15340	9.28597	15340	8.46167
15350	13.3897	15350	9.29106	15350	8.46697
15360	13.3987	15360	9.296	15360	8.47214
15370	13.4078	15370	9.30094	15370	8.47732
15380	13.417	15380	9.30584	15380	8.48229
15390	13.4261	15390	9.31095	15390	8.48778
15400	13.435	15400	9.31584	15400	8.49298
15410	13.4437	15410	9.32105	15410	8.49819
15420	13.4525	15420	9.32628	15420	8.50351
15430	13.4617	15430	9.33137	15430	8.50902
15440	13.471	15440	9.33645	15440	8.51425
15450	13.4804	15450	9.3417	15450	8.5196
15460	13.4897	15460	9.34682	15460	8.52497
15470	13.499	15470	9.35197	15470	8.53033
15480	13.5086	15480	9.35696	15480	8.53571
15490	13.518	15490	9.36193	15490	8.54096
15500	13.5278	15500	9.36699	15500	8.54607
15510	13.5369	15510	9.37217	15510	8.55125
15520	13.5461	15520	9.37745	15520	8.55624
15530	13.5555	15530	9.38265	15530	8.56151
15540	13.5647	15540	9.38749	15540	8.56688
15550	13.5737	15550	9.39252	15550	8.57231
15560	13.5829	15560	9.39765	15560	8.57762
15570	13.5918	15570	9.40276	15570	8.58264
15580	13.6007	15580	9.4078	15580	8.5878
15590	13.6096	15590	9.41259	15590	8.59299
15600	13.6185	15600	9.41741	15600	8.59817
15610	13.6275	15610	9.42216	15610	8.60301
15620	13.6365	15620	9.42681	15620	8.60811
15630	13.6452	15630	9.43144	15630	8.61329
15640	13.6538	15640	9.43631	15640	8.61826
15650	13.663	15650	9.44131	15650	8.62327
15660	13.672	15660	9.44625	15660	8.62816
15670	13.6805	15670	9.45122	15670	8.63289
15680	13.6894	15680	9.45622	15680	8.63766
15690	13.6985	15690	9.46092	15690	8.64242
15700	13.7073	15700	9.46561	15700	8.64739
15710	13.7162	15710	9.47046	15710	8.65221
15720	13.725	15720	9.47497	15720	8.65705
15730	13.7335	15730	9.4795	15730	8.66167
15740	13.7422	15740	9.48394	15740	8.66645
15750	13.751	15750	9.48837	15750	8.6711
15760	13.7595	15760	9.4929	15760	8.67551
15770	13.7681	15770	9.4972	15770	8.68003
15780	13.7764	15780	9.50157	15780	8.68458
15790	13.7847	15790	9.50599	15790	8.68921
15800	13.7935	15800	9.5107	15800	8.69395
15810	13.8023	15810	9.51517	15810	8.69843
15820	13.8112	15820	9.51958	15820	8.70292
15830	13.8199	15830	9.52408	15830	8.7076
15840	13.8286	15840	9.52866	15840	8.71227
15850	13.8372	15850	9.53325	15850	8.71696
15860	13.8455	15860	9.53798	15860	8.72172
15870	13.8537	15870	9.54271	15870	8.72632
15880	13.8623	15880	9.5474	15880	8.73092
15890	13.8707	15890	9.55218	15890	8.73548
15900	13.8787	15900	9.55723	15900	8.73985
15910	13.8869	15910	9.56225	15910	8.74408
15920	13.8951	15920	9.56718	15920	8.74819
15930	13.9032	15930	9.57232	15930	8.75244
15940	13.9116	15940	9.57742	15940	8.75682
15950	13.92	15950	9.58283	15950	8.76123
15960	13.9288	15960	9.58808	15960	8.76569
15970	13.9374	15970	9.59357	15970	8.77018
15980	13.9461	15980	9.59898	15980	8.77434
15990	13.9548	15990	9.6044	15990	8.77852
16000	13.9632	16000	9.60985	16000	8.78273
16010	13.9715	16010	9.61525	16010	8.78697
16020	13.9798	16020	9.62081	16020	8.7914
16030	13.9881	16030	9.62628	16030	8.79579
16040	13.9964	16040	9.63188	16040	8.80017
16050	14.0048	16050	9.63751	16050	8.80481
16060	14.0128	16060	9.64273	16060	8.80942
16070	14.0212	16070	9.64792	16070	8.81371
16080	14.0295	16080	9.65289	16080	8.81815
16090	14.0378	16090	9.65768	16090	8.82249
16100	14.0463	16100	9.66254	16100	8.82686
16110	14.0544	16110	9.66728	16110	8.83102
16120	14.0625	16120	9.67227	16120	8.83527
16130	14.0708	16130	9.67722	16130	8.83945
16140	14.0788	16140	9.68232	16140	8.84377
16150	14.0867	16150	9.68732	16150	8.84791
16160	14.0943	16160	9.69239	16160	8.85227
16170	14.1025	16170	9.69727	16170	8.85646
16180	14.1106	16180	9.70208	16180	8.86088
16190	14.1184	16190	9.70716	16190	8.865
16200	14.1264	16200	9.71209	16200	8.8693
16210	14.1343	16210	9.71725	16210	8.87372
16220	14.1424	16220	9.72223	16220	8.87848
16230	14.1502	16230	9.72729	16230	8.88298
16240	14.1583	16240	9.73221	16240	8.88757
16250	14.1666	16250	9.7373	16250	8.89233
16260	14.1746	16260	9.74221	16260	8.89707
16270	14.1825	16270	9.74731	16270	8.90144
16280	14.1904	16280	9.7522	16280	8.9058
16290	14.1983	16290	9.75709	16290	8.91008
16300	14.2063	16300	9.76188	16300	8.91429
16310	14.2143	16310	9.76682	16310	8.91858
16320	14.2223	16320	9.77195	16320	8.92292
16330	14.2301	16330	9.7769	16330	8.92729
16340	14.2375	16340	9.78185	16340	8.93167
16350	14.2451	16350	9.78659	16350	8.93626
16360	14.2528	16360	9.7914	16360	8.94063
16370	14.2602	16370	9.79636	16370	8.94508
16380	14.2676	16380	9.80131	16380	8.94944
16390	14.2748	16390	9.80649	16390	8.95392
16400	14.2823	16400	9.81192	16400	8.95845
16410	14.2896	16410	9.81727	16410	8.96287
16420	14.2964	16420	9.82247	16420	8.96719
16430	14.3036	16430	9.82748	16430	8.97145
16440	14.3109	16440	9.83259	16440	8.97592
16450	14.3182	16450	9.83785	16450	8.98026
16460	14.3253	16460	9.84308	16460	8.98442
16470	14.3325	16470	9.84837	16470	8.98874
16480	14.3396	16480	9.85363	16480	8.99301
16490	14.3463	16490	9.85861	16490	8.99747
16500	14.3531	16500	9.86343	16500	9.0019
16510	14.36	16510	9.86865	16510	9.00628
16520	14.3668	16520	9.87411	16520	9.01066
16530	14.3734	16530	9.87927	16530	9.01487
16540	14.38	16540	9.88454	16540	9.01926
16550	14.3867	16550	9.88947	16550	9.02353
16560	14.3933	16560	9.89437	16560	9.02791
16570	14.4003	16570	9.89947	16570	9.03234
16580	14.4068	16580	9.90456	16580	9.03722
16590	14.4135	16590	9.9095	16590	9.04197
16600	14.4201	16600	9.91458	16600	9.04659
16610	14.4264	16610	9.91981	16610	9.05161
16620	14.4331	16620	9.92502	16620	9.05673
16630	14.4392	16630	9.93058	16630	9.06163
16640	14.4454	16640	9.9357	16640	9.06657
16650	14.4514	16650	9.9407	16650	9.07128
16660	14.4575	16660	9.94613	16660	9.07585
16670	14.4636	16670	9.9512	16670	9.0804
16680	14.4692	16680	9.95665	16680	9.08493
16690	14.4748	16690	9.96216	16690	9.08943
16700	14.4811	16700	9.96779	16700	9.09403
16710	14.4868	16710	9.97332	16710	9.09864
16720	14.4924	16720	9.97858	16720	9.10323
16730	14.4982	16730	9.98365	16730	9.10792
16740	14.5042	16740	9.98897	16740	9.11246
16750	14.5097	16750	9.99438	16750	9.11697
16760	14.5153	16760	9.99998	16760	9.12144
16770	14.521	16770	10.0059	16770	9.12582
16780	14.5267	16780	10.0114	16780	9.13034
16790	14.532	16790	10.0168	16790	9.13488
16800	14.5377	16800	10.0222	16800	9.13952
16810	14.5432	16810	10.0276	16810	9.14392
16820	14.5487	16820	10.0329	16820	9.14841
16830	14.5541	16830	10.0382	16830	9.15281
16840	14.5598	16840	10.0437	16840	9.15728
16850	14.5656	16850	10.0491	16850	9.16174
16860	14.5712	16860	10.0548	16860	9.16623
16870	14.5769	16870	10.0604	16870	9.17062
16880	14.5825	16880	10.066	16880	9.17511
16890	14.588	16890	10.0714	16890	9.17981
16900	14.5936	16900	10.0768	16900	9.18454
16910	14.5991	16910	10.0821	16910	9.18958
16920	14.6046	16920	10.0874	16920	9.19463
16930	14.6102	16930	10.0924	16930	9.20002
16940	14.6157	16940	10.0975	16940	9.20515
16950	14.6216	16950	10.1026	16950	9.21028
16960	14.6274	16960	10.1078	16960	9.21542
16970	14.633	16970	10.113	16970	9.22024
16980	14.639	16980	10.1182	16980	9.22523
16990	14.6447	16990	10.1239	16990	9.23066
17000	14.6507	17000	10.1293	17000	9.23594
17010	14.6567	17010	10.1349	17010	9.24125
17020	14.6626	17020	10.1403	17020	9.24661
17030	14.6689	17030	10.1453	17030	9.25145
17040	14.6749	17040	10.1505	17040	9.25662
17050	14.6812	17050	10.1551	17050	9.26152
17060	14.6875	17060	10.1598	17060	9.26641
17070	14.6937	17070	10.1646	17070	9.27154
17080	14.7	17080	10.1696	17080	9.27658
17090	14.7063	17090	10.1747	17090	9.28144
17100	14.7123	17100	10.1795	17100	9.28639
17110	14.7181	17110	10.1843	17110	9.29121
17120	14.7241	17120	10.1892	17120	9.29628
17130	14.7302	17130	10.1944	17130	9.3016
17140	14.7364	17140	10.1995	17140	9.30674
17150	14.7418	17150	10.2044	17150	9.31174
17160	14.7479	17160	10.2096	17160	9.31703
17170	14.7537	17170	10.2149	17170	9.32233
17180	14.7595	17180	10.2199	17180	9.3278
17190	14.7652	17190	10.2247	17190	9.33336
17200	14.7709	17200	10.2296	17200	9.33905
17210	14.7769	17210	10.2346	17210	9.34477
17220	14.7828	17220	10.2396	17220	9.35022
17230	14.7886	17230	10.245	17230	9.35569
17240	14.7944	17240	10.25	17240	9.3606
17250	14.8007	17250	10.255	17250	9.36552
17260	14.8066	17260	10.2607	17260	9.37038
17270	14.8125	17270	10.2661	17270	9.37524
17280	14.818	17280	10.2717	17280	9.38006
17290	14.8233	17290	10.2771	17290	9.38473
17300	14.8286	17300	10.2821	17300	9.38936
17310	14.8341	17310	10.2876	17310	9.3939
17320	14.8393	17320	10.293	17320	9.39837
17330	14.8447	17330	10.2981	17330	9.40312
17340	14.8498	17340	10.3033	17340	9.40796
17350	14.8549	17350	10.3087	17350	9.41249
17360	14.86	17360	10.3141	17360	9.41719
17370	14.8653	17370	10.3191	17370	9.42206
17380	14.8705	17380	10.3243	17380	9.42724
17390	14.8758	17390	10.3298	17390	9.4324
17400	14.8811	17400	10.3356	17400	9.43704
17410	14.8861	17410	10.3409	17410	9.44185
17420	14.8916	17420	10.3459	17420	9.44668
17430	14.8967	17430	10.3514	17430	9.45154
17440	14.902	17440	10.3569	17440	9.45634
17450	14.9072	17450	10.3628	17450	9.46155
17460	14.9125	17460	10.3684	17460	9.46687
17470	14.9178	17470	10.3738	17470	9.4722
17480	14.9232	17480	10.3794	17480	9.47767
17490	14.9284	17490	10.3847	17490	9.48335
17500	14.9339	17500	10.3905	17500	9.48908
17510	14.9394	17510	10.3966	17510	9.49471
17520	14.9451	17520	10.4024	17520	9.50026
17530	14.9504	17530	10.4085	17530	9.50553
17540	14.9558	17540	10.4145	17540	9.51078
17550	14.9608	17550	10.4204	17550	9.51614
17560	14.9661	17560	10.4267	17560	9.52142
17570	14.9711	17570	10.4333	17570	9.52666
17580	14.9767	17580	10.4398	17580	9.53214
17590	14.9818	17590	10.4465	17590	9.53742
17600	14.9871	17600	10.453	17600	9.54257
17610	14.9922	17610	10.4593	17610	9.54799
17620	14.9977	17620	10.4657	17620	9.5535
17630	15.0028	17630	10.4723	17630	9.55942
17640	15.0085	17640	10.4785	17640	9.56509
17650	15.014	17650	10.4846	17650	9.57078
17660	15.0197	17660	10.4907	17660	9.57627
17670	15.0253	17670	10.4966	17670	9.58161
17680	15.0309	17680	10.5024	17680	9.58701
17690	15.0364	17690	10.5083	17690	9.59226
17700	15.0417	17700	10.5144	17700	9.59765
17710	15.0471	17710	10.5204	17710	9.60293
17720	15.0523	17720	10.526	17720	9.6085
17730	15.0577	17730	10.5318	17730	9.61401
17740	15.0628	17740	10.5375	17740	9.61973
17750	15.0678	17750	10.5427	17750	9.62539
17760	15.0728	17760	10.5483	17760	9.63081
17770	15.0773	17770	10.5537	17770	9.63627
17780	15.0815	17780	10.5591	17780	9.64178
17790	15.086	17790	10.5642	17790	9.64711
17800	15.0905	17800	10.5693	17800	9.65213
17810	15.0948	17810	10.5742	17810	9.65714
17820	15.099	17820	10.5792	17820	9.66241
17830	15.1032	17830	10.5843	17830	9.6675
17840	15.1074	17840	10.5891	17840	9.67236
17850	15.1119	17850	10.5939	17850	9.6774
17860	15.1162	17860	10.5993	17860	9.68251
17870	15.1209	17870	10.6043	17870	9.68759
17880	15.1255	17880	10.6093	17880	9.69277
17890	15.1301	17890	10.6146	17890	9.69787
17900	15.135	17900	10.6197	17900	9.70274
17910	15.139	17910	10.6247	17910	9.70776
17920	15.1434	17920	10.6299	17920	9.71283
17930	15.1475	17930	10.635	17930	9.71742
17940	15.1517	17940	10.6402	17940	9.72206
17950	15.1562	17950	10.6456	17950	9.72641
17960	15.1608	17960	10.6509	17960	9.73091
17970	15.1653	17970	10.6559	17970	9.73559
17980	15.1696	17980	10.661	17980	9.74034
17990	15.1735	17990	10.6659	17990	9.74545
18000	15.1779	18000	10.6706	18000	9.75064
18010	15.1822	18010	10.6755	18010	9.75586
18020	15.1867	18020	10.6807	18020	9.7611
18030	15.191	18030	10.6856	18030	9.76638
18040	15.1955	18040	10.6903	18040	9.77157
18050	15.2002	18050	10.6948	18050	9.77678
18060	15.2044	18060	10.6993	18060	9.78176
18070	15.209	18070	10.7039	18070	9.78686
18080	15.2138	18080	10.7087	18080	9.79214
18090	15.2187	18090	10.7132	18090	9.79724
18100	15.2236	18100	10.7176	18100	9.80236
18110	15.2286	18110	10.7213	18110	9.8075
18120	15.2337	18120	10.7251	18120	9.81206
18130	15.2384	18130	10.7289	18130	9.81639
18140	15.2435	18140	10.733	18140	9.82072
18150	15.2486	18150	10.7368	18150	9.82528
18160	15.2537	18160	10.741	18160	9.82975
18170	15.2585	18170	10.7454	18170	9.83447
18180	15.2633	18180	10.7496	18180	9.83926
18190	15.2683	18190	10.7538	18190	9.84396
18200	15.2733	18200	10.7579	18200	9.84864
18210	15.278	18210	10.7619	18210	9.85329
18220	15.2831	18220	10.766	18220	9.85776
18230	15.2881	18230	10.77	18230	9.86182
18240	15.2933	18240	10.774	18240	9.86582
18250	15.2984	18250	10.7782	18250	9.86991
18260	15.3036	18260	10.7825	18260	9.8742
18270	15.3094	18270	10.787	18270	9.87845
18280	15.3148	18280	10.7917	18280	9.88231
18290	15.3204	18290	10.7964	18290	9.88603
18300	15.326	18300	10.8007	18300	9.88982
18310	15.3314	18310	10.8053	18310	9.89342
18320	15.3366	18320	10.81	18320	9.89696
18330	15.3417	18330	10.8142	18330	9.90078
18340	15.3472	18340	10.8187	18340	9.90463
18350	15.3528	18350	10.8232	18350	9.9083
18360	15.3587	18360	10.8275	18360	9.91193
18370	15.3646	18370	10.8321	18370	9.91554
18380	15.3703	18380	10.8367	18380	9.91873
18390	15.3763	18390	10.8409	18390	9.9221
18400	15.3824	18400	10.8452	18400	9.92556
18410	15.3884	18410	10.8496	18410	9.92929
18420	15.3943	18420	10.8539	18420	9.93267
18430	15.4006	18430	10.8582	18430	9.93613
18440	15.407	18440	10.8622	18440	9.93949
18450	15.4129	18450	10.8663	18450	9.94316
18460	15.4188	18460	10.8704	18460	9.94663
18470	15.4246	18470	10.8744	18470	9.95007
18480	15.4307	18480	10.8789	18480	9.95361
18490	15.4368	18490	10.8834	18490	9.95735
18500	15.4426	18500	10.8876	18500	9.96099
18510	15.4485	18510	10.8921	18510	9.96457
18520	15.4543	18520	10.897	18520	9.9681
18530	15.4601	18530	10.9023	18530	9.97159
18540	15.4654	18540	10.9071	18540	9.97529
18550	15.4706	18550	10.9116	18550	9.97871
18560	15.4758	18560	10.916	18560	9.98254
18570	15.4807	18570	10.9203	18570	9.98655
18580	15.4853	18580	10.9246	18580	9.99066
18590	15.4904	18590	10.9286	18590	9.99493
18600	15.4956	18600	10.9328	18600	9.99937
18610	15.5004	18610	10.9376	18610	10.0037
18620	15.5053	18620	10.9422	18620	10.0082
18630	15.5098	18630	10.9469	18630	10.013
18640	15.5144	18640	10.9515	18640	10.0177
18650	15.5193	18650	10.9561	18650	10.0224
18660	15.5236	18660	10.9604	18660	10.027
18670	15.528	18670	10.9647	18670	10.0316
18680	15.5324	18680	10.9685	18680	10.0361
18690	15.5371	18690	10.9722	18690	10.0404
18700	15.5421	18700	10.9764	18700	10.0448
18710	15.5474	18710	10.9807	18710	10.0491
18720	15.5522	18720	10.9851	18720	10.0538
18730	15.5567	18730	10.9895	18730	10.0581
18740	15.5613	18740	10.9941	18740	10.0624
18750	15.566	18750	10.9985	18750	10.0669
18760	15.5703	18760	11.0028	18760	10.0714
18770	15.5746	18770	11.0074	18770	10.0765
18780	15.5787	18780	11.0121	18780	10.0811
18790	15.5832	18790	11.0167	18790	10.0857
18800	15.5878	18800	11.0214	18800	10.0904
18810	15.5918	18810	11.0258	18810	10.095
18820	15.5957	18820	11.03	18820	10.0995
18830	15.5999	18830	11.0344	18830	10.1042
18840	15.6039	18840	11.0391	18840	10.1087
18850	15.6077	18850	11.044	18850	10.1131
18860	15.6111	18860	11.049	18860	10.1174
18870	15.6143	18870	11.0541	18870	10.1218
18880	15.6177	18880	11.0595	18880	10.126
18890	15.6209	18890	11.065	18890	10.13
18900	15.6245	18900	11.0701	18900	10.1338
18910	15.6282	18910	11.0751	18910	10.1372
18920	15.6321	18920	11.0797	18920	10.1406
18930	15.6355	18930	11.0844	18930	10.144
18940	15.6394	18940	11.089	18940	10.1472
18950	15.643	18950	11.0938	18950	10.1503
18960	15.6468	18960	11.0985	18960	10.1536
18970	15.6506	18970	11.103	18970	10.1568
18980	15.6541	18980	11.1075	18980	10.1599
18990	15.6576	18990	11.1121	18990	10.1628
19000	15.6611	19000	11.1167	19000	10.1659
19010	15.6651	19010	11.121	19010	10.1692
19020	15.6688	19020	11.1255	19020	10.1727
19030	15.6726	19030	11.1299	19030	10.1765
19040	15.6761	19040	11.1345	19040	10.1804
19050	15.6795	19050	11.139	19050	10.1842
19060	15.6827	19060	11.1433	19060	10.1883
19070	15.6864	19070	11.1475	19070	10.192
19080	15.6897	19080	11.1517	19080	10.1961
19090	15.6926	19090	11.1562	19090	10.2
19100	15.6958	19100	11.1609	19100	10.2038
19110	15.6987	19110	11.1655	19110	10.2076
19120	15.7018	19120	11.1698	19120	10.2113
19130	15.7049	19130	11.174	19130	10.2151
19140	15.7082	19140	11.1784	19140	10.2185
19150	15.7112	19150	11.1827	19150	10.2218
19160	15.7141	19160	11.1867	19160	10.2251
19170	15.7168	19170	11.1907	19170	10.2286
19180	15.72	19180	11.1953	19180	10.2316
19190	15.7232	19190	11.1996	19190	10.2345
19200	15.7262	19200	11.2036	19200	10.2376
19210	15.7294	19210	11.2078	19210	10.2407
19220	15.7325	19220	11.2122	19220	10.2438
19230	15.7357	19230	11.2167	19230	10.2464
19240	15.7393	19240	11.2212	19240	10.2489
19250	15.7422	19250	11.2255	19250	10.2517
19260	15.7454	19260	11.23	19260	10.2548
19270	15.7489	19270	11.2346	19270	10.2578
19280	15.7516	19280	11.2388	19280	10.2609
19290	15.7548	19290	11.2425	19290	10.2638
19300	15.7577	19300	11.2464	19300	10.2665
19310	15.7609	19310	11.2503	19310	10.2692
19320	15.7641	19320	11.254	19320	10.2724
19330	15.7672	19330	11.2573	19330	10.2756
19340	15.7701	19340	11.2605	19340	10.2782
19350	15.7729	19350	11.2637	19350	10.2813
19360	15.7763	19360	11.2671	19360	10.2842
19370	15.7793	19370	11.2705	19370	10.2868
19380	15.7827	19380	11.2743	19380	10.289
19390	15.7858	19390	11.2783	19390	10.2913
19400	15.7889	19400	11.282	19400	10.2937
19410	15.7918	19410	11.286	19410	10.2961
19420	15.7944	19420	11.2899	19420	10.2986
19430	15.7971	19430	11.2937	19430	10.3006
19440	15.8001	19440	11.2978	19440	10.3033
19450	15.803	19450	11.302	19450	10.306
19460	15.8056	19460	11.3065	19460	10.3087
19470	15.8081	19470	11.3112	19470	10.3114
19480	15.8107	19480	11.3156	19480	10.314
19490	15.8131	19490	11.32	19490	10.3165
19500	15.8158	19500	11.3248	19500	10.3191
19510	15.8184	19510	11.3299	19510	10.3219
19520	15.8212	19520	11.3348	19520	10.3241
19530	15.8236	19530	11.3394	19530	10.3267
19540	15.8261	19540	11.3435	19540	10.3294
19550	15.8284	19550	11.3479	19550	10.3324
19560	15.8308	19560	11.3527	19560	10.3351
19570	15.8332	19570	11.3574	19570	10.338
19580	15.8355	19580	11.3617	19580	10.3409
19590	15.838	19590	11.3656	19590	10.3439
19600	15.8405	19600	11.3696	19600	10.3475
19610	15.8433	19610	11.3743	19610	10.3508
19620	15.8459	19620	11.3792	19620	10.3541
19630	15.8487	19630	11.3843	19630	10.3574
19640	15.8513	19640	11.3894	19640	10.3608
19650	15.8541	19650	11.3945	19650	10.3644
19660	15.857	19660	11.3998	19660	10.3676
19670	15.8595	19670	11.4048	19670	10.3709
19680	15.8617	19680	11.4102	19680	10.374
19690	15.8644	19690	11.4153	19690	10.3773
19700	15.8668	19700	11.4201	19700	10.3803
19710	15.8695	19710	11.4249	19710	10.3835
19720	15.872	19720	11.4294	19720	10.3868
19730	15.874	19730	11.4342	19730	10.3905
19740	15.8769	19740	11.4385	19740	10.3938
19750	15.8789	19750	11.4431	19750	10.3973
19760	15.8814	19760	11.448	19760	10.4006
19770	15.8837	19770	11.4523	19770	10.4038
19780	15.8858	19780	11.4566	19780	10.407
19790	15.8879	19790	11.4609	19790	10.4107
19800	15.89	19800	11.4653	19800	10.4143
19810	15.8922	19810	11.4695	19810	10.4175
19820	15.8937	19820	11.4738	19820	10.4211
19830	15.8956	19830	11.478	19830	10.4245
19840	15.8974	19840	11.4822	19840	10.4282
19850	15.8988	19850	11.4859	19850	10.432
19860	15.9008	19860	11.4896	19860	10.4359
19870	15.9022	19870	11.4933	19870	10.4395
19880	15.9039	19880	11.4963	19880	10.4435
19890	15.9062	19890	11.4993	19890	10.4472
19900	15.9083	19900	11.5023	19900	10.4512
19910	15.9107	19910	11.5058	19910	10.4557
19920	15.9126	19920	11.5095	19920	10.4603
19930	15.9149	19930	11.5134	19930	10.4648
19940	15.9172	19940	11.5176	19940	10.4693
19950	15.9196	19950	11.522	19950	10.4742
19960	15.922	19960	11.5266	19960	10.479
19970	15.9238	19970	11.5312	19970	10.4839
19980	15.9259	19980	11.5357	19980	10.4888
[truncated: 502 more rows]

## Sheet: Figure 2d
	TOP	Bottom
No.2	7.5	1.02
No.3	5.03	0.86
No.7	3.5	0.144

## Sheet: Figure 2e
	Bottom	Top
DMA	88.1	11.9
DEE	50.3	49.6
LiNO3	99.6	0.4
LiTFSI	89	11

## Sheet: Figure 3e
	g(r)						Coordination number
r(nm)	Li-TFSI-O	Li-TFSI-N	Li-DMA-O	Li-DMA-N	Li-DEE-O		Li-TFSI-O	Li-TFSI-N	Li-DMA-O	Li-DMA-N	Li-DEE-O
0	0	0	0	0	0		0	0	0	0	0
0.002	0	0	0	0	0		0	0	0	0	0
0.004	0	0	0	0	0		0	0	0	0	0
0.006	0	0	0	0	0		0	0	0	0	0
0.008	0	0	0	0	0		0	0	0	0	0
0.01	0	0	0	0	0		0	0	0	0	0
0.012	0	0	0	0	0		0	0	0	0	0
0.014	0	0	0	0	0		0	0	0	0	0
0.016	0	0	0	0	0		0	0	0	0	0
0.018	0	0	0	0	0		0	0	0	0	0
0.02	0	0	0	0	0		0	0	0	0	0
0.022	0	0	0	0	0		0	0	0	0	0
0.024	0	0	0	0	0		0	0	0	0	0
0.026	0	0	0	0	0		0	0	0	0	0
0.028	0	0	0	0	0		0	0	0	0	0
0.03	0	0	0	0	0		0	0	0	0	0
0.032	0	0	0	0	0		0	0	0	0	0
0.034	0	0	0	0	0		0	0	0	0	0
0.036	0	0	0	0	0		0	0	0	0	0
0.038	0	0	0	0	0		0	0	0	0	0
0.04	0	0	0	0	0		0	0	0	0	0
0.042	0	0	0	0	0		0	0	0	0	0
0.044	0	0	0	0	0		0	0	0	0	0
0.046	0	0	0	0	0		0	0	0	0	0
0.048	0	0	0	0	0		0	0	0	0	0
0.05	0	0	0	0	0		0	0	0	0	0
0.052	0	0	0	0	0		0	0	0	0	0
0.054	0	0	0	0	0		0	0	0	0	0
0.056	0	0	0	0	0		0	0	0	0	0
0.058	0	0	0	0	0		0	0	0	0	0
0.06	0	0	0	0	0		0	0	0	0	0
0.062	0	0	0	0	0		0	0	0	0	0
0.064	0	0	0	0	0		0	0	0	0	0
0.066	0	0	0	0	0		0	0	0	0	0
0.068	0	0	0	0	0		0	0	0	0	0
0.07	0	0	0	0	0		0	0	0	0	0
0.072	0	0	0	0	0		0	0	0	0	0
0.074	0	0	0	0	0		0	0	0	0	0
0.076	0	0	0	0	0		0	0	0	0	0
0.078	0	0	0	0	0		0	0	0	0	0
0.08	0	0	0	0	0		0	0	0	0	0
0.082	0	0	0	0	0		0	0	0	0	0
0.084	0	0	0	0	0		0	0	0	0	0
0.086	0	0	0	0	0		0	0	0	0	0
0.088	0	0	0	0	0		0	0	0	0	0
0.09	0	0	0	0	0		0	0	0	0	0
0.092	0	0	0	0	0		0	0	0	0	0
0.094	0	0	0	0	0		0	0	0	0	0
0.096	0	0	0	0	0		0	0	0	0	0
0.098	0	0	0	0	0		0	0	0	0	0
0.1	0	0	0	0	0		0	0	0	0	0
0.102	0	0	0	0	0		0	0	0	0	0
0.104	0	0	0	0	0		0	0	0	0	0
0.106	0	0	0	0	0		0	0	0	0	0
0.108	0	0	0	0	0		0	0	0	0	0
0.11	0	0	0	0	0		0	0	0	0	0
0.112	0	0	0	0	0		0	0	0	0	0
0.114	0	0	0	0	0		0	0	0	0	0
0.116	0	0	0	0	0		0	0	0	0	0
0.118	0	0	0	0	0		0	0	0	0	0
0.12	0	0	0	0	0		0	0	0	0	0
0.122	0	0	0	0	0		0	0	0	0	0
0.124	0	0	0	0	0		0	0	0	0	0
0.126	0	0	0	0	0		0	0	0	0	0
0.128	0	0	0	0	0		0	0	0	0	0
0.13	0	0	0	0	0		0	0	0	0	0
0.132	0	0	0	0	0		0	0	0	0	0
0.134	0	0	0	0	0		0	0	0	0	0
0.136	0	0	0	0	0		0	0	0	0	0
0.138	0	0	0	0	0		0	0	0	0	0
0.14	0	0	0	0	0		0	0	0	0	0
0.142	0	0	0	0	0		0	0	0	0	0
0.144	0	0	0	0	0		0	0	0	0	0
0.146	0	0	0	0	0		0	0	0	0	0
0.148	0	0	0	0	0		0	0	0	0	0
0.15	0	0	0	0	0		0	0	0	0	0
0.152	0	0	0	0	0		0	0	0	0	0
0.154	0	0	0	0	0		0	0	0	0	0
0.156	0	0	0	0	0		0	0	0	0	0
0.158	0	0	0	0	0		0	0	0	0	0
0.16	0	0	0	0	0		0	0	0	0	0
0.162	0	0	0	0	0		0	0	0	0	0
0.164	0	0	0	0	0		0	0	0	0	0
0.166	0	0	0	0	0		0	0	0	0	0
0.168	-2.70999	0	0	0	0		0	0	0	0	0
0.17	-4.62273	0	0	0	0		0	0	0	0	0
0.172	-5.73133	0	0	0	0		0	0	0	0	0
0.174	4.11997	0	102.501	0	0		0	0	0.014	0	0
0.176	14.3179	0	150.276	0	0		0	0	0.062	0	0
0.178	31.3885	0	424.43	0	0		0.007	0	0.215	0	0
0.18	64.2074	0	526.8	0	0		0.014	0	0.396	0	0
0.182	110.775	0	827.573	0	0		0.035	0	0.688	0	0
0.184	167.692	0	733.295	0	0		0.069	0	1.028	0	0
0.186	232.457	0	732.562	0	0		0.097	0	1.403	0	0
0.188	258.933	0	965.84	0	0		0.16	0	1.847	0	0
0.19	264.704	0	716.369	0	0		0.243	0	2.215	0	0
0.192	244.729	0	533.157	0	0		0.319	0	2.507	0	0
0.194	217.65	0	494.739	0	0		0.375	0	2.757	0	0
0.196	158.685	0	296.2	0	0		0.417	0	2.979	0	0
0.198	118.794	0	250.667	0	0		0.438	0	3.132	0	0
0.2	92.7213	0	103.444	0	0		0.472	0	3.188	0	0
0.202	80.7167	0	63.379	0	0		0.472	0	3.236	0	0
0.204	81.2979	0	49.713	0	0		0.514	0	3.257	0	0
0.206	83.165	0	60.941	0	0		0.549	0	3.299	0	0
0.208	73.8858	0	23.91	0	0		0.576	0	3.313	0	0
0.21	63.5516	0	11.728	0	0		0.583	0	3.333	0	0
0.212	53.6842	0	11.508	0	0		0.597	0	3.333	0	0
0.214	47.8404	0	22.588	0	0		0.604	0	3.347	0	0
0.216	37.8503	0	0	0	0		0.625	0	3.354	0	0
0.218	44.2191	0	0	0	0		0.639	0	3.354	0	0
0.22	42.214	0	0	0	0		0.653	0	3.354	0	0
0.222	41.2715	0	10.495	0	0		0.674	0	3.361	0	0
0.224	36.4979	0	0	0	0		0.694	0	3.361	0	0
0.226	26.2849	0	0	0	0		0.694	0	3.361	0	0
0.228	22.026	0	0	0	0		0.694	0	3.361	0	0
0.23	10.129	0	0	0	0		0.708	0	3.361	0	0
0.232	15.7853	0	0	0	0		0.715	0	3.361	0	0
0.234	22.0054	0	0	0	0		0.722	0	3.361	0	0
0.236	26.3136	0	0	0	0		0.722	0	3.361	0	0
0.238	24.2862	0	0	0	0		0.736	0	3.361	0	0
0.24	24.4717	0	0	0	0		0.743	0	3.361	0	0
0.242	24.8266	0	0	0	0		0.771	0	3.361	0	0
0.244	24.8791	0	0	0	0		0.771	0	3.361	0	0
0.246	17.9631	0	0	0	0		0.771	0	3.361	0	0
0.248	8.64182	0	0	0	0		0.778	0	3.361	0	0
0.25	2.91905	0	0	0	0		0.785	0	3.361	0	0
0.252	11.0092	0	0	0	0		0.785	0	3.361	0	0
0.254	11.3862	0	0	0	0		0.792	0	3.361	0	0
0.256	12.042	0	0	0	0		0.792	0	3.361	0	0
0.258	15.7449	0	0	0	0		0.799	0	3.361	0	0
0.26	17.1672	0	0	0	0		0.806	0	3.361	0	0
0.262	14.6975	0	0	0	0		0.819	0	3.361	0	0
0.264	17.7159	0	0	0	0		0.833	0	3.361	0	0
0.266	15.9609	0	0	0	0		0.833	0	3.361	0	0
0.268	12.9854	0	0	0	0		0.84	0	3.361	0	0
0.27	9.21228	0	0	0	0		0.847	0	3.361	0	0
0.272	11.4115	0	0	0	0		0.854	0	3.361	0	0
0.274	10.5893	0	0	0	0		0.861	0	3.361	0	0
0.276	12.7851	0	0	0	0		0.861	0	3.361	0	0
0.278	13.0583	0	0	0	0		0.868	0	3.361	0	0
0.28	9.9292	0	0	0	0		0.875	0	3.361	0	0
0.282	7.58849	0	0	0	0		0.882	0	3.361	0	0
0.284	8.07548	0	0	0	0		0.889	0	3.361	0	0
0.286	5.02439	0	0	0	0		0.889	0	3.361	0	0
0.288	0.75632	0	0	0	0		0.889	0	3.361	0	0
0.29	-4.78257	0	0	0	0		0.889	0	3.361	0	0
0.292	-1.30567	1.80483	0	0	0		0.889	0	3.361	0	0
0.294	3.73352	1.80483	0	0	0		0.889	0	3.361	0	0
0.296	6.63641	1.80483	0	0	0		0.889	0	3.361	0	0
0.298	7.57763	1.80483	0	0	0		0.889	0	3.361	0	0
0.3	8.60536	1.80483	0	0	0		0.896	0	3.361	0	0
0.302	10.3354	1.80483	0	0	0		0.91	0	3.361	0	0
0.304	10.5093	1.80483	0	0	0		0.917	0	3.361	0	0
0.306	9.12701	1.80483	0	0	0		0.917	0	3.361	0	0
0.308	6.18858	1.80483	0	0	0		0.924	0	3.361	0	0
0.31	0.85551	1.80483	0	0	0		0.924	0	3.361	0	0
0.312	1.43145	1.80483	0	0.20157	0		0.931	0	3.361	0	0
0.314	4.25759	1.80483	0	0.20157	0		0.931	0	3.361	0	0
0.316	4.14175	1.80483	0	0.39839	0		0.931	0.007	3.361	0	0
0.318	3.85306	1.80483	0	0.59291	0		0.931	0.007	3.361	0	0
0.32	5.44261	1.80483	0	0.59291	0		0.938	0.007	3.361	0	0
0.322	8.77226	1.80483	0	0.973	0		0.944	0.007	3.361	0	0
0.324	9.85033	3.29122	0	0.973	0		0.951	0.007	3.361	0	0
0.326	9.57026	4.76061	0	1.34439	0		0.958	0.007	3.361	0	0
0.328	7.1805	4.76061	0	1.89513	0		0.965	0.007	3.361	0	0
0.33	4.38086	7.633	0	2.07661	0		0.965	0.007	3.361	0	0
0.332	3.805	7.633	0	2.25604	0		0.972	0.007	3.361	0	0
0.334	4.31137	7.633	0	2.78835	0		0.972	0.007	3.361	0.007	0
0.336	2.99666	7.633	0	3.31474	0		0.972	0.007	3.361	0.007	0
0.338	4.05624	5.82817	0	4.18235	0		0.972	0.007	3.361	0.014	0
0.34	5.06876	11.2599	0	4.69717	0		0.979	0.007	3.361	0.021	0
0.342	6.24135	15.289	0	5.20635	0		0.986	0.007	3.361	0.021	0
0.344	3.75407	15.289	0	7.38874	0		0.993	0.007	3.361	0.028	0
0.346	3.04339	15.289	0	8.21904	0		1	0.014	3.361	0.035	0
0.348	3.50899	16.5888	0	9.69743	0		1	0.021	3.361	0.042	0
0.35	8.44515	17.8747	0	11.3225	0		1	0.021	3.361	0.069	0
0.352	12.2063	19.1469	0	12.1264	0		1	0.028	3.361	0.076	0
0.354	12.482	22.923	0	13.3989	0		1.014	0.035	3.361	0.076	0
0.356	13.3144	27.9046	0	14.8154	0		1.028	0.035	3.361	0.09	0
0.358	12.7011	29.1369	0	15.5482	0		1.049	0.035	3.361	0.118	0
0.36	12.3441	31.5758	0	17.5516	0		1.063	0.035	3.361	0.146	0
0.362	12.2292	35.1962	0	19.9474	0		1.063	0.042	3.361	0.167	0
0.364	8.57168	39.9734	0	23.0733	0		1.063	0.062	3.361	0.194	0
0.366	7.95527	41.1555	0	24.8658	0		1.069	0.083	3.361	0.243	0
0.368	8.05727	43.4954	0	26.9992	0		1.09	0.083	3.361	0.319	0
0.37	9.99525	44.325	0	30.9505	0		1.111	0.083	3.361	0.354	0
0.372	12.0292	42.8556	0	34.4904	0		1.111	0.09	3.361	0.431	0
0.374	11.0774	42.8556	0	36.0907	0		1.111	0.097	3.361	0.486	0
0.376	10.0942	43.3534	0	39.1745	0		1.125	0.118	3.361	0.542	0
0.378	8.42406	44.4656	0	40.6816	0		1.132	0.146	3.361	0.576	0
0.38	7.57921	45.5667	0	43.7674	0		1.146	0.16	3.361	0.632	0
0.382	10.5277	46.657	0	46.4099	0		1.16	0.167	3.361	0.688	0
0.384	10.0967	47.7365	0	48.4073	0		1.167	0.188	3.361	0.813	0
0.386	9.08509	46.5808	0	50.8645	0		1.167	0.194	3.361	0.924	0
0.388	10.2703	44.6688	0	54.101	0		1.181	0.222	3.361	1.042	0
0.39	12.7811	46.7655	0	53.7734	0		1.194	0.243	3.361	1.16	0
0.392	13.1124	46.7655	0	55.0424	0		1.208	0.243	3.361	1.292	0
0.394	16.3475	48.5505	3.332	55.903	0		1.222	0.257	3.361	1.5	0
0.396	18.1973	50.32	0	55.4363	0		1.243	0.257	3.368	1.646	0
0.398	20.1294	50.0566	0	55.6523	0.418		1.264	0.264	3.368	1.785	0.007
0.4	18.4891	48.279	0	55.39	0		1.271	0.285	3.368	1.882	0.007
0.402	19.8656	46.2669	0	54.7241	0		1.285	0.285	3.368	2.042	0.007
0.404	17.9576	47.9763	0	53.9136	0		1.34	0.292	3.368	2.188	0.007
0.406	15.207	46.5087	0	52.033	0		1.354	0.299	3.368	2.368	0.007
0.408	19.3527	45.7756	0	49.562	0		1.368	0.326	3.368	2.465	0.007
0.41	18.618	40.9984	0	46.362	0		1.375	0.34	3.368	2.688	0.007
0.412	19.5513	40.761	3.047	44.8083	0		1.41	0.354	3.368	2.826	0.007
0.414	23.6458	39.3573	0	42.2948	0		1.431	0.361	3.375	2.938	0.007
0.416	24.5019	37.9688	0	38.3435	0		1.438	0.368	3.375	3.049	0.007
0.418	24.8856	39.8071	0	34.5484	0		1.493	0.396	3.375	3.139	0.007
0.42	19.9425	40.718	0	32.5125	0		1.521	0.41	3.375	3.215	0.007
0.422	18.2778	38.2504	0	29.3613	0		1.549	0.424	3.375	3.243	0.007
0.424	16.8336	38.0329	0	27.6747	0		1.563	0.444	3.375	3.292	0.007
0.426	14.358	38.705	0	24.0567	0		1.576	0.451	3.375	3.319	0.007
0.428	15.9581	38.4935	0	20.9988	0		1.59	0.472	3.375	3.333	0.007
0.43	20.1884	37.4139	2.797	18.2439	0		1.611	0.486	3.375	3.333	0.007
0.432	24.7737	34.0013	0	15.381	0		1.653	0.493	3.382	3.34	0.007
0.434	27.8813	31.8841	0	11.6352	0		1.681	0.5	3.382	3.361	0.007
0.436	29.7883	29.7874	0	9.78043	0		1.701	0.507	3.382	3.361	0.007
0.438	26.7494	29.7874	0	7.68117	0		1.757	0.507	3.382	3.361	0.007
0.44	23.9551	26.7026	0	5.44748	0		1.799	0.528	3.382	3.361	0.007
0.442	24.1112	23.6473	0	4.28913	0		1.84	0.535	3.382	3.368	0.007
0.444	21.0629	22.6385	0	3.37283	0		1.854	0.542	3.382	3.382	0.007
0.446	17.5307	20.64	0	2.36261	0.333		1.875	0.542	3.382	3.382	0.007
0.448	18.2668	17.6705	0	1.71387	0		1.896	0.549	3.382	3.382	0.014
0.45	22.9301	14.7288	2.554	1.58996	0.327		1.931	0.563	3.389	3.389	0.014
0.452	21.3056	13.7574	0	1.46717	0		1.951	0.569	3.389	3.389	0.021
0.454	23.9839	10.8702	0	1.34557	0.321		1.993	0.576	3.389	3.403	0.028
0.456	22.317	10.8702	0	1.22509	0		2.042	0.576	3.389	3.403	0.028
0.458	18.1779	9.92543	2.466	0.9863	0		2.063	0.576	3.396	3.403	0.028
0.46	16.3949	8.98935	0	1.08309	0		2.083	0.576	3.396	3.403	0.028
0.462	12.7853	8.06178	0	1.08309	0.31		2.097	0.576	3.396	3.403	0.028
0.464	6.82672	6.22348	0	0.96691	0		2.118	0.576	3.396	3.41	0.035
0.466	4.16152	5.31261	0	0.85178	0		2.118	0.576	3.396	3.417	0.035
0.468	3.5941	4.40996	0	0.83135	0		2.132	0.576	3.396	3.417	0.035
0.47	3.306	3.51535	0	0.92426	0.299		2.132	0.576	3.396	3.424	0.035
0.472	4.24931	1.74209	0	0.92426	0		2.132	0.576	3.396	3.424	0.042
0.474	6.35731	0.86335	0	0.81322	0		2.132	0.576	3.396	3.424	0.042
0.476	8.1328	0.86335	2.283	0.79383	0.292		2.153	0.576	3.396	3.424	0.049
0.478	10.1108	-6.7965e-15	2.264	0.86465	0		2.174	0.576	3.41	3.424	0.049
0.48	10.6573	0.70613	0	0.95387	0.287		2.194	0.576	3.41	3.424	0.056
0.482	10.7595	0.70613	0	1.04239	0		2.208	0.576	3.41	3.424	0.056
0.484	10.4031	0.70613	0	1.04239	0.282		2.229	0.576	3.41	3.431	0.063
0.486	9.02873	0.70613	0	1.28561	0.56		2.243	0.576	3.41	3.431	0.069
0.488	7.99068	0.70613	0	1.45852	0.833		2.243	0.576	3.41	3.431	0.083
0.49	7.1137	0.70613	2.154	1.35496	0.551		2.264	0.576	3.41	3.438	0.104
0.492	7.33438	0.70613	2.137	1.35496	0.273		2.278	0.576	3.417	3.438	0.111
0.494	6.11357	0.70613	0	1.33765	0.542		2.285	0.576	3.424	3.444	0.132
0.496	5.71445	0.70613	0	1.42148	0.269		2.292	0.576	3.424	3.444	0.132
0.498	6.09606	0.70613	2.086	1.50465	0		2.306	0.576	3.431	3.451	0.139
0.5	4.55087	0.70613	2.069	1.6697	0		2.313	0.576	3.431	3.458	0.139
0.502	5.49181	0.70613	0	1.75161	0		2.326	0.583	3.438	3.472	0.139
0.504	5.59195	0.70613	0	1.83287	0.26		2.333	0.583	3.438	3.479	0.139
0.506	4.35231	0.70613	2.02	1.73609	0.517		2.333	0.583	3.438	3.479	0.153
0.508	4.1533	0.70613	2.004	1.81613	0		2.347	0.583	3.444	3.486	0.16
0.51	3.50878	0.70613	1.989	1.97504	0.254		2.361	0.583	3.451	3.514	0.16
0.512	3.32089	0.70613	1.973	2.21161	0		2.361	0.583	3.458	3.521	0.167
0.514	3.4973	1.32552	1.958	2.19622	0		2.361	0.583	3.472	3.521	0.167
0.516	3.27487	1.32552	0	2.181	0		2.368	0.583	3.472	3.521	0.167
0.518	4.50978	1.32552	0	2.25813	0.247		2.382	0.583	3.472	3.535	0.174
0.52	4.18088	1.32552	0	2.25813	0		2.382	0.583	3.472	3.542	0.174
0.522	5.8362	1.32552	0	2.16743	0.243		2.403	0.583	3.472	3.556	0.174
0.524	5.48353	1.92243	3.767	1.98752	0		2.403	0.583	3.472	3.563	0.181
0.526	4.98549	1.2163	0	1.97317	0.239		2.424	0.583	3.486	3.563	0.188
0.528	4.98588	1.2163	1.855	1.959	0.475		2.424	0.583	3.493	3.569	0.194
0.53	4.43467	1.2163	1.841	2.03278	0		2.431	0.583	3.493	3.569	0.201
0.532	4.28897	1.2163	0	1.83074	0.234		2.444	0.583	3.5	3.583	0.201
0.534	4.60094	1.2163	1.814	1.73057	0.232		2.444	0.583	3.5	3.597	0.215
0.536	4.05841	1.2163	0	1.80278	0.691		2.465	0.583	3.507	3.618	0.229
0.538	4.69707	1.2163	1.787	2.01791	0.914		2.472	0.59	3.514	3.618	0.243
0.54	5.06403	1.2163	3.547	2.07583	0.681		2.479	0.59	3.521	3.625	0.271
0.542	4.75626	1.2163	0	2.0627	0.45		2.493	0.59	3.528	3.632	0.292
0.544	4.00312	1.2163	6.991	2.19013	0.224		2.5	0.59	3.549	3.632	0.306
0.546	4.21215	1.76787	0	2.23417	0.666		2.507	0.597	3.556	3.632	0.319
0.548	5.32402	1.76787	1.722	2.35991	0.22		2.521	0.597	3.556	3.632	0.326
0.55	5.93897	2.31174	1.71	2.48483	0.656		2.521	0.597	3.563	3.639	0.34
0.552	5.66671	2.31174	1.697	2.62135	0.434		2.528	0.597	3.569	3.646	0.361
0.554	6.00937	2.31174	3.37	2.67687	0.216		2.542	0.597	3.583	3.667	0.375
0.556	5.61897	2.84439	3.346	2.65257	0.642		2.569	0.597	3.597	3.674	0.389
0.558	6.36097	2.84439	0	2.5497	0.212		2.576	0.597	3.604	3.681	0.403
0.56	5.22803	2.225	1.649	2.60422	1.055		2.583	0.597	3.604	3.688	0.431
0.562	3.13167	2.225	3.275	2.52652	0.628		2.59	0.597	3.618	3.701	0.451
0.564	4.23373	2.74317	1.626	2.51487	0.208		2.611	0.597	3.625	3.722	0.465
0.566	6.02656	2.74317	3.229	2.64496	0.206		2.618	0.597	3.632	3.736	0.465
0.568	7.55585	2.74317	1.603	2.64496	0.41		2.625	0.604	3.653	3.764	0.479
0.57	7.89823	2.14626	1.592	2.64496	0.611		2.632	0.604	3.653	3.771	0.493
0.572	6.45954	2.14626	1.581	2.57009	0.607		2.653	0.611	3.66	3.785	0.514
0.574	5.39403	2.14626	4.71	2.55904	0.201		2.688	0.611	3.674	3.813	0.528
0.576	4.86533	2.64387	0	2.48526	0.798		2.701	0.611	3.688	3.833	0.549
0.578	5.24641	3.13817	1.548	2.40122	0.594		2.701	0.618	3.688	3.84	0.576
0.58	2.81441	3.13817	1.538	2.39052	0.983		2.701	0.618	3.694	3.854	0.597
0.582	3.31597	3.62596	3.054	2.37996	0		2.708	0.618	3.708	3.861	0.618
0.584	4.99717	3.62596	1.517	2.16483	0.194		2.708	0.618	3.722	3.875	0.618
0.586	5.70398	4.10735	1.506	2.14409	0.771		2.75	0.618	3.722	3.882	0.632
0.588	5.70878	4.10735	4.488	2.13383	0.383		2.75	0.625	3.743	3.882	0.667
0.59	4.69169	4.10735	0	1.92322	0.38		2.757	0.625	3.75	3.896	0.667
0.592	2.67459	4.02778	0	1.77378	0.378		2.778	0.625	3.75	3.896	0.694
0.594	0.36216	4.02778	2.932	1.62539	0.375		2.778	0.625	3.757	3.896	0.694
0.596	1.17185	3.48391	1.456	1.41922	0.186		2.778	0.625	3.764	3.896	0.708
0.598	0.86683	3.94683	0	1.34122	0.37		2.778	0.632	3.771	3.903	0.729
0.6	0.63213	3.94683	2.873	1.32191	0		2.778	0.639	3.778	3.91	0.729
0.602	2.74171	3.87117	0	1.24504	0		2.785	0.639	3.785	3.917	0.729
0.604	4.08491	3.87117	2.835	1.16874	0.544		2.785	0.639	3.799	3.924	0.736
0.606	4.32435	3.87117	2.817	1.03596	0.54		2.806	0.646	3.813	3.924	0.757
0.608	5.82597	3.87117	4.197	1.14926	0.895		2.819	0.646	3.813	3.931	0.785
0.61	5.40838	4.244	2.78	1.14009	1.6		2.826	0.653	3.84	3.944	0.847
0.612	5.08755	4.6867	1.381	1.06596	0.353		2.847	0.653	3.854	3.944	0.882
0.614	6.08904	5.12661	2.744	1.12157	0.702		2.854	0.66	3.861	3.944	0.903
0.616	6.30727	5.12661	1.363	1.12157	0.349		2.875	0.66	3.875	3.958	0.917
0.618	6.09733	5.12661	0	1.12157	0.693		2.889	0.66	3.875	3.958	0.931
0.62	5.82852	5.55835	2.691	1.11283	0.516		2.917	0.667	3.875	3.958	0.972
0.622	7.30563	5.48983	0	1.32974	0.513		2.938	0.667	3.889	3.979	0.993
0.624	7.87497	4.99552	2.657	1.37504	0.51		2.944	0.667	3.889	3.979	0.993
0.626	7.50403	4.99552	5.28	1.36657	0.675		2.951	0.674	3.924	3.986	1.035
0.628	8.49893	4.92891	0	1.35813	0.839		2.972	0.674	3.931	3.993	1.049
0.63	6.86303	4.92891	2.606	1.35813	0.667		3	0.674	3.944	4	1.09
0.632	6.23289	4.44752	0	1.28904	0.662		3.035	0.688	3.944	4.014	1.125
0.634	5.26768	4.44752	2.574	1.28087	0.329		3.042	0.694	3.951	4.021	1.139
0.636	3.112	4.85852	1.279	1.54057	0.491		3.056	0.701	3.965	4.021	1.146
0.638	3.70994	4.79504	1.271	1.53252	0.488		3.063	0.701	3.965	4.028	1.181
0.64	3.43305	6.41926	3.788	1.52457	0.646		3.063	0.701	3.986	4.028	1.208
0.642	5.56717	6.41926	5.019	1.52457	0.16		3.069	0.701	4	4.035	1.222
0.644	5.84152	5.95635	6.236	1.56743	0.798		3.097	0.715	4.042	4.049	1.25
0.646	7.3243	7.1527	3.718	1.50157	0.159		3.111	0.715	4.062	4.069	1.264
0.648	8.33564	6.6957	2.464	1.44383	0.473		3.139	0.715	4.09	4.076	1.278
0.65	7.66883	6.6957	1.224	1.38643	0.626		3.16	0.722	4.097	4.083	1.299
0.652	6.86235	7.08739	1.217	1.53496	0.778		3.188	0.722	4.097	4.09	1.319
0.654	4.81748	7.86622	2.419	1.5693	0.464		3.194	0.722	4.111	4.09	1.361
0.656	3.78948	7.3623	4.808	1.61083	0.922		3.215	0.722	4.132	4.104	1.375
0.658	3.78062	7.30443	2.389	1.55487	0.458		3.229	0.722	4.146	4.139	1.41
0.66	4.72196	7.6297	3.562	1.54761	0.607		3.236	0.736	4.16	4.139	1.444
0.662	5.60864	8.01004	2.36	1.54761	0.604		3.25	0.764	4.181	4.146	1.486
0.664	6.39806	9.14448	1.173	1.64317	0.9		3.271	0.764	4.194	4.153	1.507
0.666	7.45207	9.08865	2.332	1.77865	0.298		3.292	0.764	4.208	4.16	1.528
0.668	7.62236	8.65957	2.318	1.70343	1.038		3.326	0.778	4.222	4.167	1.556
0.67	8.51434	9.03117	4.609	1.68957	0.737		3.347	0.785	4.25	4.174	1.604
0.672	8.18413	9.03117	3.436	1.72939	0.879		3.368	0.785	4.271	4.174	1.66
0.674	6.68968	8.97735	1.139	1.769	0.582		3.382	0.792	4.285	4.188	1.674
0.676	7.39149	9.34261	7.923	1.8613	0.434		3.403	0.806	4.319	4.215	1.694
0.678	7.5268	9.70578	2.25	1.85465	0.576		3.431	0.813	4.347	4.222	1.729
0.68	8.43892	10.0669	5.593	1.98491	0.858		3.451	0.819	4.368	4.229	1.757
0.682	7.47573	10.374	1.112	1.9067	0.427		3.472	0.826	4.389	4.229	1.806
0.684	7.63546	10.3224	2.211	1.9453	0.848		3.5	0.833	4.396	4.236	1.826
0.686	6.23182	9.05322	3.297	2.07343	0.843		3.542	0.847	4.41	4.25	1.875
0.688	6.70882	9.40622	1.093	2.11804	0.419		3.556	0.868	4.431	4.264	1.903
0.69	7.81992	10.1083	2.173	2.14974	0.417		3.563	0.868	4.438	4.292	1.917
0.692	6.51148	9.61004	3.24	2.14348	1.105		3.597	0.868	4.458	4.306	1.951
0.694	5.59318	9.95713	3.222	2.31896	0.961		3.611	0.875	4.479	4.313	2.014
0.696	6.04538	9.95713	2.135	2.5807	0.546		3.632	0.875	4.493	4.34	2.049
0.698	6.37783	9.9087	4.246	2.51891	0.679		3.667	0.882	4.507	4.347	2.09
0.7	5.5111	9.81261	4.222	2.54383	0.54		3.674	0.896	4.542	4.354	2.111
0.702	4.51286	9.765	2.099	2.61761	0.94		3.688	0.903	4.562	4.382	2.153
0.704	5.03111	9.71778	3.131	2.70296	1.201		3.694	0.91	4.576	4.389	2.194
0.706	4.17477	8.95261	1.038	2.65461	0.265		3.722	0.917	4.59	4.431	2.25
0.708	4.74429	8.90617	2.064	2.739	0.66		3.743	0.924	4.597	4.444	2.257
0.71	4.31098	8.43596	5.13	2.85326	0.787		3.757	0.931	4.632	4.465	2.306
0.712	5.90584	8.39035	0	2.66322	0.783		3.778	0.944	4.646	4.472	2.354
0.714	6.61959	8.39035	2.029	2.64604	0.519		3.792	0.951	4.66	4.486	2.389
0.716	7.48831	8.67217	5.044	2.6347	0.774		3.806	0.965	4.674	4.514	2.424
0.718	8.84126	8.67217	6.02	2.66452	1.027		3.833	0.972	4.708	4.542	2.465
0.72	7.50046	9.27448	1.995	2.61252	0.766		3.868	0.979	4.736	4.576	2.5
0.722	7.50376	9.2307	2.977	2.72335	0.508		3.924	0.993	4.757	4.583	2.556
0.724	7.95206	8.86752	2.96	2.67743	0.505		3.924	0.993	4.785	4.618	2.576
0.726	7.97297	8.50643	1.963	2.73609	1.004		3.944	1	4.806	4.639	2.618
0.728	7.34055	8.1047	4.88	2.63457	0.874		3.972	1.007	4.813	4.646	2.674
0.73	7.27407	8.06235	2.912	2.66365	0.869		4.007	1.007	4.847	4.653	2.708
0.732	8.91441	8.33335	1.931	2.682	0.37		4.028	1.028	4.868	4.681	2.764
0.734	7.92796	8.60304	0.96	2.75543	1.228		4.083	1.028	4.882	4.694	2.785
0.736	6.82905	8.2107	2.864	2.70061	1.343		4.104	1.035	4.889	4.694	2.847
0.738	4.96182	7.51257	2.849	2.69539	0.972		4.125	1.042	4.917	4.722	2.944
0.74	3.7488	7.16548	2.834	2.63609	0.483		4.132	1.049	4.931	4.736	2.986
0.742	3.111	7.16548	3.758	2.48991	0.721		4.139	1.069	4.951	4.75	3.021
0.744	3.4638	7.12548	2.803	2.47983	1.195		4.153	1.076	4.979	4.778	3.076
0.746	4.60852	6.44274	0.929	2.42165	0.951		4.174	1.076	5	4.792	3.125
0.748	5.65281	6.70352	1.849	2.36383	0.709		4.194	1.076	5.007	4.813	3.188
0.75	7.30531	6.66448	2.759	2.3917	0.706		4.215	1.076	5.014	4.833	3.229
0.752	7.60623	6.96152	0	2.46678	0.585		4.243	1.083	5.035	4.854	3.257
0.754	7.49541	6.92313	5.459	2.41974	1.047		4.271	1.104	5.063	4.882	3.313
0.756	7.23897	6.84691	3.62	2.35852	0.926		4.313	1.118	5.104	4.924	3.361
0.758	6.9872	6.80909	1.8	2.46939	1.151		4.347	1.118	5.111	4.924	3.431
0.76	7.17441	7.10009	5.373	2.34487	0.573		4.361	1.125	5.146	4.938	3.493
0.762	6.46072	6.44665	3.563	2.33548	1.025		4.382	1.125	5.181	4.958	3.521
0.764	6.07555	7.02274	0	2.35787	0.68		4.41	1.125	5.188	4.972	3.583
0.766	7.27457	6.33965	2.644	2.38948	0.676		4.438	1.132	5.201	4.993	3.625
0.768	7.6212	6.01817	0.877	2.33048	0.561		4.458	1.132	5.208	5.014	3.66
0.77	8.00079	6.86926	5.234	2.43804	1.004		4.486	1.139	5.229	5.021	3.715
0.772	7.35327	6.86926	4.339	2.30387	0.777		4.528	1.153	5.278	5.049	3.764
0.774	7.28121	7.11461	0.863	2.40139	0.442		4.569	1.153	5.292	5.069	3.799
0.776	6.99607	7.63826	3.436	2.42335	1.428		4.597	1.16	5.319	5.076	3.882
0.778	5.98725	7.2903	2.564	2.331	1.202		4.618	1.181	5.333	5.09	3.965
0.78	4.99693	7.22096	1.7	2.24791	0.979		4.639	1.188	5.347	5.118	4.014
0.782	4.29356	7.18652	0	2.37839	0.433		4.674	1.194	5.361	5.132	4.069
0.784	3.61806	7.73439	5.049	2.44335	0.646		4.688	1.194	5.382	5.139	4.097
0.786	4.64485	7.73439	1.674	2.63717	0.857		4.694	1.201	5.417	5.153	4.146
0.788	4.95544	7.73439	1.666	2.693	1.492		4.694	1.208	5.431	5.188	4.215
0.79	4.65299	7.43113	2.486	2.71865	0.53		4.729	1.215	5.444	5.201	4.292
0.792	5.81727	7.6997	4.123	2.77396	0.844		4.743	1.222	5.465	5.222	4.333
0.794	6.55284	7.3667	5.743	2.76148	0.735		4.764	1.236	5.507	5.25	4.389
0.796	5.6704	7.33409	4.898	2.74909	0.626		4.813	1.236	5.549	5.264	4.424
0.798	5.45142	7.56635	2.437	2.80778	0.831		4.833	1.264	5.59	5.313	4.479
0.8	5.32323	7.53417	2.425	2.87026	0.827		4.868	1.271	5.611	5.333	4.514
0.802	4.87773	7.20826	0.804	2.88726	0.514		4.882	1.285	5.625	5.34	4.576
0.804	4.62493	6.91578	1.6	2.97413	1.126		4.889	1.299	5.639	5.375	4.646
0.806	5.19261	6.62478	2.389	3.10535	1.324		4.917	1.313	5.639	5.403	4.722
0.808	5.68248	6.88309	2.377	3.19539	0.709		4.944	1.313	5.667	5.438	4.785
0.81	5.49742	6.56404	2.365	3.11474	1.311		4.965	1.313	5.694	5.479	4.847
0.812	7.31425	6.78917	1.569	3.26861	1.104		5	1.313	5.715	5.521	4.931
0.814	6.92192	7.29839	3.903	3.25317	0.998		5.021	1.313	5.736	5.535	5.007
0.816	6.34516	6.4473	2.33	3.2417	0.894		5.049	1.326	5.757	5.576	5.083
0.818	6.27864	6.69948	1.546	3.19843	1.384		5.09	1.326	5.785	5.59	5.174
0.82	6.27798	6.38878	4.615	3.08439	0.689		5.125	1.333	5.799	5.625	5.222
0.822	5.79811	5.8003	3.827	2.9747	0.979		5.146	1.354	5.833	5.653	5.285
0.824	5.94131	5.52226	0.762	3.05778	0.487		5.174	1.354	5.868	5.667	5.347
0.826	5.17686	5.21639	2.274	3.11665	0.97		5.194	1.361	5.875	5.715	5.41
0.828	4.73111	5.18743	0.754	3.09465	0.868		5.215	1.361	5.889	5.75	5.465
0.83	4.3823	4.63957	6.006	3.1147	0.384		5.25	1.368	5.924	5.785	5.507
0.832	4.85943	4.88357	2.989	2.95887	0.478		5.264	1.368	5.965	5.806	5.542
0.834	5.61197	5.61213	2.231	2.91026	0.476		5.285	1.382	5.993	5.826	5.576
0.836	6.40322	5.85387	5.18	2.93013	0.947		5.299	1.396	6.042	5.861	5.625
0.838	5.89942	5.5853	4.419	2.91248	0.754		5.34	1.403	6.063	5.896	5.694
0.84	7.25697	6.276	1.466	2.90196	0.938		5.375	1.41	6.104	5.903	5.764
0.842	7.65355	6.72517	0.73	2.86139	1.026		5.417	1.417	6.111	5.917	5.833
0.844	7.57657	6.43313	0.726	2.93752	1.857		5.451	1.424	6.118	5.938	5.931
0.846	6.13427	6.16978	3.613	2.89739	1.664		5.479	1.424	6.146	5.958	6.069
0.848	5.85596	6.14278	0.719	2.79122	1.564		5.507	1.431	6.153	5.993	6.167
0.85	4.91041	6.37678	3.579	2.71178	0.549		5.535	1.438	6.181	6.014	6.278
0.852	4.55561	6.37678	2.138	2.63943	1.094		5.556	1.438	6.201	6.069	6.34
0.854	4.70201	6.81417	1.418	2.59343	1.542		5.583	1.438	6.215	6.083	6.417
0.856	4.94628	7.01878	0.706	2.7327	0.722		5.597	1.444	6.236	6.125	6.521
0.858	4.56127	6.50709	2.108	2.7387	1.078		5.632	1.472	6.236	6.139	6.583
0.86	4.50885	6.45535	2.098	2.69674	1.073		5.646	1.472	6.264	6.181	6.66
0.862	4.13465	7.13848	1.392	2.71578	1.246		5.674	1.486	6.278	6.208	6.771
0.864	4.91623	7.79304	2.771	2.82391	0.975		5.701	1.5	6.306	6.229	6.84
0.866	4.92349	7.7677	2.069	2.90309	1.147		5.729	1.521	6.333	6.25	6.944
0.868	6.01827	7.51787	0.686	2.98509	0.702		5.736	1.528	6.34	6.292	7.007
0.87	5.71883	7.51787	1.367	2.90961	1.486		5.757	1.535	6.347	6.292	7.09
0.872	5.89073	7.27039	2.041	2.90017	1.392		5.819	1.542	6.375	6.326	7.188
0.874	6.22729	7.24574	3.386	2.82548	0.866		5.854	1.542	6.389	6.333	7.285
0.876	6.32725	7.46639	2.696	2.70157	0.862		5.854	1.549	6.431	6.368	7.361
0.878	6.04625	8.32083	2.684	2.79726	0.601		5.903	1.569	6.465	6.403	7.424
0.88	5.34938	7.59226	2.672	2.75739	0.94		5.924	1.576	6.493	6.444	7.486
0.882	5.17286	7.56826	2.659	2.63522	0.595		5.965	1.59	6.521	6.486	7.549
0.884	5.30679	8.21861	2.648	2.64757	0.508		5.993	1.604	6.535	6.514	7.583
0.886	4.84923	7.26065	2.636	2.63861	0.843		6.014	1.625	6.556	6.549	7.625
0.888	4.91602	6.9753	1.968	2.71413	1.258		6.049	1.639	6.583	6.576	7.722
0.89	4.4962	6.73804	3.265	2.69348	0.919		6.069	1.646	6.618	6.611	7.833
0.892	5.04004	6.73804	1.3	2.74148	0.665		6.083	1.646	6.653	6.646	7.882
0.894	4.81288	6.92713	3.883	2.81604	1.242		6.118	1.646	6.66	6.667	7.958
0.896	4.42457	7.53774	1.288	2.85783	0.906		6.139	1.646	6.694	6.694	8.056
0.898	4.99133	7.53774	3.207	2.82552	0.656		6.174	1.66	6.729	6.708	8.118
0.9	5.15033	7.05139	3.193	2.89348	0.817		6.222	1.681	6.75	6.75	8.188
0.902	5.851	7.00657	1.907	2.82096	0.894		6.236	1.694	6.792	6.785	8.257
0.904	6.13517	7.42161	5.696	2.61487	1.457		6.257	1.694	6.826	6.792	8.354
0.906	6.60652	7.37739	1.26	2.58035	1.37		6.278	1.715	6.868	6.819	8.479
0.908	6.34649	6.9	0.627	2.62122	1.043		6.326	1.722	6.882	6.84	8.604
0.91	6.51788	6.19813	1.874	2.55291	0.959		6.389	1.729	6.889	6.875	8.674
0.912	6.61231	5.97248	1.244	2.51343	0.795		6.41	1.736	6.917	6.903	8.729
0.914	5.6465	5.97248	3.096	2.63087	0.792		6.444	1.736	6.944	6.938	8.819
0.916	4.75578	6.37696	3.699	2.7223	1.183		6.465	1.736	6.965	6.972	8.917
0.918	4.56954	6.57835	1.841	2.7397	1.099		6.5	1.764	7	7.021	9.021
0.92	3.44546	6.3567	3.055	2.7037	1.016		6.528	1.778	7.035	7.042	9.111
0.922	4.13799	6.13604	1.217	2.82987	0.389		6.542	1.778	7.063	7.069	9.174
0.924	3.94966	5.03761	0.606	2.68052	0.93		6.563	1.799	7.063	7.111	9.236
0.926	3.35457	5.23561	3.016	2.6727	1.312		6.583	1.799	7.083	7.139	9.326
0.928	3.56721	5.01787	1.802	2.77235	0.845		6.604	1.826	7.111	7.139	9.424
0.93	4.12397	4.56387	4.186	2.68239	0.765		6.611	1.826	7.132	7.188	9.479
0.932	4.50232	4.75939	2.977	2.69939	1.066		6.66	1.833	7.188	7.222	9.569
0.934	4.15558	4.5243	1.186	2.58822	0.607		6.674	1.84	7.215	7.236	9.653
0.936	3.78352	4.71822	2.362	2.61948	0.68		6.722	1.84	7.243	7.271	9.715
0.938	4.1346	4.71822	4.115	2.63378	0.752		6.743	1.84	7.278	7.354	9.778
0.94	3.71023	4.48635	2.341	2.62126	0.973		6.75	1.854	7.313	7.382	9.854
0.942	4.53431	3.64174	2.914	2.63057	1.118		6.778	1.861	7.34	7.403	9.965
0.944	3.86854	3.83243	3.482	2.72448	0.52		6.785	1.861	7.396	7.438	10.049
0.946	3.64231	3.813	0	2.6353	0.517		6.826	1.861	7.403	7.472	10.076
0.948	4.39519	3.96352	3.453	2.5753	1.178		6.875	1.868	7.438	7.493	10.153
0.95	4.51032	3.54848	1.719	2.5967	0.586		6.882	1.868	7.458	7.514	10.257
0.952	4.54869	3.13522	2.283	2.6867	1.241		6.903	1.875	7.486	7.528	10.313
0.954	4.41223	3.1163	6.251	2.62513	0.8		6.931	1.882	7.528	7.569	10.424
0.956	4.32725	2.91143	2.264	2.56861	1.303		6.951	1.889	7.583	7.583	10.521
0.958	4.42796	2.91143	3.945	2.53574	0.865		6.979	1.896	7.625	7.618	10.646
0.96	4.62127	3.09596	3.367	2.32804	0.861		7.021	1.896	7.66	7.667	10.694
0.962	4.80868	2.69148	5.03	2.2397	0.858		7.049	1.896	7.708	7.688	10.806
0.964	4.08074	2.49009	6.122	2.29983	0.285		7.083	1.903	7.799	7.764	10.854
0.966	3.81828	2.67239	2.217	2.31591	1.134		7.097	1.91	7.84	7.792	10.903
0.968	3.883	3.03552	1.104	2.28152	0.635		7.118	1.917	7.854	7.813	11.035
0.97	3.69386	3.03552	2.199	2.29526	0.984		7.153	1.924	7.882	7.84	11.069
0.972	3.88439	2.83752	2.737	2.33396	0.91		7.174	1.938	7.91	7.861	11.208
0.974	4.14697	2.83752	2.181	2.34765	0.767		7.188	1.938	7.944	7.875	11.257
0.976	4.31781	2.64117	1.629	2.34096	0.764		7.236	1.944	7.958	7.917	11.354
0.978	4.00352	2.62361	4.326	2.39957	0.968		7.236	1.944	8.007	7.944	11.458
0.98	3.8281	2.78339	4.308	2.53174	1.033		7.271	1.944	8.069	7.951	11.549
0.982	3.56178	2.766	1.073	2.42278	0.892		7.319	1.951	8.104	7.965	11.632
0.984	3.14499	2.766	1.603	2.45635	1.025		7.333	1.951	8.111	7.993	11.722
0.986	2.39776	2.74883	2.66	2.42339	1.293		7.34	1.951	8.153	8.021	11.826
0.988	2.80999	2.74883	1.06	2.4083	0.542		7.347	1.958	8.167	8.083	11.931
0.99	3.31928	3.07939	2.111	2.37565	1.35		7.361	1.972	8.188	8.097	12.028
0.992	3.56763	3.06257	2.102	2.36713	0.807		7.389	1.972	8.208	8.111	12.139
0.994	3.3094	2.66761	2.094	2.44791	1.138		7.424	1.972	8.236	8.167	12.229
0.996	3.94494	2.66761	1.043	2.4437	0.867		7.458	1.972	8.257	8.215	12.368
0.998	3.95574	2.66761	3.116	2.3447	0.93		7.486	1.972	8.299	8.222	12.451
1	3.88402	2.65117	1.552	2.33639	0.595		7.507	1.979	8.326	8.264	12.528
1.002	3.89906	2.65117	2.576	2.31078	0.988		7.521	1.986	8.354	8.319	12.611
1.004	3.92052	2.65117	0.513	2.39004	0.394		7.542	1.993	8.368	8.354	12.681
1.006	3.74834	2.46665	1.533	2.47313	0.392		7.59	2	8.382	8.396	12.715
1.008	4.07427	2.63439	4.581	2.48417	0.456		7.611	2.007	8.431	8.431	12.75
1.01	4.06603	2.80148	2.028	2.44896	1.297		7.639	2.007	8.486	8.465	12.861
1.012	3.44971	2.95204	2.02	2.39891	1.098		7.66	2.021	8.5	8.493	12.979
1.014	2.50865	2.58891	4.527	2.34904	0.515		7.681	2.035	8.549	8.542	13.09
1.016	2.55177	2.91922	3.006	2.31826	1.025		7.701	2.035	8.597	8.576	13.139
1.018	2.21215	2.91922	2.994	2.30843	0.83		7.729	2.042	8.639	8.604	13.278
1.02	2.37022	2.91922	1.491	2.36078	0.636		7.729	2.042	8.66	8.618	13.354
1.022	3.05831	2.91922	1.486	2.39622	0.823		7.743	2.042	8.688	8.625	13.431
1.024	3.01636	3.06652	0.987	2.30043	0.694		7.757	2.049	8.708	8.66	13.5
1.026	3.20108	2.71204	1.965	2.34839	0.754		7.785	2.049	8.729	8.688	13.583
1.028	3.0396	2.69691	2.936	2.35922	0.438		7.833	2.049	8.757	8.715	13.639
1.03	3.32033	2.69691	2.925	2.30526	1.06		7.854	2.056	8.799	8.764	13.722
1.032	3.42769	2.52178	2.428	2.31796	0.807		7.868	2.056	8.854	8.819	13.84
1.034	3.16511	2.52178	3.386	2.26448	0.742		7.889	2.076	8.889	8.826	13.924
1.036	2.76002	2.00052	1.928	2.21683	0.986		7.903	2.076	8.924	8.847	14.021
1.038	2.92486	1.98583	1.44	2.28948	0.982		7.938	2.09	8.938	8.875	14.132
1.04	3.15438	1.81343	3.826	2.31643	0.856		7.972	2.09	8.993	8.91	14.236
1.042	3.24907	1.81343	1.905	2.35248	0.914		7.986	2.09	9.028	8.924	14.347
1.044	3.23325	2.12661	3.796	2.40822	0.789		8	2.09	9.069	8.986	14.438
1.046	3.10806	1.95622	1.418	2.40096	1.33		8.028	2.097	9.104	9.028	14.576
1.048	2.24624	1.95622	1.884	2.43843	0.783		8.049	2.104	9.139	9.042	14.688
1.05	2.82139	2.11109	3.284	2.34761	1.2		8.056	2.111	9.174	9.111	14.813
1.052	3.15216	2.11109	1.402	2.39717	0.598		8.104	2.111	9.201	9.16	14.889
1.054	3.27396	1.94335	1.862	2.36713	0.655		8.111	2.111	9.229	9.194	14.979
1.056	3.27275	2.08252	3.247	2.27913	0.712		8.118	2.111	9.264	9.208	15.056
1.058	3.26189	1.90222	2.772	2.372	0.768		8.16	2.111	9.319	9.25	15.132
1.06	3.36373	2.05422	2.762	2.3877	0.942		8.194	2.118	9.361	9.292	15.243
1.062	3.19611	1.72391	2.752	2.43817	0.411		8.222	2.118	9.396	9.333	15.306
1.064	3.3584	1.72391	1.827	2.44861	0.643		8.236	2.118	9.431	9.396	15.368
1.066	2.46505	1.87426	2.731	2.33991	0.64		8.243	2.118	9.486	9.417	15.479
1.068	1.6064	1.87426	2.721	2.33139	1.16		8.285	2.132	9.507	9.444	15.542
1.07	2.03813	1.549	4.518	2.34517	0.693		8.299	2.132	9.576	9.472	15.694
1.072	2.09462	1.549	3.151	2.29074	0.979		8.306	2.132	9.611	9.507	15.771
1.074	1.72647	1.68391	1.345	2.22452	0.631		8.313	2.139	9.653	9.542	15.889
1.076	1.75223	1.68391	3.574	2.19752	0.743		8.326	2.139	9.688	9.597	15.965
1.078	2.12751	1.68391	2.671	2.245	0.797		8.347	2.153	9.75	9.604	16.062
1.08	2.36681	1.83043	3.104	2.21826	0.794		8.368	2.153	9.778	9.632	16.125
1.082	2.40208	1.97643	1.767	2.30726	0.565		8.375	2.167	9.826	9.667	16.243
1.084	2.785	1.81804	1.761	2.34935	0.844		8.396	2.167	9.854	9.708	16.292
1.086	2.93959	1.963	3.07	2.29813	0.449		8.444	2.167	9.896	9.743	16.396
1.088	3.0427	1.963	2.185	2.30996	0.559		8.451	2.167	9.944	9.778	16.451
1.09	3.05522	1.64983	1.306	2.37465	1.002		8.458	2.174	9.965	9.806	16.556
1.092	3.23369	1.64983	1.301	2.31391	0.832		8.5	2.174	9.986	9.84	16.653
1.094	2.50746	1.64983	1.729	2.30917	0.829		8.528	2.174	10.014	9.875	16.764
1.096	2.5285	1.49496	1.722	2.32243	0.881		8.556	2.188	10.042	9.917	16.854
1.098	2.39217	1.63683	1.287	2.30987	1.043		8.569	2.188	10.056	9.944	16.993
1.1	2.26279	1.63683	2.137	2.31991	0.82		8.59	2.188	10.097	9.993	17.111
1.102	2.50902	1.33057	2.555	2.37022	0.763		8.604	2.188	10.118	10.035	17.236
1.104	3.10245	1.4587	2.122	2.28848	0.814		8.618	2.201	10.16	10.063	17.306
1.106	3.04352	1.44657	2.537	2.33691	1.082		8.66	2.201	10.201	10.139	17.444
1.108	3.29798	1.44657	4.213	2.291	1.024		8.688	2.208	10.271	10.201	17.583
1.11	3.69281	1.58543	3.778	2.2117	0.698		8.722	2.208	10.347	10.222	17.674
1.112	3.80335	1.57348	1.255	2.29461	0.856		8.743	2.208	10.368	10.278	17.799
1.114	3.68299	1.71139	1.667	2.35678	1.226		8.764	2.208	10.375	10.313	17.924
1.116	3.2627	1.84878	2.907	2.42026	1.434		8.806	2.208	10.41	10.34	18.083
1.118	2.86176	2.12265	4.552	2.32187	0.794		8.847	2.208	10.507	10.347	18.257
1.12	2.74298	1.82635	2.474	2.31743	0.896		8.847	2.208	10.556	10.382	18.347
1.122	2.65745	2.0983	1.643	2.32874	0.683		8.868	2.215	10.583	10.431	18.451
1.124	2.23733	2.0983	2.047	2.28278	0.733		8.896	2.215	10.604	10.479	18.542
1.126	1.45707	2.08678	2.856	2.27696	0.783		8.91	2.229	10.653	10.507	18.694
1.128	1.67421	1.94078	4.065	2.30083	0.676		8.917	2.236	10.729	10.542	18.764
1.13	2.10828	2.07487	1.62	2.13248	1.036		8.944	2.236	10.764	10.59	18.889
1.132	1.77815	2.19717	2.018	2.0887	0.568		8.958	2.236	10.799	10.597	18.972
1.134	2.5099	2.33035	2.011	2.13204	0.669		8.979	2.25	10.826	10.653	19.042
1.136	2.34919	2.33035	3.206	2.08578	0.923		9	2.257	10.868	10.688	19.167
1.138	2.94498	2.33035	3.195	2.15122	0.766		9.021	2.257	10.924	10.764	19.285
1.14	3.32656	2.46213	1.99	2.19696	0.916		9.042	2.271	10.979	10.799	19.375
1.142	3.80156	2.46213	2.776	2.24117	0.913		9.069	2.278	11.021	10.813	19.507
1.144	3.38397	2.45113	1.186	2.18048	1.062		9.104	2.278	11.049	10.854	19.674
1.146	2.91195	2.45113	0.788	2.12274	0.756		9.132	2.292	11.069	10.875	19.771
1.148	2.61967	2.45113	3.532	2.14874	0.753		9.181	2.299	11.097	10.91	19.896
1.15	2.57799	2.3	1.564	2.17739	0.75		9.201	2.299	11.16	10.965	19.979
1.152	1.79382	2.16013	2.338	2.15291	0.698		9.208	2.306	11.194	11.007	20.09
1.154	1.81464	2.16013	0.777	2.12991	0.745		9.208	2.319	11.208	11.021	20.181
1.156	1.38339	2.02126	3.483	2.15965	0.941		9.236	2.319	11.271	11.069	20.312
1.158	1.78983	2.01065	3.086	2.19739	0.888		9.257	2.326	11.306	11.132	20.431
1.16	2.14987	1.87274	1.922	2.15322	1.131		9.278	2.326	11.354	11.174	20.597
1.162	2.15306	1.98922	1.915	2.11057	0.686		9.292	2.333	11.396	11.194	20.701
1.164	2.00068	1.71535	3.054	2.15457	1.172		9.306	2.333	11.451	11.25	20.868
1.166	1.76118	1.71535	2.663	2.16657	0.924		9.326	2.333	11.493	11.306	21.007
1.168	1.91811	1.56904	1.137	2.19183	0.582		9.347	2.34	11.521	11.313	21.09
1.17	2.19341	1.56904	1.889	2.15239	0.58		9.361	2.34	11.542	11.354	21.181
1.172	2.31807	1.55887	2.259	2.2103	0.674		9.375	2.34	11.597	11.389	21.285
1.174	2.41543	1.55887	2.252	2.13587	0.912		9.396	2.347	11.653	11.424	21.368
1.176	2.41408	1.42478	2.618	2.1647	0.67		9.417	2.347	11.66	11.465	21.521
1.178	2.3595	1.28109	2.236	2.15835	0.667		9.465	2.347	11.722	11.486	21.597
1.18	2.59351	1.14791	2.972	2.10157	0.57		9.465	2.354	11.778	11.528	21.708
1.182	2.2969	1.39339	1.111	2.0307	0.568		9.507	2.354	11.806	11.611	21.792
1.184	2.16715	1.63809	4.059	2.05535	0.661		9.528	2.361	11.861	11.639	21.847
1.186	2.18157	1.5063	2.574	2.04791	0.847		9.535	2.368	11.924	11.674	21.986
1.188	2.42643	1.5063	0.733	1.94709	0.75		9.556	2.368	11.951	11.722	22.104
1.19	2.43992	1.37543	1.826	1.92561	0.701		9.583	2.368	11.965	11.757	22.181
1.192	2.16362	1.49617	1.456	1.983	0.745		9.611	2.375	12.014	11.799	22.292
1.194	1.9465	1.49617	1.814	1.97448	1.206		9.632	2.375	12.049	11.833	22.479
1.196	1.47107	1.48657	2.893	1.96839	0.832		9.653	2.382	12.076	11.889	22.611
1.198	1.43873	1.48657	1.802	2.02283	0.876		9.66	2.382	12.132	11.91	22.757
1.2	1.75853	1.60574	3.951	2.06317	1.011		9.667	2.382	12.181	11.944	22.882
1.202	1.70376	1.72452	2.864	2.11843	1.099		9.681	2.389	12.25	11.979	23.028
1.204	2.00949	1.59674	2.497	2.04552	1.095		9.701	2.389	12.292	12.007	23.208
1.206	2.65383	1.59674	1.422	2.02235	0.955		9.743	2.403	12.326	12.056	23.34
1.208	3.22902	1.34287	2.481	2.1193	0.408		9.771	2.417	12.368	12.083	23.458
1.21	3.00816	1.57735	3.886	2.1123	1.13		9.785	2.417	12.431	12.118	23.556
1.212	2.62423	1.69422	0.704	2.18148	0.63		9.813	2.417	12.493	12.132	23.715
1.214	2.69917	1.56857	1.755	2.17335	1.122		9.854	2.417	12.514	12.153	23.847
1.216	2.13621	1.56857	0.7	2.16874	0.895		9.889	2.424	12.535	12.208	24
1.218	2.43044	1.44374	2.092	2.08643	0.535		9.889	2.424	12.563	12.257	24.111
1.22	2.05561	1.55909	2.085	2.21191	0.844		9.903	2.431	12.597	12.319	24.222
1.222	1.67967	1.67409	3.117	2.20735	1.063		9.931	2.431	12.66	12.375	24.361
1.224	1.54161	1.66513	1.726	2.21617	1.192		9.958	2.444	12.715	12.438	24.535
1.226	1.57067	1.66513	2.065	2.2683	0.924		9.972	2.444	12.75	12.472	24.701
1.228	1.68663	1.41965	2.058	2.26496	1.053		9.986	2.444	12.771	12.514	24.889
1.23	1.75734	1.28848	1.368	2.25717	1.049		10	2.444	12.813	12.576	25.021
1.232	2.49082	1.51478	2.385	2.25052	0.828		10.014	2.444	12.854	12.646	25.201
1.234	2.96537	1.51478	2.038	2.24943	1.086		10.042	2.465	12.91	12.694	25.319
1.236	3.14071	1.51478	1.693	2.2877	0.953		10.069	2.465	12.944	12.757	25.486
1.238	3.56118	1.61822	2.362	2.28	0.906		10.104	2.465	12.986	12.799	25.646
1.24	3.19134	1.61822	2.355	2.25826	0.946		10.167	2.465	13.028	12.819	25.813
1.242	2.90801	1.49826	2.347	2.30917	0.858		10.194	2.472	13.076	12.875	25.958
1.244	2.14503	1.49826	3.008	2.25735	0.556		10.215	2.479	13.139	12.938	26.035
1.246	1.4061	1.48974	3.332	2.22187	0.767		10.236	2.479	13.201	12.972	26.16
1.248	1.16521	1.59161	2.325	2.18543	0.68		10.243	2.486	13.264	13.035	26.292
1.25	0.96692	1.59161	2.979	2.19187	1.228		10.257	2.486	13.306	13.069	26.479
1.252	1.32009	1.70126	1.98	2.15783	1.013		10.264	2.486	13.368	13.097	26.653
1.254	1.57382	1.70126	0.987	2.03365	0.883		10.285	2.5	13.389	13.139	26.778
1.256	2.02451	1.79361	3.934	2.02735	1.258		10.292	2.507	13.465	13.174	26.972
1.258	2.32928	1.67674	1.961	1.90817	1.003		10.319	2.507	13.521	13.188	27.153
1.26	2.61218	1.785	2.932	1.90091	1.083		10.347	2.514	13.569	13.257	27.285
1.262	2.87569	1.785	3.248	1.95135	0.748		10.389	2.521	13.653	13.292	27.472
1.264	2.49449	2.00022	1.942	1.97548	0.87		10.417	2.521	13.694	13.333	27.639
1.266	2.42571	1.99213	2.582	1.86626	0.784		10.438	2.521	13.736	13.396	27.75
1.268	2.26987	1.87713	2.895	1.84865	0.741		10.479	2.528	13.806	13.431	27.875
1.27	2.05469	1.76252	3.207	1.80217	0.697		10.486	2.535	13.84	13.472	28.007
1.272	2.23984	1.86878	1.598	1.83339	0.859		10.507	2.542	13.924	13.528	28.139
1.274	2.21779	2.08065	1.912	1.9107	1.223		10.535	2.549	13.944	13.563	28.319
1.276	2.45731	2.17839	1.588	1.89035	0.813		10.549	2.549	13.993	13.604	28.493
1.278	2.39677	1.95209	2.217	1.95091	0.891		10.59	2.563	14.028	13.632	28.625
1.28	2.76049	2.16204	2.841	2.04278	1.05		10.604	2.569	14.076	13.653	28.806
1.282	2.61884	2.16204	1.574	2.00943	0.966		10.653	2.576	14.139	13.674	28.993
1.284	2.16872	1.93787	2.824	2.04213	1.364		10.667	2.576	14.201	13.736	29.188
1.286	1.97995	2.04187	1.564	2.00996	1.04		10.694	2.583	14.236	13.785	29.389
1.288	1.70641	2.14557	3.429	1.975	1.116		10.729	2.597	14.292	13.833	29.563
1.29	1.40182	2.14557	2.176	1.99535	1.113		10.736	2.597	14.347	13.861	29.785
1.292	1.3488	2.03491	2.479	2.05565	0.832		10.75	2.597	14.431	13.882	29.958
1.294	1.34858	2.01978	2.162	2.12783	0.948		10.764	2.597	14.451	13.938	30.111
1.296	1.68988	2.01978	3.079	2.10726	1.26		10.785	2.604	14.521	14.007	30.278
1.298	2.08558	2.01226	0.307	2.21961	1.099		10.806	2.625	14.549	14.056	30.472
1.3	2.36091	2.01226	3.367	2.24065	0.861		10.819	2.632	14.597	14.118	30.681
1.302	2.37069	1.88843	1.22	2.22217	1.015		10.861	2.646	14.639	14.181	30.84
1.304	2.25117	2.19204	3.954	2.33635	1.284		10.882	2.646	14.708	14.229	31.035
1.306	2.28948	2.28561	0.91	2.40635	0.698		10.896	2.646	14.757	14.271	31.208
1.308	2.00016	2.48683	0.605	2.38622	0.773		10.938	2.653	14.771	14.333	31.313
1.31	1.51921	2.27161	3.315	2.39426	1.079		10.951	2.653	14.826	14.368	31.514
1.312	1.31302	2.26435	1.803	2.37522	1.115		10.965	2.66	14.889	14.417	31.701
1.314	1.11961	2.36404	0.899	2.4103	1.073		11	2.66	14.903	14.472	31.924
1.316	1.09478	2.46343	2.389	2.42013	0.802		11	2.66	14.938	14.556	32.076
1.318	1.2315	2.45626	2.382	2.37165	1.181		11.007	2.674	14.993	14.625	32.264
1.32	1.36443	2.24439	2.672	2.32609	1.063		11.028	2.681	15.076	14.681	32.451
1.322	1.44946	2.03313	2.368	2.30826	0.643		11.035	2.681	15.139	14.778	32.625
1.324	1.94585	2.32778	2.655	2.27357	0.792		11.069	2.688	15.188	14.799	32.75
1.326	2.31087	2.21574	0.882	2.25409	0.903		11.09	2.701	15.222	14.854	32.903
1.328	2.2063	2.411	1.76	2.31135	1.125		11.104	2.722	15.264	14.938	33.083
1.33	2.01658	2.50835	1.754	2.22874	0.598		11.146	2.729	15.285	15	33.25
1.332	1.89201	2.40435	1.458	2.29883	0.858		11.174	2.743	15.326	15.042	33.424
1.334	1.88572	2.30065	2.616	2.26822	0.966		11.201	2.743	15.361	15.083	33.556
1.336	2.02451	2.49365	3.188	2.27343	1.038		11.201	2.75	15.438	15.125	33.764
1.338	1.96345	2.49365	1.156	2.204	0.998		11.215	2.764	15.5	15.174	33.931
1.34	1.97406	2.28813	2.016	2.12091	1.105		11.243	2.771	15.556	15.208	34.132
1.342	1.92346	2.47943	1.723	2.13909	1.065		11.278	2.771	15.583	15.257	34.354
1.344	2.31789	2.47265	2.291	2.04361	1.025		11.319	2.771	15.618	15.313	34.528
1.346	2.28242	2.47265	2.569	2.04965	0.913		11.34	2.785	15.708	15.354	34.771
1.348	2.05103	2.26965	1.993	2.1173	0.801		11.368	2.792	15.75	15.396	34.854
1.35	1.89453	2.06057	2.838	2.03717	1.162		11.382	2.806	15.833	15.479	35.083
1.352	1.70454	1.85874	1.132	1.93096	0.977		11.41	2.819	15.861	15.5	35.271
1.354	1.47935	1.65752	2.257	1.93696	1.119		11.431	2.819	15.903	15.569	35.465
1.356	1.50406	1.75122	2.25	1.94383	0.827		11.451	2.819	15.938	15.604	35.66
1.358	1.33864	1.65122	1.683	1.97426	0.897		11.472	2.826	16.021	15.667	35.819
1.36	1.36828	1.73787	1.398	1.9693	1.252		11.479	2.833	16.056	15.722	36.083
1.362	1.65502	1.73139	2.23	2.01296	1.212		11.493	2.833	16.097	15.757	36.25
1.364	1.87956	1.91022	1.668	2.01735	1.351		11.521	2.84	16.125	15.819	36.528
1.366	2.25943	2.00257	1.663	2.03583	0.709		11.556	2.847	16.181	15.847	36.736
1.368	2.26677	2.00257	2.211	2.04339	1.131		11.576	2.854	16.229	15.91	36.91
1.37	2.32795	1.79974	1.929	1.97813	0.775		11.618	2.854	16.285	15.979	37.104
1.372	1.83507	1.70183	1.923	2.00722	0.843		11.639	2.854	16.333	16.028	37.264
1.374	1.87797	1.50657	1.644	1.91843	0.666		11.667	2.861	16.382	16.049	37.41
1.376	1.77918	1.40922	1.639	1.96126	0.908		11.681	2.861	16.417	16.09	37.542
1.378	1.67539	1.77239	2.452	1.90743	1.115		11.708	2.861	16.472	16.146	37.771
1.38	1.51862	1.95343	2.444	1.90352	0.868		11.715	2.868	16.535	16.201	37.965
1.382	1.35339	1.76043	2.708	1.828	0.727		11.736	2.875	16.618	16.264	38.118
1.384	1.29346	1.76043	1.08	1.80135	0.76		11.771	2.889	16.653	16.312	38.278
1.386	1.30647	1.76043	1.077	1.84204	0.999		11.785	2.896	16.667	16.354	38.472
1.388	1.3336	1.56913	2.685	1.80113	1.03		11.799	2.917	16.729	16.431	38.618
1.39	1.87239	1.47378	1.874	1.83035	1.061		11.806	2.917	16.785	16.486	38.882
1.392	2.16283	1.56278	1.335	1.79043	0.854		11.826	2.924	16.813	16.507	39.042
1.394	2.89315	1.56278	1.597	1.79322	0.885		11.882	2.924	16.882	16.569	39.257
1.396	2.70682	1.55678	1.858	1.84609	0.95		11.917	2.924	16.882	16.604	39.458
1.398	2.84486	1.64504	2.117	1.86461	0.778		11.972	2.924	16.958	16.639	39.604
1.4	2.64287	1.82104	1.847	1.80296	0.878		12.007	2.931	16.993	16.694	39.757
1.402	2.43105	1.81509	2.105	1.77548	0.774		12.028	2.965	17.083	16.736	39.944
1.404	2.33669	2.07761	1.312	1.73557	0.973		12.042	2.965	17.118	16.757	40.153
1.406	1.95366	2.06578	0	1.74213	0.77		12.076	2.965	17.125	16.778	40.333
1.408	1.9937	1.97287	2.87	1.74717	1.101		12.104	2.965	17.153	16.826	40.5
1.41	2.39089	1.78174	2.341	1.70687	0.965		12.139	2.965	17.222	16.875	40.701
1.412	2.64707	1.68939	2.594	1.7447	0.83		12.174	2.965	17.278	16.938	40.938
1.414	2.62871	1.7757	1.552	1.7403	0.86		12.194	2.965	17.354	16.993	41.118
1.416	2.13842	1.856	2.322	1.73739	0.627		12.243	2.972	17.41	17.076	41.257
1.418	2.28288	2.02765	0.772	1.66504	1.053		12.278	2.972	17.438	17.111	41.438
1.42	2.16488	2.02765	2.309	1.66287	1.148		12.313	2.979	17.493	17.16	41.632
1.422	2.16304	2.113	1.535	1.62474	0.981		12.326	2.993	17.542	17.208	41.854
1.424	1.90207	1.74983	1.53	1.63122	0.718		12.354	3	17.597	17.229	42.035
1.426	1.60472	1.65365	1.017	1.68126	1.139		12.375	3.014	17.618	17.278	42.222
1.428	1.59935	1.65365	1.268	1.77539	1.33		12.403	3.028	17.653	17.319	42.5
1.43	1.44979	1.82248	2.023	1.86926	0.841		12.431	3.042	17.701	17.375	42.778
1.432	1.35699	1.90665	0.504	1.78774	1.258		12.444	3.049	17.736	17.438	42.965
1.434	1.19917	1.90665	2.012	1.77291	1.062		12.458	3.049	17.771	17.479	43.236
1.436	0.93088	2.07409	0.752	1.7137	1.059		12.479	3.056	17.799	17.535	43.444
1.438	1.29805	2.06857	2.251	1.72078	0.96		12.493	3.063	17.847	17.59	43.667
1.44	1.39607	2.15183	1.247	1.65987	1.308		12.507	3.069	17.882	17.618	43.917
1.442	1.55617	2.0633	1.244	1.66413	0.827		12.528	3.083	17.938	17.632	44.146
1.444	1.75738	1.97504	1.488	1.6593	1.015		12.563	3.083	17.958	17.66	44.34
1.446	2.09313	1.96417	1.484	1.68857	1.266		12.59	3.09	18.007	17.701	44.583
1.448	2.36608	1.87643	1.233	1.706	0.852		12.618	3.09	18.049	17.771	44.826
1.45	2.19506	1.61391	1.23	1.75383	0.881		12.646	3.097	18.069	17.84	45.035
1.452	2.28528	1.68509	1.717	1.70765	0.879		12.674	3.104	18.125	17.924	45.243
1.454	2.07181	1.84843	1.712	1.72226	1.033		12.701	3.118	18.167	17.986	45.417
1.456	1.72406	1.76165	1.708	1.73813	1.092		12.736	3.118	18.222	18	45.674
1.458	2.09525	2.00539	3.406	1.70957	1.058		12.757	3.125	18.285	18.042	45.924
1.46	1.88487	1.91909	1.213	1.6953	1.024		12.799	3.139	18.361	18.076	46.16
1.462	1.6794	1.90857	3.146	1.69261	0.99		12.819	3.146	18.424	18.111	46.347
1.464	1.59092	1.81748	1.931	1.72052	0.556		12.847	3.146	18.486	18.181	46.542
1.466	1.94196	1.97822	0.241	1.73887	0.954		12.882	3.146	18.521	18.25	46.715
1.468	2.27132	1.89287	1.68	1.73561	0.952		12.91	3.146	18.549	18.278	46.938
1.47	2.13102	2.05274	1.197	1.74113	0.98		12.924	3.16	18.583	18.326	47.125
1.472	2.37553	2.04761	2.387	1.71448	0.855		12.944	3.16	18.646	18.368	47.375
1.474	2.1536	2.04761	2.143	1.66652	0.761		13.014	3.167	18.722	18.444	47.549
1.476	2.32971	2.03739	3.086	1.59865	0.577		13.056	3.194	18.799	18.486	47.694
1.478	2.58394	2.11139	1.657	1.6667	1.06		13.063	3.194	18.861	18.563	47.889
1.48	2.28634	2.26913	2.125	1.67348	0.966		13.076	3.194	18.91	18.625	48.09
1.482	1.67392	2.18035	0.706	1.69083	0.753		13.125	3.215	18.958	18.667	48.312
1.484	1.48963	2.09687	1.879	1.71674	1.051		13.174	3.222	18.986	18.722	48.528
1.486	1.79128	2.09187	1.171	1.70243	0.899		13.194	3.229	19.035	18.757	48.701
1.488	1.87861	2.16991	1.869	1.62713	1.195		13.208	3.243	19.076	18.785	48.993
1.49	1.76624	2.16991	1.631	1.59322	0.953		13.229	3.25	19.139	18.813	49.243
1.492	2.01477	2.08243	2.556	1.56004	0.684		13.264	3.257	19.174	18.861	49.403
1.494	1.92681	2.08243	1.39	1.60461	0.919		13.306	3.271	19.257	18.917	49.604
1.496	1.83101	2.15965	2.542	1.56852	0.887		13.34	3.271	19.326	18.972	49.799
1.498	1.86534	1.91396	1.613	1.59587	0.766		13.368	3.278	19.389	19.021	50.049
1.5	1.744	1.75061	3.448	1.53083	0.941		13.382	3.292	19.444	19.097	50.215
1.502	1.56832	1.82722	2.293	1.5253	1.29		13.403	3.299	19.549	19.139	50.472
1.504	1.78426	1.7363	2.058	1.49026	0.79		13.41	3.313	19.611	19.167	50.708
1.506	1.64265	1.7363	1.368	1.54504	1.138		13.451	3.319	19.66	19.243	50.965
1.508	1.96603	1.6507	0.91	1.6003	0.989		13.507	3.326	19.694	19.278	51.257
1.51	2.15293	1.64596	0.907	1.58648	1.218		13.535	3.326	19.722	19.319	51.465
1.512	2.11202	1.63648	1.584	1.6217	1.331		13.556	3.333	19.764	19.347	51.792
1.514	2.23252	1.86274	1.58	1.68543	0.693		13.576	3.34	19.819	19.361	52.035
1.516	2.27245	1.70287	1.8	1.70917	0.892		13.625	3.34	19.854	19.417	52.194
1.518	2.57662	1.77322	1.347	1.68548	1.062		13.66	3.347	19.91	19.507	52.458
1.52	2.61397	1.92291	1.119	1.72804	0.802		13.694	3.347	19.951	19.521	52.66
1.522	2.92215	1.91361	2.903	1.75283	0.942		13.736	3.347	20.021	19.576	52.924
1.524	3.04434	1.82987	1.782	1.69991	1.054		13.799	3.347	20.076	19.618	53.139
1.526	2.78301	1.82065	2.443	1.71517	0.653		13.833	3.361	20.16	19.694	53.347
1.528	2.57875	1.742	2.437	1.7117	1.02		13.868	3.368	20.222	19.736	53.5
1.53	2.33954	1.742	1.547	1.69717	0.989		13.91	3.375	20.285	19.813	53.757
1.532	1.89667	1.66374	2.645	1.6937	1.015		13.965	3.375	20.347	19.868	54.035
1.534	1.90258	1.7327	1.099	1.69196	0.984		13.979	3.389	20.41	19.91	54.306
1.536	1.54115	1.7327	2.412	1.67113	0.869		13.993	3.41	20.465	20.007	54.556
1.538	1.02075	1.72817	2.842	1.72487	0.867		14.028	3.417	20.528	20.076	54.764
1.54	1.00103	1.80113	1.745	1.6443	0.92		14.042	3.424	20.639	20.139	54.965
1.542	1.21736	1.86939	2.828	1.58461	0.668		14.069	3.431	20.694	20.201	55.132
1.544	1.64028	1.86939	0.651	1.62709	0.971		14.076	3.444	20.743	20.271	55.347
1.546	1.78803	1.86939	0.866	1.64261	1.024		14.083	3.458	20.771	20.313	55.583
1.548	1.60912	1.79278	1.727	1.63761	1.27		14.139	3.465	20.819	20.368	55.903
1.55	1.77017	1.856	1.938	1.61552	1.101		14.181	3.479	20.875	20.417	56.181
1.552	1.48288	1.856	1.933	1.57309	0.632		14.215	3.479	20.917	20.458	56.41
1.554	1.42394	1.78	2.142	1.57661	1.041		14.229	3.479	21.021	20.514	56.611
1.556	1.22218	1.70417	1.923	1.5643	1.257		14.236	3.479	21.076	20.549	56.938
1.558	1.05807	1.69548	0.852	1.50535	0.981		14.257	3.493	21.118	20.556	57.194
1.56	1.09433	1.5403	1.913	1.47183	0.816		14.264	3.5	21.167	20.604	57.424
1.562	1.26718	1.61122	2.12	1.39413	0.868		14.292	3.507	21.236	20.646	57.639
1.564	1.64561	1.53187	1.48	1.36404	0.947		14.326	3.514	21.278	20.674	57.875
1.566	1.64816	1.45274	1.265	1.2857	0.809		14.34	3.521	21.333	20.715	58.056
1.568	1.51478	1.37383	0.842	1.3253	0.565		14.375	3.521	21.368	20.764	58.278
1.57	1.6051	1.43983	1.259	1.33148	0.751		14.403	3.521	21.41	20.833	58.431
1.572	1.25298	1.36135	1.884	1.32722	0.937		14.424	3.535	21.458	20.882	58.681
1.574	1.37722	1.43122	0.626	1.34165	1.202		14.444	3.542	21.507	20.931	58.965
1.576	1.50388	1.64026	0.625	1.311	1.145		14.465	3.542	21.528	20.979	59.264
1.578	1.46989	1.64026	1.246	1.30783	1.116		14.493	3.542	21.556	21.028	59.556
1.58	1.47736	1.49326	2.486	1.3413	0.821		14.514	3.542	21.604	21.076	59.764
1.582	1.62145	1.56243	2.48	1.3927	0.872		14.535	3.563	21.681	21.118	60.056
1.584	1.68092	1.5583	2.267	1.40543	1.134		14.59	3.569	21.771	21.16	60.278
1.586	1.57455	1.76065	1.851	1.41204	1.052		14.59	3.569	21.826	21.174	60.576
1.588	1.32982	1.75248	1.846	1.47174	0.735		14.632	3.576	21.924	21.201	60.819
1.59	1.09441	1.75248	1.228	1.44009	0.759		14.653	3.583	21.944	21.236	60.965
1.592	0.85304	2.02574	1.02	1.42783	0.835		14.667	3.604	21.993	21.326	61.222
1.594	1.21649	2.02574	1.221	1.38874	0.833		14.681	3.604	22.021	21.375	61.403
1.596	1.41296	1.8097	0.609	1.40335	0.935		14.694	3.611	22.076	21.444	61.681
1.598	1.55106	2.01309	1.215	1.39122	0.907		14.715	3.618	22.097	21.479	61.965
1.6	1.99259	2.08074	1.616	1.35143	0.853		14.771	3.639	22.16	21.528	62.188
1.602	2.21145	2.2157	2.015	1.37448	0.67		14.799	3.639	22.188	21.563	62.354
1.604	2.21283	2.14043	3.217	1.38996	1.131		14.854	3.639	22.292	21.632	62.569
1.606	2.08992	2.13648	1.203	1.38543	0.975		14.861	3.653	22.368	21.681	62.875
1.608	1.843	2.19952	1	1.40935	1.126		14.924	3.66	22.424	21.736	63.194
1.61	1.42739	2.26239	0.599	1.43317	0.944		14.944	3.681	22.444	21.806	63.479
1.612	1.36719	2.32513	1.791	1.45596	0.738		14.951	3.694	22.479	21.847	63.681
1.614	1.28113	2.3877	1.986	1.41548	0.94		14.972	3.715	22.549	21.903	63.924
1.616	1.20065	2.24726	1.386	1.46283	0.912		15.014	3.722	22.597	21.924	64.167
1.618	1.27849	2.17722	1.383	1.45887	0.834		15.035	3.722	22.667	21.979	64.438
1.62	1.59624	2.23935	1.182	1.40496	0.882		15.056	3.729	22.715	22.028	64.667
1.622	1.57181	2.09613	0.197	1.42748	1.182		15.076	3.743	22.722	22.063	64.903
1.624	1.68076	2.16183	1.373	1.408	1.053		15.097	3.75	22.736	22.111	65.25
1.626	1.93476	2.22735	0.978	1.42943	1.126		15.153	3.764	22.785	22.167	65.583
1.628	2.06817	2.28891	1.366	1.40909	0.799		15.181	3.778	22.833	22.229	65.84
1.63	1.98249	2.3503	1.557	1.33791	1.071		15.222	3.778	22.903	22.278	66.09
1.632	2.07527	2.14004	0.971	1.3273	1.143		15.257	3.806	22.944	22.292	66.396
1.634	2.04651	2.00274	1.55	1.31483	0.818		15.292	3.813	22.979	22.368	66.618
1.636	2.28131	2.00274	1.739	1.32739	1.557		15.333	3.833	23.049	22.41	66.965
1.638	2.29566	1.72948	0.771	1.31639	1.035		15.361	3.833	23.083	22.479	67.326
1.64	2.27525	1.72948	1.538	1.32222	1.082		15.396	3.833	23.118	22.556	67.625
1.642	1.89997	1.72948	1.151	1.3027	1.202		15.458	3.84	23.167	22.597	67.951
1.644	2.01182	1.6543	1.34	1.31613	0.955		15.486	3.854	23.222	22.625	68.264
1.646	1.7442	1.65061	1.336	1.32096	1.172		15.514	3.861	23.278	22.681	68.646
1.648	1.47999	1.51565	2.095	1.34952	0.706		15.556	3.868	23.333	22.729	68.882
1.65	1.44535	1.512	1.14	1.3633	1.166		15.576	3.882	23.382	22.785	69.097
1.652	1.41078	1.50839	1.706	1.40735	0.897		15.611	3.889	23.451	22.819	69.431
1.654	1.37299	1.50113	1.323	1.43661	0.871		15.632	3.896	23.507	22.833	69.694
1.656	1.32362	1.36752	1.886	1.45783	0.796		15.653	3.903	23.542	22.889	69.951
1.658	1.24449	1.29726	2.446	1.43026	1.059		15.694	3.903	23.653	22.951	70.139
1.66	1.32334	1.22722	1.689	1.4257	1.08		15.715	3.903	23.715	22.986	70.486
1.662	1.14778	1.22722	1.498	1.40443	1.006		15.722	3.903	23.771	23.028	70.806
1.664	1.45657	1.35243	1.494	1.38504	1.075		15.736	3.903	23.826	23.083	71.083
1.666	1.43455	1.40778	2.05	1.44726	1.096		15.764	3.917	23.91	23.097	71.396
1.668	1.72061	1.52887	1.859	1.41217	1.07		15.826	3.917	23.972	23.16	71.708
1.67	1.90193	1.46317	0.371	1.41822	0.878		15.826	3.924	24.007	23.236	72.021
1.672	1.86259	1.52165	0.74	1.35896	1.207		15.896	3.931	24.021	23.313	72.333
1.674	1.58419	1.39091	2.953	1.34848	0.897		15.903	3.938	24.104	23.389	72.59
1.676	1.48751	1.32226	1.105	1.37052	1.013		15.958	3.944	24.167	23.486	72.896
1.678	1.37602	1.31878	2.021	1.42326	0.611		15.972	3.951	24.229	23.528	73.146
1.68	1.154	1.38022	0.916	1.39648	0.867		15.979	3.951	24.299	23.59	73.368
1.682	0.8943	1.44148	0.914	1.40761	0.959		16.007	3.958	24.326	23.653	73.632
1.684	0.97006	1.44148	1.094	1.44409	1.026		16.042	3.965	24.354	23.715	73.924
1.686	0.95834	1.50248	1.456	1.44917	0.977		16.063	3.965	24.431	23.75	74.257
1.688	1.51124	1.56335	1.452	1.48548	0.975		16.069	3.986	24.458	23.819	74.528
1.69	1.82953	1.49583	1.449	1.47435	1.112		16.097	4.014	24.507	23.854	74.847
1.692	1.95898	1.553	1.265	1.46326	0.924		16.125	4.021	24.583	23.896	75.097
1.694	2.03482	1.67387	1.442	1.42757	0.853		16.181	4.021	24.625	23.91	75.444
1.696	2.32765	1.85139	1.798	1.4627	1.058		16.229	4.035	24.681	23.944	75.667
1.698	2.19216	1.78787	1.435	1.38791	0.734		16.278	4.035	24.757	23.993	75.965
1.7	2.15206	1.66117	1.253	1.35339	1.03		16.306	4.049	24.799	24.056	76.271
1.702	1.79218	1.66117	2.143	1.35717	0.845		16.333	4.049	24.847	24.111	76.472
1.704	1.60477	1.65787	0.891	1.37774	0.797		16.396	4.063	24.917	24.167	76.799
1.706	1.57714	1.59496	1.066	1.4037	0.841		16.41	4.063	24.958	24.243	77.021
1.708	1.89429	1.65443	1.241	1.38452	1.088		16.451	4.069	25.014	24.292	77.264
1.71	1.81527	1.64787	1.592	1.40452	0.837		16.472	4.076	25.083	24.361	77.618
1.712	1.34379	1.57887	1.412	1.37796	1.083		16.5	4.076	25.139	24.424	77.889
1.714	1.32682	1.451	1.056	1.40617	1.126		16.556	4.097	25.188	24.458	78.264
1.716	1.37455	1.50991	0.703	1.45626	0.988		16.576	4.111	25.222	24.521	78.549
1.718	1.21554	1.56222	2.278	1.51443	0.941		16.59	4.125	25.257	24.583	78.854
1.72	1.21482	1.62087	1.748	1.52722	1.073		16.611	4.139	25.333	24.653	79.181
1.722	1.11298	1.67613	1.57	1.54696	0.625		16.625	4.139	25.424	24.681	79.431
1.724	1.2204	1.61457	1.566	1.54248	1.38		16.681	4.139	25.479	24.75	79.736
1.726	1.52057	1.61139	0.694	1.57726	0.799		16.688	4.146	25.514	24.813	80.111
1.728	1.90738	1.60822	1.386	1.54309	1.13		16.736	4.146	25.556	24.889	80.368
1.73	2.0325	1.60822	0.691	1.52443	0.95		16.75	4.153	25.604	24.965	80.722
1.732	1.8346	1.54722	0.69	1.4997	0.882		16.799	4.16	25.632	25.014	80.986
1.734	2.01822	1.54404	1.376	1.503	0.814		16.833	4.174	25.674	25.063	81.326
1.736	1.80398	1.65609	1.03	1.51478	0.9		16.896	4.188	25.729	25.139	81.556
1.738	1.71455	1.76474	1.027	1.54109	1.139		16.938	4.188	25.764	25.215	81.868
1.74	1.58722	1.70117	1.025	1.55243	0.852		16.951	4.215	25.819	25.285	82.181
1.742	1.57517	1.57439	1.364	1.51883	1.09		16.986	4.215	25.84	25.313	82.486
1.744	1.31577	1.68852	0.85	1.50204	1		17.014	4.229	25.903	25.389	82.806
1.746	1.30689	1.80239	1.357	1.47091	0.89		17.035	4.236	25.938	25.479	83.083
1.748	1.37095	1.85917	0.677	1.45987	0.909		17.09	4.243	25.986	25.528	83.417
1.75	1.32868	1.79943	2.195	1.52839	0.95		17.118	4.243	26.049	25.604	83.708
1.752	1.12467	1.91252	2.022	1.48726	1.099		17.118	4.25	26.132	25.639	84.014
1.754	1.0726	1.85304	1.177	1.5127	0.882		17.139	4.25	26.188	25.708	84.34
1.756	0.85848	1.7907	1.677	1.47365	1.03		17.167	4.25	26.257	25.736	84.701
1.758	1.17066	1.67235	1.339	1.46387	0.835		17.194	4.271	26.306	25.806	84.965
1.76	1.4319	1.72539	2.338	1.46083	1.089		17.222	4.299	26.396	25.882	85.299
1.762	1.72323	1.72239	0.833	1.42096	1.129		17.25	4.306	26.465	25.958	85.66
1.764	1.88308	1.54609	1.164	1.40978	0.957		17.278	4.313	26.493	26.042	85.993
1.766	1.87874	1.59874	2.156	1.41417	0.997		17.319	4.326	26.569	26.063	86.326
1.768	1.92953	1.53726	1.158	1.41783	0.762		17.368	4.347	26.632	26.076	86.611
1.77	1.8776	1.53726	0.495	1.39974	0.739		17.431	4.361	26.674	26.111	86.833
1.772	1.63355	1.479	0.988	1.43791	0.864		17.444	4.361	26.715	26.201	87.125
1.774	1.32885	1.47609	0.657	1.44191	1.135		17.472	4.361	26.75	26.319	87.451
1.776	1.13625	1.53113	2.296	1.43896	0.755		17.507	4.375	26.813	26.382	87.729
1.778	1.17402	1.53113	1.145	1.44443	1.193		17.528	4.382	26.896	26.431	88.118
1.78	1.26366	1.52822	1.143	1.385	1.044		17.563	4.382	26.931	26.458	88.438
1.782	1.35487	1.35548	1.792	1.34717	0.937		17.576	4.382	26.979	26.528	88.792
1.784	1.25906	1.23483	1.95	1.34313	0.873		17.618	4.396	27.069	26.583	89.083
1.786	1.15759	1.17752	0.811	1.33261	0.913		17.639	4.403	27.125	26.632	89.368
1.788	1.20038	1.06313	1.456	1.33657	1.014		17.674	4.417	27.174	26.694	89.681
1.79	1.16915	0.949	0.646	1.37622	1.053		17.701	4.424	27.222	26.764	90.062
1.792	1.18951	0.88922	1.45	1.437	1.03		17.708	4.424	27.278	26.819	90.396
1.794	1.32715	0.94035	1.768	1.44739	0.987		17.729	4.424	27.34	26.896	90.764
1.796	1.41122	0.94035	0.802	1.43413	0.882		17.771	4.424	27.389	27	90.993
1.798	1.41721	0.9347	1.92	1.39017	1.003		17.806	4.438	27.451	27.042	91.403
1.8	1.60049	0.9883	1.756	1.34526	1.082		17.861	4.438	27.549	27.097	91.708
1.802	1.35965	0.98548	1.911	1.35739	0.693		17.868	4.444	27.611	27.139	92.021
1.804	1.32449	0.98548	0.954	1.38226	1.199		17.903	4.444	27.667	27.146	92.312
1.806	1.27486	0.97991	0.634	1.35926	0.973		17.924	4.451	27.701	27.188	92.708
1.808	1.18509	1.03026	1.582	1.33665	1.437		17.951	4.458	27.757	27.25	93.167
1.81	1.0765	1.08326	1.105	1.34652	1.111		17.979	4.458	27.813	27.34	93.569
1.812	1.19171	1.02487	1.733	1.317	0.927		18.007	4.458	27.889	27.396	93.903
1.814	1.24359	1.02213	2.043	1.28687	1.086		18.042	4.465	27.979	27.465	94.292
1.816	1.26592	1.12748	0	1.29704	0.943		18.063	4.472	28.007	27.549	94.639
1.818	1.31024	1.18004	1.565	1.21848	1.141		18.09	4.479	28.049	27.66	95.014
1.82	1.55333	1.1773	1.093	1.20213	0.779		18.118	4.479	28.097	27.722	95.306
1.822	1.42495	1.17461	0.935	1.19278	1.076		18.153	4.5	28.146	27.75	95.632
1.824	1.72089	1.22683	0.933	1.2307	0.915		18.194	4.507	28.201	27.799	96
1.826	1.95666	1.27626	1.551	1.30209	0.893		18.236	4.507	28.243	27.868	96.285
1.828	2.15166	1.27626	1.548	1.327	0.871		18.285	4.514	28.319	27.91	96.576
1.83	2.03249	1.16713	0.618	1.31017	1.067		18.326	4.535	28.368	27.938	96.924
1.832	2.0547	1.16713	1.079	1.32022	1.242		18.354	4.542	28.403	28	97.347
1.834	1.93976	1.16713	1.076	1.31065	0.964		18.431	4.542	28.444	28.042	97.743
1.836	1.82085	1.27022	0.921	1.26822	1.177		18.472	4.556	28.486	28.063	98.16
1.838	1.76538	1.26757	0.766	1.25804	1.097		18.493	4.563	28.528	28.146	98.493
1.84	1.6042	1.15965	0.611	1.24791	0.86		18.521	4.576	28.569	28.188	98.833
1.842	1.30017	1.21087	1.677	1.17757	1.111		18.576	4.583	28.611	28.229	99.201
1.844	1.25741	1.15452	1.521	1.22178	1.07		18.604	4.59	28.708	28.285	99.66
1.846	1.36948	1.15191	1.67	1.21978	0.932		18.646	4.597	28.771	28.333	99.965
1.848	1.55548	1.35287	1.06	1.19209	0.872		18.674	4.611	28.819	28.424	100.278
1.85	1.4619	1.40365	1.662	1.16317	0.966		18.688	4.611	28.889	28.5	100.59
1.852	1.58424	1.34778	1.056	1.16796	1.099		18.708	4.611	28.938	28.576	101.007
1.854	1.52727	1.34265	1.053	1.19222	1.116		18.778	4.611	28.993	28.632	101.361
1.856	1.43478	1.28965	0.901	1.16283	0.999		18.833	4.611	29.042	28.715	101.806
1.858	1.42869	1.33743	0.599	1.187	0.977		18.847	4.618	29.069	28.757	102.125
1.86	1.18381	1.28465	0.897	1.18504	0.765		18.868	4.625	29.097	28.792	102.424
1.862	0.93216	1.1793	1.343	1.16252	0.897		18.896	4.632	29.174	28.861	102.785
1.864	0.87934	1.27683	1.191	1.17357	1.047		18.917	4.639	29.215	28.917	103.09
1.866	0.84746	1.2743	1.337	1.17765	1.045		18.938	4.646	29.285	28.993	103.479
1.868	0.99942	1.27178	0.889	1.20061	1.043		18.958	4.646	29.333	29.035	103.854
1.87	1.09724	1.3687	1.627	1.1657	1.04		18.979	4.66	29.403	29.056	104.264
1.872	1.06656	1.31409	1.476	1.11739	1.076		19.014	4.688	29.472	29.097	104.674
1.874	0.90004	1.46261	0.736	1.12113	1.017		19.035	4.694	29.507	29.139	105.021
1.876	0.87434	1.46261	2.351	1.10583	1.015		19.056	4.708	29.597	29.188	105.403
1.878	0.91906	1.65978	0.293	1.08991	0.863		19.097	4.715	29.66	29.236	105.75
1.88	0.77832	1.65978	0.878	1.06257	0.917		19.097	4.722	29.681	29.285	106.125
1.882	0.93071	1.65487	0.876	1.10474	0.953		19.104	4.729	29.722	29.333	106.431
1.884	1.00311	1.70139	0.729	1.0583	0.932		19.132	4.729	29.771	29.389	106.757
1.886	1.15455	1.84804	0.727	1.04287	0.893		19.188	4.736	29.799	29.417	107.153
1.888	1.3382	1.84561	0.29	1.04687	1.058		19.201	4.757	29.819	29.507	107.479
1.89	1.37335	1.89187	1.303	1.04383	0.926		19.25	4.757	29.868	29.563	107.833
1.892	1.21421	1.88943	1.589	1.04813	0.961		19.271	4.778	29.931	29.632	108.264
1.894	1.11453	1.635	0.865	1.06587	0.756		19.278	4.785	29.972	29.653	108.542
1.896	1.01645	1.63261	0.576	1.05178	0.828		19.326	4.799	30.007	29.729	108.785
1.898	0.94403	1.58196	1.579	1.06826	1.01		19.34	4.813	30.063	29.778	109.146
1.9	0.9052	1.57717	1.433	1.10235	1.063		19.361	4.819	30.132	29.826	109.563
1.902	1.18239	1.62526	0.715	1.11209	1.042		19.396	4.84	30.194	29.875	110
1.904	1.17723	1.57252	0.856	1.11574	1.113		19.417	4.847	30.236	29.924	110.389
1.906	1.39756	1.66826	1.993	1.15026	1.129		19.444	4.861	30.306	29.972	110.806
1.908	1.4676	1.66826	1.421	1.14787	1.163		19.486	4.889	30.375	30.014	111.25
1.91	1.30556	1.51817	1.134	1.15183	1.07		19.521	4.896	30.458	30.076	111.674
1.912	1.32877	1.56339	0.707	1.15548	1.158		19.549	4.91	30.514	30.125	112.111
1.914	1.31274	1.70348	1.412	1.12222	1.12		19.576	4.917	30.542	30.194	112.507
1.916	1.22106	1.64909	1.409	1.10848	0.883		19.611	4.917	30.625	30.236	112.917
1.918	1.16101	1.69404	0.984	1.10643	0.917		19.639	4.924	30.674	30.264	113.271
1.92	1.05038	1.68709	1.403	1.10974	0.969		19.674	4.924	30.736	30.299	113.688
1.922	1.12039	1.78126	1.4	1.10174	0.967		19.715	4.924	30.799	30.382	113.986
1.924	1.0836	1.58409	0.838	1.0813	0.911		19.736	4.938	30.861	30.458	114.354
1.926	1.23646	1.58409	0.837	1.1157	0.963		19.764	4.951	30.903	30.563	114.757
1.928	1.20678	1.48591	1.252	1.11252	0.961		19.785	4.965	30.958	30.59	115.111
1.93	1.16722	1.38796	1.25	1.14117	0.888		19.826	4.965	31.007	30.688	115.493
1.932	1.28911	1.33452	1.663	1.10939	1.01		19.833	4.965	31.083	30.729	115.826
1.934	1.41291	1.33226	0.968	1.11887	0.902		19.903	4.972	31.167	30.785	116.201
1.936	1.2679	1.28135	0.414	1.10426	0.971		19.917	4.979	31.188	30.84	116.59
1.938	1.19505	1.23278	1.928	1.114	0.828		19.958	5.014	31.25	30.875	116.931
1.94	0.965	1.279	1.374	1.13013	0.932		19.972	5.028	31.333	30.924	117.292
1.942	1.00407	1.369	0.96	1.1407	1.175		20.007	5.042	31.389	30.986	117.694
1.944	0.83503	1.50713	1.505	1.13235	1.068		20.021	5.056	31.486	31.042	118.167
1.946	0.90763	1.45674	0.956	1.06457	1.118		20.021	5.069	31.514	31.09	118.583
1.948	0.73916	1.45452	1.227	1.07335	0.976		20.083	5.069	31.576	31.132	118.972
1.95	0.99552	1.40657	1.224	1.08239	1.096		20.09	5.069	31.625	31.215	119.375
1.952	1.12296	1.35648	0.814	1.07904	1.076		20.111	5.069	31.681	31.278	119.868
1.954	1.14685	1.40204	1.219	1.11713	0.762		20.139	5.076	31.764	31.319	120.257
1.956	1.0669	1.40204	0.406	1.14939	0.761		20.167	5.083	31.778	31.361	120.493
1.958	1.07015	1.3977	0.675	1.15835	1.104		20.229	5.097	31.813	31.424	120.917
1.96	1.04565	1.25309	1.481	1.17387	0.844		20.25	5.097	31.861	31.465	121.292
1.962	1.07834	1.20357	1.209	1.20704	0.894		20.257	5.097	31.924	31.535	121.611
1.964	0.85893	1.109	1.073	1.1823	0.943		20.278	5.118	31.986	31.59	122.014
1.966	0.94167	0.96743	1.204	1.15683	1.01		20.313	5.139	32.056	31.632	122.403
1.968	0.9171	0.87326	1.068	1.17791	1.042		20.333	5.153	32.111	31.674	122.833
1.97	1.12114	0.91809	0.4	1.23865	1.023		20.361	5.153	32.146	31.722	123.243
1.972	1.0376	1.00761	1.197	1.219	0.834		20.382	5.16	32.188	31.799	123.611
1.974	0.89552	1.14161	1.327	1.20474	0.883		20.417	5.16	32.264	31.882	123.944
1.976	0.99254	1.18617	1.325	1.19696	0.915		20.451	5.167	32.319	31.986	124.375
1.978	0.80963	1.09296	0.529	1.20743	0.896		20.465	5.174	32.389	32.049	124.75
1.98	0.95602	1.09083	0.924	1.18791	1.029		20.486	5.174	32.41	32.167	125.09
1.982	1.08955	1.04439	0.922	1.18022	0.994		20.493	5.194	32.451	32.243	125.569
1.984	1.23499	1.13283	0.657	1.19461	0.857		20.528	5.201	32.5	32.285	125.917
1.986	1.4022	1.08661	1.443	1.17017	0.906		20.569	5.201	32.562	32.34	126.292
1.988	1.3232	0.94822	0.785	1.20196	0.937		20.625	5.201	32.611	32.389	126.618
1.99	1.33693	0.85404	1.437	1.18874	0.802		20.667	5.201	32.667	32.417	127.028
1.992	1.37674	0.80809	0.652	1.19904	1.267		20.708	5.201	32.722	32.507	127.479
1.994	1.19149	0.806	1.171	1.15717	0.998		20.715	5.215	32.785	32.625	127.917
1.996	1.04347	0.8497	1.298	1.13774	0.88		20.736	5.236	32.854	32.653	128.319
1.998	0.81069	0.84765	1.425	1.11809	0.829		20.792	5.25	32.896	32.715	128.701
2	0.98177	0.84561	1.164	1.0647	1.273		20.819	5.25	32.986	32.764	129.097
2.002	1.0541	0.97591	0.387	1.02813	1.007		20.833	5.25	33.042	32.792	129.611
2.004	1.21057	1.01522	1.159	1.01983	1.071		20.847	5.257	33.069	32.847	130.035
2.006	1.14999	1.01317	0.643	1.01204	0.888		20.889	5.271	33.132	32.924	130.431
2.008	1.10186	0.96796	0.513	0.99857	1.165		20.931	5.271	33.153	32.972	130.833
2.01	1.23624	1.05413	0.768	1.03048	1.032		20.972	5.271	33.194	33.021	131.347
2.012	1.2572	1.05413	1.15	1.01265	1.111		21	5.271	33.229	33.083	131.778
2.014	1.16485	1.05413	0.765	0.99926	0.978		21.014	5.278	33.285	33.125	132.25
2.016	1.04188	1.095	0.891	0.93539	0.993		21.063	5.278	33.333	33.167	132.618
2.018	1.21853	1.04826	1.016	0.91739	1.218		21.083	5.285	33.375	33.208	133.111
2.02	1.40581	0.91426	1.014	0.88817	0.892		21.125	5.292	33.444	33.278	133.562
2.022	1.40324	0.8697	1.139	0.96713	0.987		21.146	5.299	33.5	33.326	134.021
2.024	1.4486	0.95474	1.263	0.99274	0.824		21.201	5.319	33.576	33.368	134.389
2.026	1.3461	0.91035	0.882	0.99635	0.983		21.25	5.34	33.625	33.444	134.764
2.028	1.34781	0.91035	1.006	1.016	1.271		21.285	5.354	33.688	33.493	135.285
2.03	1.17718	0.82191	0.502	1.013	0.947		21.313	5.354	33.722	33.549	135.722
2.032	0.99261	0.86409	1.002	1.0067	0.881		21.34	5.361	33.764	33.611	136.111
2.034	1.0134	0.99039	1	0.98248	0.799		21.368	5.368	33.847	33.646	136.486
2.036	0.75386	0.94643	1.248	0.981	0.91		21.389	5.368	33.882	33.701	136.882
2.038	0.98295	0.98835	0.872	0.98504	1.21		21.424	5.382	33.958	33.729	137.257
2.04	1.04385	0.94457	0.621	0.98913	1.081		21.451	5.382	33.972	33.771	137.819
2.042	0.95501	0.94265	1.24	1.01357	1.031		21.472	5.389	34.035	33.806	138.264
2.044	1.00566	0.98243	0.99	1.00083	0.728		21.493	5.389	34.09	33.889	138.667
2.046	0.94914	1.02213	0.618	1.00465	0.759		21.556	5.396	34.146	34.007	138.993
2.048	0.96085	0.97487	1.48	1.03422	0.883		21.569	5.403	34.208	34.069	139.354
2.05	1.00977	0.84478	1.6	1.03183	1.212		21.59	5.403	34.278	34.132	139.819
2.052	1.15225	0.84287	1.228	1.02991	0.943		21.604	5.403	34.361	34.208	140.264
2.054	1.27679	0.84287	0.858	1.04887	1.066		21.653	5.403	34.431	34.264	140.764
2.056	1.0461	0.79791	1.346	1.06235	1.049		21.667	5.417	34.5	34.319	141.222
2.058	1.15879	0.88017	0.977	1.08243	0.921		21.715	5.431	34.562	34.347	141.66
2.06	1.17729	0.88017	0.975	1.07017	1.06		21.75	5.431	34.625	34.396	142.069
2.062	0.9121	0.79448	0.852	1.06878	1.011		21.792	5.438	34.667	34.417	142.549
2.064	0.85399	0.83348	1.093	1.11435	0.823		21.806	5.444	34.722	34.5	142.951
2.066	0.65802	0.91509	0.727	1.12887	1.038		21.819	5.444	34.764	34.556	143.354
2.068	0.78664	0.91509	1.33	1.06196	1.005		21.854	5.465	34.847	34.618	143.84
2.07	1.00115	0.8707	0.604	1.06987	1.096		21.875	5.479	34.882	34.708	144.333
2.072	1.23891	0.95187	1.205	1.03726	1.048		21.91	5.486	34.91	34.771	144.806
2.074	1.3177	1.11391	1.443	1.05517	1.076		21.951	5.486	35.014	34.833	145.292
2.076	1.33947	1.11391	0.84	1.0473	0.982		21.979	5.493	35.083	34.91	145.722
2.078	1.48969	1.15243	1.078	1.05678	1.026		22.049	5.493	35.146	34.979	146.167
2.08	1.54267	1.1067	0.956	1.04983	1.024		22.069	5.5	35.188	35.035	146.625
2.082	1.40579	1.14691	0.597	1.05861	1.053		22.111	5.514	35.25	35.104	147.111
2.084	1.23986	1.14513	0.834	1.07752	1.356		22.139	5.514	35.278	35.132	147.653
2.086	1.14966	1.22522	1.545	1.11157	1.019		22.194	5.514	35.368	35.222	148.16
2.088	1.18995	1.22339	1.068	1.09852	1.275		22.229	5.542	35.451	35.278	148.764
2.09	1.04273	1.2597	0.947	1.09696	1.121		22.257	5.542	35.5	35.326	149.319
2.092	0.9573	1.2163	0.355	1.10039	1.149		22.271	5.549	35.535	35.403	149.778
2.094	0.83523	1.13326	0.826	1.09722	0.981		22.319	5.556	35.556	35.465	150.326
2.096	0.84564	1.25226	0.471	1.09496	1.039		22.347	5.569	35.59	35.535	150.722
2.098	0.8904	1.25052	1.41	1.09817	1.232		22.361	5.59	35.66	35.59	151.285
2.1	0.99678	1.25052	1.055	1.08052	1.155		22.403	5.604	35.715	35.66	151.854
2.102	1.00512	1.2093	1.873	1.04796	0.943		22.41	5.618	35.799	35.701	152.34
2.104	1.00944	1.24513	0.935	1.05135	1.315		22.458	5.618	35.882	35.75	152.785
2.106	1.10668	1.28443	1.633	1.07487	0.895		22.479	5.625	35.979	35.84	153.354
2.108	1.18589	1.28443	1.164	1.08343	0.893		22.521	5.646	36.062	35.917	153.771
2.11	1.04641	1.20265	1.046	1.03604	0.817		22.549	5.646	36.125	35.986	154.167
2.112	1.00157	1.19917	1.16	1.02957	1.009		22.583	5.66	36.194	36.056	154.576
2.114	0.91618	1.23817	0.81	1.00765	1.051		22.618	5.674	36.257	36.097	155.118
2.116	0.92025	1.23643	0.924	0.95583	1.138		22.639	5.681	36.292	36.167	155.59
2.118	0.92751	1.15526	1.499	0.97013	1.18		22.667	5.694	36.368	36.25	156.16
2.12	0.89823	1.032	0.69	0.93748	0.913		22.681	5.708	36.424	36.319	156.618
2.122	0.7968	1.032	1.149	0.9253	1.043		22.715	5.708	36.486	36.396	157.062
2.124	0.91579	0.98996	1.261	0.934	1.085		22.75	5.708	36.556	36.424	157.667
2.126	0.92424	0.94796	1.373	0.94226	1.098		22.785	5.708	36.646	36.486	158.125
2.128	1.01448	0.90774	1.485	0.93565	0.935		22.799	5.736	36.757	36.556	158.604
2.13	0.78661	0.90604	1.368	0.92865	1.05		22.819	5.736	36.806	36.625	159.069
2.132	0.82618	0.90265	0.683	0.91135	0.873		22.854	5.736	36.868	36.66	159.514
2.134	0.81455	0.90096	0.795	0.89448	0.828		22.903	5.743	36.917	36.688	159.958
2.136	0.7874	0.81948	1.814	0.91713	0.797		22.91	5.75	37.007	36.729	160.319
2.138	0.80317	0.85591	1.245	0.92987	1.085		22.931	5.757	37.09	36.771	160.833
2.14	0.78971	0.85591	0.678	0.93174	0.896		22.958	5.764	37.16	36.785	161.271
2.142	0.77847	0.81291	0.789	0.91522	0.98		22.979	5.771	37.201	36.854	161.701
2.144	0.82243	0.7733	1.125	0.93726	0.95		23.007	5.771	37.243	36.896	162.153
2.146	0.87166	0.84904	1.46	0.94013	0.991		23.035	5.771	37.361	36.944	162.632
2.148	0.96283	0.84904	1.345	0.96274	0.903		23.056	5.778	37.438	37.021	163.076
2.15	0.90741	0.7687	1.119	0.96109	1.116		23.097	5.785	37.507	37.076	163.611
2.152	0.95141	0.76704	1.117	0.954	1		23.104	5.792	37.569	37.118	164.069
2.154	0.91579	0.80461	1.003	0.95709	1.183		23.132	5.799	37.66	37.174	164.646
2.156	0.79674	0.87965	1.001	0.96574	0.911		23.188	5.813	37.694	37.243	165.181
2.158	0.90893	0.83896	0.778	0.95978	0.952		23.215	5.819	37.75	37.326	165.632
2.16	1.01017	0.79996	0.776	0.968	1.007		23.236	5.826	37.806	37.389	166.097
2.162	0.92542	0.83565	1.328	1.01004	0.892		23.243	5.833	37.861	37.465	166.507
2.164	0.88571	0.94735	1.105	1.04665	0.876		23.285	5.847	37.944	37.556	166.972
2.166	0.83395	0.98291	1.102	1.0683	1.1		23.313	5.847	38.014	37.632	167.451
2.168	0.90126	1.02	0.55	1.06648	0.83		23.347	5.854	38.083	37.736	167.931
2.17	0.92122	0.98135	0.879	1.11187	0.941		23.375	5.861	38.111	37.778	168.417
2.172	0.95652	0.94278	0.987	1.11474	1.108		23.41	5.868	38.188	37.875	168.854
2.174	0.90848	0.94278	0.657	1.09935	0.966		23.424	5.868	38.229	37.931	169.465
2.176	0.92117	0.94117	0.328	1.11152	0.922		23.458	5.882	38.257	37.986	169.903
2.178	1.02438	0.97478	0.654	1.12809	0.92		23.493	5.896	38.299	38.042	170.299
2.18	1.1339	1.00991	1.306	1.14504	0.96		23.549	5.903	38.354	38.083	170.771
2.182	0.99718	1.04496	0.217	1.12874	0.945		23.563	5.903	38.403	38.111	171.285
2.184	0.9261	1.00526	0.651	1.14504	0.971		23.611	5.91	38.417	38.188	171.799
2.186	0.97038	1.04174	0.541	1.10517	0.803		23.639	5.924	38.465	38.299	172.222
2.188	1.06576	1.00217	1.189	1.12222	0.967		23.674	5.938	38.507	38.368	172.632
2.19	1.05553	1.07491	0.863	1.09191	0.841		23.688	5.958	38.583	38.451	173.09
2.192	0.97734	0.99917	1.292	1.08078	1.019		23.708	5.958	38.667	38.556	173.562
2.194	0.94058	1.03539	0.967	1.0603	1.017		23.771	5.958	38.729	38.625	174.146
2.196	0.8907	1.03383	0.965	1.05874	1.056		23.806	5.958	38.785	38.681	174.66
2.198	0.85687	1.10452	1.178	1.07504	1.027		23.813	5.958	38.875	38.736	175.118
2.2	0.78379	1.06696	1.069	1.0733	1.203		23.84	5.979	38.938	38.84	175.681
2.202	0.64618	1.06387	0.96	1.09943	1.091		23.868	5.986	39	38.924	176.326
2.204	0.77414	1.09826	1.278	1.13478	0.981		23.896	6.007	39.076	38.979	176.785
2.206	0.86557	1.13409	0.957	1.1423	1.101		23.924	6.014	39.132	39.069	177.354
2.208	0.93286	1.05948	1.273	1.10852	0.977		23.951	6.028	39.229	39.153	177.875
2.21	1.0101	1.01922	0.53	1.097	1.138		23.965	6.035	39.271	39.208	178.444
2.212	1.06141	1.01617	1.057	1.0853	1.176		24.028	6.049	39.326	39.292	179.007
2.214	1.12461	1.0147	0.844	1.07457	1.026		24.049	6.049	39.41	39.326	179.569
2.216	1.09504	1.0147	0.632	1.03991	0.916		24.083	6.056	39.444	39.382	180.104
2.218	1.11927	1.0147	0.526	1.05143	1.022		24.139	6.063	39.486	39.451	180.611
2.22	0.91816	1.0147	1.155	1.08648	1.235		24.174	6.069	39.549	39.514	181.139
2.222	0.87716	1.01322	0.733	1.08865	1.005		24.188	6.083	39.604	39.59	181.736
2.224	0.84915	0.90291	1.255	1.05483	0.95		24.215	6.083	39.653	39.639	182.236
2.226	0.53449	0.89996	1.148	1.057	0.934		24.243	6.104	39.75	39.743	182.736
2.228	0.57398	0.86187	0.834	1.05535	0.973		24.264	6.111	39.819	39.84	183.222
2.23	0.60754	0.89548	1.144	1.01709	1.038		24.292	6.118	39.882	39.882	183.764
2.232	0.65221	0.89404	1.038	1.02017	1.195		24.306	6.118	39.938	39.944	184.347
2.234	0.5751	0.89257	1.451	1.02257	1.007		24.313	6.132	40.028	40	184.903
2.236	0.75848	0.81983	1.862	1.00343	0.953		24.34	6.153	40.139	40.09	185.424
2.238	0.83984	0.81983	1.033	1.00635	1.07		24.375	6.153	40.25	40.16	185.931
2.24	0.84301	0.9227	1.134	1.02265	0.897		24.396	6.153	40.326	40.215	186.458
2.242	0.95841	0.92122	0.823	1.02557	0.842		24.431	6.153	40.382	40.306	186.896
2.244	0.96925	0.81287	1.233	1.00113	1.222		24.479	6.16	40.458	40.389	187.493
2.246	0.94121	0.84748	1.128	0.99074	0.944		24.507	6.16	40.542	40.458	188.028
2.248	1.10301	0.77552	1.33	0.97109	0.942		24.528	6.167	40.611	40.521	188.583
2.25	1.01125	0.73817	0.715	0.96435	0.849		24.569	6.181	40.681	40.604	189.056
2.252	0.97238	0.73674	0.816	0.94513	1.252		24.597	6.181	40.729	40.674	189.597
2.254	0.7452	0.73674	0.713	0.96613	1.042		24.646	6.201	40.778	40.729	190.146
2.256	0.87239	0.69961	1.22	0.97713	1.001		24.681	6.201	40.854	40.792	190.785
2.258	0.89352	0.69678	0.406	0.97065	1.194		24.688	6.208	40.91	40.84	191.333
2.26	0.86675	0.69535	1.114	0.97804	1.101		24.708	6.208	40.951	40.896	191.938
2.262	0.81388	0.72948	1.011	0.97191	0.97		24.75	6.215	41.028	40.951	192.514
2.264	0.83102	0.76352	1.514	0.94809	1.045		24.792	6.243	41.125	41.028	193.083
2.266	0.9518	0.76352	0.806	0.95022	0.85		24.826	6.243	41.215	41.083	193.521
2.268	1.02086	0.76213	1.106	0.93078	1.08		24.84	6.243	41.257	41.146	194.056
2.27	0.86205	0.82987	0.903	0.93383	0.976		24.875	6.25	41.326	41.188	194.611
2.272	0.75341	0.86087	1.102	0.91017	0.987		24.91	6.257	41.41	41.257	195.16
2.274	0.73648	0.8257	1.6	0.93417	1.023		24.938	6.264	41.493	41.326	195.681
2.276	0.92335	0.82291	1.198	0.94996	0.932		24.965	6.264	41.576	41.389	196.229
2.278	0.90644	0.85513	0.897	0.96557	1.173		24.979	6.264	41.667	41.465	196.847
2.28	0.80976	0.85374	1.095	0.96343	0.942		25.014	6.271	41.743	41.556	197.361
2.282	0.72547	0.9543	0.397	0.98391	0.902		25.076	6.285	41.785	41.611	197.896
2.284	0.72467	1.0547	1.388	0.98661	1.255		25.097	6.299	41.875	41.667	198.5
2.286	0.77341	0.949	1.287	0.95935	1.025		25.111	6.306	41.965	41.715	199.021
2.288	0.76764	0.981	0.395	0.962	1.061		25.111	6.306	42	41.799	199.66
2.29	0.75798	1.04757	1.085	0.95622	0.997		25.146	6.313	42.063	41.896	200.236
2.292	0.9724	1.04617	1.378	0.97178	1.045		25.181	6.319	42.139	41.938	200.826
2.294	1.13653	1.04617	1.278	0.99139	1.056		25.222	6.333	42.236	42.014	201.396
2.296	1.22255	1.07791	0.981	0.98517	1.054		25.278	6.347	42.326	42.097	201.951
2.298	1.18017	1.10965	1.175	1.01339	0.965		25.306	6.347	42.41	42.174	202.535
2.3	1.19679	1.17565	0.782	1.02435	0.838		25.375	6.368	42.472	42.229	203.042
2.302	1.09389	1.1743	1.367	0.99283	0.899		25.396	6.382	42.514	42.347	203.472
2.304	0.8777	1.10583	0.487	0.98678	1.084		25.438	6.396	42.597	42.396	204.069
2.306	0.81086	1.23583	1.07	0.99357	1.008		25.465	6.417	42.667	42.486	204.632
2.308	0.7599	1.26726	0.971	1.01691	1.056		25.5	6.431	42.736	42.528	205.215
2.31	0.82731	1.23322	1.163	1.0197	0.942		25.528	6.438	42.813	42.597	205.812
2.312	0.92603	1.29857	0.871	1.001	1.015		25.528	6.444	42.896	42.653	206.312
2.314	0.93873	1.29722	0.58	0.99948	0.976		25.576	6.465	42.931	42.708	206.875
2.316	0.91836	1.22948	1.639	1.00226	1.036		25.604	6.465	43.028	42.792	207.465
2.318	0.95609	1.16052	0.963	1.00096	0.862		25.667	6.479	43.111	42.868	207.965
2.32	0.91356	1.19296	0.865	0.98617	1.069		25.694	6.486	43.16	42.944	208.5
2.322	0.8519	1.12557	0.959	0.97617	1.068		25.722	6.507	43.243	43.035	209.139
2.324	0.61005	1.12296	1.532	0.9497	1.31		25.743	6.507	43.319	43.104	209.771
2.326	0.61231	1.15396	1.147	0.93957	1.052		25.778	6.514	43.431	43.146	210.41
2.328	0.70439	1.11783	0.668	0.934	0.976		25.799	6.542	43.507	43.243	211.014
2.33	0.65896	1.14613	1.048	0.92422	0.889		25.799	6.556	43.549	43.326	211.562
2.332	0.72771	1.11274	1.237	0.93152	1.022		25.84	6.563	43.632	43.41	212.167
2.334	0.85324	1.04604	1.519	0.90561	1.202		25.861	6.569	43.729	43.5	212.764
2.336	0.78439	0.97948	1.327	0.94478	1.006		25.924	6.576	43.847	43.535	213.368
2.338	0.74518	1.04209	0.946	0.94704	1.162		25.938	6.583	43.944	43.618	213.986
2.34	0.78925	1.074	0.567	0.93687	1.111		25.972	6.59	43.993	43.66	214.653
2.342	0.89361	1.03961	1.32	0.94717	0.953		25.993	6.59	44.056	43.736	215.292
2.344	0.94377	0.97348	0.659	0.93304	1.096		26.014	6.597	44.118	43.792	215.882
2.346	1.09188	0.97096	0.752	0.94317	1.022		26.042	6.604	44.167	43.854	216.493
2.348	1.13962	0.9697	1.22	0.95809	1.056		26.09	6.618	44.243	43.91	217.042
2.35	1.02571	1.03296	1.311	0.95248	0.886		26.167	6.625	44.34	43.979	217.694
2.352	1.04954	0.86878	0.655	0.97065	0.921		26.188	6.66	44.417	44.035	218.118
2.354	0.96725	0.89778	0.84	0.95235	1.003		26.229	6.667	44.465	44.09	218.764
2.356	0.86347	0.89778	0.652	0.935	1.12		26.25	6.667	44.535	44.118	219.257
2.358	0.69351	0.83243	1.116	0.94948	0.833		26.278	6.667	44.604	44.222	219.875
2.36	0.71972	0.79983	0.743	0.94804	0.926		26.299	6.667	44.694	44.319	220.424
2.362	0.74321	0.79983	1.113	0.95452	1.02		26.347	6.694	44.729	44.382	220.91
2.364	0.92613	0.82987	1.111	0.9967	1.018		26.389	6.694	44.819	44.458	221.604
2.366	1.03845	0.89104	1.016	0.98691	0.934		26.403	6.701	44.903	44.528	222.174
2.368	1.08657	1.01565	0.277	0.99339	0.967		26.438	6.701	44.944	44.618	222.708
2.37	1.13709	1.07539	1.013	1.0003	1.001		26.479	6.715	45	44.729	223.319
2.372	0.99699	1.04187	1.379	0.99874	1.117		26.535	6.729	45.083	44.799	223.938
2.374	1.04207	1.07043	1.101	0.99361	1.115		26.604	6.736	45.201	44.903	224.66
2.376	1.03194	0.9727	0.825	0.97674	1.148		26.632	6.75	45.25	44.979	225.215
2.378	0.89728	1.03448	1.006	1.00691	0.866		26.646	6.757	45.313	45.042	225.896
2.38	0.91951	1.0653	1.461	1.01409	1.016		26.674	6.757	45.396	45.09	226.438
2.382	0.88765	1.0653	0.912	0.96461	0.991		26.708	6.757	45.521	45.167	227.007
2.384	0.94359	0.96948	1.274	0.96278	1.199		26.75	6.757	45.583	45.236	227.667
2.386	0.91437	0.99896	1.363	0.9417	0.988		26.792	6.757	45.688	45.361	228.285
2.388	0.86132	1.02839	0.635	0.92017	1.16		26.826	6.792	45.764	45.438	228.972
2.39	0.8056	1.02839	1.087	0.8993	1.008		26.854	6.806	45.854	45.521	229.562
2.392	0.58533	0.99543	1.085	0.88157	1.156		26.875	6.84	45.917	45.576	230.292
2.394	0.63727	0.96374	0.993	0.88374	0.877		26.903	6.847	45.979	45.653	230.882
2.396	0.55383	0.90048	0.541	0.90548	1.049		26.924	6.861	46.076	45.708	231.438
2.398	0.60861	0.96126	0.989	0.88774	1.035		26.944	6.875	46.111	45.729	232.021
2.4	0.73947	0.92735	0.629	0.86691	1.057		26.979	6.882	46.181	45.819	232.812
2.402	0.81623	0.95765	0.807	0.89678	0.94		27.014	6.896	46.236	45.889	233.278
2.404	0.87799	0.98787	0.806	0.87957	0.881		27.035	6.903	46.278	45.917	233.896
2.406	0.72415	1.01804	1.072	0.89352	0.971		27.069	6.903	46.382	45.972	234.417
2.408	0.75108	1.01804	0.892	0.88048	1.004		27.118	6.917	46.444	46.049	235
2.41	0.75507	0.98561	0.534	0.81683	0.991		27.139	6.924	46.514	46.111	235.632
2.412	0.85703	0.98213	0.889	0.81913	1.092		27.167	6.931	46.569	46.146	236.25
2.414	0.87849	0.88752	0.888	0.81374	1.169		27.181	6.938	46.632	46.201	237.021
2.416	0.86691	0.823	1.063	0.82013	1.213		27.236	6.938	46.701	46.313	237.625
2.418	0.88769	0.82183	1.239	0.8187	0.95		27.271	6.938	46.792	46.382	238.347
2.42	0.88048	0.72883	1.148	0.82896	0.937		27.333	6.944	46.903	46.479	238.903
2.422	0.91927	0.78726	1.058	0.85848	1.128		27.347	6.951	46.979	46.521	239.59
2.424	0.77255	0.72548	0.616	0.86004	0.754		27.361	6.965	47.042	46.583	240.132
2.426	0.61157	0.72435	1.494	0.89296	1.045		27.403	6.979	47.111	46.653	240.646
2.428	0.61929	0.754	1.053	0.90709	1.122		27.403	6.979	47.229	46.785	241.278
2.43	0.59704	0.81317	0.788	0.89039	0.93		27.444	6.986	47.299	46.833	242.021
2.432	0.59428	0.75178	0.7	0.91196	1.029		27.465	6.993	47.34	46.868	242.528
2.434	0.57313	0.72004	1.048	0.90696	0.882		27.5	6.993	47.417	46.931	243.215
2.436	0.60406	0.74948	0.697	0.91	0.948		27.521	7.014	47.493	46.986	243.785
2.438	0.63485	0.71896	0.609	0.90474	1.08		27.549	7.028	47.542	47.063	244.403
2.44	0.67105	0.77765	1.39	0.89935	0.878		27.556	7.035	47.632	47.111	245
2.442	0.69069	0.80696	0.434	0.875	0.987		27.583	7.042	47.688	47.188	245.604
2.444	0.61062	0.8047	1.212	0.88439	0.809		27.618	7.042	47.764	47.271	246.201
2.446	0.60173	0.8317	1.124	0.89461	0.973		27.653	7.063	47.861	47.361	246.764
2.448	0.69633	0.80139	0.691	0.89278	0.872		27.674	7.063	47.931	47.472	247.278
2.45	0.65877	0.77117	1.206	0.91361	0.97		27.708	7.069	48	47.556	247.944
2.452	0.58033	0.79913	1.032	0.91543	0.99		27.722	7.076	48.083	47.632	248.486
2.454	0.62257	0.82817	1.202	0.92896	1.044		27.757	7.09	48.181	47.681	249.16
2.456	0.58384	0.79809	0.857	0.95052	0.954		27.792	7.097	48.264	47.764	249.785
2.458	0.71521	0.79478	1.027	0.92709	1.051		27.819	7.097	48.354	47.806	250.389
2.46	0.84964	0.79365	1.026	0.91839	1.028		27.84	7.104	48.438	47.875	251.097
2.462	1.02082	0.79148	1.195	0.95713	0.786		27.861	7.118	48.514	47.944	251.736
2.464	1.02028	0.79039	1.022	0.98848	1.013		27.889	7.125	48.59	48.007	252.236
2.466	1.05032	0.79039	0.85	0.98348	0.848		27.958	7.132	48.701	48.09	252.833
2.468	1.10817	0.701	0.764	0.98909	1.129		28.028	7.153	48.75	48.181	253.41
2.47	1.14608	0.701	0.848	0.99774	1.074		28.076	7.16	48.813	48.25	254.236
2.472	1.05794	0.6713	0.508	0.98122	0.953		28.097	7.16	48.882	48.361	254.792
2.474	0.95705	0.67022	0.592	0.99065	0.832		28.125	7.16	48.917	48.451	255.347
2.476	0.85162	0.61104	0.928	0.99678	0.885		28.16	7.181	48.979	48.535	255.882
2.478	0.95438	0.69648	0.421	0.98435	1.088		28.215	7.181	49.028	48.597	256.549
2.48	1.01354	0.69539	0.757	0.98687	1.097		28.257	7.201	49.069	48.674	257.285
2.482	1.01961	0.69435	1.007	1.01113	0.988		28.299	7.208	49.174	48.708	257.931
2.484	0.85657	0.69435	0.922	1.00617	1.094		28.333	7.215	49.222	48.806	258.514
2.486	0.74978	0.69222	0.921	1.01183	0.867		28.382	7.229	49.319	48.938	259.201
2.488	0.59564	0.66291	0.752	1.02843	0.908		28.403	7.229	49.403	49.049	259.84
2.49	0.64579	0.63261	1.085	1.01217	1.067		28.431	7.229	49.458	49.146	260.465
2.492	0.52913	0.57313	0.5	1.0003	1.14		28.444	7.229	49.514	49.229	261.208
2.494	0.67296	0.60126	0.832	0.99857	1.085		28.458	7.229	49.583	49.326	261.91
2.496	0.87296	0.68543	0.913	1.00717	0.892		28.486	7.236	49.667	49.438	262.576
2.498	1.16617	0.6273	0.58	0.99822	1.081		28.535	7.236	49.729	49.514	263.201
2.5	1.33373	0.59826	1.159	0.97543	1.111		28.59	7.243	49.806	49.576	263.965
2.502	1.42324	0.65413	1.487	0.98483	1.067		28.632	7.257	49.903	49.639	264.653
2.504	1.36939	0.62309	0.99	0.98765	1.192		28.743	7.271	50	49.701	265.389
2.506	1.29142	0.59422	0.741	1.0077	1.085		28.792	7.271	50.083	49.785	266.097
2.508	1.10706	0.5643	0.822	0.96274	1.146		28.854	7.271	50.146	49.896	266.826
2.51	0.96877	0.61878	1.067	0.9357	1.061		28.875	7.285	50.201	49.938	267.639
2.512	0.75791	0.61878	1.066	0.938	1.038		28.91	7.292	50.313	50.035	268.264
2.514	0.69941	0.67413	0.982	0.9187	1.015		28.931	7.292	50.41	50.09	269.021
2.516	0.60216	0.67413	1.144	0.89178	0.847		28.972	7.306	50.5	50.167	269.542
2.518	0.63282	0.67413	0.897	0.89035	0.908		29	7.326	50.569	50.271	270.194
2.52	0.60129	0.67309	0.977	0.8887	0.781		29.021	7.326	50.653	50.375	270.688
2.522	0.63968	0.72809	0.732	0.88043	0.915		29.049	7.326	50.736	50.458	271.285
2.524	0.66288	0.69757	0.974	0.91396	0.935		29.076	7.326	50.785	50.514	271.896
2.526	0.68291	0.72396	1.054	0.91278	0.861		29.104	7.347	50.889	50.563	272.528
2.528	0.73241	0.7503	1.457	0.91113	1.004		29.139	7.354	50.993	50.625	273.167
2.53	0.7573	0.7503	1.455	0.90309	0.941		29.194	7.361	51.111	50.729	273.84
2.532	0.76687	0.721	0.968	0.89796	1.073		29.215	7.368	51.257	50.806	274.458
2.534	0.75804	0.74826	0.805	0.89274	0.896		29.229	7.382	51.306	50.882	275.201
2.536	0.66579	0.74722	0.804	0.89478	0.854		29.264	7.389	51.368	50.931	275.694
2.538	0.73257	0.74617	0.562	0.93861	0.934		29.299	7.396	51.431	50.993	276.347
2.54	0.70652	0.71804	1.283	0.92326	1.107		29.34	7.396	51.514	51.097	276.951
2.542	0.7291	0.66096	0.88	0.89365	1.218		29.354	7.396	51.604	51.16	277.833
2.544	0.77824	0.79609	0.639	0.90583	0.951		29.389	7.41	51.688	51.264	278.528
2.546	0.81574	0.79609	1.357	0.92552	0.929		29.417	7.431	51.764	51.361	279.201
2.548	0.88583	0.82104	0.797	0.907	1.009		29.458	7.438	51.847	51.431	279.854
2.55	1.00538	0.76526	0.557	0.93687	1.058		29.493	7.451	51.91	51.514	280.549
2.552	1.04646	0.79213	0.794	0.93852	1.097		29.528	7.458	51.965	51.569	281.299
2.554	0.97598	0.818	0.714	0.95774	1.136		29.604	7.465	52.028	51.66	282.035
2.556	1.02007	0.73474	0.95	0.97317	0.962		29.653	7.465	52.111	51.722	282.708
2.558	1.01159	0.73474	0.553	0.97535	1.001		29.694	7.472	52.174	51.819	283.431
2.56	0.89721	0.70609	0.631	0.95735	1.06		29.729	7.486	52.25	51.917	284.174
2.562	0.8507	0.75939	1.024	0.96261	0.968		29.771	7.486	52.292	52.035	284.875
2.564	1.00513	0.786	0.865	0.968	0.976		29.806	7.493	52.375	52.083	285.583
2.566	0.98598	0.78504	1.021	0.94287	1.065		29.868	7.521	52.486	52.194	286.194
2.568	0.95689	0.75657	0.706	0.94191	0.933		29.882	7.528	52.549	52.257	286.91
2.57	1.10038	0.72813	0.783	0.92287	1.022		29.931	7.535	52.632	52.347	287.667
2.572	1.05003	0.72617	1.329	0.92848	1.07		30.007	7.549	52.701	52.424	288.271
2.574	0.90276	0.67143	1.093	0.92357	1.018		30.042	7.549	52.806	52.521	289.049
2.576	0.84933	0.75052	1.013	0.93939	1.416		30.076	7.563	52.91	52.625	289.896
2.578	0.7544	0.80222	1.012	0.95126	1.125		30.118	7.569	52.979	52.729	290.854
2.58	0.64237	0.80126	0.777	0.9497	1.113		30.16	7.569	53.097	52.826	291.569
2.582	0.62534	0.80035	1.241	0.97143	0.923		30.167	7.569	53.16	52.896	292.285
2.584	0.68221	0.82561	0.852	0.92613	1.04		30.181	7.576	53.271	52.931	292.951
2.586	0.55591	0.82561	0.696	0.92504	1.108		30.229	7.597	53.333	53.083	293.694
2.588	0.56458	0.85078	0.772	0.93704	0.899		30.264	7.597	53.403	53.111	294.354
2.59	0.69581	0.71565	0.694	0.90548	0.868		30.278	7.604	53.472	53.16	295.014
2.592	0.66886	0.7417	1.232	0.91065	1.004		30.299	7.618	53.556	53.25	295.674
2.594	0.62772	0.71287	0.692	0.93613	1.052		30.347	7.632	53.653	53.319	296.382
2.596	0.58013	0.73883	0.998	0.93435	1.168		30.361	7.632	53.701	53.403	297.278
2.598	0.63717	0.73787	0.766	0.92604	1.098		30.403	7.646	53.806	53.493	297.986
2.6	0.69446	0.68422	0.459	0.921	0.959		30.438	7.667	53.84	53.563	298.743
2.602	0.81441	0.73591	0.917	0.88635	0.958		30.465	7.674	53.91	53.694	299.465
2.604	0.81335	0.73591	0.763	0.8883	1.093		30.493	7.681	53.979	53.792	300.083
2.606	0.88599	0.70922	0.914	0.90739	1.013		30.521	7.688	54.056	53.875	300.917
2.608	1.02465	0.70735	0.837	0.90578	0.992		30.59	7.701	54.139	53.951	301.604
2.61	1.12137	0.73213	0.683	0.89452	1.136		30.646	7.708	54.215	54.007	302.368
2.612	1.09942	0.70557	1.441	0.90357	0.921		30.681	7.715	54.299	54.09	303.104
2.614	1.08214	0.75587	0.833	0.89939	1.22		30.722	7.722	54.396	54.153	303.903
2.616	0.95556	0.72939	0.907	0.88809	0.957		30.785	7.722	54.493	54.257	304.674
2.618	0.92518	0.77865	0.906	0.88678	0.965		30.84	7.736	54.563	54.333	305.319
2.62	0.92839	0.80413	1.13	0.87896	0.848		30.861	7.75	54.694	54.444	305.979
2.622	0.89979	0.80139	0.828	0.88078	0.972		30.91	7.75	54.771	54.563	306.639
2.624	0.80387	0.74787	1.202	0.85004	0.97		30.944	7.757	54.868	54.625	307.382
2.626	0.80927	0.7723	0.975	0.85178	1.026		30.986	7.764	54.965	54.688	308.007
2.628	0.8996	0.79674	0.674	0.82722	1.035		31.049	7.764	55.035	54.778	308.826
2.63	0.88488	0.74435	0.523	0.8617	1.1		31.076	7.771	55.09	54.854	309.597
2.632	0.83741	0.74435	0.672	0.88622	0.974		31.111	7.785	55.132	54.938	310.396
2.634	0.81674	0.7173	1.342	0.891	1.096		31.16	7.792	55.257	55.007	311.09
2.636	0.68148	0.74248	0.521	0.90613	0.904		31.194	7.806	55.313	55.069	311.806
2.638	0.66458	0.71643	0.669	0.90135	0.951		31.222	7.813	55.368	55.125	312.451
2.64	0.60595	0.76487	0.519	0.87426	1.186		31.257	7.833	55.444	55.222	313.361
2.642	0.52749	0.73891	0.889	0.88526	1.071		31.271	7.84	55.486	55.271	314.125
2.644	0.56439	0.73804	0.592	0.86796	0.937		31.299	7.868	55.563	55.326	314.833
2.646	0.61162	0.76304	1.182	0.87274	0.983		31.326	7.868	55.653	55.431	315.535
2.648	0.64415	0.76126	1.107	0.88143	1.198		31.368	7.889	55.771	55.472	316.347
2.65	0.61459	0.78617	0.81	0.88326	1.046		31.396	7.896	55.847	55.569	317.222
2.652	0.67224	0.81104	0.662	0.89474	1.072		31.417	7.903	55.924	55.688	317.965
2.654	0.77274	0.75961	1.102	0.88374	1.099		31.472	7.903	55.986	55.778	318.806
2.656	0.75373	0.75783	1.246	0.90143	1.013		31.486	7.91	56.125	55.903	319.597
2.658	0.77543	0.78261	0.732	0.90357	1.03		31.507	7.917	56.222	56.021	320.326
2.66	0.7298	0.73052	1.096	0.9247	1.122		31.542	7.917	56.292	56.097	321.132
2.662	0.68455	0.77991	1.168	0.94843	0.868		31.611	7.938	56.41	56.174	321.833
2.664	0.77905	0.70243	0.51	0.95035	1.091		31.646	7.944	56.507	56.271	322.583
2.666	0.77627	0.72622	1.019	0.95235	1.042		31.667	7.944	56.569	56.354	323.396
2.668	0.65784	0.69904	0.799	0.94783	1.143		31.694	7.958	56.66	56.424	324.132
2.67	0.64205	0.67361	0.798	0.95639	1.011		31.736	7.972	56.701	56.521	324.972
2.672	0.71172	0.64739	0.507	0.96417	0.871		31.771	7.972	56.799	56.618	325.625
2.674	0.72872	0.62117	0.723	0.96287	1.221		31.806	7.986	56.819	56.708	326.542
2.676	0.66607	0.67009	0.65	0.93013	0.951		31.833	7.986	56.931	56.799	327.278
2.678	0.57858	0.7433	0.938	0.88822	1.098		31.854	7.993	56.972	56.903	328.09
2.68	0.50291	0.74248	0.648	0.87417	1.078		31.896	8	57.069	56.958	328.833
2.682	0.48078	0.7173	1.007	0.85439	1.094		31.924	8.014	57.118	57.042	329.729
2.684	0.50779	0.76591	1.077	0.84996	0.973		31.944	8.014	57.25	57.188	330.507
2.686	0.46646	0.68974	1.075	0.86761	1.265		31.958	8.035	57.319	57.271	331.354
2.688	0.45866	0.73822	0.931	0.838	1.09		31.993	8.035	57.458	57.354	332.181
2.69	0.49412	0.78574	0.929	0.84635	0.978		32.028	8.063	57.535	57.431	333.042
2.692	0.61838	0.78491	0.785	0.83548	0.94		32.049	8.063	57.618	57.514	333.736
2.694	0.68758	0.80735	0.499	0.83439	1.103		32.063	8.069	57.667	57.611	334.535
2.696	0.69937	0.8547	0.854	0.84517	0.874		32.104	8.069	57.743	57.708	335.25
2.698	0.68285	0.82983	0.853	0.84674	0.927		32.139	8.09	57.826	57.771	336.028
2.7	0.69943	0.82983	0.355	0.82435	0.98		32.181	8.104	57.875	57.806	336.75
2.702	0.72286	0.80422	1.063	0.8257	1.123		32.229	8.118	57.938	57.847	337.507
2.704	0.69607	0.77943	1.132	0.8277	0.923		32.25	8.118	58.063	57.938	338.271
2.706	0.72379	0.85035	0.565	0.82922	1.165		32.264	8.125	58.146	57.986	339.035
2.708	0.73579	0.82483	1.058	0.80913	0.983		32.319	8.139	58.215	58.083	339.903
2.71	0.71183	0.84787	0.986	0.80487	0.919		32.354	8.146	58.347	58.146	340.66
2.712	0.79394	0.82243	0.492	0.7857	0.854		32.368	8.174	58.396	58.236	341.299
2.714	0.72739	0.77326	0.772	0.76643	0.997		32.424	8.181	58.451	58.319	342
2.716	0.69779	0.77326	0.631	0.76839	1.067		32.479	8.188	58.521	58.41	342.819
2.718	0.69346	0.79613	0.84	0.74865	1.066		32.5	8.208	58.597	58.521	343.708
2.72	0.70602	0.7953	0.839	0.74739	1.109		32.535	8.222	58.708	58.597	344.514
2.722	0.64044	0.8173	0.838	0.76761	0.812		32.563	8.222	58.764	58.667	345.319
2.724	0.56439	0.74409	1.394	0.77613	0.972		32.583	8.222	58.861	58.764	345.958
2.726	0.65945	0.74326	0.905	0.76896	0.997		32.646	8.229	59	58.847	346.729
2.728	0.76975	0.7903	0.695	0.79809	0.942		32.688	8.236	59.083	58.91	347.486
2.73	0.86283	0.7887	0.833	0.81765	1.074		32.694	8.264	59.153	59.014	348.299
2.732	0.90218	0.81135	0.693	0.82522	1.001		32.736	8.271	59.215	59.097	349.028
2.734	0.82661	0.76287	0.83	0.82422	1.124		32.792	8.278	59.326	59.174	349.91
2.736	0.87655	0.7137	0.829	0.81422	0.954		32.847	8.285	59.403	59.188	350.736
2.738	0.81612	0.71287	0.828	0.807	0.935		32.903	8.285	59.486	59.25	351.507
2.74	0.79054	0.68717	0.758	0.8237	1.066		32.938	8.299	59.556	59.333	352.25
2.742	0.63628	0.63822	0.688	0.81609	1.109		32.958	8.306	59.632	59.41	353.069
2.744	0.58446	0.63822	0.962	0.82043	0.923		32.993	8.319	59.715	59.514	353.938
2.746	0.70765	0.66143	1.166	0.82887	0.956		33.021	8.326	59.819	59.59	354.611
2.748	0.8902	0.68383	0.753	0.80078	1.069		33.069	8.326	59.917	59.639	355.458
2.75	1.04829	0.68383	0.821	0.80552	1.198		33.097	8.34	59.979	59.743	356.361
2.752	1.10154	0.63443	0.478	0.78943	1.013		33.174	8.354	60.063	59.854	357.257
2.754	1.11774	0.63365	0.818	0.77648	1.064		33.229	8.368	60.132	59.965	358.104
2.756	1.07815	0.609	0.885	0.7783	0.949		33.271	8.375	60.188	60.069	358.833
2.758	0.91474	0.60822	0.748	0.81274	0.922		33.354	8.382	60.285	60.104	359.604
2.76	0.84915	0.67717	1.019	0.81796	1.025		33.396	8.389	60.368	60.194	360.451
2.762	0.65822	0.70013	0.814	0.80526	1.153		33.41	8.403	60.465	60.285	361.326
2.764	0.56468	0.69861	1.286	0.79257	1.178		33.451	8.41	60.597	60.382	362.208
2.766	0.55735	0.69787	0.879	0.78852	1.038		33.486	8.41	60.701	60.479	363.056
2.768	0.48158	0.69557	0.945	0.7727	1.174		33.493	8.417	60.778	60.576	363.958
2.77	0.57995	0.71839	0.539	0.79509	0.862		33.535	8.424	60.868	60.632	364.84
2.772	0.73306	0.71761	0.471	0.80274	0.999		33.556	8.431	60.917	60.715	365.472
2.774	0.77684	0.67057	1.075	0.80696	1.023		33.611	8.438	60.993	60.771	366.306
2.776	0.7885	0.62357	1.208	0.785	1.073		33.639	8.444	61.125	60.861	367.201
2.778	0.83971	0.57665	0.67	0.75765	0.977		33.674	8.451	61.201	60.924	368.007
2.78	0.86993	0.5993	0.87	0.75096	1.019		33.75	8.465	61.319	61.035	368.854
2.782	0.8277	0.59857	0.869	0.75878	1.103		33.785	8.472	61.382	61.132	369.646
2.784	0.80503	0.59783	0.867	0.75487	1.058		33.819	8.486	61.486	61.16	370.639
2.786	0.79061	0.57374	0.533	0.74478	0.972		33.868	8.507	61.542	61.215	371.431
2.788	0.71109	0.61804	0.798	0.73483	1.166		33.896	8.507	61.618	61.278	372.25
2.79	0.71834	0.64057	1.196	0.719	0.952		33.938	8.514	61.729	61.34	373.181
2.792	0.64976	0.70722	1.261	0.74104	0.823		33.965	8.542	61.875	61.451	373.833
2.794	0.51754	0.72813	0.596	0.74313	0.966		34.021	8.549	61.944	61.507	374.646
2.796	0.41514	0.77296	0.926	0.73057	0.965		34.049	8.549	62.049	61.632	375.396
2.798	0.52776	0.77143	0.661	0.73243	1.082		34.063	8.549	62.104	61.743	376.25
2.8	0.51965	0.7707	0.792	0.73443	1.046		34.069	8.549	62.201	61.799	377.097
2.802	0.62418	0.81461	1.186	0.74743	0.952		34.111	8.556	62.292	61.861	377.938
2.804	0.68595	0.81387	0.724	0.743	1.136		34.146	8.563	62.375	61.924	378.812
2.806	0.8026	0.78939	0.788	0.75065	1.185		34.201	8.563	62.472	62	379.667
2.808	0.81387	0.81087	1.64	0.77248	0.948		34.236	8.576	62.611	62.083	380.604
2.81	0.73396	0.765	0.917	0.78026	0.93		34.285	8.583	62.722	62.153	381.403
2.812	0.63667	0.76426	0.589	0.77922	1.054		34.319	8.604	62.819	62.243	382.278
2.814	0.61182	0.69565	0.392	0.76722	0.994		34.347	8.604	62.861	62.354	383.16
2.816	0.51821	0.69491	0.848	0.76861	0.918		34.368	8.646	62.944	62.444	383.931
2.818	0.65083	0.67213	0.391	0.75626	1.083		34.41	8.653	63	62.479	384.667
2.82	0.62841	0.67213	0.585	0.72952	1.04		34.444	8.681	63.035	62.556	385.514
2.822	0.65089	0.67213	0.779	0.7173	0.964		34.479	8.688	63.125	62.639	386.479
2.824	0.6115	0.73804	0.454	0.73609	0.954		34.5	8.694	63.194	62.715	387.257
2.826	0.67234	0.82509	0.648	0.73535	1.226		34.556	8.708	63.257	62.813	388.097
2.828	0.619	0.80243	0.711	0.73709	1.067		34.583	8.722	63.319	62.944	389.097
2.83	0.69633	0.8017	0.646	0.73065	1.099		34.611	8.743	63.41	63.007	390.062
2.832	0.70037	0.82283	0.516	0.71839	1.056		34.653	8.743	63.472	63.118	390.889
2.834	0.62777	0.84248	0.902	0.70904	1.038		34.688	8.743	63.521	63.194	391.847
2.836	0.65306	0.84174	0.9	0.71348	0.995		34.729	8.75	63.639	63.25	392.722
2.838	0.69716	0.79539	0.514	0.71487	1.043		34.764	8.75	63.715	63.319	393.528
2.84	0.69698	0.74983	1.282	0.72778	1.009		34.813	8.757	63.792	63.417	394.368
2.842	0.59221	0.705	0.512	0.73522	1.016		34.819	8.757	63.896	63.465	395.326
2.844	0.6666	0.68191	0.959	0.7233	1.112		34.868	8.757	64	63.507	396.201
2.846	0.70242	0.70283	0.702	0.73057	1.07		34.917	8.771	64.097	63.604	397.062
2.848	0.74933	0.63587	0.638	0.73448	1.068		34.944	8.806	64.153	63.66	398.007
2.85	0.87107	0.63513	1.21	0.73035	1.091		34.986	8.813	64.222	63.722	398.854
2.852	0.85391	0.61217	0.763	0.73483	0.813		35.021	8.819	64.361	63.813	399.715
2.854	0.81389	0.58926	0.825	0.73074	0.901		35.09	8.826	64.444	63.861	400.479
2.856	0.87223	0.61074	1.141	0.72983	1.16		35.125	8.847	64.556	63.931	401.312
2.858	0.83201	0.58857	0.443	0.7343	0.98		35.194	8.868	64.632	64	402.222
2.86	0.72199	0.61	0.696	0.73926	0.914		35.229	8.882	64.722	64.111	403.083
2.862	0.59374	0.6307	0.758	0.73787	0.937		35.257	8.882	64.792	64.236	403.924
2.864	0.60262	0.67343	0.631	0.74248	1.056		35.299	8.889	64.861	64.319	404.771
2.866	0.46666	0.69478	0.441	0.75248	1.119		35.326	8.889	64.931	64.375	405.729
2.868	0.4912	0.73739	0.503	0.76791	1.126		35.347	8.896	64.965	64.465	406.66
2.87	0.44419	0.69274	0.691	0.7613	1.189		35.389	8.91	65.021	64.549	407.729
2.872	0.6432	0.58304	0.314	0.76061	1.051		35.403	8.917	65.09	64.667	408.667
2.874	0.75316	0.62548	0.438	0.74348	1.001		35.431	8.924	65.132	64.785	409.486
2.876	0.74596	0.66717	0.75	0.74813	0.952		35.472	8.924	65.194	64.868	410.354
2.878	0.73061	0.64465	1.249	0.76874	1.006		35.528	8.931	65.292	64.951	411.153
2.88	0.78455	0.62078	0.748	0.7733	0.965		35.556	8.938	65.417	65.014	412.021
2.882	0.86639	0.599	0.872	0.77474	1.075		35.639	8.938	65.507	65.104	412.965
2.884	0.76972	0.57657	0.933	0.76004	1.002		35.653	8.951	65.576	65.153	413.854
2.886	0.72334	0.55483	0.807	0.74287	0.929		35.688	8.965	65.722	65.285	414.729
2.888	0.76689	0.59687	0.62	0.73917	1.007		35.764	8.972	65.792	65.34	415.556
2.89	0.65586	0.57522	0.433	0.75713	1.077		35.813	8.986	65.847	65.458	416.438
2.892	0.77025	0.61578	0.68	0.76135	0.981		35.819	8.993	65.917	65.542	417.264
2.894	0.64358	0.72043	0.618	0.75709	1.161		35.861	9	65.986	65.604	418.278
2.896	0.49033	0.74065	0.678	0.75578	0.978		35.924	9.007	66.056	65.667	419.208
2.898	0.42951	0.76087	0.739	0.74413	1.04		35.931	9.028	66.139	65.729	420.111
2.9	0.55649	0.76017	0.922	0.73243	1.023		35.965	9.035	66.243	65.826	421.062
2.902	0.61833	0.7803	0.368	0.72635	1.021		35.986	9.049	66.292	65.91	421.944
2.904	0.64706	0.80109	0.368	0.72261	0.957		36.007	9.063	66.347	66	422.833
2.906	0.75448	0.80039	0.367	0.74039	1.151		36.069	9.063	66.396	66.097	423.736
2.908	0.8852	0.77835	0.306	0.75474	0.986		36.104	9.069	66.417	66.16	424.715
2.91	0.85745	0.7977	1.222	0.74596	1.016		36.16	9.076	66.493	66.208	425.632
2.912	0.83195	0.77635	0.61	0.7527	1.108		36.215	9.083	66.604	66.326	426.451
2.914	0.8048	0.73374	0.731	0.75152	0.974		36.264	9.083	66.667	66.396	427.472
2.916	0.74539	0.71248	1.095	0.76357	0.98		36.306	9.132	66.75	66.528	428.375
2.918	0.76473	0.73304	0.607	0.78113	0.901		36.354	9.16	66.882	66.646	429.16
2.92	0.76111	0.7523	0.607	0.79622	1.109		36.382	9.174	66.972	66.701	430.049
2.922	0.71761	0.70926	0.787	0.80317	0.953		36.438	9.181	67.021	66.799	431
2.924	0.64541	0.74961	1.089	0.79143	0.936		36.486	9.194	67.16	66.847	431.882
2.926	0.61884	0.76813	0.785	0.80861	0.896		36.528	9.194	67.271	66.944	432.632
2.928	0.64618	0.78857	1.327	0.78413	1.103		36.563	9.208	67.382	66.993	433.562
2.93	0.64308	0.78791	0.783	0.78578	0.886		36.569	9.208	67.493	67.118	434.472
2.932	0.6179	0.8083	0.541	0.79287	1.054		36.597	9.229	67.59	67.222	435.382
2.934	0.71089	0.76626	0.901	0.80996	1.038		36.674	9.236	67.646	67.326	436.333
2.936	0.78148	0.80696	0.54	0.81139	0.921		36.701	9.236	67.743	67.417	437.125
2.938	0.83639	0.78404	0.839	0.79987	1.058		36.757	9.236	67.799	67.528	438.125
2.94	0.73289	0.67939	0.718	0.80352	1.079		36.792	9.243	67.91	67.632	439.014
2.942	0.59648	0.67813	0.777	0.81257	0.932		36.833	9.257	67.993	67.736	439.91
2.944	0.40774	0.67683	0.836	0.83739	1.122		36.882	9.271	68.104	67.812	440.833
2.946	0.46889	0.656	0.656	0.86465	1.037		36.903	9.271	68.181	67.903	441.806
2.948	0.55999	0.65474	0.476	0.88696	0.944		36.917	9.306	68.25	68.021	442.708
2.95	0.62548	0.67426	0.535	0.89109	1.049		36.938	9.319	68.292	68.097	443.701
2.952	0.6504	0.71387	0.415	0.8823	0.972		36.965	9.333	68.368	68.16	444.556
2.954	0.76181	0.71322	0.948	0.86026	1.137		37.021	9.34	68.451	68.25	445.583
2.956	0.84219	0.7113	0.829	0.86726	1.211		37.118	9.34	68.528	68.347	446.646
2.958	0.74467	0.7113	0.591	0.85078	0.779		37.146	9.347	68.618	68.458	447.514
2.96	0.65203	0.7513	0.708	0.8623	0.966		37.167	9.368	68.681	68.528	448.34
2.962	0.61225	0.79126	1.061	0.85083	1.123		37.208	9.375	68.806	68.688	449.375
2.964	0.55679	0.81061	1.06	0.86222	1.039		37.243	9.382	68.931	68.792	450.319
2.966	0.6359	0.78878	0.764	0.86126	1.038		37.271	9.396	69.035	68.903	451.229
2.968	0.64895	0.78817	0.822	0.88287	1.036		37.299	9.403	69.111	69.069	452.25
2.97	0.61673	0.74652	0.821	0.88183	1.11		37.375	9.41	69.25	69.194	453.271
2.972	0.675	0.68448	0.644	0.86787	0.944		37.41	9.417	69.312	69.319	454.208
2.974	0.7503	0.66404	0.994	0.87991	1.092		37.451	9.438	69.403	69.403	455.125
2.976	0.7385	0.64361	0.701	0.88648	1.135		37.458	9.458	69.521	69.507	456.104
2.978	0.64603	0.643	0.7	0.89813	1.104		37.507	9.465	69.59	69.562	457.16
2.98	0.66368	0.643	0.641	0.88178	0.887		37.569	9.479	69.674	69.646	458.201
2.982	0.70672	0.62204	0.814	0.87809	1.049		37.625	9.493	69.778	69.736	459.014
2.984	0.70139	0.62022	0.871	0.87726	1.137		37.646	9.5	69.868	69.84	460.104
2.986	0.64078	0.62022	0.754	0.85583	0.95		37.681	9.521	69.931	69.951	461.049
2.988	0.57055	0.619	1.101	0.83696	1.015		37.729	9.528	70.056	70.062	462.014
2.99	0.60163	0.61778	1.099	0.8107	0.969		37.75	9.535	70.208	70.188	462.882
2.992	0.69576	0.65696	1.098	0.78678	1.168		37.799	9.549	70.333	70.299	463.812
2.994	0.74102	0.61661	0.923	0.783	1.1		37.84	9.556	70.465	70.41	464.986
2.996	0.82866	0.59583	0.576	0.79178	0.892		37.868	9.556	70.549	70.479	465.91
2.998	0.93915	0.57452	0.575	0.79587	0.994		37.944	9.556	70.611	70.569	466.764
3	0.99793	0.57391	0.69	0.78248	0.956		38.007	9.556	70.674	70.694	467.604
3.002	1.0362	0.53322	0.574	0.78652	1.028		38.063	9.563	70.778	70.792	468.632
3.004	0.95489	0.55265	0.802	0.79313	1.151		38.111	9.563	70.861	70.882	469.66
3.006	0.83496	0.53204	0.973	0.77943	0.988		38.201	9.583	70.951	70.972	470.715
3.008	0.74799	0.49209	0.8	0.79561	1.082		38.229	9.59	71.049	71.014	471.653
3.01	0.58715	0.51026	0.913	0.76965	1.11		38.285	9.59	71.16	71.139	472.632
3.012	0.49503	0.5477	1.026	0.77852	0.999		38.306	9.611	71.292	71.201	473.764
3.014	0.39505	0.52778	0.74	0.76222	1.07		38.319	9.632	71.382	71.257	474.674
3.016	0.44778	0.58504	1.308	0.75878	1.011		38.375	9.632	71.535	71.354	475.688
3.018	0.47814	0.6037	0.795	0.75539	1.009		38.389	9.632	71.66	71.479	476.611
3.02	0.4653	0.6037	0.567	0.75213	0.914		38.396	9.646	71.736	71.604	477.59
3.022	0.54096	0.64209	1.019	0.7413	0.934		38.444	9.653	71.826	71.66	478.479
3.024	0.49508	0.64148	0.679	0.72796	1.136		38.486	9.667	71.958	71.743	479.493
3.026	0.52392	0.64148	0.395	0.7343	1.055		38.507	9.667	71.993	71.819	480.486
3.028	0.51001	0.64087	0.564	0.74052	1.068		38.535	9.674	72.056	71.938	481.458
3.03	0.50041	0.60087	0.451	0.75417	1.088		38.576	9.681	72.111	72.035	482.549
3.032	0.53427	0.61996	1.35	0.77739	1.123		38.611	9.688	72.25	72.167	483.556
3.034	0.5029	0.63783	0.674	0.79335	0.855		38.632	9.729	72.347	72.215	484.604
3.036	0.54016	0.6557	0.617	0.79991	1.062		38.667	9.729	72.438	72.347	485.458
3.038	0.52177	0.63552	0.728	0.80626	1.075		38.701	9.736	72.528	72.451	486.625
3.04	0.54474	0.67348	0.728	0.80026	0.952		38.736	9.757	72.604	72.521	487.451
3.042	0.619	0.67291	0.559	0.78457	1.079		38.771	9.771	72.694	72.597	488.528
3.044	0.60344	0.70961	1.172	0.78361	0.892		38.813	9.785	72.799	72.688	489.458
3.046	0.68072	0.74683	0.781	0.78296	1.127		38.84	9.792	72.931	72.764	490.472
3.048	0.73381	0.74622	0.946	0.78678	1.175		38.91	9.792	73.042	72.847	491.597
3.05	0.75572	0.72678	0.612	0.7763	1.116		38.931	9.792	73.125	72.944	492.625
3.052	0.72857	0.7827	0.5	0.78004	0.952		38.986	9.806	73.201	73.076	493.681
3.054	0.70362	0.8203	0.665	0.77622	0.858		39.035	9.813	73.264	73.222	494.528
3.056	0.62855	0.79978	0.609	0.7897	0.992		39.097	9.826	73.347	73.368	495.444
3.058	0.57616	0.74122	0.774	0.78143	1.019		39.125	9.84	73.458	73.472	496.514
3.06	0.56798	0.75996	1.105	0.77078	1.159		39.16	9.854	73.583	73.528	497.604
3.062	0.59167	0.70152	1.103	0.78174	0.854		39.181	9.875	73.674	73.66	498.528
3.064	0.58632	0.70039	0.771	0.79265	1.071		39.229	9.875	73.806	73.743	499.507
3.066	0.66741	0.7377	0.55	0.799	1.02		39.257	9.896	73.896	73.819	500.389
3.068	0.63633	0.71796	1.209	0.80057	1.012		39.306	9.917	74.035	73.896	501.556
3.07	0.54044	0.71739	0.549	0.81861	1.13		39.375	9.931	74.132	73.979	502.569
3.072	0.57869	0.71739	0.932	0.81517	1.024		39.389	9.938	74.215	74.076	503.632
3.074	0.50288	0.71683	1.04	0.81161	0.833		39.417	9.958	74.354	74.181	504.528
3.076	0.44687	0.69774	0.601	0.81274	1.049		39.451	9.979	74.424	74.299	505.479
3.078	0.48178	0.69717	0.655	0.80883	1.096		39.458	9.979	74.535	74.389	506.521
3.08	0.50029	0.64	0.545	0.79583	1.025		39.528	9.993	74.611	74.514	507.528
3.082	0.61113	0.60139	1.035	0.80896	0.864		39.549	10	74.708	74.611	508.535
3.084	0.71214	0.60083	0.381	0.81022	1.015		39.583	10.007	74.785	74.701	509.465
3.086	0.80108	0.61813	0.706	0.80461	0.993		39.632	10.021	74.84	74.833	510.465
3.088	0.8355	0.61757	0.922	0.8247	1.054		39.681	10.035	74.965	74.924	511.521
3.09	0.88817	0.56022	0.542	0.83078	1.081		39.757	10.042	75.062	75.007	512.632
3.092	0.85455	0.52187	0.649	0.83939	1.01		39.813	10.049	75.132	75.097	513.701
3.094	0.66221	0.52135	0.702	0.843	1.05		39.847	10.056	75.194	75.229	514.653
3.096	0.59514	0.57626	0.54	0.847	0.98		39.917	10.056	75.299	75.34	515.694
3.098	0.60457	0.51922	0.97	0.83896	0.965		39.931	10.063	75.396	75.465	516.646
3.1	0.53904	0.49987	0.915	0.82378	1.067		39.965	10.063	75.514	75.576	517.757
3.102	0.57427	0.48052	0.645	0.81117	1.004		39.986	10.069	75.597	75.708	518.729
3.104	0.6014	0.48	0.805	0.84248	1.05		40.035	10.069	75.729	75.812	519.771
3.106	0.63116	0.47943	1.126	0.85317	1.035		40.104	10.076	75.833	75.931	520.833
3.108	0.71704	0.49709	0.803	0.852	1.007		40.139	10.097	75.965	76.049	521.896
3.11	0.78639	0.51413	0.909	0.84626	1.06		40.174	10.111	76.069	76.16	522.882
3.112	0.70473	0.49496	0.801	0.84765	1.182		40.222	10.118	76.167	76.306	524.111
3.114	0.65916	0.51248	0.64	0.86057	0.955		40.271	10.118	76.278	76.389	525.167
3.116	0.65541	0.51196	0.533	0.84557	1.07		40.326	10.132	76.361	76.472	526.181
3.118	0.71586	0.51196	0.851	0.84461	1.096		40.361	10.139	76.444	76.583	527.292
3.12	0.65972	0.56548	0.691	0.83443	1.006		40.403	10.16	76.535	76.66	528.389
3.122	0.65355	0.56548	0.584	0.83778	1.059		40.438	10.167	76.639	76.75	529.34
3.124	0.63429	0.58291	0.742	0.82048	1.003		40.486	10.174	76.715	76.847	530.493
3.126	0.73823	0.60087	0.529	0.8263	1.137		40.535	10.174	76.792	76.979	531.549
3.128	0.74634	0.6003	0.793	0.81378	1.163		40.576	10.181	76.889	77.111	532.75
3.13	0.80358	0.63561	0.422	0.83078	0.925		40.639	10.194	76.979	77.215	533.799
3.132	0.74474	0.61613	0.738	0.84126	0.991		40.688	10.222	77.014	77.347	534.854
3.134	0.75692	0.63348	1.158	0.82857	0.923		40.764	10.222	77.167	77.451	535.771
3.136	0.67348	0.66861	0.578	0.81396	1.029		40.799	10.229	77.285	77.583	536.819
3.138	0.60532	0.72152	0.998	0.81535	0.988		40.826	10.25	77.382	77.688	537.833
3.14	0.5711	0.72096	1.102	0.8097	1.08		40.868	10.25	77.5	77.785	538.91
3.142	0.48112	0.71939	0.576	0.80896	0.998		40.903	10.264	77.639	77.847	539.965
3.144	0.4971	0.77213	0.942	0.81257	0.97		40.938	10.278	77.743	77.993	541.042
3.146	0.54577	0.77161	0.732	0.82291	1.003		40.979	10.285	77.833	78.09	542.035
3.148	0.49293	0.78883	0.679	0.81996	1.048		41	10.292	77.958	78.201	543.056
3.15	0.52465	0.7883	0.73	0.807	1.1		41.035	10.299	78.028	78.285	544.229
3.152	0.54161	0.78778	0.469	0.7947	0.939		41.083	10.319	78.125	78.396	545.181
3.154	0.62423	0.822	0.572	0.77352	1.071		41.125	10.34	78.188	78.556	546.306
3.156	0.70731	0.76757	0.779	0.76809	0.963		41.167	10.354	78.278	78.688	547.354
3.158	0.74114	0.74943	0.985	0.78052	0.955		41.201	10.368	78.396	78.771	548.375
3.16	0.86127	0.71326	1.088	0.76378	0.914		41.257	10.375	78.514	78.854	549.389
3.162	0.89084	0.73026	0.879	0.774	0.946		41.333	10.403	78.653	78.965	550.34
3.164	0.86667	0.73026	0.827	0.78196	1.057		41.368	10.431	78.771	79.042	551.465
3.166	0.83494	0.69322	0.774	0.78561	1.01		41.438	10.444	78.882	79.16	552.479
3.168	0.73406	0.7457	1.031	0.78426	0.943		41.507	10.465	79.028	79.243	553.514
3.17	0.63082	0.74465	0.978	0.78774	1.027		41.556	10.465	79.174	79.347	554.597
3.172	0.54512	0.74413	0.514	0.78443	0.986		41.59	10.486	79.25	79.458	555.597
3.174	0.59795	0.76104	0.667	0.799	1.024		41.618	10.486	79.312	79.569	556.618
3.176	0.64509	0.74209	0.923	0.78209	1.135		41.653	10.5	79.431	79.632	557.771
3.178	0.65996	0.81057	0.922	0.77878	0.884		41.701	10.521	79.549	79.729	558.958
3.18	0.75917	0.80952	0.869	0.77117	1.073		41.757	10.521	79.674	79.847	559.889
3.182	0.82642	0.77335	0.562	0.77709	0.993		41.833	10.521	79.771	79.951	561.021
3.184	0.788	0.7367	0.714	0.78057	0.927		41.875	10.521	79.875	80.028	562.049
3.186	0.84829	0.71891	0.56	0.79709	0.919		41.938	10.535	79.951	80.16	563.014
3.188	0.82726	0.66557	1.018	0.8073	1.087		41.979	10.535	80.076	80.292	564.076
3.19	0.83914	0.61183	0.762	0.79983	0.988		42.042	10.563	80.194	80.403	565.167
3.192	0.82101	0.6113	0.761	0.81174	1.071		42.076	10.576	80.264	80.542	566.229
3.194	0.8573	0.57587	0.71	0.82848	0.947		42.16	10.59	80.382	80.632	567.396
3.196	0.73026	0.55817	0.962	0.82709	1.114		42.208	10.597	80.5	80.785	568.493
3.198	0.70952	0.5577	0.809	0.83283	0.996		42.264	10.611	80.639	80.91	569.569
3.2	0.67954	0.57283	0.859	0.854	1.053		42.313	10.632	80.729	81	570.66
3.202	0.66103	0.60709	0.555	0.851	1.097		42.361	10.66	80.819	81.118	571.861
3.204	0.6624	0.65839	0.756	0.83461	1.083		42.389	10.674	80.931	81.208	573.069
3.206	0.74072	0.65839	0.704	0.84039	0.888		42.424	10.688	81.028	81.285	574.104
3.208	0.686	0.67448	0.352	0.83065	1.106		42.507	10.694	81.111	81.41	575.222
3.21	0.74632	0.72557	0.653	0.83813	1.034		42.556	10.694	81.16	81.521	576.257
3.212	0.78869	0.74157	0.501	0.83509	0.994		42.597	10.701	81.25	81.66	577.479
3.214	0.75866	0.72309	1.152	0.81452	0.935		42.653	10.708	81.347	81.792	578.5
3.216	0.8002	0.68817	0.85	0.82639	0.991		42.701	10.708	81.507	81.924	579.472
3.218	0.79324	0.70465	0.999	0.8147	0.933		42.743	10.708	81.618	82.063	580.521
3.22	0.80516	0.68674	0.948	0.79848	1.091		42.826	10.715	81.771	82.188	581.59
3.222	0.80947	0.66887	1.046	0.78887	1.109		42.882	10.743	81.875	82.326	582.833
3.224	0.83519	0.61526	0.448	0.78574	0.917		42.944	10.757	82.007	82.41	583.972
3.226	0.73467	0.59743	0.795	0.78917	0.966		42.986	10.771	82.097	82.5	584.868
3.228	0.56468	0.63065	1.489	0.79052	1.155		43.028	10.785	82.243	82.583	586.125
3.23	0.62175	0.61287	0.694	0.78317	0.92		43.097	10.792	82.417	82.688	587.264
3.232	0.64382	0.64648	1.139	0.76691	1.077		43.132	10.813	82.542	82.799	588.34
3.234	0.59079	0.66326	0.89	0.75957	1.037		43.153	10.847	82.681	82.938	589.556
3.236	0.62688	0.66278	0.741	0.7673	0.973		43.194	10.847	82.785	83.007	590.701
3.238	0.51847	0.69578	0.74	0.74257	1.066		43.25	10.861	82.896	83.139	591.826
3.24	0.52786	0.71252	0.739	0.72457	1.002		43.299	10.868	83	83.264	592.896
3.242	0.61203	0.72922	0.787	0.71265	1.007		43.326	10.882	83.09	83.34	594.069
3.244	0.69649	0.72874	1.131	0.72652	1.05		43.354	10.882	83.264	83.438	595.222
3.246	0.64579	0.64304	0.982	0.72543	0.91		43.41	10.903	83.382	83.535	596.208
3.248	0.68572	0.6587	0.686	0.71839	0.966		43.465	10.917	83.507	83.639	597.271
3.25	0.75822	0.65726	1.077	0.72391	1.065		43.556	10.938	83.646	83.736	598.354
3.252	0.71017	0.67387	0.587	0.72935	0.97		43.597	10.938	83.778	83.813	599.597
3.254	0.61672	0.65587	1.075	0.73061	1.162		43.618	10.958	83.861	83.944	600.743
3.256	0.50092	0.60478	1.122	0.71883	0.955		43.667	10.965	84.014	84.028	601.931
3.258	0.4055	0.60335	0.682	0.71596	1.116		43.708	10.965	84.16	84.111	602.938
3.26	0.37975	0.61891	1.022	0.71322	1.04		43.729	10.979	84.292	84.236	604.215
3.262	0.42537	0.65191	0.778	0.69313	1.075		43.764	10.993	84.41	84.306	605.458
3.264	0.49667	0.618	0.631	0.69248	1.062		43.785	11.007	84.514	84.375	606.694
3.266	0.50109	0.65048	0.679	0.69378	0.992		43.826	11.007	84.583	84.542	607.764
3.268	0.5415	0.63357	0.823	0.70965	1.065		43.875	11.014	84.729	84.66	608.924
3.27	0.60074	0.58291	0.774	0.715	1.033		43.917	11.014	84.813	84.757	610.007
3.272	0.61176	0.59883	0.918	0.71204	0.982		43.958	11.049	84.938	84.868	611.194
3.274	0.59502	0.56465	0.82	0.70704	1.222		43.986	11.063	85.056	84.965	612.514
3.276	0.55176	0.62961	0.627	0.698	1.073		44.035	11.063	85.181	85.09	613.736
3.278	0.57034	0.61235	0.578	0.70735	1.04		44.069	11.076	85.264	85.194	614.944
3.28	0.68067	0.61187	0.721	0.70452	1.107		44.125	11.09	85.34	85.292	616.188
3.282	0.69286	0.61139	0.768	0.69326	0.946		44.167	11.104	85.465	85.361	617.306
3.284	0.70204	0.61	0.528	0.70278	0.896		44.201	11.132	85.542	85.451	618.417
3.286	0.6867	0.6583	0.766	0.7207	0.888		44.257	11.132	85.632	85.528	619.41
3.288	0.72436	0.67409	0.718	0.7197	0.942		44.354	11.146	85.764	85.611	620.389
3.29	0.73968	0.68983	0.669	0.702	1.082		44.396	11.153	85.833	85.757	621.528
3.292	0.72946	0.72222	0.43	0.70096	0.952		44.417	11.153	85.944	85.875	622.847
3.294	0.73003	0.68848	0.572	0.71683	1.049		44.472	11.153	86.014	85.993	623.799
3.296	0.82374	0.68709	0.762	0.70978	0.834		44.528	11.174	86.111	86.09	624.861
3.298	0.87295	0.68661	0.999	0.70883	1.083		44.604	11.188	86.215	86.167	626.056
3.3	0.90861	0.6857	0.617	0.70796	0.972		44.667	11.208	86.354	86.257	627.257
3.302	0.91448	0.71791	0.712	0.70291	0.995		44.736	11.222	86.465	86.375	628.25
3.304	0.85511	0.6683	0.616	0.71239	0.963		44.813	11.229	86.535	86.431	629.472
3.306	0.82436	0.66696	0.899	0.73213	1.132		44.868	11.236	86.646	86.563	630.729
3.308	0.7615	0.66604	0.898	0.74157	0.937		44.917	11.257	86.806	86.681	631.799
3.31	0.65819	0.68209	0.991	0.75917	1.063		44.979	11.278	86.924	86.819	633.069
3.312	0.67974	0.6327	1.085	0.77252	0.983		45.042	11.292	87.069	86.917	634.174
3.314	0.74248	0.6647	0.565	0.75917	1.066		45.076	11.313	87.194	87.014	635.306
3.316	0.74225	0.69665	0.753	0.74604	1.059		45.118	11.326	87.285	87.132	636.514
3.318	0.70884	0.69578	0.658	0.74326	0.799		45.194	11.34	87.382	87.257	637.639
3.32	0.69687	0.6953	0.985	0.76274	0.984		45.264	11.347	87.542	87.354	638.653
3.322	0.77791	0.61352	0.797	0.7763	1.001		45.306	11.361	87.639	87.465	639.854
3.324	0.74233	0.61309	0.562	0.77113	1.036		45.354	11.375	87.743	87.563	640.993
3.326	0.6864	0.61265	0.795	0.78048	0.873		45.403	11.382	87.868	87.653	642.056
3.328	0.63146	0.62804	0.607	0.79991	1.009		45.465	11.389	87.938	87.806	643.181
3.33	0.62247	0.67426	1.119	0.79291	1.11		45.5	11.403	88.104	87.924	644.382
3.332	0.63723	0.64087	0.373	0.79387	0.971		45.569	11.417	88.201	88.09	645.646
3.334	0.6704	0.64	0.419	0.81891	1.071		45.59	11.424	88.278	88.188	646.903
3.336	0.64925	0.65491	0.558	0.82813	1.124		45.632	11.431	88.313	88.319	648.208
3.338	0.70318	0.6383	0.789	0.80917	1.116		45.708	11.438	88.431	88.424	649.41
3.34	0.74494	0.66935	0.603	0.80822	1.044		45.757	11.451	88.528	88.521	650.632
3.342	0.67175	0.6523	0.371	0.80748	1.072		45.813	11.472	88.597	88.667	651.917
3.344	0.70699	0.6833	1.064	0.81048	0.97		45.875	11.472	88.701	88.771	653.049
3.346	0.67167	0.68243	0.785	0.81165	1.087		45.917	11.479	88.854	88.896	654.333
3.348	0.63776	0.65022	0.554	0.80887	1.021		45.972	11.486	88.979	89.014	655.632
3.35	0.65663	0.66587	0.599	0.80396	1.031		45.993	11.493	89.049	89.16	656.806
3.352	0.60008	0.64891	1.059	0.791	1.083		46.069	11.507	89.16	89.285	658.111
3.354	0.63576	0.64804	0.874	0.78409	0.953		46.118	11.542	89.326	89.389	659.299
3.356	0.68954	0.66317	0.413	0.77509	0.981		46.167	11.563	89.417	89.59	660.424
3.358	0.76808	0.67874	0.596	0.77787	1.009		46.194	11.576	89.486	89.743	661.514
3.36	0.76494	0.69343	0.641	0.77704	1.16		46.271	11.597	89.604	89.833	662.861
3.362	0.68916	0.66148	0.961	0.79604	0.995		46.326	11.611	89.694	89.944	664.035
3.364	0.73716	0.69165	0.731	0.80904	0.947		46.389	11.625	89.847	90.014	665.285
3.366	0.70314	0.72226	0.822	0.82157	0.952		46.465	11.639	89.965	90.139	666.403
3.368	0.71413	0.75322	1.003	0.82265	1.009		46.5	11.667	90.076	90.257	667.521
3.37	0.79052	0.81465	0.546	0.80987	1.002		46.556	11.667	90.208	90.333	668.653
3.372	0.74757	0.81422	0.637	0.81483	1.065		46.59	11.667	90.319	90.472	670.028
3.374	0.77548	0.81339	1.136	0.8137	0.93		46.674	11.681	90.389	90.563	671.215
3.376	0.82373	0.76457	0.681	0.82652	1.178		46.757	11.694	90.583	90.681	672.5
3.378	0.85488	0.77909	1.133	0.83126	1.015		46.826	11.701	90.764	90.785	673.778
3.38	0.7926	0.77822	1.041	0.8063	1.089		46.854	11.722	90.882	90.944	675.069
3.382	0.67358	0.73087	0.814	0.7917	0.885		46.938	11.736	91.035	91.035	676.153
3.384	0.64163	0.74578	0.858	0.8087	0.82		46.986	11.743	91.16	91.181	677.201
3.386	0.64445	0.71387	0.632	0.81552	1.027		47	11.743	91.25	91.306	678.271
3.388	0.78609	0.71304	0.721	0.8303	1.02		47.083	11.785	91.368	91.5	679.569
3.39	0.81659	0.69648	0.675	0.81965	1.099		47.118	11.806	91.486	91.646	680.847
3.392	0.82315	0.7567	0.854	0.83035	1.046		47.181	11.813	91.569	91.75	682.174
3.394	0.90276	0.80243	0.494	0.82961	1.108		47.285	11.847	91.694	91.861	683.486
3.396	0.90953	0.81726	0.852	0.83074	1.09		47.368	11.854	91.813	92.014	684.722
3.398	0.86264	0.84687	0.762	0.83578	0.991		47.41	11.868	91.931	92.16	686.014
3.4	0.72195	0.86122	0.805	0.84457	1.064		47.458	11.889	92.063	92.319	687.243
3.402	0.62071	0.83004	1.207	0.84374	1.092		47.521	11.91	92.201	92.438	688.556
3.404	0.62364	0.89026	0.67	0.83487	1.091		47.597	11.917	92.34	92.583	689.882
3.406	0.56422	0.87387	0.936	0.84174	1.083		47.632	11.917	92.465	92.667	691.299
3.408	0.6563	0.90413	0.846	0.83674	1.054		47.653	11.931	92.625	92.813	692.556
3.41	0.62596	0.87226	0.489	0.84526	1.001		47.701	11.944	92.708	92.965	693.826
3.412	0.62195	0.88609	0.711	0.80752	0.955		47.771	11.951	92.792	93.083	695.028
3.414	0.63333	0.87022	0.754	0.81235	0.937		47.833	11.979	92.91	93.215	696.125
3.416	0.68615	0.823	0.798	0.8117	0.992		47.875	12.021	93.056	93.306	697.306
3.418	0.69469	0.80757	0.443	0.79735	0.974		47.944	12.035	93.146	93.417	698.604
3.42	0.64971	0.7917	0.84	0.78674	0.984		47.972	12.063	93.236	93.535	699.75
3.422	0.75001	0.77548	0.707	0.7723	0.853		48.014	12.083	93.354	93.639	700.896
3.424	0.77069	0.7443	0.574	0.76922	1.016		48.097	12.09	93.458	93.792	702.042
3.426	0.74345	0.72852	0.793	0.76452	1.138		48.181	12.104	93.569	93.938	703.312
3.428	0.73206	0.74348	0.484	0.78087	1.025		48.229	12.139	93.688	94.042	704.743
3.43	0.73518	0.7277	0.615	0.77804	1.046		48.271	12.153	93.778	94.208	705.917
3.432	0.65335	0.75713	0.922	0.77509	0.983		48.333	12.16	93.868	94.354	707.229
3.434	0.57725	0.7563	0.658	0.77778	0.999		48.389	12.188	93.993	94.444	708.347
3.436	0.64974	0.78526	1.008	0.77517	1.037		48.41	12.194	94.153	94.569	709.729
3.438	0.64572	0.75313	0.569	0.75904	1.063		48.472	12.201	94.271	94.688	710.986
3.44	0.63177	0.73709	0.918	0.76583	1.029		48.528	12.215	94.389	94.764	712.306
3.442	0.69029	0.72143	0.349	0.77252	1.089		48.576	12.215	94.479	94.847	713.576
3.444	0.67111	0.69017	0.916	0.78287	1.015		48.639	12.229	94.59	94.986	714.875
3.446	0.7059	0.67422	0.74	0.76504	1.12		48.701	12.236	94.701	95.118	716.188
3.448	0.70319	0.71857	1.131	0.76048	1.002		48.736	12.25	94.868	95.271	717.569
3.45	0.75979	0.71657	0.826	0.75765	0.973		48.799	12.257	95.049	95.361	718.826
3.452	0.78946	0.71574	0.651	0.7623	0.983		48.875	12.257	95.125	95.486	720.146
3.454	0.78336	0.72965	0.564	0.77248	1.015		48.944	12.285	95.25	95.625	721.25
3.456	0.81614	0.74357	0.693	0.74335	1.041		49	12.292	95.326	95.764	722.597
3.458	0.81113	0.71261	0.735	0.75396	0.979		49.063	12.319	95.451	95.889	723.861
3.46	0.72568	0.71222	0.778	0.73626	1.089		49.139	12.347	95.59	96.014	725.118
3.462	0.73019	0.69674	0.993	0.756	0.867		49.194	12.368	95.743	96.111	726.326
3.464	0.70788	0.71139	0.603	0.7683	0.992		49.25	12.375	95.833	96.229	727.583
3.466	0.71224	0.72565	0.818	0.77122	0.864		49.292	12.382	95.958	96.403	728.625
3.468	0.66976	0.72487	0.688	0.77048	1.023		49.361	12.396	96.083	96.5	729.861
3.47	0.64541	0.75365	0.687	0.76939	0.846		49.451	12.417	96.188	96.597	731.16
3.472	0.6451	0.75326	0.686	0.7907	0.96		49.493	12.438	96.313	96.681	732.215
3.474	0.64123	0.75287	0.857	0.7823	0.998		49.528	12.465	96.424	96.826	733.507
3.476	0.63046	0.76704	0.77	0.77226	1.073		49.556	12.479	96.583	96.993	734.757
3.478	0.59956	0.78039	0.727	0.77126	1.094		49.625	12.5	96.708	97.132	736.174
3.48	0.64755	0.76513	0.641	0.75361	1.005		49.66	12.528	96.799	97.222	737.486
3.482	0.73875	0.73461	0.683	0.76213	1.113		49.729	12.535	96.903	97.313	738.91
3.484	0.75866	0.71857	0.554	0.77243	0.905		49.778	12.535	96.986	97.431	740.118
3.486	0.72042	0.70335	0.851	0.77157	1.051		49.84	12.549	97.132	97.576	741.34
3.488	0.66148	0.73187	0.808	0.76878	0.897		49.917	12.556	97.236	97.694	742.639
3.49	0.64545	0.7167	0.722	0.74578	0.956		49.986	12.576	97.382	97.84	743.785
3.492	0.58071	0.71591	0.594	0.74709	0.976		50.021	12.59	97.507	97.958	745
3.494	0.58187	0.71474	0.805	0.74096	0.97		50.069	12.604	97.59	98.16	746.257
3.496	0.59176	0.65535	0.931	0.74374	1.007		50.083	12.604	97.743	98.292	747.556
3.498	0.56339	0.6833	0.972	0.74087	0.968		50.167	12.611	97.91	98.424	748.771
3.5	0.66317	0.68217	0.718	0.72509	0.94		50.222	12.639	98.042	98.535	750.021
3.502	0.73826	0.65239	0.59	0.74452	0.841		50.264	12.66	98.125	98.639	751.118
3.504	0.7591	0.68026	1.348	0.74196	0.862		50.347	12.674	98.264	98.722	752.278
3.506	0.70655	0.66557	0.379	0.7577	0.969		50.396	12.681	98.444	98.882	753.417
3.508	0.65434	0.65091	0.546	0.74391	0.908		50.424	12.694	98.514	99.014	754.722
3.51	0.58251	0.63626	0.546	0.75557	0.95		50.514	12.715	98.611	99.118	755.889
3.512	0.542	0.62126	0.713	0.7493	0.949		50.563	12.722	98.688	99.25	757.056
3.514	0.60982	0.62052	0.628	0.76296	0.932		50.583	12.729	98.819	99.306	758.319
3.516	0.59283	0.60517	0.795	0.75113	0.872		50.639	12.757	98.944	99.403	759.444
3.518	0.68066	0.63322	0.794	0.7247	1.037		50.681	12.764	99.09	99.528	760.771
3.52	0.73359	0.647	0.96	0.7293	0.876		50.75	12.785	99.229	99.604	762.056
3.522	0.8269	0.64626	0.75	0.7323	1.056		50.833	12.813	99.389	99.771	763.167
3.524	0.76427	0.61648	0.458	0.726	0.932		50.889	12.819	99.438	99.924	764.5
3.526	0.66364	0.63022	0.666	0.7343	1.022		50.958	12.847	99.576	100.049	765.764
3.528	0.59385	0.62943	0.499	0.73348	0.994		51.035	12.854	99.66	100.188	767.181
3.53	0.57459	0.61422	0.664	0.72183	0.903		51.056	12.854	99.757	100.278	768.361
3.532	0.597	0.62791	0.995	0.72809	0.917		51.097	12.854	99.889	100.458	769.556
3.534	0.60625	0.62678	0.745	0.72539	1.08		51.125	12.861	100.049	100.597	770.951
3.536	0.58799	0.66857	0.745	0.72843	0.947		51.188	12.875	100.16	100.715	772.222
3.538	0.64478	0.66783	0.744	0.72965	0.972		51.285	12.889	100.299	100.868	773.465
3.54	0.65027	0.62465	0.413	0.738	0.919		51.34	12.903	100.417	100.944	774.701
3.542	0.71228	0.6803	0.866	0.72643	1.028		51.382	12.924	100.528	101.063	775.958
3.544	0.67519	0.63687	0.659	0.72191	0.874		51.438	12.938	100.625	101.188	777.208
3.546	0.64745	0.63574	0.658	0.71226	0.947		51.465	12.938	100.722	101.285	778.424
3.548	0.69088	0.63535	0.904	0.70774	1.072		51.542	12.958	100.861	101.417	779.778
3.55	0.797	0.61991	1.149	0.72291	0.903		51.604	12.979	101.042	101.556	781.056
3.552	0.76228	0.61991	0.492	0.72022	0.954		51.688	12.986	101.188	101.667	782.306
3.554	0.6719	0.64774	0.778	0.71943	0.864		51.736	13	101.299	101.771	783.507
3.556	0.58904	0.67552	0.818	0.71117	0.853		51.813	13.014	101.403	101.951	784.597
3.558	0.48069	0.68904	0.776	0.721	0.951		51.847	13.042	101.569	102.042	785.819
3.56	0.51123	0.6883	0.653	0.71996	0.976		51.889	13.056	101.674	102.139	787.097
3.562	0.54122	0.67374	0.612	0.728	1.1		51.91	13.069	101.792	102.208	788.389
3.564	0.55182	0.65883	0.977	0.72387	0.943		51.972	13.09	101.938	102.326	789.75
3.566	0.5589	0.6443	0.651	0.71243	0.952		52.014	13.111	102.035	102.465	791.111
3.568	0.5618	0.64357	0.934	0.71357	0.982		52.083	13.125	102.181	102.521	792.382
3.57	0.671	0.64283	0.893	0.72326	0.919		52.132	13.132	102.354	102.653	793.681
3.572	0.6669	0.65591	0.811	0.70843	0.996		52.174	13.153	102.5	102.826	794.896
3.574	0.63878	0.65657	0.648	0.71338	0.906		52.222	13.16	102.639	102.993	796.167
3.576	0.66026	0.64047	0.809	0.70232	1.029		52.264	13.174	102.757	103.104	797.528
3.578	0.69441	0.60176	0.646	0.72247	0.904		52.354	13.181	102.875	103.222	798.799
3.58	0.7382	0.5746	0.847	0.73733	0.872		52.417	13.194	103.007	103.375	799.993
3.582	0.72612	0.56408	0.806	0.75069	0.964		52.486	13.215	103.125	103.528	801.292
3.584	0.70832	0.55	0.523	0.72864	1.076		52.549	13.215	103.25	103.681	802.597
3.586	0.70485	0.60111	0.925	0.72867	0.988		52.611	13.222	103.417	103.799	803.944
3.588	0.69445	0.59029	0.763	0.68314	0.863		52.66	13.236	103.556	103.91	805.188
3.59	0.6771	0.635	0.722	0.6018	0.929		52.694	13.25	103.66	103.993	806.549
3.592	0.65283	0.74	0.962	0.65467	0.892		52.764	13.257	103.813	104.146	807.75
3.594	0.62161	0.951	0.761	0.44	0.835		52.819	13.292	103.931	104.25	808.931
		--		--

## Sheet: Figure 3f
	g(r)							Coordination number
r(nm)	Li-TFSI-O	Li-TFSI-N	Li-NO3-O	Li-DMA-O	Li-DMA-N	Li-DEE-O		Li-TFSI-O	Li-TFSI-N	Li-NO3-O	Li-DMA-O	Li-DMA-N	Li-DEE-O
0	0	0	0	0	0	0		0	0	0	0	0	0
0.002	0	0	0	0	0	0		0	0	0	0	0	0
0.004	0	0	0	0	0	0		0	0	0	0	0	0
0.006	0	0	0	0	0	0		0	0	0	0	0	0
0.008	0	0	0	0	0	0		0	0	0	0	0	0
0.01	0	0	0	0	0	0		0	0	0	0	0	0
0.012	0	0	0	0	0	0		0	0	0	0	0	0
0.014	0	0	0	0	0	0		0	0	0	0	0	0
0.016	0	0	0	0	0	0		0	0	0	0	0	0
0.018	0	0	0	0	0	0		0	0	0	0	0	0
0.02	0	0	0	0	0	0		0	0	0	0	0	0
0.022	0	0	0	0	0	0		0	0	0	0	0	0
0.024	0	0	0	0	0	0		0	0	0	0	0	0
0.026	0	0	0	0	0	0		0	0	0	0	0	0
0.028	0	0	0	0	0	0		0	0	0	0	0	0
0.03	0	0	0	0	0	0		0	0	0	0	0	0
0.032	0	0	0	0	0	0		0	0	0	0	0	0
0.034	0	0	0	0	0	0		0	0	0	0	0	0
0.036	0	0	0	0	0	0		0	0	0	0	0	0
0.038	0	0	0	0	0	0		0	0	0	0	0	0
0.04	0	0	0	0	0	0		0	0	0	0	0	0
0.042	0	0	0	0	0	0		0	0	0	0	0	0
0.044	0	0	0	0	0	0		0	0	0	0	0	0
0.046	0	0	0	0	0	0		0	0	0	0	0	0
0.048	0	0	0	0	0	0		0	0	0	0	0	0
0.05	0	0	0	0	0	0		0	0	0	0	0	0
0.052	0	0	0	0	0	0		0	0	0	0	0	0
0.054	0	0	0	0	0	0		0	0	0	0	0	0
0.056	0	0	0	0	0	0		0	0	0	0	0	0
0.058	0	0	0	0	0	0		0	0	0	0	0	0
0.06	0	0	0	0	0	0		0	0	0	0	0	0
0.062	0	0	0	0	0	0		0	0	0	0	0	0
0.064	0	0	0	0	0	0		0	0	0	0	0	0
0.066	0	0	0	0	0	0		0	0	0	0	0	0
0.068	0	0	0	0	0	0		0	0	0	0	0	0
0.07	0	0	0	0	0	0		0	0	0	0	0	0
0.072	0	0	0	0	0	0		0	0	0	0	0	0
0.074	0	0	0	0	0	0		0	0	0	0	0	0
0.076	0	0	0	0	0	0		0	0	0	0	0	0
0.078	0	0	0	0	0	0		0	0	0	0	0	0
0.08	0	0	0	0	0	0		0	0	0	0	0	0
0.082	0	0	0	0	0	0		0	0	0	0	0	0
0.084	0	0	0	0	0	0		0	0	0	0	0	0
0.086	0	0	0	0	0	0		0	0	0	0	0	0
0.088	0	0	0	0	0	0		0	0	0	0	0	0
0.09	0	0	0	0	0	0		0	0	0	0	0	0
0.092	0	0	0	0	0	0		0	0	0	0	0	0
0.094	0	0	0	0	0	0		0	0	0	0	0	0
0.096	0	0	0	0	0	0		0	0	0	0	0	0
0.098	0	0	0	0	0	0		0	0	0	0	0	0
0.1	0	0	0	0	0	0		0	0	0	0	0	0
0.102	0	0	0	0	0	0		0	0	0	0	0	0
0.104	0	0	0	0	0	0		0	0	0	0	0	0
0.106	0	0	0	0	0	0		0	0	0	0	0	0
0.108	0	0	0	0	0	0		0	0	0	0	0	0
0.11	0	0	0	0	0	0		0	0	0	0	0	0
0.112	0	0	0	0	0	0		0	0	0	0	0	0
0.114	0	0	0	0	0	0		0	0	0	0	0	0
0.116	0	0	0	0	0	0		0	0	0	0	0	0
0.118	0	0	0	0	0	0		0	0	0	0	0	0
0.12	0	0	0	0	0	0		0	0	0	0	0	0
0.122	0	0	0	0	0	0		0	0	0	0	0	0
0.124	0	0	0	0	0	0		0	0	0	0	0	0
0.126	0	0	0	0	0	0		0	0	0	0	0	0
0.128	0	0	0	0	0	0		0	0	0	0	0	0
0.13	0	0	0	0	0	0		0	0	0	0	0	0
0.132	0	0	0	0	0	0		0	0	0	0	0	0
0.134	0	0	0	0	0	0		0	0	0	0	0	0
0.136	0	0	0	0	0	0		0	0	0	0	0	0
0.138	0	0	0	0	0	0		0	0	0	0	0	0
0.14	0	0	0	0	0	0		0	0	0	0	0	0
0.142	0	0	0	0	0	0		0	0	0	0	0	0
0.144	0	0	0	0	0	0		0	0	0	0	0	0
0.146	0	0	0	0	0	0		0	0	0	0	0	0
0.148	0	0	0	0	0	0		0	0	0	0	0	0
0.15	0	0	0	0	0	0		0	0	0	0	0	0
0.152	0	0	0	0	0	0		0	0	0	0	0	0
0.154	0	0	0	0	0	0		0	0	0	0	0	0
0.156	0	0	0	0	0	0		0	0	0	0	0	0
0.158	0	0	0	0	0	0		0	0	0	0	0	0
0.16	0	0	0	0	0	0		0	0	0	0	0	0
0.162	0	0	0	0	0	0		0	0	0	0	0	0
0.164	0	0	0	0	0	0		0	0	0	0	0	0
0.166	0	0	0.053	0	0	0		0	0	0	0	0	0
0.168	0	0	0.437	0	0	0		0	0	0	0	0	0
0.17	0	0	2.553	0.706	0	0		0	0	0.001	0.001	0	0
0.172	0	0	11.39	3.448	0	0		0	0	0.006	0.004	0	0
0.174	0.1856	0	31.267	7.076	0	0		0	0	0.024	0.022	0	0
0.176	0.9118	0	65.392	23.381	0	0		0	0	0.068	0.059	0	0
0.178	1.9772	0	107.649	46.04	0	0		0	0	0.152	0.154	0	0
0.18	3.7146	0	144.405	66.433	0	0		0.003	0	0.278	0.324	0	0
0.182	5.0748	0	162.443	85.305	0	0		0.009	0	0.435	0.562	0	0
0.184	7.552	0	158.779	105.456	0	0		0.016	0	0.604	0.873	0	0
0.186	7.9664	0	138.627	105.265	0	0		0.026	0	0.763	1.193	0	0
0.188	8.1774	0	108.436	90.915	0	0		0.034	0	0.897	1.516	0	0
0.19	7.2214	0	79.254	74.034	0	0		0.045	0	1	1.794	0	0
0.192	7.0862	0	54.738	60.878	0	0		0.053	0	1.075	2.038	0	0
0.194	5.0236	0	35.788	37.404	0	0		0.061	0	1.126	2.197	0	0
0.196	4.4712	0	23.621	28.147	0	0		0.065	0	1.16	2.308	0	0
0.198	3.9156	0	14.538	22.898	0	0		0.072	0	1.182	2.389	0	0
0.2	3.6996	0	9.422	14.281	0	0		0.074	0	1.196	2.464	0	0
0.202	2.6132	0	6.269	10.5	0	0		0.078	0	1.206	2.514	0	0
0.204	2.149	0	4.276	6.618	0	0		0.084	0	1.212	2.545	0	0
0.206	1.8276	0	2.901	4.567	0	0		0.085	0	1.217	2.562	0	0
0.208	1.1068	0	2.288	2.122	0	0		0.086	0	1.22	2.576	0	0
0.21	0.6698	0	1.698	1.388	0	0		0.089	0	1.223	2.581	0	0
0.212	0.6572	0	1.462	0.454	0	0		0.089	0	1.225	2.587	0	0
0.214	0.645	0	1.193	0.445	0	0		0.09	0	1.227	2.589	0	0
0.216	0.3782	0	1.069	0.219	0	0		0.09	0	1.228	2.59	0	0
0.218	0.3782	0	0.852	0.429	0	0		0.091	0	1.23	2.592	0	0
0.22	0.367	0	0.768	0	0	0		0.092	0	1.231	2.592	0	0
0.222	0.241	0	0.799	0.414	0	0		0.092	0	1.232	2.592	0	0
0.224	0.2304	0	0.745	0.203	0	0		0.092	0	1.233	2.595	0	0
0.226	0.2304	0	0.688	0	0	0		0.093	0	1.235	2.595	0	0
0.228	0.2304	0	0.651	0	0	0		0.094	0	1.236	2.595	0	0
0.23	0.1132	0	0.616	0.193	0	0		0.094	0	1.237	2.595	0	0
0.232	0.1132	0	0.458	0.19	0	0		0.094	0	1.238	2.596	0	0
0.234	2.44249e-15	0	0.561	0	0	0		0.094	0	1.238	2.597	0	0
0.236	2.44249e-15	0	0.515	0	0	0		0.094	0	1.239	2.597	0	0
0.238	2.44249e-15	0	0.461	0.18	0	0		0.094	0	1.24	2.598	0	0
0.24	2.44249e-15	0	0.489	0	0	0		0.094	0	1.241	2.598	0	0
0.242	2.44249e-15	-0.06528	0.462	0	0	0		0.094	0	1.242	2.598	0	0
0.244	2.44249e-15	-0.04196	0.408	0	0	0		0.094	0	1.243	2.598	0	0
0.246	0.0942	-0.02026	0.544	0	0	0		0.094	0	1.243	2.598	0	0
0.248	0.0942	-0.000160785	0.515	0	0	0		0.094	0	1.245	2.598	0	0
0.25	0.0942	0.01833	0.53	0	0	0		0.094	0	1.245	2.598	0	0
0.252	0.0942	0.03521	0.51	0	0	0		0.095	0	1.246	2.598	0	0
0.254	0.0942	0.05049	0.579	0	0	0		0.095	0	1.248	2.598	0	0
0.256	2.44249e-15	0.06415	0.528	0	0	0		0.095	0	1.249	2.598	0	0
0.258	2.44249e-15	0.07621	0.583	0	0	0		0.095	0	1.25	2.598	0	0
0.26	2.44249e-15	0.08666	0.593	0	0	0		0.095	0	1.251	2.598	0	0
0.262	2.44249e-15	0.09551	0.633	0	0	0		0.095	0	1.252	2.598	0	0
0.264	2.44249e-15	0.10274	0.692	0.146	0	0		0.095	0	1.254	2.598	0	0
0.266	2.44249e-15	0.10837	0.663	0	0	0		0.095	0	1.255	2.598	0	0
0.268	2.44249e-15	0.11239	0.743	0	0	0		0.095	0	1.257	2.598	0	0
0.27	2.44249e-15	0.06114	0.805	0	0	0		0.095	0	1.258	2.598	0	0
0.272	2.44249e-15	0.08111	0.806	0	0	0		0.095	0	1.26	2.598	0	0
0.274	2.44249e-15	0.09815	0.868	0	0	0		0.095	0.001	1.262	2.598	0	0
0.276	2.44249e-15	0.11226	0.957	0	0	0		0.095	0.001	1.264	2.598	0	0
0.278	2.44249e-15	0.12344	1.091	0	0	0		0.095	0.001	1.267	2.598	0	0
0.28	0.073	0.08143	1.089	0	0	0		0.095	0.001	1.269	2.598	0	0
0.282	0.073	0.1047	1.183	0	0	0		0.095	0.001	1.272	2.598	0	0
0.284	0.073	0.1238	1.186	0	0	0		0.096	0.001	1.275	2.598	0	0
0.286	0.073	0.13874	1.462	0	0	0		0.096	0.001	1.278	2.598	0	0
0.288	0.142	0.1495	1.345	0	0	0		0.096	0.001	1.282	2.598	0	0
0.29	0.2052	0.1561	1.689	0	0	0		0.096	0.001	1.286	2.598	0	0
0.292	0.2052	0.15853	1.753	0	0	0		0.097	0.001	1.29	2.598	0	0
0.294	0.2052	0.1568	1.999	0	0	0		0.097	0.001	1.295	2.598	0	0
0.296	0.2052	0.15089	2.052	0	0	0		0.098	0.001	1.301	2.598	0	0
0.298	0.2006	0.14082	2.277	0	0	0		0.098	0.001	1.307	2.598	0	0
0.3	0.0644	0.12658	2.415	0	0	0		0.098	0.002	1.313	2.598	0	0
0.302	0.1272	0.10818	2.754	0	0	0		0.099	0.002	1.32	2.598	0	0
0.304	0.1272	0.17581	2.856	0	0	0		0.099	0.002	1.328	2.598	0	0
0.306	0.1272	0.1756	3.105	0	0	0		0.099	0.002	1.337	2.598	0	0
0.308	0.0628	0.08825	3.449	0	0	0		0.1	0.002	1.346	2.598	0	0
0.31	0.0628	0.07134	3.663	0	0	0		0.1	0.002	1.357	2.598	0	0
0.312	2.4647e-15	0.1065	3.879	0	0	0		0.1	0.003	1.368	2.598	0	0
0.314	0.0582	0.13599	4.293	0	0	0		0.1	0.003	1.38	2.598	0	0
0.316	0.1156	0.1598	4.703	0	0	0		0.1	0.003	1.394	2.598	0	0
0.318	0.1724	0.17795	4.899	0	0	0		0.1	0.003	1.409	2.598	0	0
0.32	0.2284	0.19042	5.395	0	0.199	0		0.101	0.003	1.425	2.598	0.002	0
0.322	0.2284	0.11926	5.671	0	0.098	0		0.102	0.003	1.443	2.598	0.002	0
0.324	0.1702	0.14823	6.104	0	0.194	0		0.103	0.003	1.462	2.598	0.005	0
0.326	0.1128	0.13151	6.433	0	0.192	0		0.104	0.003	1.482	2.598	0.006	0
0.328	0.056	0.15891	6.791	0	0.095	0		0.104	0.003	1.504	2.598	0.008	0
0.33	0.0528	0.17777	7.273	0	0	0		0.104	0.003	1.527	2.598	0.008	0
0.332	0.0528	0.26225	7.687	0	0.278	0		0.104	0.003	1.552	2.598	0.009	0
0.334	0.0528	0.28587	8.143	0.091	0.183	0		0.104	0.003	1.58	2.598	0.011	0
0.336	0.1036	0.30227	8.512	0	0.181	0		0.105	0.003	1.608	2.599	0.014	0
0.338	0.1538	0.31146	9.039	0.089	0.625	0		0.105	0.004	1.639	2.6	0.017	0
0.34	0.101	0.27818	9.338	0	0.353	0		0.105	0.006	1.672	2.6	0.023	0
0.342	0.1992	0.35499	9.72	0	0.523	0		0.106	0.006	1.706	2.6	0.026	0
0.344	0.2478	0.3747	10.132	0.086	0.948	0		0.107	0.006	1.742	2.601	0.033	0
0.346	0.245	0.38758	10.576	0	0.937	0		0.108	0.006	1.78	2.601	0.045	0
0.348	0.2422	0.326	11.093	0	1.516	0		0.11	0.006	1.821	2.601	0.057	0
0.35	0.383	0.28246	11.754	0	1.166	0		0.11	0.006	1.863	2.601	0.079	0
0.352	0.2848	0.2881	12.053	0	1.647	0		0.112	0.006	1.908	2.601	0.09	0
0.354	0.2362	0.29573	12.629	0.081	1.791	0		0.113	0.008	1.956	2.602	0.11	0
0.356	0.279	0.33685	12.849	0	1.69	0		0.115	0.008	2.005	2.602	0.132	0
0.358	0.2764	0.33414	13.227	0.08	2.229	0		0.115	0.009	2.056	2.602	0.152	0
0.36	0.1356	0.33143	13.596	0	2.912	0		0.116	0.009	2.11	2.603	0.186	0
0.362	0.2234	0.32777	13.665	0.078	3.114	0		0.116	0.009	2.165	2.603	0.223	0
0.364	0.3102	0.35346	14.038	0	3.003	0		0.117	0.009	2.221	2.604	0.259	0
0.366	0.3484	0.36502	14.499	0	3.884	0		0.117	0.009	2.28	2.604	0.311	0
0.368	0.5162	0.33195	14.793	0	3.465	0		0.12	0.009	2.341	2.604	0.345	0
0.37	0.5582	0.41286	15.189	0.075	5.589	0		0.123	0.009	2.403	2.604	0.408	0
0.372	0.72	0.40543	15.572	0.074	3.538	0		0.125	0.009	2.468	2.605	0.465	0
0.374	0.6744	0.4654	16.302	0	5.47	0		0.13	0.009	2.537	2.606	0.516	0
0.376	0.749	0.45207	16.93	0	4.401	0.128		0.132	0.009	2.609	2.606	0.581	0
0.378	0.6976	0.47451	17.612	0	4.355	0		0.136	0.009	2.684	2.606	0.638	0.001
0.38	0.895	0.49145	18.756	0	5.016	0		0.137	0.011	2.765	2.606	0.705	0.001
0.382	0.6848	0.44517	19.225	0	6.711	0		0.142	0.013	2.85	2.606	0.777	0.001
0.384	0.7218	0.52035	19.714	0.069	6.365	0		0.146	0.015	2.939	2.606	0.869	0.001
0.386	0.5956	0.58661	20.233	0.137	5.956	0		0.152	0.015	3.03	2.607	0.961	0.001
0.388	0.664	0.66827	19.96	0	5.76	0		0.152	0.015	3.124	2.609	1.036	0.001
0.39	0.5382	0.7399	18.742	0.134	6.371	0		0.155	0.017	3.214	2.61	1.125	0.001
0.392	0.7238	0.7735	16.969	0	7.502	0		0.16	0.017	3.298	2.611	1.21	0.001
0.394	0.7198	0.7516	14.886	0.066	6.966	0		0.163	0.018	3.375	2.612	1.32	0.001
0.396	0.6792	0.77276	12.414	0.065	5.659	0		0.167	0.018	3.441	2.612	1.424	0.001
0.398	0.5952	0.7712	9.716	0.193	7.857	0		0.17	0.018	3.494	2.615	1.525	0.001
0.4	0.6258	0.72846	7.273	0.128	6.949	0.113		0.172	0.019	3.536	2.616	1.631	0.002
0.402	0.4364	0.7876	5.329	0.189	7.133	0		0.174	0.022	3.567	2.618	1.741	0.002
0.404	0.4682	0.64622	3.53	0.188	7.063	0		0.176	0.023	3.589	2.623	1.839	0.002
0.406	0.5364	0.78448	2.283	0.186	7.241	0.11		0.18	0.025	3.603	2.624	1.943	0.002
0.408	0.4602	1.0167	1.457	0.184	6.741	0		0.183	0.025	3.613	2.629	2.05	0.003
0.41	0.4876	1.19612	0.916	0.061	5.704	0		0.185	0.026	3.619	2.629	2.153	0.003
0.412	0.656	1.4663	0.55	0.18	4.868	0		0.188	0.028	3.622	2.631	2.235	0.003
0.414	0.7184	1.58078	0.325	0.06	4.642	0		0.19	0.03	3.624	2.633	2.311	0.003
0.416	0.7802	1.80406	0.203	0.118	4.834	0		0.197	0.033	3.626	2.634	2.384	0.003
0.418	0.843	1.95586	0.132	0.35	3.912	0.103		0.201	0.034	3.627	2.639	2.453	0.003
0.42	0.835	2.11258	0.12	0.347	2.66	0.102		0.207	0.035	3.627	2.644	2.51	0.004
0.422	0.7606	2.26547	0.08	0.229	2.635	0		0.21	0.036	3.628	2.649	2.555	0.005
0.424	0.6564	2.35884	0.076	0.057	1.759	0.201		0.216	0.04	3.628	2.651	2.587	0.006
0.426	0.7122	2.40557	0.059	0.112	1.18	0		0.219	0.044	3.629	2.653	2.618	0.007
0.428	0.706	2.38167	0.061	0.223	1.002	0.099		0.222	0.045	3.629	2.656	2.634	0.007
0.43	0.6674	2.38358	0.069	0.276	0.772	0		0.228	0.051	3.629	2.659	2.65	0.008
0.432	0.5996	2.2814	0.057	0.219	0.601	0		0.233	0.057	3.63	2.664	2.659	0.008
0.434	0.6888	2.31839	0.074	0.271	0.379	0		0.236	0.062	3.63	2.668	2.669	0.008
0.436	0.4966	2.21957	0.078	0.376	0.537	0.095		0.238	0.072	3.631	2.675	2.674	0.009
0.438	0.491	2.15558	0.083	0.532	0.266	0.094		0.241	0.074	3.631	2.683	2.683	0.009
0.44	0.545	2.02842	0.077	0.474	0.422	0.374		0.244	0.075	3.632	2.69	2.692	0.01
0.442	0.572	1.86797	0.072	0.261	0.418	0.093		0.248	0.078	3.632	2.698	2.7	0.013
0.444	0.448	1.73195	0.087	0.155	0.414	0.183		0.251	0.081	3.632	2.701	2.707	0.016
0.446	0.4466	1.61541	0.095	0.256	0.462	0.364		0.254	0.084	3.633	2.704	2.713	0.018
0.448	0.3838	1.4133	0.088	0.305	0.407	0		0.258	0.085	3.634	2.709	2.722	0.02
0.45	0.2334	1.22077	0.113	0.453	0.756	0.268		0.258	0.086	3.634	2.719	2.73	0.022
0.452	0.1446	0.97321	0.103	0.399	0.499	0		0.259	0.086	3.635	2.725	2.744	0.023
0.454	0.1432	0.73633	0.107	0.198	0.445	0.351		0.261	0.087	3.636	2.732	2.753	0.024
0.456	0.1698	0.55817	0.089	0.491	0.491	0.261		0.261	0.087	3.636	2.739	2.759	0.027
0.458	0.1948	0.34997	0.112	0.292	0.34	0.086		0.261	0.087	3.637	2.744	2.77	0.029
0.46	0.1662	0.17672	0.133	0.579	0.675	0.171		0.262	0.088	3.638	2.753	2.781	0.032
0.462	0.2474	0.08624	0.116	0.669	0.574	0.085		0.266	0.091	3.638	2.765	2.794	0.032
0.464	0.3	-0.00664	0.116	0.379	0.711	0.504		0.267	0.091	3.639	2.777	2.805	0.037
0.466	0.271	0.17496	0.13	0.611	0.564	0.5		0.268	0.091	3.64	2.786	2.815	0.041
0.468	0.1884	0.17555	0.148	0.605	0.326	0.248		0.273	0.091	3.641	2.799	2.828	0.046
0.47	0.1884	0.06331	0.151	0.369	0.831	0.246		0.273	0.091	3.642	2.81	2.84	0.047
0.472	0.1332	0.07778	0.144	0.183	0.687	0.081		0.274	0.091	3.643	2.815	2.855	0.051
0.474	0.1298	0.01784	0.169	0.726	0.454	0.161		0.274	0.091	3.644	2.824	2.866	0.051
0.476	0.1032	0.09433	0.142	0.81	0.675	0.16		0.274	0.092	3.645	2.841	2.877	0.054
0.478	0.1286	0.07671	0.172	0.804	0.67	0.317		0.275	0.092	3.646	2.857	2.895	0.057
0.48	0.1788	0.04498	0.166	0.753	0.753	0.392		0.277	0.092	3.647	2.871	2.911	0.062
0.482	0.2276	0.04341	0.17	0.746	1.054	0.311		0.277	0.092	3.649	2.889	2.928	0.066
0.484	0.1998	0.01418	0.163	1.002	0.871	0.154		0.279	0.092	3.65	2.909	2.951	0.069
0.486	0.2242	-0.00461	0.193	0.864	0.907	0.383		0.283	0.092	3.651	2.932	2.968	0.071
0.488	0.296	-0.04341	0.17	0.728	1.199	0.38		0.284	0.092	3.652	2.949	2.989	0.077
0.49	0.3664	-0.02967	0.185	0.977	0.935	0.602		0.285	0.092	3.654	2.965	3.012	0.084
0.492	0.3872	-0.06024	0.213	0.843	0.927	0.299		0.289	0.092	3.655	2.986	3.036	0.088
0.494	0.3616	0.02349	0.249	0.961	0.752	0.296		0.294	0.092	3.657	3.007	3.053	0.091
0.496	0.4314	0.03704	0.237	0.871	0.954	0.808		0.298	0.092	3.659	3.027	3.073	0.099
0.498	0.3808	0.04827	0.249	0.658	1.069	0.292		0.298	0.092	3.661	3.045	3.094	0.106
0.5	0.3296	0.0572	0.233	0.734	1.265	0.362		0.302	0.092	3.662	3.062	3.128	0.109
0.502	0.257	0.0638	0.239	0.85	1.295	0.43		0.304	0.092	3.664	3.079	3.155	0.117
0.504	0.3244	0.0681	0.262	0.924	1.285	0.356		0.308	0.092	3.666	3.098	3.183	0.12
0.506	0.3206	0.0998	0.261	0.916	1.235	0.424		0.308	0.092	3.668	3.12	3.209	0.125
0.508	0.2964	0.09154	0.258	1.107	1.423	0.561		0.311	0.092	3.67	3.148	3.245	0.131
0.51	0.3606	0.08758	0.268	0.902	0.784	0.417		0.313	0.092	3.672	3.167	3.269	0.141
0.512	0.3818	0.10387	0.292	0.778	1.323	0.345		0.317	0.093	3.675	3.187	3.295	0.143
0.514	0.3564	0.10122	0.295	0.772	0.888	0.205		0.321	0.093	3.677	3.206	3.323	0.147
0.516	0.2878	0.11815	0.335	1.303	0.996	0.611		0.325	0.094	3.68	3.236	3.348	0.152
0.518	0.3734	0.11597	0.298	0.722	0.988	1.011		0.325	0.094	3.682	3.26	3.374	0.166
0.52	0.2826	0.13264	0.343	0.943	0.868	0.401		0.328	0.095	3.685	3.278	3.393	0.173
0.522	0.3022	0.1459	0.361	0.973	1.235	0.332		0.33	0.095	3.688	3.307	3.42	0.18
0.524	0.363	0.15576	0.349	1.263	0.817	0.461		0.334	0.096	3.691	3.335	3.445	0.187
0.526	0.4878	0.14658	0.388	1.106	1.143	0.392		0.336	0.096	3.694	3.363	3.472	0.189
0.528	0.4838	0.15523	0.348	1.025	1.244	0.259		0.344	0.096	3.697	3.395	3.505	0.197
0.53	0.5028	0.16009	0.371	1.235	0.872	0.515		0.349	0.096	3.7	3.42	3.53	0.205
0.532	0.5208	0.16117	0.408	1.045	1.045	0.639		0.353	0.096	3.704	3.449	3.555	0.212
0.534	0.4552	0.14327	0.394	0.93	1.073	0.951		0.357	0.096	3.707	3.473	3.585	0.224
0.536	0.3892	0.1422	0.409	1.633	1.207	0.503		0.361	0.096	3.711	3.516	3.616	0.232
0.538	0.3652	0.13697	0.434	1.128	1.093	0.75		0.363	0.096	3.714	3.549	3.647	0.241
0.54	0.383	0.11271	0.46	1.329	0.805	0.806		0.366	0.097	3.718	3.583	3.667	0.256
0.542	0.3802	0.10059	0.439	1.077	1.007	0.615		0.37	0.098	3.723	3.613	3.696	0.267
0.544	0.4758	0.09125	0.449	1.861	1.275	0.489		0.374	0.098	3.727	3.659	3.723	0.275
0.546	0.4924	0.0679	0.465	1.437	0.753	0.788		0.377	0.098	3.731	3.7	3.755	0.286
0.548	0.5476	0.10396	0.479	1.902	1.087	0.602		0.382	0.098	3.735	3.744	3.78	0.295
0.55	0.6214	0.12693	0.458	1.551	1.012	0.239		0.391	0.099	3.739	3.795	3.815	0.302
0.552	0.6186	0.14644	0.53	1.44	0.937	0.415		0.397	0.099	3.744	3.841	3.838	0.308
0.554	0.5376	0.18511	0.494	1.562	0.997	0.825		0.402	0.099	3.749	3.877	3.862	0.317
0.556	0.6092	0.17302	0.523	1.353	0.957	0.585		0.408	0.1	3.754	3.922	3.893	0.329
0.558	0.623	0.1942	0.543	1.769	1.114	0.406		0.411	0.1	3.759	3.969	3.918	0.336
0.56	0.5806	0.19591	0.505	1.692	0.976	0.692		0.418	0.1	3.764	4.013	3.953	0.343
0.562	0.6512	0.21086	0.555	1.679	0.937	0.286		0.427	0.1	3.769	4.066	3.977	0.354
0.564	0.758	0.19249	0.538	1.539	1.09	0.398		0.433	0.101	3.774	4.111	4.017	0.36
0.566	0.6978	0.19175	0.564	1.688	0.987	0.621		0.441	0.101	3.78	4.159	4.036	0.368
0.568	0.6566	0.18934	0.585	1.518	0.949	0.56		0.448	0.101	3.785	4.21	4.068	0.381
0.57	0.7062	0.15427	0.551	1.852	1.193	0.557		0.457	0.102	3.791	4.254	4.102	0.384
0.572	0.719	0.19622	0.571	1.465	0.998	0.442		0.461	0.103	3.797	4.311	4.136	0.394
0.574	0.7478	0.23162	0.59	1.672	0.898	0.22		0.469	0.104	3.803	4.355	4.165	0.4
0.576	0.7442	0.26802	0.587	1.968	1.015	0.872		0.477	0.107	3.809	4.418	4.189	0.413
0.578	0.8622	0.23256	0.62	1.771	0.977	0.541		0.489	0.107	3.815	4.472	4.225	0.423
0.58	0.9604	0.29962	0.63	1.91	1.274	0.645		0.493	0.107	3.821	4.529	4.263	0.435
0.582	1.0234	0.34101	0.613	1.506	1.024	0.534		0.504	0.108	3.828	4.583	4.295	0.444
0.584	0.9484	0.33439	0.683	1.256	1.226	0.53		0.515	0.108	3.835	4.618	4.334	0.455
0.586	0.9616	0.37036	0.656	1.574	1.01	0.263		0.531	0.109	3.842	4.67	4.367	0.462
0.588	0.8868	0.41742	0.714	2.036	0.797	0.575		0.54	0.11	3.849	4.725	4.397	0.468
0.59	0.828	0.36332	0.68	1.729	0.938	0.727		0.546	0.11	3.857	4.786	4.421	0.48
0.592	0.8206	0.36395	0.691	2.008	0.669	0.516		0.554	0.111	3.864	4.847	4.449	0.491
0.594	0.8488	0.34136	0.718	1.966	0.896	0.769		0.564	0.111	3.871	4.909	4.472	0.505
0.596	0.8614	0.3864	0.741	1.58	0.747	0.865		0.578	0.114	3.879	4.98	4.506	0.52
0.598	0.9538	0.41111	0.788	1.997	0.913	0.556		0.589	0.115	3.888	5.035	4.528	0.534
0.6	0.9472	0.44226	0.757	1.643	0.907	0.703		0.598	0.116	3.896	5.096	4.561	0.545
0.602	0.8922	0.47097	0.827	1.97	1.182	0.798		0.605	0.119	3.905	5.155	4.595	0.561
0.604	1.046	0.53118	0.821	1.762	1.118	0.793		0.619	0.12	3.914	5.212	4.635	0.572
0.606	1.1208	0.55948	0.816	1.861	0.972	0.64		0.631	0.12	3.924	5.279	4.669	0.585
0.608	1.1286	0.59516	0.846	1.601	0.607	0.587		0.645	0.123	3.933	5.333	4.698	0.602
0.61	1.2316	0.61159	0.846	1.672	1.151	0.777		0.661	0.126	3.943	5.392	4.723	0.612
0.612	1.1334	0.64065	0.917	1.634	1.062	0.772		0.674	0.126	3.953	5.446	4.765	0.627
0.614	0.923	0.64788	0.954	1.786	0.595	1.007		0.689	0.129	3.964	5.511	4.793	0.644
0.616	0.9164	0.64699	0.931	1.559	1.102	1.048		0.703	0.129	3.975	5.57	4.823	0.663
0.618	0.8172	0.65321	0.974	2.083	1.095	0.852		0.705	0.129	3.986	5.637	4.861	0.686
0.62	0.7626	0.65389	0.989	1.592	1.035	0.8		0.718	0.129	3.998	5.696	4.902	0.703
0.622	0.9708	0.67525	0.975	1.819	1.055	0.608		0.724	0.135	4.009	5.759	4.936	0.712
0.624	1.1612	0.65721	1.004	2.253	0.76	0.789		0.741	0.139	4.021	5.824	4.973	0.729
0.626	1.2882	0.66654	1.074	2.03	0.859	0.554		0.758	0.142	4.034	5.911	4.997	0.744
0.628	1.3424	0.66805	1.059	1.707	0.931	0.825		0.774	0.146	4.046	5.976	5.033	0.759
0.63	1.2762	0.59343	1.104	2.262	1.054	0.592		0.791	0.147	4.059	6.048	5.065	0.77
0.632	1.2096	0.67361	1.103	2.094	1.098	0.588		0.812	0.149	4.073	6.124	5.108	0.783
0.634	1.186	0.70112	1.125	2.106	1.167	0.765		0.822	0.149	4.087	6.205	5.152	0.802
0.636	1.1042	0.67463	1.207	2.093	0.933	0.715		0.833	0.15	4.102	6.294	5.188	0.809
0.638	1.1406	0.62282	1.199	1.88	0.902	0.577		0.852	0.153	4.117	6.362	5.226	0.827
0.64	1.2202	0.62711	1.233	2.042	1.096	0.883		0.869	0.155	4.132	6.437	5.259	0.844
0.642	1.2704	0.596	1.181	1.881	0.965	0.746		0.883	0.157	4.147	6.51	5.305	0.86
0.644	1.304	0.553	1.192	1.771	0.885	0.741		0.902	0.159	4.162	6.579	5.333	0.874
0.646	1.2268	0.59598	1.228	1.931	0.978	0.563		0.919	0.161	4.178	6.649	5.376	0.892
0.648	1.2748	0.57888	1.281	1.798	1.142	0.56		0.938	0.165	4.194	6.721	5.414	0.902
0.65	1.336	0.55362	1.24	2.173	1.086	0.685		0.954	0.167	4.21	6.799	5.457	0.918
0.652	1.424	0.61286	1.217	1.8	1.104	0.638		0.97	0.168	4.226	6.884	5.499	0.934
0.654	1.4418	0.66436	1.276	1.956	1.073	0.845		0.987	0.17	4.243	6.953	5.548	0.941
0.656	1.5854	0.75138	1.292	2.205	0.996	0.63		1.007	0.172	4.26	7.034	5.584	0.967
0.658	1.4692	0.78817	1.223	2.05	0.99	0.668		1.039	0.173	4.277	7.118	5.627	0.979
0.66	1.4864	0.79518	1.259	2.365	1.007	0.706		1.057	0.178	4.293	7.213	5.667	0.994
0.662	1.3834	0.83685	1.293	1.816	1.164	0.66		1.076	0.18	4.31	7.304	5.714	1.01
0.664	1.3474	0.89555	1.252	2.036	1.018	0.943		1.093	0.181	4.328	7.379	5.75	1.028
0.666	1.3644	0.90871	1.21	2.254	0.966	0.734		1.113	0.182	4.344	7.46	5.794	1.051
0.668	1.4896	0.95156	1.191	1.966	0.823	0.891		1.13	0.185	4.361	7.543	5.83	1.068
0.67	1.5186	0.9714	1.218	1.954	1.068	0.806		1.151	0.188	4.378	7.622	5.871	1.09
0.672	1.46	0.98047	1.224	1.581	1.017	0.681		1.172	0.197	4.394	7.702	5.917	1.106
0.674	1.4388	0.97046	1.211	1.999	1.055	0.836		1.205	0.203	4.412	7.78	5.957	1.124
0.676	1.5056	0.97681	1.137	2.054	0.826	0.712		1.22	0.207	4.428	7.867	5.994	1.143
0.678	1.4968	0.99468	1.103	1.753	0.954	0.944		1.24	0.209	4.444	7.943	6.036	1.161
0.68	1.4736	1.0608	1.159	1.765	1.39	0.626		1.259	0.213	4.46	8.027	6.089	1.178
0.682	1.7184	1.04641	1.106	1.798	1.162	0.622		1.284	0.218	4.476	8.103	6.139	1.194
0.684	1.8224	1.07092	1.098	1.701	1.003	0.812		1.306	0.221	4.492	8.175	6.186	1.213
0.686	1.7862	1.05729	1.089	1.778	1.106	0.576		1.341	0.224	4.508	8.258	6.236	1.229
0.688	1.864	1.02653	1.071	1.465	0.948	1.031		1.366	0.226	4.524	8.323	6.282	1.25
0.69	1.781	1.01546	1.092	1.35	1.221	0.722		1.399	0.235	4.54	8.381	6.333	1.271
0.692	1.7202	1.0964	1.028	1.47	1.15	0.717		1.421	0.239	4.555	8.446	6.375	1.292
0.694	1.5648	1.14473	1.06	1.334	1.017	0.676		1.452	0.24	4.571	8.507	6.424	1.306
0.696	1.4948	1.08398	1.034	1.285	1.116	0.821		1.47	0.242	4.586	8.573	6.466	1.328
0.698	1.4366	1.02434	1.052	1.466	1.173	0.742		1.497	0.245	4.602	8.632	6.533	1.347
0.7	1.4414	1.06688	1.026	1.437	1.124	0.886		1.516	0.248	4.618	8.692	6.579	1.366
0.702	1.3132	1.11553	1.088	1.304	1.201	0.55		1.541	0.253	4.634	8.756	6.632	1.385
0.704	1.5066	1.09082	1.045	1.173	1.317	0.547		1.565	0.259	4.65	8.81	6.694	1.398
0.706	1.4518	1.15575	1.027	1.187	1.023	0.653		1.581	0.266	4.665	8.873	6.742	1.415
0.708	1.5128	1.15509	1.036	1.119	1.14	0.649		1.608	0.271	4.682	8.924	6.794	1.433
0.71	1.5632	1.08289	1.036	1.255	1.255	0.861		1.638	0.273	4.698	8.984	6.848	1.449
0.712	1.637	1.19691	1.046	1.147	0.906	0.963		1.66	0.28	4.714	9.037	6.906	1.48
0.714	1.5686	1.26141	1.048	0.88	1.021	0.816		1.688	0.284	4.73	9.087	6.945	1.499
0.716	1.6416	1.31507	1.004	1.074	1.055	0.917		1.713	0.29	4.746	9.127	6.991	1.526
0.718	1.5524	1.36304	1.055	0.851	0.95	0.982		1.746	0.295	4.762	9.173	7.042	1.546
0.72	1.5438	1.3902	1.043	1.141	0.945	0.593		1.766	0.303	4.779	9.223	7.083	1.569
0.722	1.4238	1.46058	1.04	1.174	1.331	0.59		1.79	0.31	4.796	9.278	7.146	1.584
0.724	1.5364	1.40859	1.026	0.895	1.129	0.931		1.819	0.312	4.813	9.333	7.202	1.605
0.726	1.6384	1.3703	1.065	1.181	1.2	0.892		1.84	0.317	4.83	9.385	7.262	1.632
0.728	1.6086	1.35793	1.057	1.155	1.367	0.785		1.864	0.322	4.847	9.437	7.327	1.654
0.73	1.5786	1.33956	1.08	0.881	1.206	0.78		1.902	0.329	4.864	9.486	7.387	1.673
0.732	1.7362	1.343	1.101	0.971	1.314	0.945		1.928	0.333	4.883	9.537	7.448	1.701
0.734	1.4972	1.34094	1.137	0.814	1.117	0.705		1.956	0.342	4.901	9.576	7.511	1.72
0.736	1.411	1.37073	1.077	0.923	1.638	0.734		1.981	0.348	4.92	9.615	7.58	1.747
0.738	1.4684	1.3741	1.093	0.88	0.974	1.095		2.004	0.355	4.937	9.674	7.649	1.775
0.74	1.4398	1.42082	1.076	0.987	1.267	0.528		2.024	0.364	4.956	9.717	7.702	1.795
0.742	1.3672	1.43689	1.086	0.871	1.186	1.051		2.057	0.374	4.975	9.759	7.768	1.814
0.744	1.4982	1.53052	1.125	0.94	1.198	0.621		2.081	0.376	4.993	9.805	7.824	1.84
0.746	1.4166	1.54734	1.102	1.1	1.283	0.91		2.11	0.384	5.012	9.865	7.894	1.862
0.748	1.4292	1.55767	1.127	1.13	1.422	1.228		2.133	0.386	5.031	9.918	7.958	1.894
0.75	1.5262	1.58821	1.104	0.961	1.342	0.9		2.161	0.389	5.051	9.97	8.03	1.921
0.752	1.6218	1.63434	1.119	0.92	1.064	0.799		2.187	0.394	5.07	10.02	8.098	1.95
0.754	1.6126	1.65887	1.108	0.843	1.256	0.891		2.214	0.401	5.089	10.06	8.156	1.97
0.756	1.6266	1.61744	1.091	0.928	1.339	0.569		2.243	0.411	5.109	10.116	8.224	1.998
0.758	1.679	1.63506	1.102	0.781	1.509	0.629		2.28	0.424	5.128	10.164	8.298	2.011
0.76	1.771	1.69021	1.11	0.759	1.06	1.283		2.307	0.432	5.148	10.201	8.373	2.044
0.762	1.7816	1.67839	1.097	0.843	1.019	0.716		2.335	0.44	5.168	10.251	8.42	2.078
0.764	1.8428	1.69317	1.092	0.856	1.084	0.867		2.374	0.443	5.187	10.292	8.476	2.105
0.766	1.9056	1.73831	1.104	0.817	1.269	0.709		2.413	0.457	5.207	10.329	8.549	2.122
0.768	1.7972	1.7583	1.125	0.986	1.228	0.552		2.453	0.468	5.227	10.38	8.619	2.142
0.77	1.7074	1.74812	1.104	0.809	1.239	0.945		2.48	0.476	5.247	10.439	8.678	2.168
0.772	1.6096	1.9199	1.116	0.993	1.181	0.667		2.509	0.484	5.268	10.491	8.751	2.188
0.774	1.4536	1.91065	1.107	1.005	1.243	0.634		2.545	0.491	5.289	10.539	8.816	2.21
0.776	1.3586	1.9466	1.115	0.745	1.254	0.931		2.572	0.498	5.309	10.588	8.885	2.236
0.778	1.5154	1.91947	1.117	1.079	1.298	0.568		2.6	0.507	5.33	10.644	8.962	2.258
0.78	1.545	1.90345	1.128	0.872	1.425	0.684		2.621	0.515	5.351	10.697	9.029	2.277
0.782	1.5856	1.88163	1.121	0.751	1.385	0.976		2.649	0.524	5.372	10.738	9.113	2.308
0.784	1.712	1.81223	1.076	0.846	1.328	1.059		2.694	0.535	5.393	10.783	9.188	2.336
0.786	1.7534	1.83364	1.114	0.644	1.304	0.615		2.724	0.545	5.413	10.83	9.267	2.366
0.788	1.649	1.88017	1.122	0.789	1.314	0.553		2.759	0.555	5.435	10.874	9.339	2.384
0.79	1.6024	1.89779	1.123	0.932	1.177	0.782		2.789	0.563	5.456	10.918	9.411	2.405
0.792	1.6036	1.88612	1.139	0.732	0.943	0.721		2.821	0.576	5.478	10.962	9.472	2.43
0.794	1.6498	1.84725	1.138	0.583	1.246	0.918		2.851	0.582	5.5	11.005	9.536	2.455
0.796	1.7444	1.84651	1.107	0.886	1.304	0.742		2.885	0.591	5.522	11.056	9.603	2.483
0.798	1.764	1.89038	1.132	0.993	1.201	0.738		2.926	0.602	5.544	11.105	9.676	2.505
0.8	1.6648	1.93601	1.119	0.893	1.339	0.509		2.965	0.614	5.566	11.156	9.759	2.53
0.802	1.702	1.96925	1.167	0.793	1.158	0.9		3.003	0.625	5.589	11.209	9.832	2.55
0.804	1.5566	1.9922	1.16	0.899	1.12	0.839		3.031	0.633	5.612	11.26	9.902	2.587
0.806	1.4492	1.92972	1.12	0.848	1.052	1.002		3.062	0.642	5.635	11.312	9.969	2.612
0.808	1.4588	1.90047	1.156	0.687	1.156	0.914		3.092	0.649	5.658	11.358	10.036	2.644
0.81	1.551	1.9261	1.127	0.809	1.43	0.882		3.123	0.663	5.681	11.403	10.107	2.679
0.812	1.4804	1.98344	1.175	0.65	0.959	0.987		3.152	0.672	5.704	11.444	10.184	2.705
0.814	1.4828	1.92721	1.148	0.816	0.985	0.491		3.19	0.682	5.728	11.488	10.249	2.737
0.816	1.4768	1.96702	1.144	0.858	1.471	0.95		3.222	0.693	5.751	11.55	10.333	2.757
0.818	1.4944	1.97241	1.153	1.021	1.433	0.649		3.256	0.705	5.775	11.603	10.406	2.788
0.82	1.504	1.97561	1.154	0.804	1.305	0.699		3.277	0.715	5.799	11.659	10.498	2.814
0.822	1.471	1.98753	1.091	0.906	1.193	0.669		3.313	0.723	5.822	11.719	10.578	2.835
0.824	1.5416	1.9623	1.128	0.736	1.292	0.985		3.355	0.733	5.846	11.766	10.652	2.87
0.826	1.5954	1.9021	1.091	0.837	1.002	0.901		3.383	0.749	5.868	11.818	10.725	2.898
0.828	1.7056	1.86223	1.116	0.878	1.131	1.24		3.419	0.758	5.892	11.866	10.789	2.939
0.83	1.7316	1.81636	1.108	0.785	1.185	0.919		3.445	0.77	5.915	11.931	10.874	2.973
0.832	1.7424	1.81389	1.102	0.81	1.179	1.149		3.491	0.781	5.939	11.967	10.946	3.019
0.834	1.6254	1.79469	1.074	1.085	1.173	0.806		3.536	0.789	5.962	12.037	11.013	3.052
0.836	1.685	1.79943	1.067	0.861	0.949	0.543		3.573	0.799	5.985	12.098	11.093	3.078
0.838	1.624	1.79206	1.098	0.886	1.075	0.747		3.603	0.814	6.008	12.161	11.155	3.099
0.84	1.6322	1.78854	1.085	0.925	1.099	0.743		3.641	0.823	6.032	12.213	11.228	3.126
0.842	1.7244	1.80656	1.036	0.878	1.007	0.663		3.684	0.83	6.055	12.265	11.295	3.153
0.844	1.7026	1.83654	1.057	0.831	1.174	0.558		3.721	0.839	6.078	12.331	11.365	3.176
0.846	1.7186	1.83378	1.024	0.884	0.941	0.707		3.767	0.853	6.101	12.389	11.441	3.204
0.848	1.636	1.87329	1.059	0.823	1.121	1.006		3.797	0.858	6.124	12.444	11.504	3.236
0.85	1.6598	1.84816	1.017	1.017	1.214	0.726		3.832	0.866	6.148	12.511	11.58	3.265
0.852	1.547	1.8844	1.003	0.927	1.209	0.897		3.87	0.876	6.17	12.573	11.666	3.293
0.854	1.6382	1.86738	0.978	1.021	1.371	0.769		3.917	0.882	6.192	12.643	11.75	3.326
0.856	1.6138	1.86825	0.987	0.863	1.044	0.716		3.955	0.896	6.214	12.698	11.841	3.35
0.858	1.5428	1.89264	0.99	0.762	1.164	0.835		3.99	0.909	6.237	12.751	11.916	3.385
0.86	1.5416	1.91104	0.993	0.883	1.159	1.125		4.027	0.921	6.259	12.812	11.994	3.416
0.862	1.4654	1.94321	0.986	0.728	1.098	0.949		4.061	0.935	6.282	12.867	12.062	3.46
0.864	1.4586	1.90328	0.994	0.902	1.407	0.775		4.1	0.95	6.305	12.928	12.149	3.496
0.866	1.3728	1.86225	0.979	0.898	0.939	0.844		4.129	0.963	6.327	12.986	12.235	3.518
0.868	1.4056	1.89643	0.963	0.988	1.286	0.672		4.165	0.978	6.35	13.053	12.309	3.556
0.87	1.32	1.89738	0.928	0.795	0.957	0.764		4.19	0.987	6.372	13.114	12.387	3.583
0.872	1.4616	1.90115	0.974	0.792	1.274	0.713		4.229	1.002	6.394	13.173	12.475	3.616
0.874	1.4398	1.89696	0.964	0.855	1.189	1.018		4.266	1.009	6.417	13.229	12.548	3.65
0.876	1.4034	1.9864	0.935	0.904	0.931	1.107		4.3	1.021	6.44	13.292	12.634	3.685
0.878	1.3816	1.97148	0.97	1.006	1.151	0.539		4.338	1.033	6.462	13.353	12.704	3.727
0.88	1.465	1.98718	0.918	0.909	1.12	0.817		4.37	1.045	6.485	13.428	12.786	3.752
0.882	1.4056	1.96306	0.92	0.826	1.154	0.86		4.402	1.053	6.507	13.486	12.87	3.787
0.884	1.3996	1.95261	0.942	0.953	1.527	0.694		4.439	1.059	6.529	13.562	12.973	3.812
0.886	1.4242	1.93854	0.962	0.806	1.144	0.737		4.483	1.074	6.552	13.614	13.062	3.85
0.888	1.4478	1.91895	0.926	0.893	1.035	0.734		4.516	1.091	6.575	13.677	13.144	3.877
0.89	1.3584	1.93693	0.917	0.76	1.133	0.708		4.547	1.101	6.597	13.741	13.221	3.906
0.892	1.382	1.94355	0.928	0.846	1.09	0.773		4.585	1.112	6.62	13.799	13.307	3.938
0.894	1.3836	1.95807	0.923	0.817	0.957	1.154		4.62	1.116	6.643	13.858	13.38	3.98
0.896	1.458	1.97207	0.908	0.737	1.169	0.766		4.654	1.134	6.666	13.92	13.453	4.023
0.898	1.3864	2.00696	0.913	0.999	1.101	0.785		4.691	1.158	6.688	13.983	13.54	4.051
0.9	1.3728	2.04783	0.908	0.806	1.096	0.759		4.729	1.171	6.711	14.053	13.631	4.089
0.902	1.4168	2.08997	0.887	0.802	1.128	0.844		4.767	1.188	6.733	14.116	13.71	4.116
0.904	1.4396	2.14155	0.917	0.849	1.211	0.907		4.799	1.201	6.756	14.177	13.794	4.151
0.906	1.397	2.09826	0.897	1.019	1.044	0.969		4.837	1.21	6.779	14.246	13.879	4.2
0.908	1.484	2.15054	0.894	0.891	0.866	0.79		4.877	1.224	6.801	14.319	13.95	4.237
0.91	1.527	2.13446	0.908	0.764	1.096	0.611		4.917	1.238	6.825	14.383	14.036	4.264
0.912	1.506	2.13267	0.872	0.883	1.116	0.761		4.96	1.251	6.847	14.445	14.119	4.295
0.914	1.5208	1.99438	0.877	0.781	1.111	0.931		5.004	1.261	6.87	14.504	14.198	4.328
0.916	1.5146	1.98263	0.887	0.839	1.094	0.991		5.041	1.277	6.893	14.573	14.283	4.373
0.918	1.4594	2.00087	0.89	0.787	1.114	0.708		5.087	1.289	6.915	14.638	14.368	4.408
0.92	1.425	2.03274	0.878	0.904	1.133	0.854		5.123	1.302	6.938	14.696	14.458	4.438
0.922	1.3636	1.98937	0.872	0.864	0.852	0.744		5.154	1.317	6.961	14.78	14.545	4.483
0.924	1.4186	1.95771	0.857	0.836	0.765	0.932		5.196	1.332	6.984	14.852	14.609	4.524
0.926	1.3854	1.95572	0.863	0.976	0.892	0.633		5.228	1.349	7.007	14.912	14.669	4.554
0.928	1.38	1.96864	0.861	0.888	1.125	0.798		5.276	1.364	7.03	14.988	14.757	4.587
0.93	1.4278	1.94648	0.864	0.814	1.168	1.045		5.318	1.377	7.053	15.06	14.843	4.629
0.932	1.4832	1.94702	0.879	0.857	1.033	0.978		5.349	1.392	7.076	15.12	14.938	4.678
0.934	1.4356	1.94232	0.869	0.912	1.029	0.746		5.391	1.401	7.099	15.196	15.015	4.712
0.936	1.4238	1.96426	0.894	0.908	1.118	0.681		5.433	1.409	7.123	15.272	15.101	4.741
0.938	1.4582	1.92814	0.875	1.032	0.916	0.822		5.474	1.426	7.147	15.346	15.188	4.773
0.94	1.4246	1.89436	0.859	0.843	0.912	0.737		5.517	1.437	7.171	15.426	15.259	4.814
0.942	1.4382	1.84089	0.87	0.851	1	0.937		5.554	1.447	7.194	15.499	15.331	4.85
0.944	1.5102	1.84298	0.89	0.881	0.87	0.974		5.596	1.471	7.218	15.571	15.415	4.899
0.946	1.603	1.81114	0.874	0.878	1.049	0.788		5.639	1.485	7.243	15.635	15.491	4.944
0.948	1.5452	1.75338	0.881	0.783	0.976	0.805		5.693	1.503	7.267	15.706	15.588	4.979
0.95	1.5582	1.73454	0.859	0.87	1.142	0.821		5.734	1.513	7.291	15.775	15.66	5.017
0.952	1.5774	1.75554	0.907	0.889	1.159	0.938		5.785	1.523	7.316	15.841	15.769	5.058
0.954	1.4414	1.69972	0.856	0.885	0.953	0.973		5.82	1.535	7.34	15.922	15.856	5.096
0.956	1.4794	1.75877	0.872	0.647	0.904	0.89		5.866	1.545	7.365	15.995	15.927	5.148
0.958	1.5636	1.74906	0.884	0.878	0.722	0.887		5.915	1.556	7.389	16.047	15.997	5.197
0.96	1.5382	1.77889	0.883	0.985	1.04	0.824		5.953	1.571	7.415	16.136	16.072	5.228
0.962	1.4874	1.73549	0.886	0.882	0.904	0.821		6.006	1.582	7.439	16.213	16.155	5.275
0.964	1.6142	1.75152	0.869	0.999	0.746	0.759		6.052	1.598	7.465	16.296	16.229	5.306
0.966	1.4568	1.70689	0.865	0.842	0.885	0.833		6.095	1.609	7.49	16.372	16.304	5.35
0.968	1.438	1.70971	0.901	0.914	0.98	0.695		6.142	1.619	7.515	16.452	16.388	5.384
0.97	1.4072	1.67299	0.869	0.922	0.911	0.942		6.185	1.634	7.541	16.531	16.472	5.422
0.972	1.3768	1.67144	0.879	0.875	0.95	0.727		6.227	1.648	7.566	16.616	16.539	5.47
0.974	1.2954	1.6598	0.873	0.892	0.978	0.743		6.265	1.661	7.592	16.697	16.631	5.501
0.976	1.3218	1.73969	0.893	0.985	0.985	0.892		6.308	1.675	7.618	16.766	16.722	5.548
0.978	1.2732	1.73711	0.887	0.811	1.024	1.002		6.348	1.684	7.644	16.853	16.811	5.593
0.98	1.2618	1.72414	0.892	1.052	0.977	0.922		6.384	1.705	7.67	16.93	16.892	5.635
0.982	1.2448	1.66162	0.885	0.857	1.174	0.787		6.424	1.716	7.697	17.023	16.999	5.683
0.984	1.245	1.65189	0.886	1.075	0.885	0.691		6.461	1.728	7.723	17.101	17.082	5.721
0.986	1.2942	1.61575	0.918	0.913	0.829	0.763		6.498	1.74	7.75	17.191	17.162	5.758
0.988	1.3252	1.56393	0.925	0.846	1.003	1.111		6.541	1.755	7.778	17.265	17.248	5.812
0.99	1.3262	1.50783	0.859	0.833	1.051	0.756		6.58	1.763	7.804	17.35	17.34	5.854
0.992	1.2978	1.44297	0.888	1.161	0.933	0.992		6.624	1.777	7.831	17.44	17.427	5.896
0.994	1.3098	1.42042	0.915	0.805	0.826	0.878		6.67	1.79	7.859	17.535	17.514	5.943
0.996	1.3572	1.36089	0.89	0.843	0.761	0.766		6.705	1.801	7.886	17.605	17.587	5.989
0.998	1.3282	1.30751	0.908	1.096	1.014	0.726		6.745	1.818	7.913	17.709	17.664	6.027
1	1.4574	1.29257	0.911	1.102	0.847	0.868		6.795	1.828	7.942	17.795	17.752	6.071
1.002	1.5696	1.30218	0.899	1.108	1.067	0.72		6.847	1.834	7.97	17.907	17.834	6.11
1.004	1.6332	1.29162	0.891	0.972	0.982	0.933		6.9	1.844	7.997	18.003	17.934	6.153
1.006	1.6152	1.30079	0.902	0.937	0.857	0.786		6.948	1.848	8.025	18.096	18.024	6.204
1.008	1.6162	1.2792	0.924	1.034	0.944	0.73		7.003	1.858	8.054	18.178	18.101	6.238
1.01	1.6088	1.27641	0.933	0.83	0.75	0.939		7.058	1.869	8.083	18.266	18.186	6.285
1.012	1.5856	1.31582	0.916	1.046	0.936	0.777		7.108	1.88	8.112	18.361	18.27	6.333
1.014	1.4762	1.30797	0.934	1.032	0.982	0.651		7.158	1.89	8.141	18.455	18.36	6.366
1.016	1.487	1.35181	0.914	0.919	0.939	0.753		7.218	1.898	8.171	18.548	18.438	6.41
1.018	1.5384	1.31453	0.913	0.817	0.866	1.117		7.256	1.911	8.2	18.633	18.542	6.457
1.02	1.4246	1.35432	0.911	0.99	0.853	1.008		7.307	1.92	8.229	18.718	18.622	6.514
1.022	1.3854	1.36521	0.907	1.026	0.996	0.744		7.358	1.937	8.258	18.824	18.707	6.567
1.024	1.4028	1.38875	0.927	0.944	0.905	0.845		7.405	1.948	8.288	18.918	18.799	6.604
1.026	1.4188	1.40279	0.931	0.988	1.134	0.721		7.445	1.963	8.318	19.009	18.902	6.652
1.028	1.402	1.42142	0.93	0.849	1.129	0.684		7.491	1.977	8.348	19.091	19.011	6.685
1.03	1.4136	1.4369	0.901	0.971	0.856	0.699		7.542	1.99	8.378	19.194	19.1	6.725
1.032	1.4472	1.44018	0.937	0.958	0.852	0.815		7.6	2.002	8.408	19.283	19.19	6.766
1.034	1.4528	1.47915	0.922	0.945	0.945	0.66		7.639	2.013	8.439	19.379	19.282	6.811
1.036	1.4138	1.47025	0.939	0.988	0.798	0.876		7.696	2.025	8.469	19.469	19.369	6.849
1.038	1.3922	1.48047	0.922	1.013	0.947	0.973		7.746	2.035	8.501	19.574	19.451	6.904
1.04	1.4572	1.44316	0.92	1.075	0.839	0.953		7.793	2.05	8.531	19.673	19.549	6.957
1.042	1.4894	1.44164	0.93	1.08	0.977	1.149		7.841	2.065	8.562	19.785	19.631	7.019
1.044	1.5538	1.44176	0.935	1.067	0.87	0.912		7.896	2.071	8.594	19.891	19.723	7.084
1.046	1.516	1.38479	0.931	0.942	0.811	0.991		7.948	2.083	8.625	19.994	19.815	7.132
1.048	1.4632	1.35304	0.942	0.715	0.892	0.741		8.009	2.098	8.657	20.08	19.898	7.182
1.05	1.3934	1.32674	0.948	1.009	0.898	0.705		8.065	2.106	8.689	20.169	19.987	7.223
1.052	1.3664	1.26127	0.959	0.885	0.94	0.964		8.098	2.119	8.721	20.264	20.086	7.271
1.054	1.3022	1.26059	0.944	1.028	0.863	0.977		8.146	2.13	8.753	20.354	20.182	7.321
1.056	1.2346	1.21437	0.929	1.043	0.851	1.038		8.197	2.143	8.786	20.473	20.27	7.389
1.058	1.2726	1.22046	0.928	0.911	1.13	0.888		8.253	2.155	8.817	20.569	20.366	7.44
1.06	1.2364	1.21384	0.928	0.926	1.008	1.03		8.294	2.168	8.85	20.668	20.477	7.496
1.062	1.1636	1.16903	0.92	0.85	1.031	0.994		8.334	2.186	8.882	20.763	20.586	7.56
1.064	1.1686	1.12927	0.975	1.108	1	0.894		8.374	2.195	8.915	20.861	20.692	7.622
1.066	1.3138	1.13404	0.941	0.996	0.934	1.05		8.416	2.202	8.949	20.973	20.792	7.667
1.068	1.2734	1.08809	0.955	1.243	0.966	0.697		8.463	2.211	8.982	21.098	20.894	7.724
1.07	1.3558	1.04996	0.963	0.909	0.811	0.9		8.517	2.221	9.016	21.205	20.991	7.773
1.072	1.428	1.02533	0.944	1.136	0.763	0.991		8.563	2.231	9.049	21.313	21.064	7.832
1.074	1.3722	0.99628	0.946	1.008	0.875	0.846		8.611	2.238	9.083	21.423	21.168	7.888
1.076	1.3256	0.98019	0.977	1.057	0.74	1.124		8.67	2.245	9.117	21.55	21.247	7.944
1.078	1.367	0.97993	0.95	1.018	1.036	0.794		8.719	2.257	9.152	21.651	21.344	8.006
1.08	1.3464	0.99546	0.948	1.05	0.875	0.76		8.77	2.264	9.186	21.769	21.444	8.045
1.082	1.3062	1.03001	0.95	1.046	0.967	0.68		8.814	2.273	9.22	21.88	21.546	8.096
1.084	1.3666	1.01573	0.958	1.024	1.05	1.046		8.865	2.281	9.255	21.994	21.663	8.149
1.086	1.3466	1.031	0.956	0.977	0.951	0.935		8.918	2.291	9.289	22.104	21.758	8.21
1.088	1.4062	1.04316	0.979	1.25	1.026	0.779		8.973	2.301	9.325	22.223	21.872	8.261
1.09	1.3272	1.05674	0.98	0.85	0.936	1.035		9.033	2.31	9.36	22.339	21.979	8.318
1.092	1.3226	1.07513	0.961	0.924	0.873	1.077		9.076	2.322	9.396	22.439	22.087	8.382
1.094	1.2784	1.10601	0.975	0.827	0.852	0.952		9.134	2.332	9.431	22.53	22.179	8.45
1.096	1.215	1.12975	0.979	0.943	1.028	0.858		9.173	2.342	9.468	22.63	22.282	8.503
1.098	1.1078	1.13314	0.958	1.075	0.99	1.065		9.223	2.35	9.504	22.75	22.396	8.574
1.1	1.1426	1.12373	0.975	1.045	0.953	0.852		9.269	2.365	9.54	22.862	22.507	8.629
1.102	1.2008	1.14822	0.967	1.092	1.109	0.834		9.303	2.377	9.576	22.987	22.634	8.678
1.104	1.2252	1.16104	0.985	1.071	1.029	0.964		9.348	2.394	9.613	23.106	22.735	8.734
1.106	1.2072	1.17688	0.97	1.059	1.034	0.798		9.406	2.407	9.65	23.227	22.852	8.792
1.108	1.237	1.19442	0.969	0.872	0.897	0.854		9.457	2.417	9.686	23.341	22.962	8.843
1.11	1.28	1.17936	0.979	1.051	0.861	0.895		9.501	2.428	9.723	23.446	23.072	8.901
1.112	1.2556	1.18697	0.951	0.965	1.081	0.921		9.545	2.439	9.76	23.562	23.176	8.967
1.114	1.2414	1.18962	0.955	1.028	1.093	0.918		9.596	2.448	9.796	23.675	23.306	9.014
1.116	1.3318	1.16232	0.992	1.007	0.934	0.857		9.659	2.456	9.834	23.79	23.437	9.074
1.118	1.4024	1.16668	0.988	1.167	1.02	0.767		9.705	2.47	9.872	23.924	23.538	9.134
1.12	1.3692	1.16821	0.976	0.96	0.984	0.807		9.758	2.48	9.91	24.04	23.652	9.182
1.122	1.304	1.16999	0.997	1.005	0.948	0.991		9.826	2.49	9.948	24.162	23.77	9.241
1.124	1.2718	1.15992	0.989	0.896	0.985	0.916		9.878	2.504	9.986	24.265	23.884	9.298
1.126	1.3404	1.15718	0.982	0.99	1.183	0.941		9.923	2.518	10.025	24.39	24.001	9.371
1.128	1.2892	1.09545	0.963	1.074	1.018	0.867		9.964	2.528	10.063	24.498	24.136	9.423
1.13	1.3122	1.11706	0.978	0.935	1.214	1.161		0.027	2.544	10.101	24.621	24.28	9.493
1.132	1.354	1.13436	0.992	0.947	1.051	0.889		0.093	2.556	10.14	24.733	24.401	9.565
1.134	1.4136	1.16555	0.975	0.976	0.952	0.844		0.144	2.564	10.179	24.845	24.524	9.622
1.136	1.3306	1.22081	0.985	0.996	1.028	0.841		0.201	2.577	10.218	24.954	24.64	9.679
1.138	1.2992	1.23908	0.963	0.977	1.079	1.075		0.26	2.589	10.257	25.08	24.769	9.748
1.14	1.2224	1.25997	0.992	0.958	0.942	0.737		0.318	2.603	10.296	25.205	24.89	9.804
1.142	1.2002	1.25732	0.969	1.072	1.025	1.04		0.362	2.612	10.335	25.337	25.002	9.868
1.144	1.1284	1.24613	0.97	0.904	0.912	0.995		0.413	2.625	10.374	25.442	25.124	9.939
1.146	1.1238	1.2231	0.976	0.917	1.126	0.991		0.452	2.643	10.414	25.557	25.25	10.005
1.148	1.169	1.22462	0.984	1.037	1.207	0.727		0.5	2.652	10.453	25.666	25.398	10.063
1.15	1.2098	1.20446	0.991	0.964	1.041	0.834		0.545	2.67	10.493	25.797	25.527	10.116
1.152	1.2188	1.17574	1.002	0.999	0.992	0.926		0.611	2.68	10.534	25.905	25.658	10.175
1.154	1.2722	1.16413	0.986	1.126	0.988	1.005		0.654	2.688	10.575	26.054	25.771	10.247
1.156	1.2546	1.16934	0.981	1.008	1.031	0.852		0.709	2.706	10.615	26.185	25.904	10.309
1.158	1.237	1.14923	0.99	0.989	0.928	0.903		0.759	2.721	10.656	26.304	26.019	10.362
1.16	1.337	1.15421	1.007	0.986	0.834	0.994		0.826	2.741	10.697	26.426	26.129	10.438
1.162	1.3242	1.14631	0.988	1.012	0.793	1.098		0.877	2.747	10.739	26.555	26.232	10.508
1.164	1.2766	1.1456	1.013	1.077	0.866	0.827		0.94	2.762	10.781	26.685	26.331	10.58
1.166	1.2724	1.13347	0.981	1.005	1.035	0.838		1.001	2.775	10.822	26.805	26.461	10.636
1.168	1.3196	1.11903	0.995	1.054	1.002	1.127		1.049	2.781	10.864	26.951	26.58	10.708
1.17	1.207	1.13495	0.988	0.969	1.103	0.845		1.098	2.792	10.906	27.08	26.724	10.782
1.172	1.199	1.13633	0.965	0.943	0.891	0.763		1.159	2.802	10.947	27.195	26.841	10.835
1.174	1.225	1.09342	0.983	0.873	1.058	0.84		1.22	2.814	10.988	27.317	26.973	10.898
1.176	1.2084	1.10522	0.992	0.981	0.951	1.059		1.263	2.827	11.031	27.425	27.095	10.972
1.178	1.1908	1.11524	0.989	1.117	0.948	0.977		1.32	2.84	11.073	27.569	27.241	11.033
1.18	1.1744	1.14043	0.998	0.85	0.952	1.026		1.375	2.851	11.116	27.697	27.338	11.117
1.182	1.154	1.14964	0.98	0.986	1.008	0.893		1.424	2.865	11.158	27.812	27.472	11.177
1.184	1.1374	1.12097	0.997	0.939	1.135	0.993		1.478	2.875	11.201	27.933	27.605	11.254
1.186	1.175	1.14491	1.008	1.008	0.972	0.81		1.529	2.895	11.244	28.062	27.736	11.312
1.188	1.1416	1.17577	0.977	1.091	0.824	1.012		1.576	2.906	11.287	28.195	27.874	11.379
1.19	1.1546	1.25425	0.997	0.915	0.929	0.996		1.632	2.92	11.33	28.336	27.985	11.455
1.192	1.2334	1.25213	0.972	0.955	0.976	0.751		1.689	2.934	11.373	28.453	28.106	11.522
1.194	1.201	1.26098	1.002	0.923	1.002	1.002		1.747	2.95	11.417	28.577	28.235	11.587
1.196	1.1478	1.27717	0.999	0.998	1.027	1.062		1.799	2.963	11.461	28.699	28.371	11.66
1.198	1.1682	1.27491	0.975	1.016	1.031	1.083		1.854	2.977	11.504	28.841	28.493	11.748
1.2	1.1644	1.24756	0.974	1.063	0.985	1.193		1.901	2.992	11.547	28.986	28.64	11.836
1.202	1.087	1.21755	0.988	0.847	1.08	0.939		1.962	3.005	11.592	29.104	28.785	11.908
1.204	1.108	1.19182	0.964	0.985	0.957	1.073		2.011	3.019	11.635	29.225	28.916	11.991
1.206	1.1648	1.19281	0.993	0.989	1.066	0.97		2.056	3.04	11.678	29.354	29.061	12.054
1.208	1.1044	1.16784	0.979	0.839	0.951	1.078		2.116	3.053	11.723	29.485	29.18	12.139
1.21	1.0248	1.17194	0.976	1.003	1.108	0.963		2.16	3.066	11.767	29.601	29.335	12.215
1.212	1.0692	1.17869	0.973	1.097	1.097	1.034		2.225	3.08	11.811	29.753	29.479	12.291
1.214	1.0974	1.18393	0.989	0.955	1.073	0.81		2.262	3.097	11.855	29.89	29.634	12.373
1.216	1.0732	1.17907	0.979	0.966	1.145	1.039		2.309	3.113	11.9	30.027	29.786	12.438
1.218	1.1014	1.16751	1.004	1.066	1.155	0.878		2.366	3.122	11.945	30.154	29.937	12.515
1.22	1.1502	1.15159	0.991	0.96	1.186	0.814		2.43	3.134	11.991	30.3	30.104	12.575
1.222	1.1932	1.17067	0.976	1.141	1.018	0.896		2.479	3.141	12.037	30.442	30.25	12.644
1.224	1.1776	1.18447	0.994	0.885	1.083	1.05		2.529	3.158	12.082	30.581	30.395	12.731
1.226	1.1504	1.19026	0.993	1.011	1.12	0.842		2.588	3.171	12.128	30.727	30.545	12.796
1.228	1.17	1.18134	0.985	1.076	1.17	0.851		2.656	3.182	12.173	30.861	30.711	12.858
1.23	1.2286	1.16398	0.973	0.883	0.957	0.944		2.708	3.199	12.219	31.004	30.857	12.938
1.232	1.147	1.14041	0.989	0.914	1.102	0.917		2.767	3.215	12.266	31.132	31.002	13.012
1.234	1.1932	1.11012	0.975	0.971	0.958	1.021		2.819	3.232	12.311	31.261	31.145	13.088
1.236	1.2012	1.12288	0.994	1.002	1.128	0.982		2.886	3.249	12.358	31.419	31.295	13.164
1.238	1.1172	1.13216	0.99	0.885	1.151	0.991		2.943	3.263	12.404	31.537	31.459	13.246
1.24	1.0904	1.1466	1.004	0.975	1.174	0.929		3	3.282	12.452	31.658	31.623	13.318
1.242	1.106	1.13811	0.99	0.899	1.23	1.067		3.047	3.293	12.499	31.795	31.798	13.407
1.244	1.1018	1.14187	0.978	1.035	1.055	0.9		3.098	3.303	12.546	31.946	31.963	13.483
1.246	1.1058	1.16745	0.977	1.091	1.032	0.908		3.156	3.319	12.593	32.107	32.119	13.557
1.248	1.1708	1.18047	0.971	0.865	1.251	0.998		3.211	3.329	12.639	32.243	32.264	13.632
1.25	1.1672	1.15905	0.976	1.025	1.071	0.995		3.278	3.348	12.686	32.37	32.45	13.72
1.252	1.1972	1.11443	0.97	1.009	0.989	1.05		3.337	3.362	12.733	32.53	32.599	13.797
1.254	1.1372	1.09539	0.973	0.915	1.103	0.885		3.393	3.37	12.78	32.667	32.743	13.883
1.256	1.1374	1.05321	0.964	1.112	1.028	0.848		3.448	3.379	12.827	32.81	32.893	13.954
1.258	1.1448	1.04132	0.989	0.877	1.006	1.211		3.5	3.392	12.875	32.958	33.045	14.034
1.26	1.1046	0.99853	0.963	0.951	0.957	1.036		3.571	3.41	12.922	33.093	33.2	14.121
1.262	1.0602	0.9929	1.003	1.063	1.115	0.897		3.619	3.422	12.971	33.248	33.357	14.21
1.264	1.035	0.99897	0.964	0.996	1.117	1.12		3.681	3.438	13.019	33.395	33.523	14.295
1.266	1.1008	1.0443	0.968	0.866	1.152	1.049		3.728	3.457	13.067	33.517	33.681	14.385
1.268	1.0716	1.05161	0.993	0.856	1.06	0.933		3.785	3.471	13.116	33.667	33.848	14.466
1.27	1.1558	1.11001	0.978	1.119	1.183	0.807		3.837	3.487	13.165	33.81	34.012	14.545
1.272	1.1308	1.08899	0.958	1.028	1.015	1.039		3.904	3.494	13.213	33.959	34.183	14.624
1.274	1.1602	1.07027	0.98	0.949	1.068	0.847		3.965	3.509	13.261	34.125	34.332	14.701
1.276	1.055	1.06153	0.974	1.153	1.122	0.855		4.028	3.52	13.31	34.278	34.496	14.773
1.278	1.0912	1.04391	0.972	0.912	1.03	1.074		4.074	3.529	13.359	34.432	34.664	14.848
1.28	0.9658	1.07867	0.976	0.946	1.071	0.916		4.128	3.545	13.408	34.564	34.816	14.937
1.282	1.0448	1.10433	0.967	0.869	1.161	1.045		4.187	3.557	13.457	34.711	34.998	15.028
1.284	0.9954	1.11452	0.979	1.002	1.015	0.943		4.231	3.573	13.506	34.851	35.164	15.104
1.286	1.0314	1.0867	0.988	0.962	1.03	0.875		4.295	3.588	13.557	35.01	35.327	15.188
1.288	1.017	1.08508	0.978	0.928	0.972	0.905		4.349	3.607	13.607	35.151	35.471	15.269
1.29	1.1448	1.05994	0.961	1.03	1.03	0.978		4.401	3.626	13.656	35.296	35.627	15.34
1.292	1.0812	1.06377	0.983	1.051	1.069	0.877		4.459	3.644	13.707	35.462	35.785	15.426
1.294	1.1312	1.07874	0.983	1.011	0.944	1.101		4.522	3.66	13.757	35.616	35.955	15.514
1.296	1.1732	1.14086	0.983	0.966	1.099	0.947		4.589	3.675	13.808	35.78	36.101	15.598
1.298	1.149	1.16388	0.974	1.169	1.005	1.041		4.638	3.686	13.859	35.939	36.263	15.695
1.3	1.0964	1.14414	0.974	0.99	1.219	0.781		4.711	3.695	13.91	36.101	36.442	15.773
1.302	1.1106	1.15852	0.986	0.993	1.131	0.992		4.777	3.705	13.96	36.263	36.629	15.851
1.304	1.128	1.18169	0.981	1.068	1.116	0.808		4.829	3.721	14.013	36.434	36.8	15.932
1.306	1.1102	1.19355	0.983	1.118	1.136	1.028		4.885	3.741	14.064	36.617	36.973	16.013
1.308	1.1412	1.19201	0.971	0.93	1.014	1.036		4.952	3.762	14.115	36.769	37.138	16.111
1.31	1.1176	1.17978	0.964	0.927	1.189	1.043		5.021	3.778	14.166	36.903	37.319	16.197
1.312	1.1416	1.16913	0.98	1.031	0.954	1.05		5.084	3.794	14.218	37.059	37.503	16.297
1.314	1.1246	1.1701	0.985	1.046	1.046	0.995		5.139	3.805	14.27	37.228	37.645	16.377
1.316	1.1108	1.17218	0.984	1.031	1.137	0.94		5.2	3.822	14.323	37.394	37.836	16.469
1.318	1.0736	1.1818	0.97	0.887	0.957	0.906		5.267	3.839	14.375	37.553	38.005	16.567
1.32	1.1378	1.18677	0.981	0.954	0.972	0.934		5.333	3.861	14.427	37.712	38.152	16.637
1.322	1.0774	1.1852	0.976	0.87	1.062	0.869		5.386	3.883	14.48	37.848	38.333	16.723
1.324	1.0674	1.19691	0.984	0.96	1.123	0.856		5.451	3.901	14.533	38.001	38.507	16.806
1.326	1.0306	1.21491	0.973	0.998	1.253	0.956		5.511	3.913	14.586	38.161	38.695	16.89
1.328	1.011	1.21519	0.982	1.006	1.128	0.984		5.563	3.929	14.639	38.33	38.884	16.985
1.33	0.9906	1.19829	0.995	0.992	1.171	0.859		5.624	3.943	14.693	38.486	39.072	17.048
1.332	0.9878	1.15061	0.981	1.041	1.156	0.856		5.678	3.966	14.747	38.652	39.269	17.136
1.334	0.9652	1.128	0.97	1.101	1.181	1.036		5.732	3.982	14.8	38.832	39.452	17.233
1.336	0.982	1.14174	0.97	1.069	1.04	0.983		5.795	3.996	14.853	39.008	39.65	17.324
1.338	1.0284	1.14471	0.972	1.071	1.157	1.03		5.845	4.01	14.907	39.206	39.832	17.416
1.34	0.9956	1.17033	0.974	1.119	0.966	0.997		5.906	4.028	14.961	39.365	39.996	17.509
1.342	1.0158	1.16045	0.981	0.906	0.935	0.793		5.963	4.044	15.015	39.53	40.15	17.596
1.344	1.039	1.14378	0.986	1.039	1.022	1.171		6.026	4.059	15.07	39.705	40.317	17.688
1.346	1.0196	1.11332	0.99	0.952	1.16	0.898		6.089	4.073	15.125	39.869	40.507	17.788
1.348	0.9712	1.1069	0.986	1.022	0.943	0.836		6.14	4.087	15.18	40.028	40.683	17.869
1.35	0.9588	1.06366	0.986	0.946	1.153	0.903		6.207	4.103	15.236	40.213	40.867	17.951
1.352	0.9944	1.10737	0.982	0.977	0.965	1.009		6.256	4.127	15.291	40.362	41.041	18.042
1.354	0.9722	1.12279	0.974	1.018	1.013	0.937		6.313	4.147	15.346	40.522	41.214	18.143
1.356	0.9662	1.12958	0.958	0.999	1.054	0.905		6.37	4.164	15.401	40.71	41.382	18.224
1.358	0.9604	1.10533	0.999	0.946	0.891	0.961		6.434	4.175	15.456	40.88	41.562	18.306
1.36	1.005	1.08136	0.97	1.015	1.031	0.811		6.492	4.189	15.513	41.04	41.712	18.4
1.362	0.9668	1.11299	0.972	0.979	1.105	0.76		6.544	4.209	15.568	41.214	41.904	18.47
1.364	0.9484	1.10396	0.978	0.811	1.053	0.982		6.604	4.226	15.624	41.373	42.078	18.565
1.366	1.046	1.07291	0.987	1.099	1.104	0.95		6.671	4.244	15.68	41.531	42.273	18.655
1.368	1.1404	1.06921	0.982	1.112	1.128	0.918		6.725	4.258	15.737	41.723	42.457	18.746
1.37	1.1152	1.05004	0.981	0.924	1.12	0.992		6.79	4.272	15.794	41.903	42.664	18.844
1.372	1.1126	1.04802	0.98	1.046	1.041	0.826		6.877	4.289	15.85	42.066	42.855	18.937
1.374	1.132	1.02959	0.986	0.994	0.897	0.881		6.943	4.304	15.908	42.253	43.024	19.019
1.376	1.0228	1.02951	0.979	1.018	0.991	0.879		6.999	4.322	15.965	42.42	43.19	19.103
1.378	0.9604	1.00809	0.983	0.935	0.983	0.8		7.062	4.334	16.023	42.588	43.356	19.187
1.38	0.9112	0.99946	0.992	0.911	1.162	0.93		7.122	4.352	16.08	42.762	43.547	19.277
1.382	0.9236	1.01807	0.992	1.084	1.122	1.117		7.181	4.373	16.139	42.945	43.761	19.382
1.384	0.9362	1.01334	0.99	1.044	1.054	0.935		7.23	4.385	16.197	43.126	43.958	19.48
1.386	0.958	1.03034	0.992	0.966	1.067	1.045		7.285	4.398	16.256	43.306	44.124	19.58
1.388	0.9582	1.02931	0.981	1.006	1.075	1.023		7.352	4.411	16.315	43.479	44.333	19.68
1.39	1.0256	1.01389	0.985	1.003	0.903	0.936		7.409	4.426	16.373	43.656	44.503	19.777
1.392	0.9926	1.00942	0.996	0.948	1.148	0.877		7.479	4.438	16.432	43.83	44.688	19.881
1.394	1.032	1.00129	0.993	1.045	1.071	0.958		7.536	4.454	16.492	44.007	44.89	19.959
1.396	1.0322	1.01832	0.988	0.968	1.036	1.076		7.602	4.473	16.552	44.198	45.079	20.068
1.398	1.0174	1.0016	0.988	1.023	1.075	1.073		7.666	4.49	16.61	44.381	45.259	20.184
1.4	0.9456	1.00504	0.992	1.077	0.989	0.867		7.724	4.505	16.67	44.559	45.46	20.277
1.402	0.9848	0.98855	0.974	0.981	1.079	0.984		7.795	4.525	16.73	44.754	45.644	20.369
1.404	0.9518	0.97647	0.996	1.097	1.019	1.037		7.845	4.547	16.79	44.951	45.825	20.467
1.406	0.9698	0.95452	1	0.991	1.12	1.189		7.901	4.558	16.85	45.148	46.033	20.606
1.408	1.0024	0.95587	0.974	1.003	0.972	1.122		7.974	4.569	16.91	45.311	46.228	20.71
1.41	1.0384	0.95056	0.988	1.006	1.031	0.846		8.042	4.593	16.971	45.505	46.41	20.812
1.412	1.015	0.96769	0.999	0.972	1.018	0.907		8.117	4.606	17.032	45.686	46.615	20.896
1.414	1.0736	0.94788	0.988	0.908	1.061	0.931		8.176	4.616	17.093	45.862	46.789	21
1.416	1.1056	0.94335	0.991	1.109	1.048	0.821		8.239	4.634	17.154	46.052	46.994	21.095
1.418	1.1114	0.91806	0.984	1.015	0.944	0.854		8.305	4.648	17.215	46.245	47.17	21.18
1.42	1.1174	0.89474	0.985	0.885	1.007	0.977		8.401	4.66	17.277	46.425	47.349	21.273
1.422	1.1178	0.8729	0.985	1.064	0.918	1.162		8.471	4.673	17.338	46.602	47.541	21.394
1.424	1.0536	0.83719	1.004	1.011	0.931	0.954		8.537	4.689	17.4	46.818	47.69	21.502
1.426	0.9954	0.85725	0.998	1.053	0.913	0.978		8.595	4.705	17.463	46.999	47.875	21.605
1.428	0.9836	0.86457	0.988	1.076	0.976	1.002		8.664	4.72	17.525	47.195	48.061	21.704
1.43	1.0324	0.86908	1.003	1.107	1.063	0.884		8.723	4.733	17.588	47.397	48.254	21.817
1.432	1.0468	0.90712	0.996	1.035	1.084	1.049		8.796	4.746	17.651	47.607	48.465	21.913
1.434	1.0782	0.92312	0.987	1.047	0.933	1.011		8.869	4.762	17.713	47.817	48.648	22.026
1.436	1.0812	0.94078	0.982	1.049	1.014	0.886		8.949	4.777	17.776	48.012	48.841	22.123
1.438	1.064	0.94462	1.006	1.016	0.932	1.084		9.013	4.79	17.839	48.205	49.011	22.234
1.44	1.0154	0.97989	0.993	1.087	0.989	1.02		9.08	4.802	17.903	48.415	49.206	22.345
1.442	1.0296	1.02783	0.994	0.966	1.045	1.026		9.151	4.825	17.967	48.596	49.398	22.464
1.444	1.0292	1.02632	1.005	0.954	1.12	0.798		9.208	4.839	18.031	48.782	49.619	22.565
1.446	1.0574	1.06837	1.005	1.034	0.995	1.02		9.29	4.854	18.096	48.975	49.827	22.651
1.448	1.0436	1.07324	0.967	0.983	1.09	0.94		9.364	4.873	18.159	49.2	50.016	22.771
1.45	1.0576	1.06796	0.979	0.98	1.043	1.066		9.428	4.89	18.222	49.374	50.233	22.872
1.452	1.0464	1.07779	1.005	1.006	0.919	0.84		9.501	4.912	18.287	49.559	50.411	22.985
1.454	1.0434	1.06984	1.004	1.004	0.878	0.795		9.569	4.938	18.352	49.761	50.601	23.083
1.456	1.0128	1.1022	0.99	1.011	0.996	0.887		9.64	4.954	18.417	49.953	50.789	23.169
1.458	1.0708	1.08836	1.003	0.979	1.056	1.021		9.719	4.972	18.483	50.161	50.979	23.265
1.46	1.0378	1.08	1.007	1.12	0.962	0.925		9.785	4.991	18.548	50.363	51.178	23.383
1.462	1.0296	1.07762	1.007	1.04	0.931	0.914		9.857	5.014	18.615	50.574	51.375	23.491
1.464	0.9746	1.0586	1.007	1.071	0.938	0.894		9.934	5.025	18.681	50.79	51.562	23.588
1.466	0.9992	1.05169	1.017	1.068	1.006	0.816		9.996	5.042	18.748	50.997	51.751	23.684
1.468	0.9388	1.05644	1.007	0.999	1.051	0.915		0.063	5.065	18.816	51.216	51.956	23.782
1.47	0.9202	1.0293	1.019	1.057	1.006	0.828		0.126	5.09	18.883	51.421	52.156	23.883
1.472	0.9554	1.00035	1.005	1.102	1.012	0.935		0.195	5.104	18.95	51.628	52.366	23.973
1.474	0.964	0.96665	1.001	1.066	0.977	1.057		0.256	5.114	19.018	51.841	52.564	24.084
1.476	0.9316	0.93951	1.012	1.199	1.054	0.83		0.323	5.13	19.085	52.087	52.772	24.2
1.478	0.932	0.91786	1.007	1.069	0.883	0.91		0.393	5.143	19.153	52.306	52.955	24.305
1.48	0.9538	0.90448	1.023	1.108	0.987	0.825		0.449	5.167	19.222	52.528	53.147	24.401
1.482	0.9	0.89398	1.007	0.961	1.003	0.889		0.514	5.182	19.291	52.732	53.363	24.483
1.484	0.8948	0.89971	1.006	1.093	0.917	0.887		0.587	5.197	19.358	52.939	53.566	24.604
1.486	0.9056	0.89898	1.016	1.072	0.961	0.893		0.651	5.21	19.427	53.164	53.741	24.703
1.488	0.9428	0.89827	1.013	1.133	1.097	1.029		0.708	5.226	19.496	53.403	53.951	24.799
1.49	0.9536	0.9042	1.026	1.103	0.942	1.051		0.779	5.248	19.566	53.63	54.176	24.93
1.492	0.9512	0.90373	1.015	0.972	1.132	0.926		0.842	5.263	19.636	53.848	54.379	25.045
1.494	0.9884	0.89868	1.022	0.923	1.042	1.158		0.925	5.274	19.706	54.042	54.601	25.174
1.496	1.046	0.87706	1.01	1.016	0.966	0.945		0.992	5.292	19.776	54.235	54.824	25.294
1.498	1.0612	0.88555	1.022	1.009	0.941	0.991		1.049	5.305	19.846	54.451	55.009	25.403
1.5	1.069	0.91548	1.028	1.111	0.961	0.884		1.142	5.319	19.918	54.674	55.216	25.518
1.502	1.0668	0.93048	0.998	1.09	0.941	1.002		1.233	5.337	19.987	54.88	55.399	25.626
1.504	1.0872	0.92542	1.017	0.983	1.037	1.103		1.311	5.353	20.058	55.119	55.617	25.748
1.506	1.0374	0.92124	1.032	0.945	1.034	1.004		1.375	5.375	20.129	55.322	55.827	25.871
1.508	0.9932	0.89231	1.031	1.086	1.005	0.946		1.45	5.394	20.202	55.523	56.06	25.992
1.51	1.0086	0.89575	1.005	0.98	1.056	0.864		1.528	5.411	20.273	55.761	56.275	26.101
1.512	1.0192	0.91478	1.009	1.169	0.955	0.917		1.599	5.423	20.344	55.974	56.49	26.208
1.514	0.9754	0.8895	1.017	1.019	1.001	0.891		1.674	5.438	20.415	56.213	56.698	26.316
1.516	0.9906	0.88068	1.031	0.968	0.923	0.936		1.753	5.455	20.488	56.432	56.88	26.428
1.518	0.9958	0.85644	1.027	0.938	1.018	0.894		1.818	5.475	20.562	56.629	57.11	26.53
1.52	1.0158	0.84645	1.032	0.958	0.976	1.049		1.889	5.487	20.634	56.831	57.316	26.657
1.522	1.0134	0.87041	1.034	1.017	0.986	1.101		1.97	5.509	20.709	57.05	57.521	26.777
1.524	0.9984	0.85047	1.016	1.094	0.878	0.965		2.052	5.524	20.781	57.273	57.719	26.904
1.526	0.9982	0.85982	1.019	0.994	0.981	1.095		2.122	5.539	20.854	57.492	57.936	27.043
1.528	1.0232	0.85367	1.018	1.092	1.035	0.883		2.196	5.564	20.928	57.719	58.154	27.15
1.53	0.96	0.81928	1.038	0.994	1.037	0.896		2.277	5.574	21.002	57.95	58.366	27.269
1.532	1.0024	0.8069	1.02	1.013	0.982	1.032		2.345	5.591	21.076	58.172	58.587	27.382
1.534	1.0224	0.81037	1.02	1.131	1.053	0.953		2.42	5.601	21.15	58.396	58.813	27.511
1.536	1.0196	0.84384	1.025	1.072	0.956	1.004		2.492	5.612	21.224	58.649	59.018	27.62
1.538	0.9722	0.85263	1.034	1.018	1.022	0.932		2.579	5.632	21.3	58.855	59.254	27.751
1.54	0.9824	0.87578	1.025	1.071	0.976	1.014		2.654	5.65	21.374	59.086	59.452	27.865
1.542	0.9304	0.86511	1.035	1.081	1.008	0.913		2.728	5.662	21.45	59.34	59.691	27.992
1.544	0.933	0.86972	1.032	1.014	0.963	0.956		2.794	5.678	21.526	59.575	59.896	28.107
1.546	0.9252	0.88467	1.027	0.977	1.02	0.87		2.858	5.699	21.602	59.791	60.124	28.211
1.548	0.923	0.91845	1.035	1.094	1.098	0.822		2.935	5.717	21.678	60.031	60.347	28.321
1.55	0.9328	0.90843	1.026	1.142	1.045	0.986		3.021	5.738	21.754	60.273	60.601	28.44
1.552	0.9768	0.91963	1.046	1.012	0.953	1.028		3.088	5.751	21.831	60.514	60.808	28.567
1.554	0.979	0.92843	1.024	1.162	0.988	0.854		3.151	5.767	21.908	60.751	61.042	28.681
1.556	0.9836	0.94623	1.016	1.045	1.036	1.008		3.229	5.788	21.985	60.999	61.255	28.803
1.558	1.0128	0.96949	1.034	0.996	1.122	1.013		3.309	5.805	22.061	61.236	61.518	28.934
1.56	1.0608	0.96595	1.025	0.964	1.073	1.025		3.385	5.822	22.138	61.452	61.758	29.062
1.562	1.0006	0.9876	1.029	1.079	0.962	0.882		3.471	5.846	22.215	61.696	61.995	29.185
1.564	0.9838	0.99848	1.036	1.084	0.872	0.85		3.558	5.874	22.294	61.929	62.193	29.282
1.566	0.9454	0.98184	1.047	1.098	1.027	0.958		3.637	5.882	22.372	62.17	62.407	29.408
1.568	0.9856	0.96854	1.045	1.046	1.037	0.897		3.701	5.898	22.451	62.423	62.637	29.522
1.57	0.9518	0.97481	1.039	1.051	1.006	0.983		3.772	5.92	22.53	62.657	62.885	29.655
1.572	0.9734	0.96336	1.036	1.015	1.098	1.098		3.849	5.936	22.609	62.899	63.1	29.772
1.574	0.9878	0.94772	1.05	1.099	1.091	0.927		3.939	5.967	22.689	63.143	63.376	29.92
1.576	1.0022	0.95997	1.053	0.945	1.047	0.939		4.016	5.981	22.769	63.373	63.619	30.032
1.578	0.9498	0.96248	1.032	1.028	0.926	0.973		4.09	5.998	22.849	63.596	63.854	30.158
1.58	0.9402	0.94272	1.027	0.94	1.062	0.978		4.161	6.017	22.928	63.826	64.083	30.291
1.582	0.945	0.95446	1.046	0.986	1.096	0.983		4.24	6.034	23.007	64.046	64.317	30.418
1.584	0.9542	0.9338	1.044	1.22	1.057	0.793		4.33	6.058	23.089	64.315	64.592	30.534
1.586	0.9634	0.92698	1.043	0.965	1.05	1.064		4.404	6.079	23.17	64.565	64.825	30.657
1.588	0.9634	0.91417	1.034	0.987	1.048	0.939		4.474	6.087	23.25	64.793	65.053	30.788
1.59	0.933	0.90544	1.036	1.021	1.069	0.823		4.561	6.114	23.332	65.018	65.318	30.891
1.592	0.9586	0.91386	1.039	1.143	1.054	0.935		4.634	6.134	23.412	65.29	65.566	31.016
1.594	0.9306	0.94086	1.039	1.016	0.915	0.918		4.709	6.148	23.493	65.543	65.793	31.149
1.596	0.9282	0.95484	1.032	1.093	0.909	0.994		4.794	6.162	23.574	65.791	66.009	31.277
1.598	0.951	0.93684	1.051	1.135	1.059	0.977		4.862	6.186	23.656	66.039	66.242	31.401
1.6	0.9718	0.96008	1.057	1.104	1.032	0.876		4.938	6.213	23.74	66.316	66.492	31.518
1.602	0.9532	0.95393	1.049	1.025	1.045	0.965		5.023	6.232	23.823	66.575	66.753	31.64
1.604	0.9602	0.97738	1.038	1.063	1.055	0.893		5.098	6.247	23.905	66.825	66.993	31.772
1.606	0.9284	0.99567	1.05	1.064	1.048	0.918		5.182	6.265	23.989	67.072	67.245	31.891
1.608	0.9552	0.99573	1.043	0.959	0.923	1.042		5.26	6.283	24.072	67.312	67.48	32.027
1.61	0.9598	0.98801	1.046	0.992	1.067	0.921		5.325	6.308	24.155	67.537	67.72	32.161
1.612	0.9688	1.00817	1.037	1.186	1.021	0.835		5.421	6.327	24.239	67.811	67.981	32.28
1.614	0.9396	1.01855	1.041	0.983	1.147	0.986		5.508	6.344	24.322	68.073	68.221	32.405
1.616	0.9824	1.03799	1.044	1.031	1.051	0.886		5.587	6.369	24.406	68.322	68.483	32.536
1.618	0.964	1.02257	1.04	0.935	0.943	1.133		5.655	6.399	24.49	68.566	68.736	32.676
1.62	0.966	1.03583	1.047	1.065	1.084	0.902		5.736	6.419	24.574	68.797	68.976	32.809
1.622	0.9146	1.07672	1.038	1.031	0.954	0.921		5.818	6.438	24.659	69.049	69.235	32.939
1.624	0.9548	1.076	1.041	1.126	1.006	0.919		5.913	6.464	24.744	69.305	69.473	33.065
1.626	0.95	1.04361	1.061	1.03	1.038	0.882		5.984	6.478	24.829	69.587	69.728	33.194
1.628	0.9164	1.04336	1.034	1.016	0.993	1.037		6.053	6.505	24.915	69.842	69.97	33.319
1.63	0.903	1.04176	1.049	1.056	1.017	0.905		6.128	6.524	25	70.091	70.227	33.454
1.632	0.899	1.05431	1.043	1.095	0.977	0.971		6.222	6.548	25.085	70.36	70.463	33.594
1.634	0.9428	1.0675	1.045	0.917	1.066	1.26		6.296	6.577	25.171	70.608	70.727	33.749
1.636	0.982	1.04767	1.071	0.991	1.018	0.98		6.369	6.596	25.258	70.841	70.986	33.9
1.638	1.0058	1.02919	1.053	1.007	0.996	0.896		6.453	6.614	25.346	71.076	71.223	34.035
1.64	0.984	1.0044	1.043	1.081	1.111	1.129		6.549	6.644	25.434	71.331	71.509	34.172
1.642	1.0474	1.00551	1.041	1.014	1.112	0.999		6.648	6.664	25.52	71.607	71.761	34.324
1.644	0.9968	0.97286	1.042	1.076	0.996	0.843		6.735	6.681	25.607	71.883	72.032	34.454
1.646	0.9312	0.96217	1.043	1.05	0.99	0.868		6.813	6.706	25.694	72.138	72.277	34.566
1.648	0.92	0.95074	1.038	1.014	1.063	0.892		6.901	6.732	25.781	72.412	72.545	34.7
1.65	0.9934	0.94903	1.053	0.974	1.083	0.95		6.97	6.755	25.868	72.66	72.818	34.829
1.652	0.9974	0.94501	1.049	1.136	1.133	1.153		7.057	6.77	25.956	72.918	73.1	34.996
1.654	1.0444	0.93083	1.057	0.962	1.16	0.965		7.15	6.787	26.046	73.178	73.371	35.138
1.656	1.1	0.91638	1.049	1.034	0.885	0.864		7.245	6.805	26.134	73.43	73.645	35.26
1.658	1.0998	0.9158	1.058	1.058	1.087	0.881		7.344	6.833	26.223	73.691	73.901	35.389
1.66	1.0652	0.91622	1.052	1.007	0.992	0.991		7.45	6.849	26.313	73.984	74.158	35.529
1.662	1.0606	0.90978	1.052	1.012	0.92	0.988		7.539	6.872	26.402	74.23	74.418	35.667
1.664	1.0304	0.92203	1.059	1.032	1.017	1.091		7.626	6.891	26.493	74.496	74.65	35.812
1.666	0.9622	0.92306	1.055	1.051	1.069	1.003		7.721	6.909	26.583	74.756	74.929	35.971
1.668	0.9598	0.94037	1.059	0.99	1.016	0.812		7.808	6.929	26.674	75.038	75.192	36.093
1.67	0.9638	0.95523	1.05	1.127	1.068	0.875		7.888	6.949	26.764	75.292	75.463	36.223
1.672	0.9678	0.95208	1.044	1.047	1.007	1.067		7.973	6.968	26.855	75.572	75.728	36.366
1.674	0.98	0.93336	1.058	1.059	1.012	1.007		8.054	6.993	26.945	75.858	75.992	36.509
1.676	1.0012	0.91668	1.041	1.097	1.039	0.972		8.153	7.012	27.036	76.126	76.261	36.66
1.678	1.0114	0.93051	1.046	1.007	1.065	0.944		8.242	7.031	27.127	76.395	76.529	36.811
1.68	0.982	0.9507	1.053	0.969	1.005	0.974		8.34	7.059	27.218	76.659	76.803	36.956
1.682	0.9754	0.96106	1.046	1.067	1.046	0.888		8.425	7.076	27.309	76.918	77.068	37.084
1.684	0.9212	0.96678	1.049	0.932	0.953	1.065		8.513	7.104	27.401	77.186	77.331	37.222
1.686	0.9726	0.96182	1.041	1.084	1.123	1.069		8.584	7.131	27.492	77.455	77.623	37.394
1.688	0.997	0.98359	1.055	0.974	1.013	1.009		8.679	7.152	27.584	77.745	77.897	37.538
1.69	1.0318	0.98665	1.05	1.082	1.025	1.013		8.777	7.172	27.677	78.013	78.178	37.692
1.692	1.0334	0.98648	1.055	1.008	0.987	0.947		8.876	7.199	27.77	78.289	78.436	37.834
1.694	1.0622	0.95945	1.045	1.127	1.002	1.096		8.973	7.222	27.863	78.575	78.684	37.999
1.696	1.0492	0.95804	1.051	0.897	1.007	0.88		9.078	7.24	27.956	78.846	78.982	38.148
1.698	1.022	0.97074	1.049	0.962	1.015	1.016		9.165	7.256	28.049	79.081	79.237	38.282
1.7	1.0622	0.95704	1.046	1.002	0.957	0.826		9.259	7.27	28.142	79.341	79.501	38.429
1.702	1.0376	0.95754	1.047	0.975	1.042	1.005		9.353	7.287	28.235	79.609	79.758	38.566
1.704	1.0414	0.95458	1.05	0.991	1.008	1.015		9.463	7.32	28.329	79.883	80.037	38.716
1.706	1.0228	0.963	1.045	1.08	1.002	1.025		9.566	7.344	28.423	80.155	80.313	38.867
1.708	1.0386	0.96214	1.047	1.067	0.958	1.078		9.65	7.373	28.518	80.443	80.598	39.03
1.71	1.0096	0.97821	1.06	0.952	0.984	0.822		9.74	7.396	28.612	80.703	80.834	39.172
1.712	1.0516	0.97889	1.062	1.142	1.027	1.104		9.842	7.425	28.708	81.014	81.108	39.331
1.714	1.0474	0.96719	1.052	0.924	1.076	0.868		9.945	7.44	28.804	81.277	81.404	39.484
1.716	1.041	0.99698	1.037	1.074	1.126	1.001		0.043	7.462	28.899	81.545	81.709	39.625
1.718	0.9968	0.97987	1.047	1.037	1.12	0.962		0.147	7.483	28.993	81.856	82.001	39.761
1.72	0.9726	0.98104	1.036	1.045	1	0.966		0.245	7.502	29.088	82.138	82.301	39.92
1.722	0.9364	0.99266	1.048	1.022	0.984	1.055		0.321	7.524	29.183	82.42	82.592	40.08
1.724	0.9518	0.99404	1.058	1.064	0.961	0.919		0.418	7.559	29.28	82.707	82.848	40.227
1.726	0.9202	0.99262	1.046	1.017	0.935	1.02		0.503	7.588	29.376	83.002	83.098	40.375
1.728	0.93	0.97532	1.049	1.056	1.052	0.896		0.592	7.605	29.473	83.276	83.383	40.533
1.73	0.9336	0.95284	1.039	1.077	0.978	1.033		0.678	7.628	29.569	83.575	83.667	40.688
1.732	0.9726	0.93317	1.027	0.962	1.061	0.994		0.763	7.655	29.664	83.855	83.932	40.841
1.734	0.9256	0.91201	1.038	1.075	1.031	0.968		0.866	7.679	29.76	84.125	84.249	40.995
1.736	0.949	0.93431	1.043	0.982	1.039	1.146		0.965	7.702	29.857	84.442	84.519	41.17
1.738	0.9488	0.9693	1.057	1.01	1.05	1.006		1.054	7.725	29.954	84.706	84.822	41.344
1.74	0.9272	0.97869	1.041	1.041	1.031	1.051		1.141	7.743	30.052	84.996	85.098	41.49
1.742	0.9072	0.98251	1.058	0.975	1.136	1.084		1.232	7.766	30.15	85.273	85.408	41.663
1.744	0.9476	0.98355	1.055	1.063	1.06	0.969		1.318	7.79	30.25	85.565	85.719	41.837
1.746	0.9762	0.96527	1.045	1.017	1.007	0.913		1.414	7.809	30.348	85.885	86.025	41.985
1.748	0.9914	0.9444	1.042	1.002	1.182	1.089		1.506	7.834	30.446	86.136	86.34	42.14
1.75	1.018	0.9277	1.039	1.169	0.976	1.11		1.611	7.856	30.545	86.446	86.643	42.327
1.752	1.0234	0.92262	1.057	1.137	1.107	0.872		1.719	7.878	30.644	86.79	86.924	42.477
1.754	1.0156	0.92416	1.037	1.008	0.985	0.976		1.812	7.905	30.742	87.091	87.213	42.621
1.756	1.0188	0.95534	1.052	1.082	1.012	0.874		1.917	7.92	30.842	87.39	87.52	42.77
1.758	1.0222	0.95646	1.043	0.994	1.096	0.924		2.01	7.953	30.942	87.675	87.828	42.918
1.76	1.0522	0.95087	1.041	1.172	1.113	0.981		2.111	7.985	31.041	87.996	88.133	43.067
1.762	1.0366	0.97478	1.049	1.012	1.117	0.815		2.217	8.003	31.141	88.318	88.445	43.219
1.764	1.0456	1.00006	1.047	1.065	1.033	0.889		2.327	8.033	31.242	88.602	88.768	43.352
1.766	1.0112	1.00693	1.047	1.099	0.935	0.962		2.431	8.061	31.342	88.917	89.046	43.507
1.768	0.992	1.02393	1.033	1.106	1.012	0.833		2.537	8.08	31.442	89.239	89.345	43.647
1.77	0.9724	1.04007	1.039	1.039	1.039	0.981		2.628	8.1	31.543	89.55	89.615	43.794
1.772	1.0038	1.0355	1.042	1.088	1.033	0.944		2.721	8.118	31.643	89.87	89.949	43.96
1.774	0.9904	1.02816	1.032	1.011	0.972	0.931		2.819	8.142	31.743	90.164	90.211	44.114
1.776	1.0274	1.02696	1.037	1.012	0.964	0.992		2.933	8.168	31.844	90.476	90.504	44.277
1.778	1.0106	1.03395	1.042	0.939	1.004	1.07		3.049	8.204	31.945	90.762	90.789	44.461
1.78	1.0028	1.05086	1.045	1.108	0.979	1.021		3.142	8.228	32.047	91.046	91.076	44.623
1.782	0.9836	1.05764	1.053	1.054	1.089	0.843		3.235	8.261	32.15	91.361	91.388	44.774
1.784	0.9908	1.05705	1.053	0.981	1.083	1.006		3.33	8.291	32.252	91.669	91.706	44.914
1.786	0.9828	1.04352	1.048	1.043	0.995	0.777		3.438	8.315	32.356	91.973	92.009	45.071
1.788	1.034	1.03082	1.044	0.932	0.992	1.001		3.539	8.343	32.459	92.267	92.322	45.218
1.79	1.0408	1.07318	1.036	1.057	1.143	0.965		3.649	8.378	32.562	92.562	92.625	45.394
1.792	1.0386	1.07122	1.058	1.071	0.985	0.884		3.764	8.406	32.666	92.885	92.947	45.54
1.794	1.0582	1.06344	1.054	0.922	1.075	0.983		3.867	8.427	32.77	93.187	93.255	45.69
1.796	1.0286	1.09481	1.028	0.952	1.028	0.891		3.975	8.451	32.873	93.45	93.574	45.858
1.798	0.9754	1.10102	1.04	1.114	1.054	0.984		4.085	8.478	32.977	93.763	93.883	46.022
1.8	0.9658	1.08712	1.05	1.036	1.08	0.848		4.189	8.502	33.082	94.077	94.187	46.173
1.802	0.9438	1.06943	1.053	1.043	1.03	0.986		4.277	8.532	33.186	94.408	94.514	46.333
1.804	0.9254	1.06089	1.046	1.025	1.16	0.833		4.379	8.563	33.291	94.705	94.852	46.48
1.806	0.9378	1.0524	1.037	1.063	1.085	0.787		4.471	8.595	33.396	95.017	95.183	46.617
1.808	0.9682	1.05682	1.048	0.983	0.974	0.968		4.58	8.624	33.501	95.332	95.494	46.767
1.81	0.95	1.06433	1.026	1.049	0.965	1.049		4.673	8.645	33.605	95.651	95.788	46.948
1.812	0.948	1.06502	1.044	1.01	0.997	0.98		4.778	8.671	33.71	95.951	96.086	47.127
1.814	0.9582	1.06464	1.038	1.048	1.069	0.918		4.883	8.696	33.816	96.283	96.413	47.276
1.816	0.972	1.06667	1.041	1.015	1.083	0.905		4.976	8.73	33.921	96.576	96.734	47.449
1.818	1	1.05133	1.023	0.941	1.127	0.946		5.079	8.764	34.027	96.89	97.07	47.604
1.82	1.0156	1.06655	1.041	1.118	1.059	0.873		5.187	8.789	34.132	97.201	97.422	47.751
1.822	1.0242	1.07168	1.026	0.983	1.082	0.937		5.299	8.811	34.238	97.527	97.748	47.91
1.824	1.0202	1.0514	1.045	1.033	0.941	1.049		5.423	8.848	34.344	97.832	98.073	48.081
1.826	1.0038	1.0308	1.035	1.034	0.979	0.916		5.523	8.873	34.45	98.165	98.345	48.259
1.828	0.9716	1.02019	1.032	1.041	0.998	0.947		5.621	8.901	34.557	98.478	98.632	48.425
1.83	0.9782	0.98973	1.031	0.975	1.02	0.988		5.729	8.923	34.663	98.792	98.979	48.598
1.832	0.9726	0.98264	1.026	0.997	1.033	0.857		5.839	8.957	34.77	99.102	99.283	48.757
1.834	0.9652	0.97655	1.031	0.94	0.992	1.027		5.94	8.988	34.877	99.41	99.61	48.914
1.836	0.9752	0.99409	1.032	1.023	1.083	0.998		6.046	9.019	34.983	99.7	99.935	49.092
1.838	0.9748	1.02194	1.044	0.969	0.948	0.953		6.15	9.043	35.091	100	100.243	49.262
1.84	0.9708	1.01681	1.033	0.985	1.024	0.977		6.259	9.062	35.2	100.332	100.557	49.43
1.842	0.9982	1.02038	1.039	0.977	0.947	1.194		6.369	9.093	35.308	100.633	100.884	49.631
1.844	1.0254	0.99171	1.038	1.032	1.017	0.957		6.474	9.114	35.417	100.951	101.199	49.826
1.846	1.0662	0.98779	1.026	1.078	1.042	1.056		6.585	9.136	35.526	101.278	101.509	50.006
1.848	1.078	0.99574	1.032	1.057	0.905	0.958		6.708	9.171	35.634	101.643	101.812	50.18
1.85	1.1032	0.99467	1.024	1.01	1.127	1.035		6.828	9.191	35.742	101.957	102.136	50.354
1.852	1.0856	0.9972	1.036	0.916	1.068	0.975		6.954	9.212	35.851	102.257	102.481	50.556
1.854	1.0696	1.01844	1.032	1	0.994	0.994		7.072	9.241	35.96	102.57	102.809	50.719
1.856	1.0348	1.01112	1.037	1.025	0.995	1.165		7.188	9.271	36.07	102.87	103.123	50.92
1.858	1.0818	1.01995	1.005	0.952	1.07	0.969		7.29	9.306	36.179	103.197	103.47	51.107
1.86	1.0286	1.00299	1.022	0.973	1.041	0.951		7.411	9.344	36.287	103.505	103.784	51.279
1.862	1.0368	1.01051	1.012	1.08	1.047	0.996		7.542	9.375	36.396	103.845	104.122	51.456
1.864	1.0448	1.0123	1.026	1.06	1.028	0.926		7.659	9.409	36.505	104.205	104.473	51.626
1.866	1.0728	1.02395	1.022	1.099	1.022	0.904		7.763	9.435	36.614	104.533	104.807	51.801
1.868	1.0366	1.02808	1.028	1.003	0.903	0.969		7.879	9.461	36.725	104.873	105.118	51.973
1.87	1.0648	1.04611	1.03	1.009	1.024	0.962		8.011	9.485	36.836	105.208	105.424	52.144
1.872	1.071	1.05776	1.03	1.03	0.937	1.058		8.136	9.504	36.947	105.525	105.739	52.339
1.874	1.0388	1.06082	1.034	1.13	1.002	1.066		8.254	9.532	37.059	105.886	106.055	52.532
1.876	0.983	1.0767	1.027	1.009	0.977	1.002		8.368	9.571	37.171	106.233	106.379	52.723
1.878	0.979	1.07258	1.025	0.969	0.989	0.948		8.478	9.603	37.281	106.557	106.709	52.901
1.88	0.9702	1.08246	1.02	1.088	1.079	1.038		8.577	9.637	37.393	106.878	107.04	53.081
1.882	0.973	1.07187	1.02	1.1	1.054	1.057		8.687	9.662	37.504	107.259	107.384	53.281
1.884	1.0024	1.04698	1.021	1.069	1.029	0.876		8.803	9.683	37.616	107.595	107.731	53.461
1.886	1.0104	1.03526	1.022	0.912	0.972	1.057		8.92	9.709	37.728	107.931	108.06	53.641
1.888	1.0098	1.01602	1.029	1.002	0.97	0.933		9.039	9.747	37.84	108.246	108.367	53.826
1.89	1.0374	1.01112	1.026	1.031	0.931	0.891		9.157	9.774	37.954	108.599	108.704	54.003
1.892	1.0058	1.03759	1.017	1.063	1.054	1		9.274	9.808	38.066	108.943	109.028	54.168
1.894	0.9922	1.0338	1.027	1.029	0.933	0.912		9.401	9.848	38.179	109.272	109.363	54.347
1.896	1.0244	1.04548	1.029	1.047	1.027	1.026		9.51	9.875	38.293	109.626	109.68	54.535
1.898	1.006	1.03653	1.033	1.022	1.062	0.934		9.612	9.911	38.407	109.971	110.023	54.707
1.9	0.9874	1.01749	1.031	0.873	0.978	0.962		9.744	9.946	38.523	110.295	110.381	54.88
1.902	1.005	0.99152	1.026	0.97	0.993	0.88		9.859	9.968	38.637	110.595	110.704	55.047
1.904	1.0206	0.98179	1.028	1.036	1.03	0.983		9.972	0	38.751	110.961	111.063	55.239
1.906	0.999	0.98863	1.011	0.98	1.067	1.005		0.094	0.018	38.866	111.275	111.412	55.438
1.908	1.0308	0.98327	1.017	1.09	1.02	1.098		0.204	0.045	38.98	111.621	111.747	55.629
1.91	1.0384	0.98602	1.035	1.007	0.998	0.867		0.32	0.076	39.094	111.994	112.106	55.816
1.912	1.0458	1.01495	1.037	0.963	1.119	0.925		0.452	0.097	39.212	112.315	112.471	55.994
1.914	1.026	0.99225	1.012	0.986	0.975	0.933		0.574	0.125	39.327	112.657	112.82	56.17
1.916	1.027	0.96923	1.023	1.006	0.964	0.877		0.705	0.152	39.442	112.986	113.129	56.34
1.918	1.012	0.98781	1.02	0.957	0.982	1.003		0.82	0.186	39.558	113.322	113.471	56.523
1.92	0.9922	0.96661	1.029	0.993	1.06	1.113		0.929	0.223	39.674	113.652	113.811	56.731
1.922	0.979	0.97318	1.012	1.022	1.096	1.033		1.064	0.251	39.79	114.013	114.17	56.944
1.924	0.9786	0.97601	1.018	1.031	1.042	0.928		1.176	0.283	39.906	114.36	114.545	57.123
1.926	0.967	0.99523	1.018	1.1	1.023	0.887		1.281	0.307	40.022	114.72	114.912	57.303
1.928	0.9492	1.01023	1.026	1.032	0.971	0.905		1.407	0.339	40.14	115.071	115.256	57.478
1.93	0.9268	1.0251	1.015	1.035	1.06	0.966		1.512	0.368	40.257	115.442	115.607	57.657
1.932	0.9798	1.0276	1.021	0.998	0.967	1.003		1.632	0.404	40.374	115.812	115.939	57.845
1.934	0.9748	1.02311	1.018	1.045	0.952	0.947		1.742	0.438	40.492	116.154	116.267	58.041
1.936	0.9886	1.0425	1.027	0.95	0.977	1.008		1.847	0.47	40.61	116.511	116.637	58.238
1.938	0.9632	1.03834	1.026	0.991	0.978	0.972		1.983	0.5	40.729	116.816	116.95	58.422
1.94	1.0082	1.02788	1.022	1.052	1.016	0.956		2.109	0.532	40.847	117.191	117.341	58.613
1.942	0.9996	1.04217	1.015	0.987	1.009	1.088		2.224	0.557	40.965	117.556	117.65	58.82
1.944	1.0054	1.02134	1.029	0.972	1.12	0.799		2.343	0.587	41.084	117.87	118.042	59
1.946	0.9972	1.02817	1.015	1.026	1.034	0.969		2.461	0.615	41.203	118.253	118.42	59.188
1.948	1.0526	1.03753	1.048	1.118	0.957	1.058		2.597	0.649	41.324	118.619	118.754	59.372
1.95	1.0396	1.04244	1.02	1.036	1.036	0.98		2.712	0.677	41.446	119.025	119.103	59.578
1.952	1.025	1.04036	1.015	1.02	1.017	0.911		2.83	0.721	41.564	119.359	119.495	59.776
1.954	1.0246	1.03114	1.017	1.021	0.98	0.909		2.97	0.748	41.684	119.731	119.841	59.955
1.956	1.0118	1.03762	1.008	1.011	1.04	1.016		3.095	0.774	41.804	120.07	120.202	60.152
1.958	0.9622	1.04822	1.021	0.963	0.939	0.957		3.229	0.807	41.924	120.42	120.537	60.336
1.96	0.9786	1.06213	1.03	0.961	1.049	0.946		3.338	0.834	42.045	120.761	120.903	60.539
1.962	0.984	1.07428	1.016	1.105	0.967	1.043		3.448	0.873	42.166	121.15	121.266	60.736
1.964	0.9882	1.09337	1.017	0.992	1.068	0.881		3.569	0.907	42.287	121.521	121.631	60.927
1.966	0.991	1.08073	1.028	1.153	1.056	0.903		3.712	0.942	42.409	121.921	122	61.116
1.968	1.0362	1.08846	1.011	0.961	1.043	0.896		3.838	0.978	42.53	122.287	122.366	61.294
1.97	1.0128	1.08351	1.028	1.028	1.072	0.96		3.955	1.008	42.653	122.649	122.748	61.485
1.972	0.9938	1.09407	1.01	1.026	0.978	0.869		4.079	1.045	42.775	123.018	123.126	61.663
1.974	1.0294	1.07283	1.009	1.081	1.115	0.886		4.21	1.08	42.896	123.384	123.494	61.848
1.976	1.0874	1.07138	1.023	1.048	1.082	0.912		4.335	1.114	43.018	123.779	123.904	62.027
1.978	1.1002	1.07354	1.014	1.059	0.991	0.947		4.472	1.143	43.14	124.176	124.279	62.234
1.98	1.1192	1.05925	1.02	0.926	1.111	0.996		4.62	1.174	43.263	124.531	124.652	62.41
1.982	1.1262	1.05985	1.02	1.01	1.117	1.003		4.784	1.216	43.387	124.877	125.072	62.616
1.984	1.1014	1.05082	1.015	0.964	0.972	0.923		4.913	1.253	43.511	125.241	125.46	62.818
1.986	1.0694	1.03944	1.008	1.004	0.957	0.876		5.056	1.295	43.633	125.597	125.801	63.01
1.988	1.039	1.03059	1.015	0.963	1.001	1.043		5.183	1.323	43.756	125.961	126.146	63.203
1.99	1.0664	1.0092	1.013	1.002	0.989	0.904		5.31	1.35	43.88	126.318	126.522	63.413
1.992	1.0436	0.99826	1.018	1.023	1.021	0.961		5.441	1.372	44.004	126.684	126.9	63.598
1.994	1.052	0.99818	1.009	1.047	0.99	1.005		5.582	1.403	44.128	127.062	127.264	63.802
1.996	1.0734	1.00599	1	1.073	1.009	0.926		5.712	1.442	44.252	127.458	127.646	64.006
1.998	1.0684	0.99469	1.002	1.073	0.93	1.024		5.85	1.474	44.375	127.866	128	64.204
2	1.0558	0.9741	1.014	1.102	1.053	0.909		5.989	1.507	44.5	128.259	128.376	64.417
2.002	1.1226	0.98613	1.015	1.107	1.084	0.97		6.125	1.536	44.624	128.681	128.755	64.615
2.004	1.1204	0.9887	0.988	0.98	1.026	1.153		6.259	1.57	44.749	129.074	129.153	64.825
2.006	1.0962	0.98365	1.006	0.93	0.935	0.98		6.409	1.602	44.872	129.427	129.533	65.05
2.008	1.1016	0.9797	1.003	1.085	0.959	0.888		6.561	1.633	44.997	129.794	129.88	65.264
2.01	1.079	0.97135	1.007	1.088	1.005	1.011		6.706	1.66	45.122	130.194	130.245	65.465
2.012	1.0258	0.97713	0.999	1.051	1.008	1.063		6.847	1.695	45.247	130.605	130.63	65.669
2.014	0.9876	0.9978	1.005	1.059	1.041	0.905		6.975	1.723	45.372	131.001	131.021	65.887
2.016	0.9712	1.02366	1.009	1.014	0.964	0.925		7.103	1.759	45.499	131.396	131.385	66.087
2.018	0.9764	1.04334	1.005	1.065	0.984	0.932		7.225	1.791	45.625	131.785	131.75	66.283
2.02	0.9874	1.06231	1.013	1.008	0.93	0.997		7.36	1.822	45.752	132.177	132.113	66.492
2.022	0.9682	1.07956	1.008	1.005	0.995	1.048		7.473	1.865	45.879	132.556	132.454	66.698
2.024	1.008	1.0773	1.009	1.063	1.018	0.839		7.615	1.905	46.007	132.946	132.848	66.913
2.026	1.0388	1.06987	1.005	1.044	1.091	1.004		7.752	1.937	46.133	133.339	133.264	67.099
2.028	1.071	1.09249	1.012	1.062	1.007	0.862		7.882	1.965	46.261	133.746	133.662	67.303
2.03	1.0716	1.10711	1.009	1.01	0.985	1.018		8.023	2.009	46.39	134.149	134.051	67.509
2.032	1.084	1.11702	1.006	1.085	0.914	0.841		8.177	2.044	46.519	134.578	134.411	67.702
2.034	1.0634	1.10807	1.01	1.05	0.942	0.975		8.331	2.078	46.647	134.958	134.777	67.906
2.036	1.043	1.11344	1.029	1.014	1.004	0.947		8.471	2.11	46.777	135.366	135.134	68.113
2.038	1.0548	1.11886	0.998	1.11	1	1.027		8.604	2.152	46.906	135.76	135.533	68.333
2.04	1.0682	1.12081	1.012	1.008	1.123	1.043		8.718	2.196	47.036	136.171	135.929	68.549
2.042	1.0692	1.11701	1.01	0.969	0.979	0.945		8.879	2.234	47.165	136.563	136.337	68.759
2.044	1.059	1.11288	1.005	0.967	1.045	1.03		9.041	2.277	47.294	136.918	136.73	68.975
2.046	1.0528	1.11503	1.006	0.972	1.05	0.959		9.181	2.316	47.424	137.329	137.144	69.198
2.048	0.9918	1.1103	1.009	1.046	0.97	0.966		9.32	2.353	47.555	137.705	137.539	69.414
2.05	0.966	1.09877	1.003	1.017	1.034	0.882		9.44	2.391	47.685	138.096	137.92	69.607
2.052	1.0016	1.09687	1.016	1.102	0.967	1.018		9.564	2.415	47.816	138.514	138.317	69.837
2.054	1.0608	1.11027	0.999	1.103	1.003	0.9		9.689	2.447	47.947	138.943	138.711	70.027
2.056	1.0782	1.09131	1.012	1.031	1.122	0.954		9.848	2.49	48.078	139.365	139.139	70.238
2.058	1.093	1.08429	0.993	1.002	1.031	0.837		0.014	2.529	48.209	139.777	139.535	70.448
2.06	1.084	1.06709	1.005	1.07	1.014	0.925		0.163	2.56	48.339	140.175	139.947	70.624
2.062	1.0638	1.06244	1.013	1.017	1.034	1.012		0.302	2.591	48.471	140.599	140.356	70.86
2.064	1.0518	1.04415	1	1.018	0.951	0.917		0.44	2.636	48.603	140.991	140.722	71.072
2.066	1.0622	1.01885	0.997	0.956	1.047	0.97		0.58	2.671	48.735	141.373	141.126	71.277
2.068	1.0822	1.0204	0.999	0.995	1.035	0.922		0.731	2.708	48.866	141.773	141.55	71.494
2.07	1.09	1.02643	1.014	1.059	0.995	0.962		0.883	2.752	49	142.165	141.946	71.703
2.072	1.092	1.03828	0.995	0.948	1.015	1.028		1.044	2.784	49.133	142.576	142.361	71.931
2.074	1.0666	1.05284	1.006	1.013	1.001	0.942		1.196	2.816	49.265	142.965	142.758	72.141
2.076	1.0344	1.0558	1.009	1.042	0.971	1.108		1.327	2.855	49.398	143.387	143.148	72.374
2.078	1.0404	1.05535	1.004	1.011	1.018	0.988		1.479	2.887	49.533	143.786	143.537	72.614
2.08	1.0426	1.05704	1.012	0.96	1.014	0.944		1.613	2.931	49.667	144.18	143.952	72.839
2.082	1.0596	1.04259	1.014	1.064	1.038	0.863		1.765	2.964	49.802	144.579	144.358	73.045
2.084	1.0456	1.02483	1.004	0.982	0.991	0.799		1.913	2.997	49.937	145.003	144.776	73.225
2.086	1.0452	1.01261	1.004	1.006	1.025	1.014		2.067	3.029	50.072	145.384	145.175	73.432
2.088	1.043	1.0248	1.003	0.973	0.908	0.987		2.221	3.067	50.207	145.792	145.572	73.654
2.09	1.057	1.03222	1.009	1.07	0.999	1.01		2.344	3.094	50.342	146.225	145.932	73.879
2.092	1.028	1.0194	1.01	1.042	0.986	1.004		2.507	3.134	50.478	146.652	146.356	74.111
2.094	1.0356	1.03109	1.002	1.072	0.963	0.948		2.642	3.177	50.614	147.07	146.771	74.338
2.096	1.0684	1.04737	1.01	1.022	0.947	1.099		2.814	3.227	50.75	147.507	147.143	74.593
2.098	1.0516	1.05755	1.001	1.101	0.992	0.974		2.939	3.264	50.887	147.927	147.537	74.814
2.1	1.0324	1.07439	1.01	1.029	1.034	0.906		3.096	3.301	51.024	148.352	147.945	75.037
2.102	1.057	1.06865	1.009	1.007	1.002	1.019		3.243	3.337	51.161	148.786	148.384	75.245
2.104	1.067	1.08399	1.015	0.989	0.998	0.894		3.396	3.363	51.299	149.19	148.773	75.471
2.106	1.0702	1.10082	1.005	1.088	0.929	0.978		3.548	3.396	51.436	149.618	149.177	75.702
2.108	1.046	1.10532	1.009	1.054	1.054	1.038		3.688	3.436	51.575	150.083	149.569	75.926
2.11	1.0572	1.1135	1.005	1.006	1.12	0.926		3.849	3.47	51.713	150.489	150.037	76.163
2.112	1.0288	1.11529	1.001	0.933	1.025	1.005		4	3.515	51.851	150.9	150.48	76.384
2.114	1.0596	1.11562	1.02	1.013	0.911	0.906		4.152	3.559	51.989	151.291	150.887	76.596
2.116	1.0654	1.0958	1.001	0.943	1.075	1.018		4.284	3.609	52.128	151.713	151.295	76.817
2.118	1.0988	1.09462	0.991	1.042	1.021	0.975		4.454	3.651	52.268	152.098	151.723	77.065
2.12	1.0864	1.07529	1.006	1.037	1.039	0.986		4.61	3.693	52.406	152.547	152.163	77.298
2.122	1.1158	1.05143	1.01	1.017	0.972	0.879		4.78	3.725	52.545	152.98	152.574	77.518
2.124	1.0966	1.05374	1.006	1.027	0.961	0.93		4.941	3.765	52.685	153.407	152.969	77.731
2.126	1.0658	1.06023	1.002	1.029	0.946	0.92		5.089	3.804	52.825	153.832	153.378	77.954
2.128	1.0548	1.07093	1	0.996	1.014	0.831		5.251	3.841	52.966	154.251	153.794	78.15
2.13	1.0658	1.07108	1.004	0.929	0.985	0.869		5.408	3.885	53.106	154.658	154.21	78.353
2.132	1.0494	1.07005	0.986	1.037	1.044	1.01		5.56	3.927	53.244	155.086	154.642	78.59
2.134	1.0294	1.05631	1.009	1.019	1.051	0.865		5.706	3.964	53.384	155.506	155.09	78.804
2.136	1.0546	1.04328	1.025	1.111	1.058	0.888		5.864	3.997	53.527	155.959	155.538	79.02
2.138	1.0488	1.04432	1.009	0.949	1.031	1.001		6.013	4.027	53.671	156.387	155.957	79.24
2.14	1.0584	1.02655	0.988	1.074	1.067	0.951		6.167	4.065	53.811	156.821	156.438	79.484
2.142	1.0706	1.01407	0.993	1.007	0.945	1.017		6.337	4.103	53.952	157.273	156.839	79.718
2.144	1.0878	1.02326	0.997	0.936	0.968	1.034		6.488	4.139	54.093	157.683	157.257	79.97
2.146	1.0526	1.02147	1.007	1.001	1.001	0.989		6.642	4.177	54.236	158.101	157.666	80.212
2.148	1.0762	1.03323	0.997	1.088	0.991	0.96		6.822	4.212	54.377	158.55	158.108	80.449
2.15	1.064	1.04039	0.994	1.022	1.022	0.876		6.956	4.247	54.519	158.995	158.538	80.67
2.152	1.0442	1.04109	0.997	0.936	1.048	0.972		7.126	4.294	54.661	159.42	158.958	80.879
2.154	1.0308	1.04171	1.008	1.058	1.097	0.97		7.287	4.34	54.805	159.834	159.437	81.117
2.156	1.034	1.04845	0.988	0.994	0.961	0.941		7.434	4.383	54.947	160.27	159.89	81.347
2.158	1.0168	1.05147	1	0.94	1.021	0.936		7.586	4.417	55.09	160.721	160.306	81.575
2.16	1.0326	1.05015	1	1.047	1.082	0.949		7.743	4.461	55.234	161.145	160.76	81.813
2.162	1.0306	1.04164	0.992	0.989	1.047	1.002		7.888	4.501	55.377	161.583	161.228	82.045
2.164	1.0124	1.06097	1.004	0.983	1.091	1.073		8.048	4.536	55.521	162.023	161.698	82.296
2.166	1.0056	1.06676	1.008	0.961	1.072	1.033		8.209	4.582	55.667	162.436	162.152	82.575
2.168	1.015	1.04152	0.996	1.035	1.024	0.881		8.362	4.616	55.811	162.871	162.604	82.796
2.17	1.0054	1.03452	1.011	1.055	1.09	0.987		8.508	4.653	55.956	163.313	163.095	83.043
2.172	1.0186	1.02459	1.002	0.995	1.025	0.908		8.65	4.698	56.103	163.772	163.542	83.254
2.174	1.0666	1.01927	0.992	1.045	0.978	1.041		8.797	4.74	56.249	164.22	163.985	83.505
2.176	1.0846	1.01927	0.992	1.01	0.993	1.023		8.98	4.769	56.394	164.666	164.413	83.759
2.178	1.0862	1.02037	0.996	0.961	0.981	0.907		9.147	4.811	56.54	165.111	164.848	84
2.18	1.0842	1.0142	0.994	0.981	1.015	0.959		9.308	4.848	56.684	165.55	165.291	84.221
2.182	1.1104	1.0093	1.011	0.917	1.076	0.957		9.477	4.881	56.832	165.965	165.757	84.47
2.184	1.0604	1.02946	0.978	0.971	0.973	1.065		9.652	4.928	56.977	166.356	166.207	84.723
2.186	1.0586	1.02776	1.004	1.044	1.02	1.029		9.816	4.968	57.123	166.798	166.646	84.977
2.188	1.0358	1.03843	1.007	0.94	0.993	1.005		9.978	5.003	57.271	167.245	167.098	85.232
2.19	1.0168	1.04446	0.998	1.051	1	1.059		0.132	5.041	57.42	167.684	167.552	85.514
2.192	0.9792	1.04047	0.992	1.028	1.066	1.069		0.286	5.081	57.568	168.174	167.976	85.756
2.194	1.0042	1.05423	0.987	0.981	0.913	0.965		0.435	5.129	57.714	168.617	168.438	86.011
2.196	1.017	1.06531	0.993	0.99	1.024	0.945		0.59	5.161	57.862	169.039	168.86	86.262
2.198	1.0346	1.07639	0.998	1.014	0.992	0.936		0.753	5.205	58.01	169.49	169.33	86.487
2.2	1.0548	1.07355	1.005	1.014	1.071	1.005		0.914	5.245	58.158	169.95	169.779	86.759
2.202	1.0264	1.0766	1.008	0.951	1.079	0.973		1.09	5.294	58.309	170.405	170.271	86.992
2.204	1.016	1.08956	0.992	0.97	1.031	0.945		1.25	5.343	58.459	170.808	170.743	87.229
2.206	1.0104	1.08504	0.997	1	1.002	0.895		1.406	5.379	58.608	171.277	171.205	87.48
2.208	0.9882	1.09075	0.997	1.021	1.05	0.935		1.547	5.42	58.758	171.739	171.66	87.705
2.21	1.0126	1.08281	0.991	1.051	1.021	0.97		1.709	5.465	58.908	172.208	172.146	87.939
2.212	1.0314	1.06884	0.993	0.98	1.005	1.16		1.861	5.506	59.057	172.652	172.603	88.225
2.214	1.0428	1.06773	0.998	0.957	1.041	0.915		2.04	5.546	59.207	173.091	173.064	88.49
2.216	1.0528	1.06264	0.985	0.96	1.037	1.024		2.207	5.59	59.358	173.528	173.515	88.742
2.218	1.0868	1.04923	1.001	1.004	1.043	1.029		2.368	5.633	59.509	173.984	174.008	89.012
2.22	1.0406	1.02702	1.003	1.068	1.027	0.899		2.52	5.667	59.661	174.449	174.487	89.259
2.222	1.0756	1.02207	0.997	1	0.983	0.959		2.72	5.718	59.813	174.943	174.933	89.496
2.224	1.0856	1.02795	0.993	1	1.089	1.064		2.88	5.763	59.963	175.362	175.435	89.759
2.226	1.0646	1.01907	0.991	0.988	0.939	0.978		3.039	5.801	60.116	175.838	175.882	90.017
2.228	1.0554	1.0161	0.998	1.017	1.04	0.951		3.222	5.844	60.267	176.304	176.341	90.279
2.23	1.075	1.0253	1.001	0.94	0.919	0.974		3.395	5.873	60.421	176.76	176.792	90.515
2.232	1.0542	1.03039	1.003	1.016	0.964	1.002		3.568	5.917	60.574	177.188	177.22	90.784
2.234	1.0698	1.01503	0.999	1.092	1.014	1.011		3.729	5.957	60.728	177.718	177.7	91.027
2.236	1.0868	1.01022	0.997	1.041	1.055	0.933		3.893	5.999	60.882	178.184	178.151	91.307
2.238	1.0628	0.99538	0.994	0.91	0.927	0.978		4.077	6.029	61.036	178.638	178.608	91.553
2.24	1.0726	0.99557	1.002	0.966	1.041	0.951		4.254	6.07	61.19	179.079	179.076	91.799
2.242	1.0766	0.99737	1.002	1	1.063	1.007		4.424	6.115	61.344	179.536	179.571	92.062
2.244	1.0432	0.98648	1.002	0.987	1.011	1.084		4.596	6.158	61.501	179.996	180.055	92.33
2.246	1.0018	0.99224	1	1.114	1.005	0.921		4.769	6.197	61.657	180.499	180.529	92.613
2.248	1.0464	1.01151	0.991	0.987	1.124	0.912		4.938	6.24	61.811	180.973	181.018	92.845
2.25	1.0502	1.00103	0.987	0.953	1.006	1.029		5.091	6.287	61.966	181.45	181.535	93.105
2.252	1.0414	1.00821	0.986	0.923	0.941	0.988		5.259	6.337	62.121	181.878	181.977	93.355
2.254	1.0534	1.03251	0.984	1.02	0.95	0.854		5.429	6.374	62.274	182.325	182.419	93.614
2.256	1.0738	1.03381	0.992	1.06	0.974	1.069		5.626	6.417	62.429	182.827	182.885	93.869
2.258	1.0316	1.04531	1.001	0.982	1.028	1.028		5.782	6.455	62.586	183.313	183.365	94.143
2.26	1.017	1.04042	0.991	0.983	0.945	0.967		5.974	6.484	62.742	183.779	183.814	94.398
2.262	1.014	1.03642	0.99	0.919	0.957	0.986		6.122	6.527	62.899	184.221	184.277	94.684
2.264	1.0098	1.05664	0.99	1.013	1.051	1.016		6.286	6.563	63.054	184.683	184.742	94.962
2.266	1.0206	1.05208	0.994	0.997	1.067	1.014		6.446	6.617	63.213	185.174	185.257	95.207
2.268	1.0326	1.0536	0.992	0.986	0.974	0.917		6.635	6.662	63.369	185.642	185.754	95.479
2.27	1.0376	1.04308	0.992	1.018	1.006	0.849		6.8	6.707	63.527	186.128	186.207	95.71
2.272	1.0496	1.04601	1.001	1.053	1.006	0.918		6.97	6.742	63.686	186.625	186.703	95.945
2.274	1.0648	1.04589	0.981	1.024	1.053	0.881		7.154	6.794	63.843	187.094	187.186	96.198
2.276	1.0664	1.03676	0.987	0.998	0.922	1.075		7.322	6.853	64.001	187.627	187.663	96.453
2.278	1.0612	1.04708	0.994	0.961	1.008	0.944		7.505	6.883	64.159	188.085	188.127	96.734
2.28	1.0638	1.04729	0.987	0.958	0.987	0.932		7.679	6.933	64.318	188.524	188.622	96.983
2.282	1.072	1.08299	0.984	0.954	0.964	0.861		7.861	6.977	64.476	188.997	189.083	97.228
2.284	1.0452	1.09158	0.996	1.03	1.046	0.96		8.032	7.025	64.636	189.488	189.565	97.466
2.286	1.0568	1.10075	1	0.947	0.951	1.031		8.215	7.065	64.796	189.957	190.062	97.756
2.288	1.0718	1.11447	0.987	1.035	0.933	0.998		8.402	7.106	64.956	190.445	190.505	98.032
2.29	1.0678	1.10494	0.987	1.047	0.969	0.928		8.574	7.158	65.116	190.943	190.96	98.289
2.292	1.0514	1.09503	0.984	1.025	0.979	0.902		8.757	7.201	65.275	191.456	191.454	98.549
2.294	1.0832	1.08495	0.997	1.053	1.074	1.024		8.937	7.243	65.436	191.947	191.962	98.824
2.296	1.0668	1.091	0.994	1.008	1.045	1.043		9.112	7.292	65.598	192.474	192.463	99.076
2.298	1.0672	1.08484	0.987	1.068	0.974	0.979		9.313	7.333	65.759	192.975	192.956	99.377
2.3	1.0598	1.07831	0.981	1.03	1.016	1.025		9.48	7.377	65.919	193.473	193.475	99.646
2.302	1.0658	1.0637	1.002	1.017	0.966	1.024		9.659	7.426	66.081	193.987	193.94	99.941
2.304	1.0218	1.04195	0.994	1.034	0.957	0.926		9.836	7.483	66.244	194.484	194.408	100.216
2.306	1.0212	1.03514	0.98	1.028	0.98	0.942		0.02	7.526	66.407	194.995	194.889	100.462
2.308	1.0214	1.03923	0.983	1.002	1.038	1.005		0.19	7.578	66.568	195.492	195.378	100.726
2.31	1.0086	1.01396	0.978	1.019	1.049	0.922		0.347	7.628	66.729	196	195.901	101.004
2.312	1.009	1.02024	0.989	1.006	1.033	0.954		0.529	7.666	66.89	196.511	196.419	101.268
2.314	1.0292	1.00769	0.988	1.019	1.048	1.128		0.71	7.708	67.054	197.023	196.934	101.568
2.316	1.0536	1.00517	0.99	1.021	0.991	0.994		0.88	7.752	67.217	197.499	197.434	101.86
2.318	1.0442	1.01192	0.983	0.921	1.002	1.006		1.074	7.793	67.38	198.01	197.946	102.144
2.32	1.0654	0.9947	0.994	0.951	0.967	0.981		1.245	7.827	67.544	198.459	198.439	102.401
2.322	1.0506	0.98746	0.976	0.993	1.001	1.009		1.441	7.87	67.708	198.936	198.93	102.694
2.324	1.0804	0.9889	0.979	0.978	1.01	0.944		1.626	7.912	67.871	199.446	199.439	102.974
2.326	1.0536	0.98958	0.984	1.058	1.024	0.969		1.797	7.951	68.033	199.966	199.933	103.257
2.328	1.0508	0.99282	0.981	1.005	0.99	0.984		1.988	7.987	68.199	200.475	200.44	103.529
2.33	1.0534	0.98059	0.98	0.992	1.007	1.009		2.177	8.024	68.363	200.966	200.944	103.823
2.332	1.043	0.97633	0.987	0.957	1.006	0.921		2.365	8.07	68.527	201.463	201.458	104.077
2.334	1.0034	0.98997	0.987	0.966	1.004	1.009		2.543	8.12	68.693	201.95	201.972	104.361
2.336	0.994	0.99222	0.988	1.053	0.953	1.06		2.715	8.17	68.86	202.463	202.446	104.657
2.338	0.9708	1.01557	0.97	1.084	0.985	0.962		2.898	8.222	69.024	203.002	202.951	104.937
2.34	0.9774	1.02699	0.991	1.015	1.073	0.862		3.063	8.264	69.189	203.556	203.477	105.21
2.342	1.0208	1.04954	0.994	0.963	0.924	0.936		3.226	8.31	69.357	204.054	203.973	105.467
2.344	1.0308	1.04221	0.982	0.975	1.043	0.971		3.405	8.36	69.525	204.541	204.47	105.723
2.346	1.0218	1.0716	0.99	0.958	1.062	0.969		3.61	8.407	69.691	205.017	205.033	106.019
2.348	1.067	1.07742	0.984	0.973	1.027	1.023		3.8	8.45	69.859	205.526	205.55	106.305
2.35	1.0322	1.06365	0.986	1.09	1.036	0.989		3.971	8.492	70.027	206.047	206.078	106.602
2.352	1.0048	1.07455	0.99	1.007	1.02	0.889		4.144	8.546	70.196	206.61	206.616	106.86
2.354	0.9968	1.08767	0.989	0.987	1.053	0.966		4.341	8.594	70.365	207.094	207.122	107.151
2.356	0.9994	1.08249	0.991	1.016	1.002	1.059		4.516	8.645	70.534	207.636	207.653	107.437
2.358	0.9596	1.08356	0.98	0.954	1.024	1.011		4.695	8.679	70.702	208.145	208.184	107.726
2.36	0.9634	1.07311	0.979	0.971	0.998	0.997		4.855	8.731	70.871	208.622	208.723	108.028
2.362	0.9742	1.07933	0.991	1.073	1.028	0.95		5.02	8.783	71.04	209.162	209.239	108.293
2.364	0.965	1.07652	0.979	1.002	1.064	1.113		5.205	8.831	71.21	209.684	209.777	108.618
2.366	0.9876	1.07563	0.974	0.973	1.02	1.011		5.379	8.884	71.377	210.218	210.312	108.928
2.368	0.9798	1.08629	0.978	0.931	0.997	1.083		5.562	8.937	71.547	210.694	210.848	109.224
2.37	0.9958	1.07439	0.974	1.012	1.024	1.011		5.741	8.979	71.716	211.205	211.378	109.52
2.372	1.0044	1.08123	0.978	0.968	1.099	1.012		5.914	9.03	71.884	211.705	211.932	109.839
2.374	1.0352	1.08763	0.982	0.986	0.972	0.927		6.087	9.08	72.055	212.238	212.468	110.116
2.376	1.0356	1.10204	0.993	1.003	1.017	0.887		6.284	9.127	72.227	212.766	212.987	110.377
2.378	1.0704	1.09692	0.971	0.933	0.971	1.042		6.48	9.168	72.399	213.273	213.537	110.655
2.38	1.0926	1.07846	0.989	0.971	1.025	1.057		6.677	9.231	72.569	213.767	214.041	110.997
2.382	1.0754	1.07166	0.982	0.976	1.066	0.972		6.876	9.283	72.742	214.255	214.585	111.287
2.384	1.0466	1.06301	0.976	1.007	0.984	1.075		7.072	9.321	72.912	214.799	215.126	111.598
2.386	1.054	1.06803	0.986	1.012	0.969	0.892		7.277	9.38	73.084	215.337	215.655	111.872
2.388	1.0142	1.03978	0.983	1.005	1.022	0.932		7.443	9.421	73.259	215.851	216.152	112.144
2.39	0.9958	1.0115	0.988	1.005	1.055	0.969		7.637	9.474	73.432	216.385	216.727	112.443
2.392	1.0238	1.00676	0.982	0.915	0.945	0.939		7.829	9.521	73.605	216.902	217.237	112.723
2.394	1.0326	1.0075	0.963	0.986	0.979	1.054		7.994	9.563	73.778	217.41	217.75	113.027
2.396	1.0258	0.99729	0.971	1.05	1.039	0.957		8.2	9.614	73.949	217.958	218.316	113.326
2.398	1.064	1.00799	0.972	1.011	0.963	1.047		8.397	9.663	74.12	218.488	218.825	113.616
2.4	1.042	0.98748	0.98	0.986	1.123	1.026		8.593	9.711	74.294	219.05	219.393	113.953
2.402	1.0096	0.99353	0.987	0.965	1.017	0.965		8.791	9.759	74.468	219.539	219.972	114.239
2.404	1.0078	0.97693	0.988	1.043	1.119	0.951		8.966	9.805	74.645	220.085	220.539	114.531
2.406	1.001	0.97865	0.981	0.973	0.952	1.034		9.165	9.835	74.82	220.64	221.095	114.814
2.408	0.972	0.96768	0.987	1.042	1.006	1.004		9.334	9.876	74.995	221.172	221.631	115.133
2.41	1.0046	0.96792	0.984	0.969	0.955	0.912		9.528	9.92	75.172	221.705	222.145	115.425
2.412	1.013	0.98284	0.98	0.935	1.022	0.939		9.705	9.966	75.348	222.232	222.688	115.717
2.414	0.9912	0.98341	0.979	0.998	1.015	0.981		9.897	0.009	75.524	222.741	223.217	116.011
2.416	0.9774	0.97784	0.982	0.98	1.033	1.019		0.091	0.057	75.701	223.295	223.779	116.316
2.418	0.983	0.97988	0.982	1.016	1.01	0.934		0.279	0.098	75.877	223.834	224.34	116.616
2.42	0.9712	0.98607	0.981	1.015	0.937	0.985		0.457	0.153	76.054	224.384	224.87	116.913
2.422	0.9494	1.01005	0.983	1.038	0.993	0.959		0.62	0.217	76.233	224.927	225.408	117.184
2.424	1.001	1.02071	0.987	1.024	1.082	0.932		0.82	0.261	76.411	225.501	225.955	117.494
2.426	1.0264	1.0247	0.987	1.061	0.929	1.094		1.003	0.308	76.589	226.067	226.532	117.797
2.428	1.0208	1.02708	0.98	1.002	1.002	0.978		1.197	0.348	76.768	226.639	227.019	118.109
2.43	1.044	1.03011	0.974	1.031	1.066	0.992		1.416	0.398	76.947	227.194	227.596	118.424
2.432	1.0812	1.03828	0.977	0.969	1.038	1.009		1.604	0.441	77.123	227.752	228.182	118.737
2.434	1.0604	1.04163	0.981	1.056	1.059	1.08		1.809	0.491	77.303	228.295	228.754	119.074
2.436	1.024	1.04498	0.99	0.992	1.061	0.957		2.015	0.549	77.482	228.852	229.356	119.387
2.438	1.0392	1.03841	0.975	0.996	1.023	0.97		2.227	0.599	77.663	229.408	229.915	119.66
2.44	0.9968	1.04432	0.976	0.995	0.994	0.972		2.403	0.639	77.841	229.966	230.458	119.97
2.442	0.9764	1.04381	0.979	1.016	1.05	0.922		2.574	0.693	78.021	230.511	231.063	120.277
2.444	0.9718	1.03372	0.986	0.974	1.025	0.945		2.768	0.747	78.202	231.059	231.618	120.583
2.446	1.0144	1.04114	0.98	1.033	0.924	1.079		2.953	0.797	78.383	231.63	232.171	120.896
2.448	1.049	1.04096	0.981	1.044	0.969	0.996		3.148	0.858	78.564	232.211	232.67	121.203
2.45	1.07	1.04121	0.979	1.05	1.05	1.042		3.357	0.911	78.746	232.785	233.233	121.543
2.452	1.0576	1.0564	0.98	1.065	0.972	1.043		3.577	0.956	78.926	233.38	233.806	121.837
2.454	1.0734	1.06125	0.974	1.015	1.064	0.979		3.802	0.995	79.11	233.953	234.353	122.169
2.456	1.0708	1.07669	0.994	1.005	0.977	1.004		3.977	1.039	79.292	234.52	234.956	122.509
2.458	1.0388	1.05704	0.987	0.91	0.981	0.895		4.188	1.084	79.477	235.066	235.477	122.781
2.46	1.005	1.04501	0.983	0.912	1.047	1.019		4.389	1.139	79.66	235.569	236.05	123.088
2.462	1.0238	1.04202	0.977	0.976	1.02	0.999		4.61	1.194	79.843	236.087	236.632	123.408
2.464	1.024	1.01746	0.97	0.978	1.059	0.923		4.786	1.252	80.026	236.655	237.222	123.707
2.466	1.0136	1.01955	0.98	1.015	0.976	1.029		4.979	1.31	80.208	237.214	237.798	124.009
2.468	1.0294	1.02688	0.968	0.993	1.035	0.932		5.197	1.366	80.391	237.786	238.356	124.339
2.47	1.0636	1.02632	0.98	1.053	0.988	1.055		5.404	1.414	80.573	238.359	238.935	124.664
2.472	1.0686	1.03066	0.991	0.945	0.95	0.941		5.612	1.458	80.759	238.929	239.468	124.971
2.474	1.0544	1.03537	0.966	0.948	0.955	0.957		5.816	1.515	80.943	239.452	240.028	125.285
2.476	1.0402	1.03426	0.98	1.018	1.103	1.026		6.027	1.573	81.128	240.044	240.61	125.602
2.478	1.0346	1.04426	0.969	0.959	1.058	0.957		6.244	1.617	81.312	240.57	241.225	125.912
2.48	1.031	1.06109	0.979	1.027	0.995	1.014		6.435	1.667	81.497	241.138	241.816	126.243
2.482	1.0054	1.06846	0.97	1.03	1.075	0.971		6.631	1.709	81.682	241.732	242.419	126.539
2.484	1.016	1.05977	0.974	1.019	1.012	0.976		6.837	1.761	81.867	242.32	243.005	126.861
2.486	1.0258	1.04618	0.977	1.03	1.04	1.033		7.035	1.81	82.052	242.923	243.555	127.2
2.488	1.0194	1.04171	0.971	0.938	0.995	0.987		7.232	1.852	82.238	243.478	244.191	127.509
2.49	1.014	1.03279	0.977	0.976	0.976	1		7.438	1.903	82.424	244.035	244.755	127.832
2.492	1.023	1.03307	0.975	0.956	1.045	0.978		7.649	1.959	82.61	244.563	245.317	128.147
2.494	0.9818	1.03666	0.978	1.01	1.028	0.89		7.845	2.019	82.798	245.168	245.949	128.453
2.496	0.9858	1.0473	0.985	0.995	0.948	1.056		8.052	2.089	82.987	245.746	246.467	128.798
2.498	0.9814	1.04105	0.979	0.933	1.012	0.985		8.235	2.147	83.176	246.276	247.058	129.115
2.5	1.0228	1.047	0.98	1.009	0.961	0.934		8.421	2.197	83.364	246.862	247.638	129.423
2.502	1.0222	1.04565	0.978	1.121	0.978	0.939		8.633	2.248	83.554	247.481	248.213	129.723
2.504	1.0432	1.02898	0.974	1.071	0.992	0.865		8.857	2.297	83.742	248.116	248.747	130.039
2.506	1.0584	1.04181	0.983	1.04	1.046	0.982		9.093	2.348	83.93	248.711	249.359	130.345
2.508	1.0448	1.04351	0.969	1.101	0.997	1.003		9.269	2.399	84.121	249.337	249.944	130.68
2.51	1.0178	1.02516	0.978	1.007	1.053	1.022		9.487	2.445	84.309	249.998	250.541	131.008
2.512	1.0292	1.0323	0.98	1.054	1.028	0.96		9.7	2.499	84.501	250.557	251.152	131.313
2.514	1.0314	1.03153	0.967	1.001	1.031	1.007		9.901	2.553	84.69	251.177	251.759	131.669
2.516	0.9972	1.03302	0.987	1.068	0.999	1.023		0.122	2.603	84.881	251.788	252.369	131.992
2.518	1.0122	0.99939	0.972	1.002	1.009	0.958		0.339	2.652	85.072	252.39	252.944	132.316
2.52	1.0012	1.01203	0.971	1.006	1.067	0.942		0.527	2.701	85.261	252.954	253.584	132.611
2.522	1.0088	1.01086	0.982	1.033	0.996	0.935		0.719	2.761	85.452	253.598	254.188	132.947
2.524	1.0294	1.0109	0.965	1.079	0.946	0.914		0.931	2.816	85.644	254.209	254.768	133.26
2.526	1.062	1.02839	0.979	0.99	0.907	0.932		1.151	2.861	85.835	254.824	255.312	133.567
2.528	1.0752	1.04815	0.975	1.001	1.061	0.976		1.367	2.913	86.027	255.411	255.865	133.874
2.53	1.09	1.04303	0.98	0.991	0.966	0.958		1.597	2.967	86.221	256.007	256.493	134.195
2.532	1.069	1.05405	0.971	1.023	0.974	1.01		1.814	3.018	86.413	256.61	257.072	134.53
2.534	1.0562	1.04806	0.981	0.963	0.963	0.991		2.048	3.071	86.606	257.191	257.634	134.872
2.536	1.048	1.04376	0.982	1.037	1.001	1.029		2.259	3.126	86.802	257.774	258.243	135.211
2.538	1.0608	1.04918	0.982	1.021	1.028	0.957		2.464	3.182	86.996	258.401	258.838	135.546
2.54	1.041	1.05322	0.974	1.04	0.982	1.065		2.679	3.241	87.191	259.044	259.417	135.884
2.542	1.045	1.0683	0.979	1.08	0.99	0.971		2.919	3.303	87.385	259.649	260.009	136.225
2.544	1.0488	1.05824	0.969	0.99	1.05	1.031		3.136	3.352	87.58	260.251	260.635	136.546
2.546	1.0454	1.04981	0.983	0.99	0.988	1.007		3.341	3.406	87.775	260.871	261.254	136.909
2.548	1.0374	1.05114	0.978	1.018	1.021	0.977		3.562	3.46	87.97	261.461	261.866	137.251
2.55	1.0484	1.04703	0.975	1.029	1.017	1.001		3.793	3.525	88.167	262.1	262.462	137.575
2.552	1.0422	1.039	0.979	0.974	1.023	0.947		4.009	3.578	88.363	262.688	263.09	137.903
2.554	1.0154	1.03643	0.975	1.102	1.049	0.995		4.228	3.626	88.559	263.33	263.718	138.245
2.556	1.0056	1.03606	0.97	1.073	0.981	0.985		4.43	3.685	88.755	263.963	264.305	138.593
2.558	0.9762	1.03046	0.977	0.963	1.026	0.939		4.627	3.729	88.951	264.591	264.926	138.932
2.56	0.9852	1.04353	0.975	0.976	1.032	0.982		4.847	3.789	89.148	265.212	265.537	139.254
2.562	0.9812	1.03869	0.972	1.002	0.987	1.008		5.042	3.843	89.345	265.795	266.182	139.581
2.564	0.9798	1.01512	0.974	1.049	0.925	1.081		5.241	3.895	89.543	266.418	266.747	139.938
2.566	0.9872	1.0177	0.97	1.043	0.968	0.876		5.481	3.952	89.741	267.055	267.351	140.277
2.568	1.0132	1.02336	0.972	0.988	1.013	1.02		5.685	4.019	89.937	267.669	267.951	140.61
2.57	0.9832	1.02088	0.966	1.049	0.995	0.936		5.891	4.076	90.134	268.293	268.558	140.957
2.572	0.9808	1.04801	0.975	1.067	0.935	1.003		6.114	4.114	90.333	268.933	269.15	141.292
2.574	1.0166	1.04129	0.985	0.998	0.916	0.939		6.33	4.17	90.533	269.579	269.718	141.609
2.576	1.0008	1.02779	0.969	1.002	0.979	0.946		6.517	4.217	90.732	270.206	270.295	141.952
2.578	0.9974	1.016	0.974	0.927	1.01	0.993		6.745	4.274	90.931	270.8	270.893	142.285
2.58	1.0214	1.02375	0.972	1.065	0.993	0.888		6.962	4.328	91.13	271.407	271.524	142.605
2.582	1.0454	1.03023	0.966	0.943	0.97	0.995		7.164	4.378	91.328	272.013	272.146	142.948
2.584	1.035	1.02627	0.978	1.014	0.985	0.986		7.418	4.458	91.53	272.634	272.745	143.295
2.586	1.0486	1.02151	0.98	1.022	0.941	1.017		7.647	4.517	91.732	273.26	273.341	143.651
2.588	1.0356	1.02393	0.974	1.033	0.956	0.966		7.863	4.565	91.933	273.901	273.916	143.978
2.59	1.0366	1.01748	0.98	1.013	1.042	0.984		8.084	4.615	92.136	274.559	274.529	144.342
2.592	1.0612	1.01869	0.977	1.034	1.04	1.004		8.307	4.66	92.34	275.193	275.206	144.68
2.594	1.0674	1.01631	0.98	0.973	1.008	0.932		8.51	4.719	92.541	275.803	275.838	145.031
2.596	1.0518	1.02448	0.982	0.993	0.957	0.982		8.759	4.787	92.744	276.412	276.46	145.357
2.598	1.0668	1.02361	0.985	0.967	0.999	0.983		9.017	4.843	92.949	277.063	277.036	145.704
2.6	1.0868	1.03017	0.979	0.969	0.984	0.984		9.232	4.896	93.154	277.612	277.688	146.063
2.602	1.0478	1.0289	0.973	0.954	0.96	0.895		9.448	4.937	93.358	278.228	278.303	146.382
2.604	1.0446	1.01388	0.98	1.021	1.071	0.867		9.697	4.986	93.561	278.866	278.929	146.705
2.606	1.0484	1.01253	0.977	1.08	1.051	0.942		9.934	5.043	93.766	279.523	279.581	147.019
2.608	1.0544	1.01529	0.974	1.009	0.999	1.082		0.152	5.107	93.971	280.179	280.268	147.383
2.61	1.0458	1.00214	0.982	1.017	0.981	1.009		0.368	5.166	94.176	280.81	280.902	147.75
2.612	1.058	0.99074	0.974	1.027	1.009	0.999		0.602	5.222	94.382	281.474	281.52	148.115
2.614	1.04	0.99809	0.975	0.99	0.972	0.963		0.847	5.273	94.588	282.096	282.14	148.474
2.616	1.0444	1.0028	0.972	1.017	1.005	0.935		1.093	5.33	94.792	282.765	282.779	148.818
2.618	1.0394	0.99424	0.973	0.982	0.948	1.1		1.311	5.392	94.998	283.379	283.395	149.161
2.62	1.0154	0.98294	0.98	1.011	1.027	0.935		1.523	5.45	95.205	284.006	284.018	149.541
2.622	1.0164	0.97355	0.973	1.033	1.009	0.963		1.753	5.506	95.412	284.677	284.669	149.87
2.624	1.043	0.97047	0.97	1.052	1.001	0.937		1.98	5.562	95.618	285.328	285.315	150.235
2.626	1.0552	0.98403	0.985	1.025	1	1.028		2.207	5.607	95.825	285.991	285.905	150.563
2.628	1.0688	1.00052	0.974	1.03	1.034	0.995		2.455	5.663	96.034	286.653	286.613	150.938
2.63	1.0858	0.99436	0.986	0.965	0.928	1.004		2.68	5.711	96.242	287.288	287.215	151.303
2.632	1.0748	1.00422	0.986	1.049	0.991	0.919		2.925	5.771	96.452	287.959	287.843	151.641
2.634	1.0766	0.99311	0.983	0.992	1.006	1.022		3.177	5.815	96.663	288.614	288.473	152.009
2.636	1.0936	0.97521	0.987	1.031	1.023	0.981		3.415	5.867	96.875	289.258	289.15	152.366
2.638	1.0666	0.96861	0.984	1.051	0.979	0.959		3.649	5.924	97.086	289.935	289.77	152.699
2.64	1.0188	0.96922	0.985	1.087	1.061	1.051		3.903	5.976	97.298	290.615	290.445	153.083
2.642	1.0358	0.97289	0.982	1.026	1.077	1.031		4.125	6.043	97.51	291.291	291.129	153.47
2.644	1.045	0.9672	0.98	1.11	1.048	0.996		4.351	6.081	97.72	291.999	291.823	153.845
2.646	1.0214	0.9661	0.981	0.972	0.972	0.986		4.582	6.145	97.932	292.666	292.453	154.201
2.648	1.0198	0.98414	0.979	1.049	1.039	0.926		4.809	6.201	98.144	293.3	293.131	154.558
2.65	1.036	0.98745	0.983	1.021	1.066	0.976		5.051	6.271	98.356	294.008	293.838	154.901
2.652	1.0136	0.98453	0.972	1.004	0.967	0.954		5.304	6.328	98.568	294.641	294.459	155.252
2.654	1.0052	0.98577	0.976	0.994	1.001	0.993		5.513	6.387	98.78	295.325	295.138	155.614
2.656	1.0096	0.99099	0.979	0.966	0.947	0.966		5.724	6.447	98.993	295.96	295.763	155.986
2.658	1.024	0.99087	0.978	1.037	1.014	1.016		5.959	6.499	99.205	296.62	296.402	156.338
2.66	1.0284	1.00511	0.978	1.044	1.008	0.979		6.2	6.541	99.419	297.296	297.066	156.7
2.662	1.0734	1.00225	0.98	1.015	1.011	0.995		6.452	6.605	99.633	297.983	297.714	157.065
2.664	1.056	0.99135	0.978	0.982	1.072	0.961		6.684	6.64	99.846	298.63	298.411	157.454
2.666	1.0834	0.9893	0.973	0.963	1.019	1.025		6.907	6.694	100.061	299.274	299.107	157.804
2.668	1.0726	0.99926	0.975	0.96	1.018	0.935		7.184	6.76	100.274	299.899	299.769	158.184
2.67	1.0794	1.00308	0.981	0.992	0.984	1.045		7.426	6.831	100.489	300.557	300.448	158.542
2.672	1.066	1.01894	0.975	0.983	1.003	0.972		7.674	6.886	100.703	301.192	301.091	158.916
2.674	1.063	1.01573	0.983	1.023	0.967	1.017		7.907	6.942	100.921	301.9	301.74	159.3
2.676	1.062	1.00328	0.976	0.97	0.984	1.005		8.155	7.002	101.137	302.527	302.393	159.696
2.678	1.0508	1.00227	0.982	0.987	1.051	0.898		8.399	7.06	101.353	303.164	303.077	160.023
2.68	1.0582	1.01286	0.972	1.014	1.001	0.876		8.655	7.113	101.568	303.861	303.736	160.354
2.682	1.015	1.03615	0.975	0.993	1.051	0.968		8.89	7.175	101.784	304.524	304.455	160.712
2.684	1.0256	1.04795	0.978	1.015	0.977	1.004		9.136	7.232	102.002	305.167	305.123	161.084
2.686	0.9872	1.04679	0.976	1.019	0.976	0.997		9.351	7.3	102.219	305.85	305.775	161.448
2.688	0.9882	1.05684	0.973	1.067	0.976	0.886		9.585	7.363	102.435	306.585	306.415	161.81
2.69	0.9834	1.05006	0.977	1.011	0.946	0.994		9.814	7.417	102.652	307.291	307.086	162.162
2.692	0.9934	1.0439	0.972	0.997	1.026	1.015		0.045	7.471	102.871	307.955	307.76	162.548
2.694	0.9902	1.03471	0.976	1.06	0.99	0.989		0.277	7.556	103.089	308.63	308.423	162.942
2.696	0.9792	1.01866	0.974	1.008	0.984	0.98		0.5	7.616	103.307	309.343	309.062	163.312
2.698	0.993	1.03448	0.977	1.079	1.012	0.924		0.739	7.681	103.526	310.043	309.767	163.669
2.7	0.9876	1.04087	0.983	1.007	0.936	1.022		0.963	7.735	103.747	310.762	310.43	164.031
2.702	1.015	1.03403	0.973	1.034	0.989	0.971		1.204	7.783	103.966	311.45	311.057	164.408
2.704	1.0272	1.03943	0.977	1.046	0.988	0.918		1.442	7.843	104.185	312.151	311.724	164.784
2.706	1.0466	1.03836	0.977	1.095	0.978	0.951		1.696	7.908	104.407	312.858	312.394	165.14
2.708	1.0476	1.04748	0.973	0.965	1	0.996		1.94	7.972	104.627	313.548	313.088	165.523
2.71	1.0628	1.04263	0.983	1.004	1.031	0.975		2.194	8.036	104.847	314.253	313.791	165.879
2.712	1.0254	1.0307	0.984	0.96	0.99	0.998		2.42	8.1	105.071	314.886	314.465	166.281
2.714	1.0006	1.02617	0.975	1.024	1.046	0.992		2.675	8.149	105.293	315.583	315.145	166.652
2.716	1.008	1.03619	0.979	0.998	1.065	1.047		2.918	8.211	105.515	316.271	315.864	167.045
2.718	1.0016	1.03296	0.974	1.07	1.029	0.981		3.146	8.268	105.737	316.991	316.594	167.439
2.72	0.9692	1.02185	0.976	1.059	1.025	0.946		3.384	8.328	105.96	317.716	317.291	167.812
2.722	0.9884	1.00968	0.966	1.035	0.984	1.04		3.627	8.396	106.18	318.405	317.984	168.202
2.724	1.0132	0.99834	0.976	1.016	1	1.075		3.847	8.47	106.404	319.126	318.674	168.609
2.726	0.9974	1.00539	0.972	1.042	0.966	0.993		4.08	8.53	106.626	319.823	319.384	169.009
2.728	1.0038	1.01304	0.981	1.017	0.929	0.996		4.341	8.584	106.851	320.557	319.993	169.397
2.73	1.026	1.01599	0.969	1.018	1.054	0.987		4.58	8.634	107.074	321.252	320.665	169.788
2.732	1.0356	1.01542	0.978	0.985	1.011	1.037		4.83	8.705	107.298	321.938	321.394	170.177
2.734	0.9932	1.00079	0.972	1.017	1.013	0.951		5.08	8.764	107.524	322.63	322.1	170.566
2.736	1.005	0.98836	0.982	1.011	1.021	0.973		5.321	8.832	107.75	323.348	322.791	170.954
2.738	1.0152	0.99964	0.983	0.984	0.978	1.068		5.555	8.878	107.975	324.046	323.526	171.339
2.74	1.0114	1.01314	0.981	0.965	0.934	1.033		5.801	8.936	108.203	324.735	324.174	171.763
2.742	1.0162	1.00907	0.978	0.985	0.951	0.959		6.04	8.996	108.43	325.419	324.846	172.152
2.744	1.0358	1.00176	0.97	1.003	1.06	0.922		6.283	9.058	108.656	326.11	325.53	172.517
2.746	1.029	0.997	0.976	0.952	1.009	0.981		6.54	9.117	108.882	326.785	326.246	172.893
2.748	1.019	1.00553	0.983	0.998	1.004	1.01		6.803	9.173	109.111	327.479	326.964	173.284
2.75	1.0268	0.98951	0.967	1.008	1.025	0.985		7.047	9.225	109.337	328.177	327.673	173.696
2.752	1.0128	0.98705	0.973	1.034	1.007	1.022		7.293	9.296	109.564	328.885	328.376	174.095
2.754	1.0214	0.9976	0.979	0.975	0.999	1.113		7.531	9.366	109.792	329.575	329.093	174.492
2.756	1.0354	0.99995	0.978	1.048	0.993	1.009		7.795	9.433	110.021	330.3	329.807	174.924
2.758	1.0138	1.00074	0.976	1.002	1.01	1.01		8.042	9.502	110.25	331.058	330.486	175.34
2.76	0.9978	0.9941	0.975	1.007	1.019	0.973		8.3	9.562	110.48	331.728	331.206	175.716
2.762	1.0156	0.9963	0.974	1.016	0.949	0.969		8.551	9.614	110.709	332.455	331.896	176.102
2.764	1.0118	1.00239	0.978	0.988	1.003	0.913		8.77	9.674	110.939	333.177	332.58	176.488
2.766	1.0018	1.00893	0.971	1.041	0.996	1.04		9.024	9.737	111.169	333.884	333.313	176.893
2.768	1.0096	1.01605	0.979	0.964	0.977	1.005		9.287	9.804	111.399	334.582	334.006	177.302
2.77	1.0128	1.01379	0.979	1.016	0.985	1.042		9.526	9.855	111.629	335.292	334.728	177.689
2.772	0.9974	1.01356	0.977	0.972	1.083	0.986		9.782	9.921	111.862	336.006	335.453	178.111
2.774	0.9984	1.01701	0.976	1.009	0.976	0.994		0.027	9.989	112.093	336.723	336.214	178.489
2.776	0.9946	1.00965	0.979	1.031	0.981	0.934		0.268	0.045	112.325	337.457	336.879	178.904
2.778	0.988	1.01041	0.979	1.01	1.01	0.918		0.526	0.105	112.557	338.167	337.568	179.27
2.78	0.9798	1.00567	0.981	0.965	1.027	0.978		0.77	0.17	112.791	338.89	338.321	179.664
2.782	0.9844	1.01552	0.977	0.97	0.949	1.056		1.015	0.228	113.025	339.597	339.061	180.074
2.784	0.9632	1.01216	0.983	1.02	0.996	0.914		1.262	0.295	113.259	340.317	339.737	180.482
2.786	0.9564	1.0149	0.981	1.051	0.999	0.955		1.492	0.357	113.493	341.06	340.463	180.851
2.788	0.9662	1.02195	0.99	1.008	1.01	0.944		1.736	0.43	113.73	341.783	341.181	181.233
2.79	0.9858	1.021	0.978	0.982	1.003	1.017		1.963	0.491	113.966	342.498	341.902	181.638
2.792	0.9678	1.01687	0.982	0.975	0.998	0.909		2.202	0.563	114.202	343.221	342.616	182.021
2.794	0.9822	1.01238	0.985	1.031	1.006	0.94		2.482	0.621	114.438	343.93	343.335	182.405
2.796	1.0154	1.0046	0.979	0.988	0.989	0.967		2.721	0.683	114.675	344.683	344.108	182.797
2.798	1.0112	1.01816	0.982	0.964	1.083	1.002		2.95	0.755	114.912	345.36	344.852	183.203
2.8	0.9694	1.02352	0.98	0.995	0.968	0.989		3.227	0.805	115.149	346.078	345.561	183.602
2.802	0.9852	1.00609	0.981	0.923	1.006	1.023		3.499	0.874	115.386	346.784	346.279	184.027
2.804	0.981	1.00958	0.984	0.985	0.935	0.941		3.711	0.931	115.623	347.474	347.01	184.427
2.806	0.9586	1.00058	0.981	1.02	0.972	0.939		3.95	1.002	115.863	348.218	347.721	184.813
2.808	0.9728	1.00187	0.985	0.969	0.966	0.933		4.2	1.069	116.1	348.969	348.383	185.202
2.81	1.0184	0.9851	0.986	1.004	0.96	1.007		4.45	1.133	116.342	349.659	349.108	185.597
2.812	1.0318	0.99194	0.978	0.979	1.028	0.954		4.728	1.19	116.582	350.382	349.837	186.001
2.814	1.0474	0.99695	0.977	1.005	1.016	0.979		4.972	1.241	116.819	351.128	350.59	186.399
2.816	1.037	0.98503	0.98	0.994	1.043	1.11		5.266	1.313	117.057	351.858	351.358	186.828
2.818	1.0458	0.97439	0.978	0.97	1.115	1.068		5.527	1.37	117.299	352.591	352.14	187.287
2.82	1.0548	0.98845	0.977	0.968	0.986	0.914		5.777	1.447	117.538	353.314	352.929	187.71
2.822	1.0386	0.98463	0.979	1.027	0.972	1.033		6.056	1.509	117.778	354.042	353.622	188.121
2.824	1.0158	0.98553	0.975	1.035	0.981	1.018		6.325	1.566	118.017	354.803	354.395	188.552
2.826	1.0108	1.00361	0.974	0.993	0.986	0.922		6.585	1.629	118.256	355.544	355.096	188.952
2.828	1.0034	0.99625	0.984	1.01	0.969	0.986		6.845	1.699	118.499	356.288	355.816	189.344
2.83	0.9768	1.0055	0.981	1.02	1.001	1.016		7.088	1.755	118.741	357.023	356.568	189.774
2.832	0.9738	1.00557	0.979	0.951	0.974	0.967		7.359	1.825	118.984	357.762	357.312	190.179
2.834	0.9908	1.00987	0.982	1.007	1.029	1.045		7.61	1.888	119.226	358.489	358.027	190.606
2.836	1.0054	1.01067	0.976	1.029	1.046	0.915		7.856	1.955	119.469	359.266	358.796	191.013
2.838	0.9894	1.01796	0.98	0.988	1.022	0.932		8.109	2.023	119.711	360.008	359.562	191.411
2.84	1.0004	1.03023	0.98	0.992	0.993	0.939		8.369	2.094	119.955	360.753	360.331	191.795
2.842	0.9802	1.02727	0.981	0.998	0.981	1.041		8.626	2.155	120.199	361.525	361.079	192.222
2.844	0.9962	1.01738	0.976	0.986	0.996	1.075		8.883	2.213	120.443	362.258	361.815	192.655
2.846	0.9848	1.0219	0.983	0.946	1.074	0.98		9.138	2.274	120.688	362.997	362.583	193.096
2.848	1.024	1.02845	0.976	0.988	1.012	1.077		9.401	2.364	120.932	363.693	363.358	193.535
2.85	1.0248	1.03106	0.97	1.045	0.992	0.988		9.65	2.417	121.176	364.488	364.17	193.981
2.852	1.038	1.04275	0.977	0.97	0.993	0.945		9.94	2.492	121.421	365.229	364.879	194.384
2.854	1.0156	1.03657	0.976	0.987	1.019	1.052		0.245	2.562	121.665	365.974	365.667	194.812
2.856	1.002	1.03426	0.983	1.024	0.979	1.035		0.474	2.627	121.912	366.692	366.396	195.256
2.858	0.93	1.04912	0.971	1.032	1.014	1.067		0.746	2.699	122.158	367.5	367.141	195.722
2.86	0.9158	1.04177	0.975	1.038	0.935	0.97		0.991	2.765	122.404	368.276	367.914	196.138
2.862	0.9308	1.04153	0.982	1.06	0.993	1.17		1.21	2.826	122.65	369.086	368.641	196.592
2.864	0.9358	1.03149	0.975	1.01	1.014	0.974		1.444	2.898	122.897	369.872	369.376	197.075
2.866	0.976	1.01973	0.976	1	1.052	0.927		1.711	2.967	123.145	370.642	370.178	197.49
2.868	1.0304	1.02001	0.984	1.041	1.047	1.051		1.962	3.033	123.393	371.432	370.989	197.885
2.87	1.0354	1.00196	0.982	1.034	1.003	0.904		2.257	3.1	123.642	372.207	371.77	198.337
2.872	1.0248	0.9947	0.974	1.085	0.936	0.962		2.55	3.166	123.89	373.03	372.509	198.715
2.874	1.0278	0.98426	0.968	1.02	0.977	1.009		2.803	3.241	124.138	373.831	373.225	199.158
2.876	0.9992	0.98127	0.977	0.993	0.983	1.047		3.075	3.311	124.386	374.589	373.982	199.612
2.878	0.9922	0.97483	0.975	1.021	1.02	1.057		3.335	3.374	124.635	375.396	374.74	200.051
2.88	1.0106	0.98068	0.977	0.972	0.99	1.033		3.589	3.44	124.886	376.153	375.527	200.491
2.882	1.0276	0.96217	0.979	1.027	0.996	0.962		3.865	3.503	125.135	376.936	376.282	200.942
2.884	1.0254	0.96914	0.983	0.97	1.03	0.967		4.137	3.565	125.387	377.677	377.076	201.369
2.886	1.0424	0.97743	0.978	1.001	1.017	0.959		4.419	3.629	125.638	378.475	377.881	201.786
2.888	1.031	0.97391	0.979	1.025	0.994	0.963		4.696	3.699	125.891	379.207	378.643	202.184
2.89	1.0338	0.99315	0.984	0.992	1.033	1.072		4.993	3.752	126.143	380.014	379.43	202.649
2.892	1.0176	0.98675	0.988	1.053	0.99	1.038		5.277	3.811	126.397	380.787	380.205	203.104
2.894	0.996	0.98663	0.982	1.011	1.046	1.049		5.53	3.874	126.653	381.642	381.027	203.57
2.896	0.98	0.98903	0.979	1.034	1.014	1.046		5.821	3.945	126.905	382.395	381.801	204.015
2.898	0.9724	0.99274	0.978	0.955	0.964	1.049		6.076	4.012	127.158	383.182	382.578	204.477
2.9	0.9576	1.00367	0.982	0.992	0.997	1.12		6.325	4.084	127.411	383.951	383.323	204.963
2.902	0.9354	0.99425	0.98	0.993	1.021	0.977		6.577	4.159	127.666	384.695	384.155	205.429
2.904	0.9654	0.9978	0.983	0.967	0.985	1.023		6.845	4.234	127.922	385.466	384.933	205.861
2.906	0.9794	1.00174	0.979	0.989	0.969	0.972		7.108	4.297	128.177	386.26	385.671	206.286
2.908	0.994	0.99852	0.991	0.996	0.975	0.949		7.361	4.357	128.433	387.021	386.44	206.741
2.91	1.0044	1.00912	0.981	0.912	0.964	0.993		7.643	4.434	128.692	387.769	387.199	207.146
2.912	1.0328	1.01785	0.984	0.961	0.99	0.996		7.905	4.506	128.947	388.53	387.953	207.59
2.914	1.0424	1.01352	0.98	1.05	0.992	0.994		8.199	4.591	129.205	389.3	388.762	208.02
2.916	1.0402	1.01368	0.977	0.983	1.059	0.946		8.491	4.653	129.46	390.086	389.585	208.455
2.918	1.0312	1.01788	0.977	0.986	1.024	0.985		8.795	4.715	129.717	390.887	390.365	208.911
2.92	1.032	1.00507	0.98	0.997	0.993	1.007		9.065	4.777	129.975	391.64	391.197	209.335
2.922	1.0162	0.9991	0.98	1.03	1.01	1.027		9.347	4.847	130.232	392.466	391.96	209.795
2.924	0.9968	0.99204	0.985	0.95	1.051	0.998		9.608	4.918	130.491	393.252	392.818	210.25
2.926	1.0022	0.9913	0.98	1.001	1.035	0.944		9.896	4.982	130.751	393.998	393.634	210.689
2.928	0.9948	0.99785	0.979	0.988	1.032	1.076		0.158	5.055	131.01	394.814	394.451	211.135
2.93	0.9872	0.99973	0.976	0.996	1.036	0.971		0.439	5.115	131.268	395.612	395.266	211.608
2.932	0.988	1.00465	0.99	1.017	0.947	0.974		0.719	5.176	131.529	396.402	396.066	212.04
2.934	0.9922	1.01146	0.972	0.998	1.005	1.059		0.991	5.241	131.79	397.218	396.831	212.495
2.936	0.9882	1.02298	0.978	1.02	1.047	1.028		1.258	5.326	132.048	398.024	397.645	212.969
2.938	1.0108	1.00246	0.977	1.052	1.021	1.01		1.525	5.402	132.309	398.854	398.474	213.419
2.94	0.9992	1.00468	0.978	1.008	0.982	1.063		1.812	5.473	132.568	399.693	399.31	213.895
2.942	1.0358	1.00788	0.98	0.975	0.993	1.038		2.102	5.532	132.83	400.521	400.078	214.385
2.944	1.0228	1.02316	0.979	0.993	0.975	0.978		2.392	5.603	133.092	401.283	400.872	214.833
2.946	1.0174	1.0333	0.985	1.011	1.02	1.035		2.679	5.674	133.354	402.09	401.678	215.281
2.948	1.0132	1.02799	0.979	1.027	0.987	1.061		2.964	5.748	133.617	402.89	402.495	215.755
2.95	1.0254	1.03536	0.99	0.999	1.048	0.933		3.241	5.819	133.881	403.715	403.304	216.212
2.952	0.9924	1.02171	0.978	1.023	1.009	1.064		3.53	5.899	134.146	404.567	404.155	216.668
2.954	0.9884	1.01173	0.984	0.936	1.036	0.897		3.817	5.98	134.409	405.32	404.98	217.135
2.956	0.9836	1.02129	0.991	1.009	1.011	0.979		4.103	6.068	134.676	406.099	405.795	217.548
2.958	0.9848	1.02042	0.974	1.001	1.026	0.969		4.358	6.129	134.94	406.904	406.64	218.002
2.96	0.9672	1.0144	0.982	0.947	1.007	1.067		4.645	6.191	135.204	407.715	407.441	218.461
2.962	0.9818	1.01336	0.984	0.988	1.027	0.981		4.9	6.257	135.47	408.503	408.26	218.935
2.964	1.0034	1.00499	0.99	1.032	0.978	1.058		5.18	6.327	135.737	409.33	409.118	219.391
2.966	1.0054	0.99337	0.986	1.011	0.982	1.048		5.453	6.387	136.006	410.158	409.919	219.869
2.968	0.9954	0.99658	0.973	0.982	1.05	1.039		5.76	6.462	136.273	410.976	410.748	220.371
2.97	0.989	1.00113	0.988	1.011	0.943	0.949		6.049	6.537	136.537	411.792	411.547	220.828
2.972	0.9856	0.98607	0.979	1.054	1.023	0.978		6.336	6.615	136.806	412.621	412.364	221.285
2.974	0.9616	0.96813	0.982	1.042	0.934	1.081		6.586	6.678	137.073	413.503	413.134	221.758
2.976	0.961	0.95671	0.99	1.003	1.022	0.89		6.858	6.737	137.342	414.334	413.951	222.216
2.978	0.957	0.96208	0.982	1.004	0.983	0.956		7.146	6.811	137.613	415.163	414.797	222.649
2.98	1	0.95375	0.98	1.044	0.972	0.971		7.413	6.878	137.881	415.999	415.594	223.078
2.982	0.9928	0.95229	0.984	1.019	0.961	1.067		7.691	6.947	138.15	416.866	416.361	223.567
2.984	1.0218	0.9683	0.984	0.99	1.003	1.021		8.016	7.032	138.419	417.7	417.21	224.041
2.986	1.0244	0.96332	0.975	0.92	1.014	0.939		8.292	7.103	138.69	418.453	418.019	224.51
2.988	1.0384	0.96284	0.989	0.961	0.981	0.986		8.578	7.179	138.959	419.246	418.85	224.941
2.99	1.0238	0.95652	0.99	0.944	1.028	0.955		8.875	7.231	139.231	420.048	419.688	225.404
2.992	1.0206	0.95648	0.982	1.018	1.059	0.976		9.187	7.306	139.504	420.849	420.542	225.857
2.994	1.0172	0.94984	0.985	1.015	0.956	0.978		9.474	7.362	139.775	421.73	421.388	226.305
2.996	1.0238	0.96171	0.984	0.99	1.002	0.947		9.777	7.431	140.049	422.537	422.234	226.773
2.998	1.0236	0.96294	0.98	1.059	0.99	0.96		0.061	7.507	140.32	423.371	423.022	227.235
3	1.028	0.9781	0.982	0.966	1.039	1.009		0.355	7.57	140.593	424.221	423.885	227.672
3.002	1.056	0.984	0.985	1.011	1.002	1.027		0.671	7.639	140.865	425.073	424.757	228.171
3.004	1.0722	0.99361	0.985	1.009	1.029	0.996		0.955	7.716	141.14	425.928	425.583	228.628
3.006	1.0696	1.0037	0.986	1.041	1.021	1.025		1.29	7.794	141.414	426.792	426.46	229.121
3.008	1.0586	0.99849	0.983	1.004	1.064	1.085		1.598	7.865	141.688	427.629	427.321	229.622
3.01	1.0352	1.0044	0.993	0.957	1	1.054		1.917	7.927	141.965	428.466	428.205	230.127
3.012	0.9968	1.00842	0.983	1.018	0.95	0.988		2.203	8.009	142.24	429.275	428.986	230.616
3.014	0.9824	1.02022	0.984	0.976	0.965	0.999		2.492	8.079	142.517	430.134	429.796	231.094
3.016	0.9738	1.04192	0.981	0.96	0.949	1.002		2.763	8.136	142.791	430.946	430.638	231.555
3.018	0.9692	1.04841	0.987	1.009	1.001	1.1		3.05	8.226	143.068	431.776	431.447	232.045
3.02	0.9884	1.04405	0.986	1.046	0.998	0.944		3.35	8.31	143.345	432.648	432.304	232.539
3.022	1.0032	1.04713	0.987	0.975	1.025	1.01		3.632	8.389	143.622	433.508	433.16	233.014
3.024	0.989	1.03795	0.988	0.974	0.965	1.05		3.92	8.472	143.901	434.331	433.974	233.515
3.026	0.9762	1.02655	0.981	0.998	0.944	1.047		4.222	8.556	144.179	435.172	434.793	234.029
3.028	0.977	1.04075	0.974	0.997	0.91	1.021		4.508	8.627	144.456	436.017	435.615	234.511
3.03	0.9776	1.03444	0.984	0.992	1.031	1.03		4.791	8.695	144.732	436.868	436.427	234.983
3.032	0.9744	1.02129	0.992	1.045	1	1.04		5.062	8.774	145.012	437.734	437.325	235.484
3.034	0.982	1.00876	0.981	1.038	0.978	0.96		5.375	8.844	145.292	438.635	438.123	235.961
3.036	0.979	1.01731	0.988	0.997	0.971	1.106		5.692	8.919	145.571	439.465	438.945	236.479
3.038	1.0062	1.01744	0.981	0.978	0.953	1.128		5.977	8.991	145.852	440.342	439.784	237.025
3.04	1.027	1.00975	0.984	0.927	1.023	0.988		6.243	9.088	146.131	441.139	440.645	237.527
3.042	1.0302	1.01228	0.989	1.001	0.976	1.012		6.541	9.161	146.413	441.959	441.498	238.01
3.044	1.0218	1.00792	0.989	0.978	0.981	0.964		6.869	9.231	146.696	442.818	442.328	238.488
3.046	1.0384	1.00322	0.981	1.041	0.929	1.041		7.181	9.295	146.977	443.703	443.144	238.968
3.048	1.0042	0.99819	0.992	0.985	1.047	0.969		7.504	9.357	147.261	444.576	444.024	239.476
3.05	0.9876	0.99281	0.989	0.993	1.034	1.026		7.78	9.43	147.544	445.432	444.889	239.959
3.052	0.9864	0.98709	0.979	1.001	0.967	1.064		8.076	9.509	147.826	446.275	445.789	240.466
3.054	0.9828	0.98104	0.983	1.061	1.006	0.987		8.366	9.586	148.109	447.177	446.639	240.938
3.056	1.004	0.97464	0.992	1.014	0.995	1.061		8.655	9.669	148.393	448.086	447.495	241.48
3.058	1.009	0.9679	0.978	1.01	0.963	1.052		8.97	9.738	148.677	448.944	448.338	241.997
3.06	1.0038	0.96083	0.992	0.978	1.01	0.989		9.28	9.802	148.961	449.841	449.203	242.481
3.062	1.0156	0.95342	0.992	0.953	0.962	1.03		9.579	9.877	149.248	450.64	450.062	242.954
3.064	1.0112	0.94566	0.988	1	0.933	1.052		9.874	9.969	149.536	451.502	450.868	243.484
3.066	0.9948	0.93757	0.981	0.997	1.01	0.958		0.205	0.037	149.82	452.38	451.696	243.972
3.068	0.995	0.92914	0.985	0.968	1.015	1.016		0.501	0.111	150.105	453.24	452.622	244.464
3.07	0.96233	0.92037	0.982	0.969	0.989	1.017		0.794	0.17	150.39	454.061	453.479	244.97
3.072	0.948	0.91126	0.98	0.99	0.977	1.048		1.091	0.244	150.676	454.944	454.356	245.485

## Sheet: Figure 4b
r(nm)	g(r)	r(nm)	g(r)	r(nm)	g(r)	r(nm)	g(r)	r(nm)	g(r)	r(nm)	g(r)	r(nm)	g(r)	r(nm)	g(r)
	s2-dee		s2-dma		s4-dee		s4-dma		s6-dee		s6-dma		s8-dee		s8-dma
0	0	0	0	0	0	0	0	0	0	0	0	0	0	0	0
0.002	0	0.002	0	0.002	0	0.002	0	0.002	0	0.002	0	0.002	0	0.002	0
0.004	0	0.004	0	0.004	0	0.004	0	0.004	0	0.004	0	0.004	0	0.004	0
0.006	0	0.006	0	0.006	0	0.006	0	0.006	0	0.006	0	0.006	0	0.006	0
0.008	0	0.008	0	0.008	0	0.008	0	0.008	0	0.008	0	0.008	0	0.008	0
0.01	0	0.01	0	0.01	0	0.01	0	0.01	0	0.01	0	0.01	0	0.01	0
0.012	0	0.012	0	0.012	0	0.012	0	0.012	0	0.012	0	0.012	0	0.012	0
0.014	0	0.014	0	0.014	0	0.014	0	0.014	0	0.014	0	0.014	0	0.014	0
0.016	0	0.016	0	0.016	0	0.016	0	0.016	0	0.016	0	0.016	0	0.016	0
0.018	0	0.018	0	0.018	0	0.018	0	0.018	0	0.018	0	0.018	0	0.018	0
0.02	0	0.02	0	0.02	0	0.02	0	0.02	0	0.02	0	0.02	0	0.02	0
0.022	0	0.022	0	0.022	0	0.022	0	0.022	0	0.022	0	0.022	0	0.022	0
0.024	0	0.024	0	0.024	0	0.024	0	0.024	0	0.024	0	0.024	0	0.024	0
0.026	0	0.026	0	0.026	0	0.026	0	0.026	0	0.026	0	0.026	0	0.026	0
0.028	0	0.028	0	0.028	0	0.028	0	0.028	0	0.028	0	0.028	0	0.028	0
0.03	0	0.03	0	0.03	0	0.03	0	0.03	0	0.03	0	0.03	0	0.03	0
0.032	0	0.032	0	0.032	0	0.032	0	0.032	0	0.032	0	0.032	0	0.032	0
0.034	0	0.034	0	0.034	0	0.034	0	0.034	0	0.034	0	0.034	0	0.034	0
0.036	0	0.036	0	0.036	0	0.036	0	0.036	0	0.036	0	0.036	0	0.036	0
0.038	0	0.038	0	0.038	0	0.038	0	0.038	0	0.038	0	0.038	0	0.038	0
0.04	0	0.04	0	0.04	0	0.04	0	0.04	0	0.04	0	0.04	0	0.04	0
0.042	0	0.042	0	0.042	0	0.042	0	0.042	0	0.042	0	0.042	0	0.042	0
0.044	0	0.044	0	0.044	0	0.044	0	0.044	0	0.044	0	0.044	0	0.044	0
0.046	0	0.046	0	0.046	0	0.046	0	0.046	0	0.046	0	0.046	0	0.046	0
0.048	0	0.048	0	0.048	0	0.048	0	0.048	0	0.048	0	0.048	0	0.048	0
0.05	0	0.05	0	0.05	0	0.05	0	0.05	0	0.05	0	0.05	0	0.05	0
0.052	0	0.052	0	0.052	0	0.052	0	0.052	0	0.052	0	0.052	0	0.052	0
0.054	0	0.054	0	0.054	0	0.054	0	0.054	0	0.054	0	0.054	0	0.054	0
0.056	0	0.056	0	0.056	0	0.056	0	0.056	0	0.056	0	0.056	0	0.056	0
0.058	0	0.058	0	0.058	0	0.058	0	0.058	0	0.058	0	0.058	0	0.058	0
0.06	0	0.06	0	0.06	0	0.06	0	0.06	0	0.06	0	0.06	0	0.06	0
0.062	0	0.062	0	0.062	0	0.062	0	0.062	0	0.062	0	0.062	0	0.062	0
0.064	0	0.064	0	0.064	0	0.064	0	0.064	0	0.064	0	0.064	0	0.064	0
0.066	0	0.066	0	0.066	0	0.066	0	0.066	0	0.066	0	0.066	0	0.066	0
0.068	0	0.068	0	0.068	0	0.068	0	0.068	0	0.068	0	0.068	0	0.068	0
0.07	0	0.07	0	0.07	0	0.07	0	0.07	0	0.07	0	0.07	0	0.07	0
0.072	0	0.072	0	0.072	0	0.072	0	0.072	0	0.072	0	0.072	0	0.072	0
0.074	0	0.074	0	0.074	0	0.074	0	0.074	0	0.074	0	0.074	0	0.074	0
0.076	0	0.076	0	0.076	0	0.076	0	0.076	0	0.076	0	0.076	0	0.076	0
0.078	0	0.078	0	0.078	0	0.078	0	0.078	0	0.078	0	0.078	0	0.078	0
0.08	0	0.08	0	0.08	0	0.08	0	0.08	0	0.08	0	0.08	0	0.08	0
0.082	0	0.082	0	0.082	0	0.082	0	0.082	0	0.082	0	0.082	0	0.082	0
0.084	0	0.084	0	0.084	0	0.084	0	0.084	0	0.084	0	0.084	0	0.084	0
0.086	0	0.086	0	0.086	0	0.086	0	0.086	0	0.086	0	0.086	0	0.086	0
0.088	0	0.088	0	0.088	0	0.088	0	0.088	0	0.088	0	0.088	0	0.088	0
0.09	0	0.09	0	0.09	0	0.09	0	0.09	0	0.09	0	0.09	0	0.09	0
0.092	0	0.092	0	0.092	0	0.092	0	0.092	0	0.092	0	0.092	0	0.092	0
0.094	0	0.094	0	0.094	0	0.094	0	0.094	0	0.094	0	0.094	0	0.094	0
0.096	0	0.096	0	0.096	0	0.096	0	0.096	0	0.096	0	0.096	0	0.096	0
0.098	0	0.098	0	0.098	0	0.098	0	0.098	0	0.098	0	0.098	0	0.098	0
0.1	0	0.1	0	0.1	0	0.1	0	0.1	0	0.1	0	0.1	0	0.1	0
0.102	0	0.102	0	0.102	0	0.102	0	0.102	0	0.102	0	0.102	0	0.102	0
0.104	0	0.104	0	0.104	0	0.104	0	0.104	0	0.104	0	0.104	0	0.104	0
0.106	0	0.106	0	0.106	0	0.106	0	0.106	0	0.106	0	0.106	0	0.106	0
0.108	0	0.108	0	0.108	0	0.108	0	0.108	0	0.108	0	0.108	0	0.108	0
0.11	0	0.11	0	0.11	0	0.11	0	0.11	0	0.11	0	0.11	0	0.11	0
0.112	0	0.112	0	0.112	0	0.112	0	0.112	0	0.112	0	0.112	0	0.112	0
0.114	0	0.114	0	0.114	0	0.114	0	0.114	0	0.114	0	0.114	0	0.114	0
0.116	0	0.116	0	0.116	0	0.116	0	0.116	0	0.116	0	0.116	0	0.116	0
0.118	0	0.118	0	0.118	0	0.118	0	0.118	0	0.118	0	0.118	0	0.118	0
0.12	0	0.12	0	0.12	0	0.12	0	0.12	0	0.12	0	0.12	0	0.12	0
0.122	0	0.122	0	0.122	0	0.122	0	0.122	0	0.122	0	0.122	0	0.122	0
0.124	0	0.124	0	0.124	0	0.124	0	0.124	0	0.124	0	0.124	0	0.124	0
0.126	0	0.126	0	0.126	0	0.126	0	0.126	0	0.126	0	0.126	0	0.126	0
0.128	0	0.128	0	0.128	0	0.128	0	0.128	0	0.128	0	0.128	0	0.128	0
0.13	0	0.13	0	0.13	0	0.13	0	0.13	0	0.13	0	0.13	0	0.13	0
0.132	0	0.132	0	0.132	0	0.132	0	0.132	0	0.132	0	0.132	0	0.132	0
0.134	0	0.134	0	0.134	0	0.134	0	0.134	0	0.134	0	0.134	0	0.134	0
0.136	0	0.136	0	0.136	0	0.136	0	0.136	0	0.136	0	0.136	0	0.136	0
0.138	0	0.138	0	0.138	0	0.138	0	0.138	0	0.138	0	0.138	0	0.138	0
0.14	0	0.14	0	0.14	0	0.14	0	0.14	0	0.14	0	0.14	0	0.14	0
0.142	0	0.142	0	0.142	0	0.142	0	0.142	0	0.142	0	0.142	0	0.142	0
0.144	0	0.144	0	0.144	0	0.144	0	0.144	0	0.144	0	0.144	0	0.144	0
0.146	0	0.146	0	0.146	0	0.146	0	0.146	0	0.146	0	0.146	0	0.146	0
0.148	0	0.148	0	0.148	0	0.148	0	0.148	0	0.148	0	0.148	0	0.148	0
0.15	0	0.15	0	0.15	0	0.15	0	0.15	0	0.15	0	0.15	0	0.15	0
0.152	0	0.152	0	0.152	0	0.152	0	0.152	0	0.152	0	0.152	0	0.152	0
0.154	0	0.154	0	0.154	0	0.154	0	0.154	0	0.154	0	0.154	0	0.154	0
0.156	0	0.156	0	0.156	0	0.156	0	0.156	0	0.156	0	0.156	0	0.156	0
0.158	0	0.158	0	0.158	0	0.158	0	0.158	0	0.158	0	0.158	0	0.158	0
0.16	0	0.16	0	0.16	0	0.16	0	0.16	0	0.16	0	0.16	0	0.16	0
0.162	0	0.162	0	0.162	0	0.162	0	0.162	0	0.162	0	0.162	0	0.162	0
0.164	0	0.164	0	0.164	0	0.164	0	0.164	0	0.164	0	0.164	0	0.164	0
0.166	0	0.166	0	0.166	0	0.166	0	0.166	0	0.166	0	0.166	0	0.166	0
0.168	0	0.168	0	0.168	0	0.168	0	0.168	0	0.168	0	0.168	0	0.168	0
0.17	0	0.17	0	0.17	0	0.17	0	0.17	0	0.17	0	0.17	0	0.17	0
0.172	0	0.172	0	0.172	0	0.172	0	0.172	0	0.172	0	0.172	0	0.172	0
0.174	0	0.174	0	0.174	0	0.174	0	0.174	0	0.174	0	0.174	0	0.174	0
0.176	0	0.176	0	0.176	0	0.176	0	0.176	0	0.176	0	0.176	0	0.176	0
0.178	0	0.178	0	0.178	0	0.178	0	0.178	0	0.178	0	0.178	0	0.178	0
0.18	0	0.18	0	0.18	0	0.18	0	0.18	0	0.18	0	0.18	0	0.18	0
0.182	0	0.182	0	0.182	0	0.182	0	0.182	0	0.182	0	0.182	0	0.182	0
0.184	0	0.184	0	0.184	0	0.184	0	0.184	0	0.184	0	0.184	0	0.184	0
0.186	0	0.186	0	0.186	0	0.186	0	0.186	0	0.186	0	0.186	0	0.186	0
0.188	0	0.188	0	0.188	0	0.188	0	0.188	0	0.188	0	0.188	0	0.188	0
0.19	0	0.19	0	0.19	0	0.19	0	0.19	0	0.19	0	0.19	0	0.19	0
0.192	0	0.192	0	0.192	0	0.192	0	0.192	0	0.192	0	0.192	0	0.192	0
0.194	0	0.194	0	0.194	0	0.194	0	0.194	0	0.194	0	0.194	0	0.194	0
0.196	0	0.196	0	0.196	0	0.196	0	0.196	0	0.196	0	0.196	0	0.196	0
0.198	0	0.198	0	0.198	0	0.198	0	0.198	0	0.198	0	0.198	0	0.198	0
0.2	0	0.2	0	0.2	0	0.2	0	0.2	0	0.2	0	0.2	0	0.2	0
0.202	0	0.202	0	0.202	0	0.202	0	0.202	0	0.202	0	0.202	0	0.202	0
0.204	0	0.204	0	0.204	0	0.204	0	0.204	0	0.204	0	0.204	0	0.204	0
0.206	0	0.206	0	0.206	0	0.206	0	0.206	0	0.206	0	0.206	0	0.206	0
0.208	0	0.208	0	0.208	0	0.208	0	0.208	0	0.208	0	0.208	0	0.208	0
0.21	0	0.21	0	0.21	0	0.21	0	0.21	0	0.21	0	0.21	0	0.21	0
0.212	0	0.212	0	0.212	0	0.212	0	0.212	0	0.212	0	0.212	0	0.212	0
0.214	0	0.214	0	0.214	0	0.214	0	0.214	0	0.214	0	0.214	0	0.214	0
0.216	0	0.216	0	0.216	0	0.216	0	0.216	0	0.216	0	0.216	0	0.216	0
0.218	0	0.218	0	0.218	0	0.218	0	0.218	0	0.218	0	0.218	0	0.218	0
0.22	0	0.22	0	0.22	0	0.22	0	0.22	0	0.22	0	0.22	0	0.22	0
0.222	0	0.222	0	0.222	0	0.222	0	0.222	0	0.222	0	0.222	0	0.222	0
0.224	0	0.224	0	0.224	0	0.224	0	0.224	0	0.224	0	0.224	0	0.224	0
0.226	0	0.226	0	0.226	0	0.226	0	0.226	0	0.226	0	0.226	0	0.226	0
0.228	0	0.228	0	0.228	0	0.228	0	0.228	0	0.228	0	0.228	0	0.228	0
0.23	0	0.23	0.001	0.23	0	0.23	0	0.23	0	0.23	0	0.23	0	0.23	0
0.232	0	0.232	0.001	0.232	0	0.232	0.001	0.232	0	0.232	0	0.232	0	0.232	0.001
0.234	0	0.234	0.003	0.234	0	0.234	0.002	0.234	0	0.234	0.001	0.234	0	0.234	0.001
0.236	0	0.236	0.005	0.236	0	0.236	0.002	0.236	0	0.236	0.002	0.236	0	0.236	0.003
0.238	0	0.238	0.016	0.238	0	0.238	0.004	0.238	0	0.238	0.006	0.238	0	0.238	0.003
0.24	0.001	0.24	0.027	0.24	0	0.24	0.012	0.24	0	0.24	0.009	0.24	0.001	0.24	0.006
0.242	0	0.242	0.037	0.242	0	0.242	0.016	0.242	0.001	0.242	0.013	0.242	0	0.242	0.017
0.244	0	0.244	0.065	0.244	0	0.244	0.026	0.244	0.001	0.244	0.024	0.244	0.001	0.244	0.022
0.246	0.003	0.246	0.095	0.246	0.001	0.246	0.046	0.246	0.002	0.246	0.041	0.246	0.002	0.246	0.039
0.248	0.004	0.248	0.146	0.248	0.002	0.248	0.068	0.248	0.003	0.248	0.045	0.248	0.003	0.248	0.056
0.25	0.005	0.25	0.208	0.25	0.003	0.25	0.103	0.25	0.004	0.25	0.085	0.25	0.004	0.25	0.077
0.252	0.009	0.252	0.245	0.252	0.005	0.252	0.137	0.252	0.006	0.252	0.111	0.252	0.006	0.252	0.113
0.254	0.008	0.254	0.338	0.254	0.005	0.254	0.184	0.254	0.007	0.254	0.143	0.254	0.009	0.254	0.146
0.256	0.014	0.256	0.368	0.256	0.009	0.256	0.242	0.256	0.012	0.256	0.185	0.256	0.015	0.256	0.199
0.258	0.017	0.258	0.513	0.258	0.011	0.258	0.294	0.258	0.015	0.258	0.233	0.258	0.016	0.258	0.247
0.26	0.025	0.26	0.559	0.26	0.013	0.26	0.348	0.26	0.022	0.26	0.272	0.26	0.024	0.26	0.304
0.262	0.027	0.262	0.678	0.262	0.016	0.262	0.419	0.262	0.022	0.262	0.346	0.262	0.03	0.262	0.379
0.264	0.039	0.264	0.774	0.264	0.024	0.264	0.524	0.264	0.03	0.264	0.41	0.264	0.033	0.264	0.447
0.266	0.044	0.266	0.872	0.266	0.025	0.266	0.568	0.266	0.035	0.266	0.466	0.266	0.041	0.266	0.525
0.268	0.046	0.268	0.957	0.268	0.03	0.268	0.635	0.268	0.04	0.268	0.53	0.268	0.049	0.268	0.579
0.27	0.053	0.27	1.062	0.27	0.037	0.27	0.721	0.27	0.049	0.27	0.603	0.27	0.055	0.27	0.667
0.272	0.059	0.272	1.162	0.272	0.043	0.272	0.798	0.272	0.054	0.272	0.661	0.272	0.058	0.272	0.719
0.274	0.069	0.274	1.226	0.274	0.051	0.274	0.858	0.274	0.066	0.274	0.725	0.274	0.072	0.274	0.786
0.276	0.069	0.276	1.284	0.276	0.05	0.276	0.933	0.276	0.072	0.276	0.8	0.276	0.084	0.276	0.862
0.278	0.075	0.278	1.345	0.278	0.055	0.278	0.978	0.278	0.082	0.278	0.844	0.278	0.089	0.278	0.919
0.28	0.083	0.28	1.418	0.28	0.064	0.28	1.05	0.28	0.083	0.28	0.895	0.28	0.097	0.28	0.986
0.282	0.09	0.282	1.397	0.282	0.067	0.282	1.089	0.282	0.094	0.282	0.97	0.282	0.1	0.282	1.025
0.284	0.102	0.284	1.47	0.284	0.076	0.284	1.157	0.284	0.098	0.284	1.005	0.284	0.109	0.284	1.081
0.286	0.096	0.286	1.492	0.286	0.081	0.286	1.195	0.286	0.102	0.286	1.054	0.286	0.115	0.286	1.138
0.288	0.107	0.288	1.479	0.288	0.079	0.288	1.261	0.288	0.114	0.288	1.115	0.288	0.123	0.288	1.182
0.29	0.106	0.29	1.528	0.29	0.091	0.29	1.32	0.29	0.118	0.29	1.127	0.29	0.13	0.29	1.235
0.292	0.113	0.292	1.565	0.292	0.096	0.292	1.357	0.292	0.124	0.292	1.183	0.292	0.138	0.292	1.254
0.294	0.11	0.294	1.576	0.294	0.1	0.294	1.415	0.294	0.126	0.294	1.249	0.294	0.141	0.294	1.313
0.296	0.117	0.296	1.58	0.296	0.102	0.296	1.477	0.296	0.128	0.296	1.265	0.296	0.143	0.296	1.357
0.298	0.116	0.298	1.614	0.298	0.104	0.298	1.539	0.298	0.139	0.298	1.344	0.298	0.154	0.298	1.365
0.3	0.121	0.3	1.615	0.3	0.104	0.3	1.613	0.3	0.142	0.3	1.393	0.3	0.152	0.3	1.413
0.302	0.123	0.302	1.63	0.302	0.111	0.302	1.714	0.302	0.141	0.302	1.444	0.302	0.162	0.302	1.473
0.304	0.124	0.304	1.673	0.304	0.115	0.304	1.828	0.304	0.148	0.304	1.545	0.304	0.163	0.304	1.49
0.306	0.134	0.306	1.718	0.306	0.113	0.306	1.923	0.306	0.148	0.306	1.562	0.306	0.163	0.306	1.509
0.308	0.125	0.308	1.795	0.308	0.118	0.308	2.019	0.308	0.152	0.308	1.625	0.308	0.168	0.308	1.554
0.31	0.12	0.31	1.853	0.31	0.117	0.31	2.106	0.31	0.159	0.31	1.699	0.31	0.168	0.31	1.6
0.312	0.127	0.312	1.904	0.312	0.13	0.312	2.203	0.312	0.155	0.312	1.752	0.312	0.17	0.312	1.61
0.314	0.133	0.314	2.019	0.314	0.131	0.314	2.265	0.314	0.154	0.314	1.826	0.314	0.173	0.314	1.646
0.316	0.126	0.316	2.135	0.316	0.122	0.316	2.335	0.316	0.158	0.316	1.833	0.316	0.179	0.316	1.664
0.318	0.136	0.318	2.247	0.318	0.127	0.318	2.413	0.318	0.163	0.318	1.929	0.318	0.181	0.318	1.708
0.32	0.128	0.32	2.338	0.32	0.129	0.32	2.438	0.32	0.164	0.32	1.944	0.32	0.18	0.32	1.707
0.322	0.127	0.322	2.495	0.322	0.13	0.322	2.488	0.322	0.165	0.322	1.988	0.322	0.183	0.322	1.747
0.324	0.126	0.324	2.612	0.324	0.129	0.324	2.484	0.324	0.161	0.324	1.97	0.324	0.187	0.324	1.737
0.326	0.139	0.326	2.727	0.326	0.135	0.326	2.476	0.326	0.17	0.326	1.999	0.326	0.186	0.326	1.755
0.328	0.137	0.328	2.828	0.328	0.137	0.328	2.511	0.328	0.167	0.328	2.021	0.328	0.187	0.328	1.795
0.33	0.139	0.33	3.031	0.33	0.129	0.33	2.48	0.33	0.171	0.33	2.068	0.33	0.191	0.33	1.814
0.332	0.136	0.332	3.104	0.332	0.138	0.332	2.466	0.332	0.175	0.332	2.058	0.332	0.193	0.332	1.851
0.334	0.143	0.334	3.248	0.334	0.137	0.334	2.466	0.334	0.175	0.334	2.061	0.334	0.193	0.334	1.856
0.336	0.147	0.336	3.315	0.336	0.134	0.336	2.458	0.336	0.182	0.336	2.058	0.336	0.202	0.336	1.855
0.338	0.144	0.338	3.43	0.338	0.141	0.338	2.474	0.338	0.186	0.338	2.062	0.338	0.201	0.338	1.889
0.34	0.15	0.34	3.469	0.34	0.137	0.34	2.435	0.34	0.186	0.34	2.082	0.34	0.208	0.34	1.903
0.342	0.145	0.342	3.567	0.342	0.144	0.342	2.38	0.342	0.191	0.342	2.061	0.342	0.212	0.342	1.918
0.344	0.159	0.344	3.561	0.344	0.14	0.344	2.414	0.344	0.193	0.344	2.043	0.344	0.216	0.344	1.945
0.346	0.146	0.346	3.602	0.346	0.152	0.346	2.376	0.346	0.198	0.346	2.08	0.346	0.216	0.346	1.948
0.348	0.165	0.348	3.584	0.348	0.145	0.348	2.364	0.348	0.197	0.348	2.071	0.348	0.218	0.348	1.958
0.35	0.167	0.35	3.624	0.35	0.153	0.35	2.392	0.35	0.203	0.35	2.079	0.35	0.226	0.35	2
0.352	0.163	0.352	3.491	0.352	0.15	0.352	2.359	0.352	0.205	0.352	2.069	0.352	0.222	0.352	2.003
0.354	0.169	0.354	3.499	0.354	0.153	0.354	2.346	0.354	0.207	0.354	2.072	0.354	0.231	0.354	2.035
0.356	0.175	0.356	3.425	0.356	0.159	0.356	2.355	0.356	0.212	0.356	2.094	0.356	0.239	0.356	2.039
0.358	0.167	0.358	3.284	0.358	0.161	0.358	2.397	0.358	0.217	0.358	2.099	0.358	0.243	0.358	2.088
0.36	0.171	0.36	3.19	0.36	0.166	0.36	2.355	0.36	0.226	0.36	2.115	0.36	0.241	0.36	2.098
0.362	0.178	0.362	3.197	0.362	0.16	0.362	2.359	0.362	0.222	0.362	2.157	0.362	0.249	0.362	2.135
0.364	0.18	0.364	3.064	0.364	0.166	0.364	2.392	0.364	0.223	0.364	2.125	0.364	0.25	0.364	2.132
0.366	0.172	0.366	2.999	0.366	0.173	0.366	2.405	0.366	0.231	0.366	2.158	0.366	0.247	0.366	2.163
0.368	0.183	0.368	2.944	0.368	0.168	0.368	2.397	0.368	0.239	0.368	2.165	0.368	0.26	0.368	2.204
0.37	0.173	0.37	2.834	0.37	0.174	0.37	2.395	0.37	0.238	0.37	2.17	0.37	0.266	0.37	2.202
0.372	0.181	0.372	2.736	0.372	0.181	0.372	2.429	0.372	0.239	0.372	2.194	0.372	0.258	0.372	2.2
0.374	0.18	0.374	2.732	0.374	0.177	0.374	2.443	0.374	0.237	0.374	2.2	0.374	0.27	0.374	2.227
0.376	0.179	0.376	2.654	0.376	0.178	0.376	2.431	0.376	0.243	0.376	2.224	0.376	0.271	0.376	2.217
0.378	0.183	0.378	2.575	0.378	0.191	0.378	2.438	0.378	0.243	0.378	2.231	0.378	0.274	0.378	2.245
0.38	0.187	0.38	2.53	0.38	0.187	0.38	2.503	0.38	0.239	0.38	2.259	0.38	0.274	0.38	2.252
0.382	0.175	0.382	2.515	0.382	0.189	0.382	2.488	0.382	0.247	0.382	2.226	0.382	0.274	0.382	2.236
0.384	0.177	0.384	2.465	0.384	0.188	0.384	2.491	0.384	0.251	0.384	2.26	0.384	0.278	0.384	2.256
0.386	0.175	0.386	2.482	0.386	0.192	0.386	2.538	0.386	0.256	0.386	2.28	0.386	0.276	0.386	2.264
0.388	0.178	0.388	2.408	0.388	0.189	0.388	2.543	0.388	0.249	0.388	2.307	0.388	0.279	0.388	2.27
0.39	0.178	0.39	2.374	0.39	0.193	0.39	2.529	0.39	0.25	0.39	2.309	0.39	0.279	0.39	2.271
0.392	0.181	0.392	2.42	0.392	0.187	0.392	2.529	0.392	0.25	0.392	2.305	0.392	0.28	0.392	2.26
0.394	0.18	0.394	2.432	0.394	0.193	0.394	2.54	0.394	0.255	0.394	2.325	0.394	0.282	0.394	2.261
0.396	0.179	0.396	2.428	0.396	0.194	0.396	2.579	0.396	0.258	0.396	2.312	0.396	0.286	0.396	2.26
0.398	0.174	0.398	2.435	0.398	0.193	0.398	2.577	0.398	0.259	0.398	2.313	0.398	0.285	0.398	2.27
0.4	0.186	0.4	2.458	0.4	0.192	0.4	2.602	0.4	0.259	0.4	2.309	0.4	0.279	0.4	2.284
0.402	0.175	0.402	2.464	0.402	0.193	0.402	2.619	0.402	0.257	0.402	2.289	0.402	0.288	0.402	2.258
0.404	0.179	0.404	2.513	0.404	0.202	0.404	2.661	0.404	0.257	0.404	2.336	0.404	0.283	0.404	2.282
0.406	0.183	0.406	2.524	0.406	0.194	0.406	2.651	0.406	0.256	0.406	2.329	0.406	0.284	0.406	2.264
0.408	0.18	0.408	2.581	0.408	0.203	0.408	2.643	0.408	0.256	0.408	2.339	0.408	0.288	0.408	2.293
0.41	0.174	0.41	2.57	0.41	0.201	0.41	2.706	0.41	0.258	0.41	2.327	0.41	0.285	0.41	2.287
0.412	0.172	0.412	2.623	0.412	0.197	0.412	2.667	0.412	0.254	0.412	2.339	0.412	0.29	0.412	2.287
0.414	0.186	0.414	2.632	0.414	0.189	0.414	2.712	0.414	0.254	0.414	2.33	0.414	0.287	0.414	2.31
0.416	0.192	0.416	2.712	0.416	0.2	0.416	2.705	0.416	0.261	0.416	2.34	0.416	0.286	0.416	2.319
0.418	0.19	0.418	2.72	0.418	0.198	0.418	2.698	0.418	0.263	0.418	2.383	0.418	0.289	0.418	2.304
0.42	0.191	0.42	2.781	0.42	0.198	0.42	2.737	0.42	0.258	0.42	2.364	0.42	0.288	0.42	2.321
0.422	0.185	0.422	2.835	0.422	0.199	0.422	2.733	0.422	0.264	0.422	2.384	0.422	0.294	0.422	2.32
0.424	0.188	0.424	2.816	0.424	0.199	0.424	2.713	0.424	0.256	0.424	2.388	0.424	0.296	0.424	2.344
0.426	0.201	0.426	2.927	0.426	0.197	0.426	2.713	0.426	0.27	0.426	2.408	0.426	0.295	0.426	2.336
0.428	0.191	0.428	2.986	0.428	0.2	0.428	2.709	0.428	0.268	0.428	2.406	0.428	0.297	0.428	2.362
0.43	0.191	0.43	2.941	0.43	0.202	0.43	2.707	0.43	0.267	0.43	2.404	0.43	0.298	0.43	2.355
0.432	0.193	0.432	2.998	0.432	0.205	0.432	2.737	0.432	0.27	0.432	2.442	0.432	0.296	0.432	2.365
0.434	0.207	0.434	3.052	0.434	0.207	0.434	2.754	0.434	0.271	0.434	2.436	0.434	0.299	0.434	2.38
0.436	0.2	0.436	3.111	0.436	0.205	0.436	2.714	0.436	0.264	0.436	2.436	0.436	0.304	0.436	2.417
0.438	0.195	0.438	3.073	0.438	0.21	0.438	2.711	0.438	0.268	0.438	2.456	0.438	0.305	0.438	2.404
0.44	0.208	0.44	3.152	0.44	0.208	0.44	2.742	0.44	0.269	0.44	2.453	0.44	0.309	0.44	2.406
0.442	0.202	0.442	3.192	0.442	0.204	0.442	2.698	0.442	0.278	0.442	2.453	0.442	0.306	0.442	2.412
0.444	0.214	0.444	3.177	0.444	0.21	0.444	2.738	0.444	0.279	0.444	2.459	0.444	0.308	0.444	2.408
0.446	0.211	0.446	3.204	0.446	0.209	0.446	2.74	0.446	0.279	0.446	2.468	0.446	0.313	0.446	2.413
0.448	0.214	0.448	3.19	0.448	0.214	0.448	2.731	0.448	0.278	0.448	2.503	0.448	0.308	0.448	2.448
0.45	0.214	0.45	3.191	0.45	0.215	0.45	2.751	0.45	0.283	0.45	2.472	0.45	0.319	0.45	2.452
0.452	0.218	0.452	3.218	0.452	0.217	0.452	2.727	0.452	0.284	0.452	2.481	0.452	0.319	0.452	2.435
0.454	0.227	0.454	3.182	0.454	0.21	0.454	2.728	0.454	0.282	0.454	2.478	0.454	0.316	0.454	2.441
0.456	0.224	0.456	3.185	0.456	0.212	0.456	2.694	0.456	0.291	0.456	2.461	0.456	0.317	0.456	2.425
0.458	0.228	0.458	3.175	0.458	0.211	0.458	2.726	0.458	0.284	0.458	2.473	0.458	0.324	0.458	2.429
0.46	0.226	0.46	3.135	0.46	0.221	0.46	2.713	0.46	0.291	0.46	2.477	0.46	0.324	0.46	2.45
0.462	0.227	0.462	3.132	0.462	0.217	0.462	2.703	0.462	0.295	0.462	2.479	0.462	0.327	0.462	2.44
0.464	0.231	0.464	3.133	0.464	0.221	0.464	2.693	0.464	0.294	0.464	2.471	0.464	0.328	0.464	2.461
0.466	0.24	0.466	3.161	0.466	0.226	0.466	2.705	0.466	0.299	0.466	2.464	0.466	0.333	0.466	2.466
0.468	0.241	0.468	3.1	0.468	0.225	0.468	2.682	0.468	0.297	0.468	2.454	0.468	0.331	0.468	2.421
0.47	0.235	0.47	3.035	0.47	0.227	0.47	2.69	0.47	0.3	0.47	2.438	0.47	0.33	0.47	2.442
0.472	0.246	0.472	3.022	0.472	0.227	0.472	2.661	0.472	0.305	0.472	2.46	0.472	0.333	0.472	2.437
0.474	0.238	0.474	2.934	0.474	0.232	0.474	2.64	0.474	0.3	0.474	2.425	0.474	0.338	0.474	2.426
0.476	0.239	0.476	2.97	0.476	0.231	0.476	2.644	0.476	0.306	0.476	2.433	0.476	0.34	0.476	2.415
0.478	0.251	0.478	2.924	0.478	0.24	0.478	2.64	0.478	0.302	0.478	2.436	0.478	0.336	0.478	2.417
0.48	0.243	0.48	2.899	0.48	0.232	0.48	2.607	0.48	0.309	0.48	2.394	0.48	0.343	0.48	2.41
0.482	0.252	0.482	2.832	0.482	0.239	0.482	2.604	0.482	0.311	0.482	2.417	0.482	0.344	0.482	2.402
0.484	0.253	0.484	2.787	0.484	0.238	0.484	2.617	0.484	0.31	0.484	2.395	0.484	0.34	0.484	2.4
0.486	0.253	0.486	2.784	0.486	0.24	0.486	2.582	0.486	0.313	0.486	2.387	0.486	0.342	0.486	2.372
0.488	0.254	0.488	2.717	0.488	0.238	0.488	2.571	0.488	0.316	0.488	2.362	0.488	0.344	0.488	2.379
0.49	0.257	0.49	2.718	0.49	0.238	0.49	2.578	0.49	0.311	0.49	2.363	0.49	0.343	0.49	2.358
0.492	0.258	0.492	2.693	0.492	0.24	0.492	2.54	0.492	0.317	0.492	2.362	0.492	0.347	0.492	2.338
0.494	0.261	0.494	2.697	0.494	0.249	0.494	2.559	0.494	0.314	0.494	2.356	0.494	0.35	0.494	2.339
0.496	0.26	0.496	2.643	0.496	0.246	0.496	2.515	0.496	0.321	0.496	2.347	0.496	0.348	0.496	2.32
0.498	0.258	0.498	2.623	0.498	0.241	0.498	2.552	0.498	0.319	0.498	2.325	0.498	0.347	0.498	2.308
0.5	0.265	0.5	2.618	0.5	0.245	0.5	2.529	0.5	0.323	0.5	2.324	0.5	0.353	0.5	2.306
0.502	0.27	0.502	2.577	0.502	0.245	0.502	2.524	0.502	0.321	0.502	2.333	0.502	0.349	0.502	2.304
0.504	0.262	0.504	2.6	0.504	0.25	0.504	2.512	0.504	0.324	0.504	2.31	0.504	0.353	0.504	2.275
0.506	0.269	0.506	2.603	0.506	0.247	0.506	2.509	0.506	0.324	0.506	2.312	0.506	0.349	0.506	2.263
0.508	0.266	0.508	2.573	0.508	0.247	0.508	2.529	0.508	0.322	0.508	2.298	0.508	0.351	0.508	2.265
0.51	0.271	0.51	2.576	0.51	0.246	0.51	2.508	0.51	0.323	0.51	2.292	0.51	0.348	0.51	2.268
0.512	0.268	0.512	2.556	0.512	0.251	0.512	2.53	0.512	0.326	0.512	2.286	0.512	0.349	0.512	2.247
0.514	0.274	0.514	2.571	0.514	0.248	0.514	2.542	0.514	0.323	0.514	2.277	0.514	0.354	0.514	2.251
0.516	0.269	0.516	2.586	0.516	0.252	0.516	2.508	0.516	0.326	0.516	2.279	0.516	0.352	0.516	2.243
0.518	0.278	0.518	2.582	0.518	0.25	0.518	2.522	0.518	0.326	0.518	2.272	0.518	0.349	0.518	2.225
0.52	0.275	0.52	2.605	0.52	0.25	0.52	2.529	0.52	0.327	0.52	2.296	0.52	0.353	0.52	2.237
0.522	0.276	0.522	2.62	0.522	0.248	0.522	2.558	0.522	0.329	0.522	2.264	0.522	0.352	0.522	2.214
0.524	0.278	0.524	2.613	0.524	0.251	0.524	2.536	0.524	0.328	0.524	2.298	0.524	0.354	0.524	2.218
0.526	0.278	0.526	2.605	0.526	0.25	0.526	2.568	0.526	0.326	0.526	2.281	0.526	0.346	0.526	2.202
0.528	0.283	0.528	2.659	0.528	0.257	0.528	2.558	0.528	0.329	0.528	2.286	0.528	0.354	0.528	2.202
0.53	0.285	0.53	2.681	0.53	0.253	0.53	2.552	0.53	0.329	0.53	2.277	0.53	0.351	0.53	2.19
0.532	0.279	0.532	2.668	0.532	0.253	0.532	2.583	0.532	0.332	0.532	2.291	0.532	0.351	0.532	2.211
0.534	0.284	0.534	2.694	0.534	0.255	0.534	2.582	0.534	0.335	0.534	2.278	0.534	0.354	0.534	2.188
0.536	0.293	0.536	2.7	0.536	0.258	0.536	2.583	0.536	0.331	0.536	2.287	0.536	0.35	0.536	2.201
0.538	0.287	0.538	2.649	0.538	0.263	0.538	2.582	0.538	0.336	0.538	2.272	0.538	0.35	0.538	2.206
0.54	0.29	0.54	2.709	0.54	0.25	0.54	2.596	0.54	0.337	0.54	2.288	0.54	0.35	0.54	2.197
0.542	0.287	0.542	2.733	0.542	0.259	0.542	2.579	0.542	0.333	0.542	2.285	0.542	0.356	0.542	2.203
0.544	0.292	0.544	2.718	0.544	0.26	0.544	2.591	0.544	0.336	0.544	2.287	0.544	0.357	0.544	2.194
0.546	0.287	0.546	2.747	0.546	0.26	0.546	2.6	0.546	0.339	0.546	2.3	0.546	0.357	0.546	2.195
0.548	0.295	0.548	2.756	0.548	0.262	0.548	2.607	0.548	0.335	0.548	2.302	0.548	0.356	0.548	2.186
0.55	0.29	0.55	2.755	0.55	0.264	0.55	2.601	0.55	0.337	0.55	2.289	0.55	0.355	0.55	2.181
0.552	0.299	0.552	2.791	0.552	0.26	0.552	2.598	0.552	0.341	0.552	2.288	0.552	0.357	0.552	2.19
0.554	0.299	0.554	2.79	0.554	0.261	0.554	2.563	0.554	0.337	0.554	2.284	0.554	0.356	0.554	2.188
0.556	0.303	0.556	2.783	0.556	0.27	0.556	2.594	0.556	0.34	0.556	2.288	0.556	0.355	0.556	2.182
0.558	0.302	0.558	2.804	0.558	0.264	0.558	2.575	0.558	0.345	0.558	2.286	0.558	0.357	0.558	2.177
0.56	0.302	0.56	2.824	0.56	0.269	0.56	2.566	0.56	0.344	0.56	2.271	0.56	0.36	0.56	2.184
0.562	0.297	0.562	2.822	0.562	0.268	0.562	2.554	0.562	0.343	0.562	2.272	0.562	0.361	0.562	2.188
0.564	0.304	0.564	2.8	0.564	0.268	0.564	2.553	0.564	0.343	0.564	2.272	0.564	0.358	0.564	2.176
0.566	0.307	0.566	2.852	0.566	0.269	0.566	2.567	0.566	0.349	0.566	2.278	0.566	0.359	0.566	2.18
0.568	0.309	0.568	2.831	0.568	0.272	0.568	2.556	0.568	0.347	0.568	2.265	0.568	0.356	0.568	2.164
0.57	0.314	0.57	2.82	0.57	0.272	0.57	2.554	0.57	0.348	0.57	2.264	0.57	0.358	0.57	2.182
0.572	0.309	0.572	2.823	0.572	0.281	0.572	2.544	0.572	0.352	0.572	2.258	0.572	0.362	0.572	2.173
0.574	0.312	0.574	2.805	0.574	0.277	0.574	2.537	0.574	0.351	0.574	2.264	0.574	0.357	0.574	2.169
0.576	0.312	0.576	2.798	0.576	0.277	0.576	2.555	0.576	0.352	0.576	2.253	0.576	0.362	0.576	2.18
0.578	0.315	0.578	2.806	0.578	0.279	0.578	2.52	0.578	0.353	0.578	2.247	0.578	0.36	0.578	2.159
0.58	0.316	0.58	2.726	0.58	0.28	0.58	2.523	0.58	0.351	0.58	2.264	0.58	0.36	0.58	2.141
0.582	0.321	0.582	2.746	0.582	0.284	0.582	2.525	0.582	0.353	0.582	2.25	0.582	0.359	0.582	2.16
0.584	0.328	0.584	2.695	0.584	0.285	0.584	2.544	0.584	0.352	0.584	2.235	0.584	0.362	0.584	2.155
0.586	0.332	0.586	2.673	0.586	0.284	0.586	2.508	0.586	0.353	0.586	2.236	0.586	0.36	0.586	2.17
0.588	0.323	0.588	2.674	0.588	0.286	0.588	2.519	0.588	0.353	0.588	2.24	0.588	0.365	0.588	2.159
0.59	0.327	0.59	2.631	0.59	0.287	0.59	2.507	0.59	0.355	0.59	2.224	0.59	0.364	0.59	2.141
0.592	0.322	0.592	2.623	0.592	0.292	0.592	2.516	0.592	0.356	0.592	2.246	0.592	0.366	0.592	2.153
0.594	0.327	0.594	2.578	0.594	0.29	0.594	2.504	0.594	0.358	0.594	2.231	0.594	0.364	0.594	2.149
0.596	0.326	0.596	2.573	0.596	0.292	0.596	2.501	0.596	0.358	0.596	2.237	0.596	0.365	0.596	2.137
0.598	0.334	0.598	2.557	0.598	0.292	0.598	2.521	0.598	0.366	0.598	2.227	0.598	0.363	0.598	2.14
0.6	0.335	0.6	2.527	0.6	0.297	0.6	2.498	0.6	0.362	0.6	2.221	0.6	0.369	0.6	2.134
0.602	0.337	0.602	2.515	0.602	0.3	0.602	2.499	0.602	0.363	0.602	2.244	0.602	0.368	0.602	2.13
0.604	0.339	0.604	2.497	0.604	0.305	0.604	2.525	0.604	0.364	0.604	2.226	0.604	0.37	0.604	2.127
0.606	0.336	0.606	2.463	0.606	0.3	0.606	2.484	0.606	0.362	0.606	2.235	0.606	0.369	0.606	2.128
0.608	0.347	0.608	2.464	0.608	0.305	0.608	2.517	0.608	0.364	0.608	2.221	0.608	0.37	0.608	2.12
0.61	0.344	0.61	2.44	0.61	0.307	0.61	2.492	0.61	0.368	0.61	2.226	0.61	0.369	0.61	2.12
0.612	0.344	0.612	2.429	0.612	0.307	0.612	2.504	0.612	0.368	0.612	2.216	0.612	0.371	0.612	2.113
0.614	0.35	0.614	2.451	0.614	0.307	0.614	2.502	0.614	0.372	0.614	2.22	0.614	0.37	0.614	2.116
0.616	0.346	0.616	2.439	0.616	0.302	0.616	2.507	0.616	0.367	0.616	2.211	0.616	0.375	0.616	2.119
0.618	0.356	0.618	2.434	0.618	0.312	0.618	2.502	0.618	0.372	0.618	2.226	0.618	0.369	0.618	2.102
0.62	0.363	0.62	2.417	0.62	0.313	0.62	2.487	0.62	0.374	0.62	2.223	0.62	0.376	0.62	2.115
0.622	0.363	0.622	2.396	0.622	0.315	0.622	2.483	0.622	0.374	0.622	2.208	0.622	0.376	0.622	2.108
0.624	0.36	0.624	2.375	0.624	0.32	0.624	2.476	0.624	0.379	0.624	2.206	0.624	0.378	0.624	2.091
0.626	0.359	0.626	2.414	0.626	0.316	0.626	2.478	0.626	0.382	0.626	2.218	0.626	0.381	0.626	2.102
0.628	0.369	0.628	2.384	0.628	0.32	0.628	2.462	0.628	0.379	0.628	2.208	0.628	0.38	0.628	2.097
0.63	0.369	0.63	2.382	0.63	0.321	0.63	2.447	0.63	0.384	0.63	2.2	0.63	0.379	0.63	2.081
0.632	0.375	0.632	2.378	0.632	0.325	0.632	2.466	0.632	0.387	0.632	2.196	0.632	0.382	0.632	2.091
0.634	0.38	0.634	2.345	0.634	0.324	0.634	2.448	0.634	0.389	0.634	2.172	0.634	0.384	0.634	2.085
0.636	0.382	0.636	2.36	0.636	0.331	0.636	2.446	0.636	0.391	0.636	2.188	0.636	0.385	0.636	2.078
0.638	0.389	0.638	2.339	0.638	0.337	0.638	2.427	0.638	0.391	0.638	2.172	0.638	0.384	0.638	2.085
0.64	0.384	0.64	2.335	0.64	0.334	0.64	2.41	0.64	0.398	0.64	2.187	0.64	0.39	0.64	2.07
0.642	0.392	0.642	2.319	0.642	0.336	0.642	2.42	0.642	0.4	0.642	2.163	0.642	0.389	0.642	2.068
0.644	0.389	0.644	2.314	0.644	0.341	0.644	2.413	0.644	0.399	0.644	2.176	0.644	0.391	0.644	2.066
0.646	0.393	0.646	2.26	0.646	0.336	0.646	2.391	0.646	0.403	0.646	2.158	0.646	0.397	0.646	2.061
0.648	0.396	0.648	2.241	0.648	0.346	0.648	2.365	0.648	0.4	0.648	2.173	0.648	0.396	0.648	2.049
0.65	0.397	0.65	2.226	0.65	0.342	0.65	2.362	0.65	0.405	0.65	2.149	0.65	0.392	0.65	2.046
0.652	0.404	0.652	2.201	0.652	0.352	0.652	2.342	0.652	0.408	0.652	2.14	0.652	0.397	0.652	2.045
0.654	0.408	0.654	2.181	0.654	0.348	0.654	2.336	0.654	0.407	0.654	2.146	0.654	0.399	0.654	2.035
0.656	0.413	0.656	2.161	0.656	0.358	0.656	2.334	0.656	0.408	0.656	2.14	0.656	0.399	0.656	2.031
0.658	0.415	0.658	2.154	0.658	0.357	0.658	2.32	0.658	0.417	0.658	2.128	0.658	0.401	0.658	2.037
0.66	0.415	0.66	2.136	0.66	0.359	0.66	2.315	0.66	0.415	0.66	2.122	0.66	0.405	0.66	2.029
0.662	0.414	0.662	2.106	0.662	0.367	0.662	2.31	0.662	0.416	0.662	2.129	0.662	0.408	0.662	2.028
0.664	0.416	0.664	2.087	0.664	0.368	0.664	2.278	0.664	0.423	0.664	2.112	0.664	0.408	0.664	2.006
0.666	0.425	0.666	2.067	0.666	0.375	0.666	2.29	0.666	0.424	0.666	2.091	0.666	0.409	0.666	2.02
0.668	0.43	0.668	2.072	0.668	0.371	0.668	2.259	0.668	0.426	0.668	2.105	0.668	0.411	0.668	2.013
0.67	0.432	0.67	2.053	0.67	0.374	0.67	2.25	0.67	0.43	0.67	2.101	0.67	0.412	0.67	1.998
0.672	0.427	0.672	1.999	0.672	0.376	0.672	2.229	0.672	0.43	0.672	2.077	0.672	0.416	0.672	2.001
0.674	0.435	0.674	1.979	0.674	0.383	0.674	2.246	0.674	0.432	0.674	2.092	0.674	0.419	0.674	1.999
0.676	0.439	0.676	1.96	0.676	0.382	0.676	2.213	0.676	0.437	0.676	2.073	0.676	0.42	0.676	1.986
0.678	0.446	0.678	1.937	0.678	0.39	0.678	2.208	0.678	0.438	0.678	2.072	0.678	0.427	0.678	1.99
0.68	0.442	0.68	1.916	0.68	0.39	0.68	2.203	0.68	0.44	0.68	2.067	0.68	0.423	0.68	1.982
0.682	0.448	0.682	1.935	0.682	0.389	0.682	2.196	0.682	0.441	0.682	2.045	0.682	0.428	0.682	1.974
0.684	0.454	0.684	1.905	0.684	0.396	0.684	2.175	0.684	0.438	0.684	2.057	0.684	0.427	0.684	1.979
0.686	0.459	0.686	1.886	0.686	0.398	0.686	2.167	0.686	0.445	0.686	2.046	0.686	0.426	0.686	1.967
0.688	0.458	0.688	1.906	0.688	0.398	0.688	2.144	0.688	0.452	0.688	2.035	0.688	0.435	0.688	1.959
0.69	0.464	0.69	1.886	0.69	0.406	0.69	2.136	0.69	0.454	0.69	2.053	0.69	0.434	0.69	1.962
0.692	0.465	0.692	1.873	0.692	0.407	0.692	2.121	0.692	0.455	0.692	2.025	0.692	0.435	0.692	1.944
0.694	0.467	0.694	1.846	0.694	0.407	0.694	2.121	0.694	0.463	0.694	2.014	0.694	0.438	0.694	1.955
0.696	0.476	0.696	1.832	0.696	0.41	0.696	2.121	0.696	0.458	0.696	2.003	0.696	0.44	0.696	1.943
0.698	0.485	0.698	1.828	0.698	0.412	0.698	2.103	0.698	0.46	0.698	1.995	0.698	0.441	0.698	1.928
0.7	0.479	0.7	1.818	0.7	0.418	0.7	2.077	0.7	0.467	0.7	2	0.7	0.446	0.7	1.937
0.702	0.483	0.702	1.817	0.702	0.423	0.702	2.07	0.702	0.467	0.702	1.99	0.702	0.446	0.702	1.927
0.704	0.487	0.704	1.796	0.704	0.425	0.704	2.07	0.704	0.47	0.704	1.981	0.704	0.449	0.704	1.921
0.706	0.494	0.706	1.82	0.706	0.426	0.706	2.055	0.706	0.474	0.706	1.975	0.706	0.45	0.706	1.925
0.708	0.492	0.708	1.783	0.708	0.433	0.708	2.03	0.708	0.473	0.708	1.968	0.708	0.452	0.708	1.915
0.71	0.487	0.71	1.77	0.71	0.431	0.71	2.018	0.71	0.48	0.71	1.959	0.71	0.451	0.71	1.912
0.712	0.493	0.712	1.761	0.712	0.437	0.712	2.025	0.712	0.481	0.712	1.949	0.712	0.457	0.712	1.905
0.714	0.502	0.714	1.77	0.714	0.44	0.714	2.011	0.714	0.482	0.714	1.948	0.714	0.459	0.714	1.902
0.716	0.506	0.716	1.746	0.716	0.437	0.716	2.015	0.716	0.488	0.716	1.946	0.716	0.465	0.716	1.899
0.718	0.51	0.718	1.753	0.718	0.447	0.718	1.995	0.718	0.49	0.718	1.934	0.718	0.461	0.718	1.895
0.72	0.512	0.72	1.719	0.72	0.448	0.72	1.977	0.72	0.492	0.72	1.924	0.72	0.461	0.72	1.899
0.722	0.513	0.722	1.717	0.722	0.448	0.722	1.962	0.722	0.492	0.722	1.922	0.722	0.466	0.722	1.892
0.724	0.523	0.724	1.739	0.724	0.448	0.724	1.961	0.724	0.494	0.724	1.912	0.724	0.469	0.724	1.88
0.726	0.519	0.726	1.709	0.726	0.454	0.726	1.95	0.726	0.497	0.726	1.908	0.726	0.471	0.726	1.877
0.728	0.519	0.728	1.702	0.728	0.456	0.728	1.936	0.728	0.503	0.728	1.911	0.728	0.472	0.728	1.887
0.73	0.521	0.73	1.672	0.73	0.459	0.73	1.922	0.73	0.508	0.73	1.892	0.73	0.473	0.73	1.876
0.732	0.523	0.732	1.669	0.732	0.463	0.732	1.913	0.732	0.506	0.732	1.894	0.732	0.478	0.732	1.872
0.734	0.532	0.734	1.68	0.734	0.467	0.734	1.91	0.734	0.513	0.734	1.895	0.734	0.478	0.734	1.874
0.736	0.539	0.736	1.652	0.736	0.466	0.736	1.878	0.736	0.511	0.736	1.876	0.736	0.479	0.736	1.877
0.738	0.53	0.738	1.637	0.738	0.472	0.738	1.875	0.738	0.51	0.738	1.876	0.738	0.481	0.738	1.877
0.74	0.546	0.74	1.62	0.74	0.475	0.74	1.87	0.74	0.514	0.74	1.879	0.74	0.486	0.74	1.862
0.742	0.542	0.742	1.63	0.742	0.477	0.742	1.863	0.742	0.514	0.742	1.856	0.742	0.483	0.742	1.862
0.744	0.544	0.744	1.61	0.744	0.478	0.744	1.866	0.744	0.516	0.744	1.852	0.744	0.487	0.744	1.862
0.746	0.546	0.746	1.607	0.746	0.478	0.746	1.855	0.746	0.523	0.746	1.848	0.746	0.491	0.746	1.855
0.748	0.55	0.748	1.586	0.748	0.479	0.748	1.845	0.748	0.522	0.748	1.841	0.748	0.494	0.748	1.849
0.75	0.558	0.75	1.577	0.75	0.484	0.75	1.832	0.75	0.525	0.75	1.851	0.75	0.495	0.75	1.837
0.752	0.552	0.752	1.558	0.752	0.489	0.752	1.826	0.752	0.525	0.752	1.84	0.752	0.495	0.752	1.848
0.754	0.562	0.754	1.529	0.754	0.49	0.754	1.811	0.754	0.528	0.754	1.837	0.754	0.494	0.754	1.835
0.756	0.569	0.756	1.556	0.756	0.498	0.756	1.819	0.756	0.533	0.756	1.832	0.756	0.499	0.756	1.84
0.758	0.569	0.758	1.528	0.758	0.498	0.758	1.79	0.758	0.531	0.758	1.83	0.758	0.499	0.758	1.837
0.76	0.561	0.76	1.491	0.76	0.501	0.76	1.802	0.76	0.535	0.76	1.811	0.76	0.501	0.76	1.832
0.762	0.574	0.762	1.486	0.762	0.504	0.762	1.784	0.762	0.533	0.762	1.815	0.762	0.498	0.762	1.827
0.764	0.573	0.764	1.476	0.764	0.503	0.764	1.776	0.764	0.537	0.764	1.804	0.764	0.504	0.764	1.831
0.766	0.574	0.766	1.474	0.766	0.503	0.766	1.779	0.766	0.541	0.766	1.802	0.766	0.501	0.766	1.825
0.768	0.582	0.768	1.461	0.768	0.507	0.768	1.768	0.768	0.543	0.768	1.793	0.768	0.508	0.768	1.816
0.77	0.581	0.77	1.458	0.77	0.512	0.77	1.744	0.77	0.542	0.77	1.787	0.77	0.508	0.77	1.82
0.772	0.59	0.772	1.455	0.772	0.518	0.772	1.743	0.772	0.544	0.772	1.787	0.772	0.511	0.772	1.819
0.774	0.587	0.774	1.433	0.774	0.519	0.774	1.745	0.774	0.549	0.774	1.769	0.774	0.515	0.774	1.818
0.776	0.591	0.776	1.433	0.776	0.519	0.776	1.718	0.776	0.545	0.776	1.768	0.776	0.514	0.776	1.811
0.778	0.593	0.778	1.419	0.778	0.519	0.778	1.737	0.778	0.547	0.778	1.76	0.778	0.514	0.778	1.816
0.78	0.597	0.78	1.401	0.78	0.524	0.78	1.724	0.78	0.548	0.78	1.758	0.78	0.511	0.78	1.805
0.782	0.601	0.782	1.399	0.782	0.525	0.782	1.706	0.782	0.547	0.782	1.75	0.782	0.518	0.782	1.807
0.784	0.595	0.784	1.393	0.784	0.531	0.784	1.703	0.784	0.55	0.784	1.755	0.784	0.519	0.784	1.797
0.786	0.606	0.786	1.398	0.786	0.531	0.786	1.703	0.786	0.56	0.786	1.74	0.786	0.518	0.786	1.799
0.788	0.598	0.788	1.392	0.788	0.535	0.788	1.685	0.788	0.562	0.788	1.744	0.788	0.519	0.788	1.801
0.79	0.617	0.79	1.359	0.79	0.535	0.79	1.696	0.79	0.558	0.79	1.729	0.79	0.52	0.79	1.789
0.792	0.618	0.792	1.386	0.792	0.534	0.792	1.696	0.792	0.564	0.792	1.735	0.792	0.527	0.792	1.782
0.794	0.616	0.794	1.366	0.794	0.542	0.794	1.685	0.794	0.564	0.794	1.716	0.794	0.522	0.794	1.773
0.796	0.623	0.796	1.366	0.796	0.546	0.796	1.665	0.796	0.564	0.796	1.719	0.796	0.525	0.796	1.779
0.798	0.627	0.798	1.358	0.798	0.544	0.798	1.676	0.798	0.568	0.798	1.712	0.798	0.53	0.798	1.773
0.8	0.627	0.8	1.351	0.8	0.552	0.8	1.66	0.8	0.57	0.8	1.707	0.8	0.528	0.8	1.775
0.802	0.627	0.802	1.348	0.802	0.549	0.802	1.66	0.802	0.569	0.802	1.697	0.802	0.53	0.802	1.783
0.804	0.626	0.804	1.341	0.804	0.55	0.804	1.656	0.804	0.572	0.804	1.693	0.804	0.532	0.804	1.775
0.806	0.631	0.806	1.335	0.806	0.559	0.806	1.649	0.806	0.573	0.806	1.701	0.806	0.53	0.806	1.774
0.808	0.636	0.808	1.334	0.808	0.557	0.808	1.655	0.808	0.573	0.808	1.69	0.808	0.532	0.808	1.765
0.81	0.644	0.81	1.342	0.81	0.557	0.81	1.654	0.81	0.573	0.81	1.686	0.81	0.534	0.81	1.763
0.812	0.635	0.812	1.345	0.812	0.567	0.812	1.641	0.812	0.576	0.812	1.686	0.812	0.535	0.812	1.758
0.814	0.639	0.814	1.339	0.814	0.563	0.814	1.64	0.814	0.58	0.814	1.686	0.814	0.538	0.814	1.757
0.816	0.645	0.816	1.341	0.816	0.564	0.816	1.624	0.816	0.581	0.816	1.675	0.816	0.538	0.816	1.765
0.818	0.649	0.818	1.343	0.818	0.57	0.818	1.629	0.818	0.586	0.818	1.675	0.818	0.541	0.818	1.753
0.82	0.652	0.82	1.353	0.82	0.572	0.82	1.623	0.82	0.584	0.82	1.672	0.82	0.543	0.82	1.751
0.822	0.653	0.822	1.333	0.822	0.573	0.822	1.615	0.822	0.582	0.822	1.664	0.822	0.539	0.822	1.745
0.824	0.668	0.824	1.338	0.824	0.574	0.824	1.62	0.824	0.585	0.824	1.662	0.824	0.542	0.824	1.753
0.826	0.656	0.826	1.348	0.826	0.578	0.826	1.618	0.826	0.589	0.826	1.662	0.826	0.543	0.826	1.748
0.828	0.661	0.828	1.356	0.828	0.579	0.828	1.617	0.828	0.587	0.828	1.659	0.828	0.544	0.828	1.742
0.83	0.663	0.83	1.348	0.83	0.583	0.83	1.612	0.83	0.593	0.83	1.659	0.83	0.549	0.83	1.743
0.832	0.67	0.832	1.354	0.832	0.588	0.832	1.612	0.832	0.593	0.832	1.662	0.832	0.547	0.832	1.733
0.834	0.673	0.834	1.333	0.834	0.585	0.834	1.603	0.834	0.596	0.834	1.659	0.834	0.551	0.834	1.741
0.836	0.677	0.836	1.349	0.836	0.587	0.836	1.601	0.836	0.594	0.836	1.644	0.836	0.552	0.836	1.726
0.838	0.678	0.838	1.349	0.838	0.592	0.838	1.603	0.838	0.597	0.838	1.65	0.838	0.551	0.838	1.737
0.84	0.682	0.84	1.361	0.84	0.592	0.84	1.594	0.84	0.599	0.84	1.645	0.84	0.55	0.84	1.73
0.842	0.681	0.842	1.37	0.842	0.6	0.842	1.582	0.842	0.6	0.842	1.65	0.842	0.556	0.842	1.731
0.844	0.691	0.844	1.349	0.844	0.603	0.844	1.593	0.844	0.603	0.844	1.639	0.844	0.552	0.844	1.729
0.846	0.683	0.846	1.358	0.846	0.602	0.846	1.583	0.846	0.6	0.846	1.637	0.846	0.559	0.846	1.727
0.848	0.687	0.848	1.352	0.848	0.602	0.848	1.58	0.848	0.603	0.848	1.639	0.848	0.558	0.848	1.723
0.85	0.687	0.85	1.349	0.85	0.606	0.85	1.581	0.85	0.608	0.85	1.623	0.85	0.557	0.85	1.723
0.852	0.69	0.852	1.374	0.852	0.604	0.852	1.589	0.852	0.605	0.852	1.63	0.852	0.56	0.852	1.722
0.854	0.693	0.854	1.37	0.854	0.605	0.854	1.596	0.854	0.61	0.854	1.637	0.854	0.561	0.854	1.722
0.856	0.694	0.856	1.371	0.856	0.607	0.856	1.585	0.856	0.609	0.856	1.63	0.856	0.562	0.856	1.723
0.858	0.698	0.858	1.379	0.858	0.611	0.858	1.58	0.858	0.612	0.858	1.626	0.858	0.563	0.858	1.722
0.86	0.699	0.86	1.377	0.86	0.612	0.86	1.572	0.86	0.609	0.86	1.621	0.86	0.563	0.86	1.714
0.862	0.702	0.862	1.377	0.862	0.613	0.862	1.571	0.862	0.614	0.862	1.621	0.862	0.565	0.862	1.716
0.864	0.697	0.864	1.389	0.864	0.617	0.864	1.568	0.864	0.619	0.864	1.618	0.864	0.564	0.864	1.715
0.866	0.698	0.866	1.379	0.866	0.619	0.866	1.578	0.866	0.614	0.866	1.622	0.866	0.565	0.866	1.712
0.868	0.708	0.868	1.394	0.868	0.623	0.868	1.578	0.868	0.619	0.868	1.612	0.868	0.565	0.868	1.711
0.87	0.71	0.87	1.386	0.87	0.624	0.87	1.565	0.87	0.623	0.87	1.617	0.87	0.57	0.87	1.711
0.872	0.717	0.872	1.379	0.872	0.622	0.872	1.557	0.872	0.619	0.872	1.618	0.872	0.57	0.872	1.708
0.874	0.715	0.874	1.392	0.874	0.627	0.874	1.566	0.874	0.62	0.874	1.607	0.874	0.568	0.874	1.71
0.876	0.72	0.876	1.381	0.876	0.627	0.876	1.567	0.876	0.622	0.876	1.614	0.876	0.571	0.876	1.71
0.878	0.718	0.878	1.379	0.878	0.628	0.878	1.553	0.878	0.62	0.878	1.616	0.878	0.574	0.878	1.707
0.88	0.712	0.88	1.394	0.88	0.632	0.88	1.567	0.88	0.625	0.88	1.6	0.88	0.573	0.88	1.699
0.882	0.721	0.882	1.398	0.882	0.634	0.882	1.563	0.882	0.631	0.882	1.606	0.882	0.573	0.882	1.709
0.884	0.716	0.884	1.395	0.884	0.638	0.884	1.56	0.884	0.627	0.884	1.615	0.884	0.576	0.884	1.702
0.886	0.723	0.886	1.396	0.886	0.639	0.886	1.565	0.886	0.628	0.886	1.608	0.886	0.573	0.886	1.702
0.888	0.719	0.888	1.388	0.888	0.637	0.888	1.557	0.888	0.626	0.888	1.607	0.888	0.574	0.888	1.702
0.89	0.728	0.89	1.401	0.89	0.646	0.89	1.559	0.89	0.626	0.89	1.605	0.89	0.573	0.89	1.702
0.892	0.726	0.892	1.407	0.892	0.638	0.892	1.555	0.892	0.632	0.892	1.597	0.892	0.576	0.892	1.702
0.894	0.73	0.894	1.401	0.894	0.649	0.894	1.553	0.894	0.629	0.894	1.59	0.894	0.578	0.894	1.692
0.896	0.735	0.896	1.411	0.896	0.645	0.896	1.55	0.896	0.633	0.896	1.598	0.896	0.581	0.896	1.701
0.898	0.732	0.898	1.398	0.898	0.647	0.898	1.559	0.898	0.636	0.898	1.59	0.898	0.576	0.898	1.695
0.9	0.729	0.9	1.415	0.9	0.652	0.9	1.566	0.9	0.636	0.9	1.59	0.9	0.579	0.9	1.69
0.902	0.735	0.902	1.407	0.902	0.646	0.902	1.547	0.902	0.634	0.902	1.588	0.902	0.581	0.902	1.691
0.904	0.74	0.904	1.421	0.904	0.651	0.904	1.555	0.904	0.634	0.904	1.589	0.904	0.58	0.904	1.695
0.906	0.729	0.906	1.402	0.906	0.655	0.906	1.557	0.906	0.639	0.906	1.593	0.906	0.586	0.906	1.686
0.908	0.737	0.908	1.408	0.908	0.653	0.908	1.551	0.908	0.64	0.908	1.592	0.908	0.582	0.908	1.692
0.91	0.739	0.91	1.417	0.91	0.651	0.91	1.548	0.91	0.642	0.91	1.584	0.91	0.585	0.91	1.693
0.912	0.742	0.912	1.408	0.912	0.652	0.912	1.541	0.912	0.641	0.912	1.581	0.912	0.584	0.912	1.69
0.914	0.74	0.914	1.424	0.914	0.655	0.914	1.55	0.914	0.639	0.914	1.581	0.914	0.583	0.914	1.686
0.916	0.735	0.916	1.426	0.916	0.654	0.916	1.548	0.916	0.646	0.916	1.578	0.916	0.586	0.916	1.687
0.918	0.745	0.918	1.418	0.918	0.664	0.918	1.556	0.918	0.642	0.918	1.581	0.918	0.584	0.918	1.691
0.92	0.739	0.92	1.429	0.92	0.662	0.92	1.556	0.92	0.641	0.92	1.581	0.92	0.587	0.92	1.679
0.922	0.742	0.922	1.41	0.922	0.66	0.922	1.54	0.922	0.641	0.922	1.576	0.922	0.586	0.922	1.679
0.924	0.74	0.924	1.431	0.924	0.659	0.924	1.542	0.924	0.647	0.924	1.576	0.924	0.59	0.924	1.683
0.926	0.747	0.926	1.436	0.926	0.658	0.926	1.541	0.926	0.646	0.926	1.576	0.926	0.589	0.926	1.686
0.928	0.739	0.928	1.428	0.928	0.667	0.928	1.546	0.928	0.649	0.928	1.569	0.928	0.591	0.928	1.683
0.93	0.748	0.93	1.436	0.93	0.668	0.93	1.54	0.93	0.649	0.93	1.571	0.93	0.591	0.93	1.691
0.932	0.74	0.932	1.434	0.932	0.662	0.932	1.545	0.932	0.645	0.932	1.564	0.932	0.589	0.932	1.678
0.934	0.749	0.934	1.427	0.934	0.666	0.934	1.551	0.934	0.651	0.934	1.567	0.934	0.591	0.934	1.684
0.936	0.748	0.936	1.429	0.936	0.676	0.936	1.54	0.936	0.651	0.936	1.57	0.936	0.594	0.936	1.678
0.938	0.748	0.938	1.436	0.938	0.667	0.938	1.537	0.938	0.651	0.938	1.571	0.938	0.587	0.938	1.683
0.94	0.754	0.94	1.425	0.94	0.67	0.94	1.526	0.94	0.652	0.94	1.572	0.94	0.592	0.94	1.676
0.942	0.746	0.942	1.429	0.942	0.67	0.942	1.539	0.942	0.652	0.942	1.561	0.942	0.595	0.942	1.683
0.944	0.75	0.944	1.445	0.944	0.667	0.944	1.53	0.944	0.654	0.944	1.564	0.944	0.593	0.944	1.673
0.946	0.742	0.946	1.436	0.946	0.674	0.946	1.527	0.946	0.653	0.946	1.558	0.946	0.592	0.946	1.669
0.948	0.747	0.948	1.446	0.948	0.673	0.948	1.533	0.948	0.65	0.948	1.56	0.948	0.593	0.948	1.667
0.95	0.754	0.95	1.433	0.95	0.673	0.95	1.528	0.95	0.653	0.95	1.564	0.95	0.595	0.95	1.67
0.952	0.743	0.952	1.436	0.952	0.675	0.952	1.531	0.952	0.654	0.952	1.553	0.952	0.598	0.952	1.67
0.954	0.745	0.954	1.433	0.954	0.68	0.954	1.519	0.954	0.655	0.954	1.557	0.954	0.595	0.954	1.677
0.956	0.747	0.956	1.437	0.956	0.674	0.956	1.518	0.956	0.656	0.956	1.559	0.956	0.599	0.956	1.663
0.958	0.747	0.958	1.428	0.958	0.677	0.958	1.52	0.958	0.656	0.958	1.554	0.958	0.598	0.958	1.664
0.96	0.757	0.96	1.437	0.96	0.676	0.96	1.518	0.96	0.657	0.96	1.553	0.96	0.596	0.96	1.663
0.962	0.754	0.962	1.441	0.962	0.678	0.962	1.51	0.962	0.657	0.962	1.553	0.962	0.596	0.962	1.668
0.964	0.746	0.964	1.419	0.964	0.677	0.964	1.514	0.964	0.658	0.964	1.548	0.964	0.596	0.964	1.665
0.966	0.748	0.966	1.425	0.966	0.682	0.966	1.518	0.966	0.656	0.966	1.556	0.966	0.597	0.966	1.66
0.968	0.747	0.968	1.439	0.968	0.682	0.968	1.518	0.968	0.659	0.968	1.553	0.968	0.601	0.968	1.669
0.97	0.744	0.97	1.431	0.97	0.681	0.97	1.507	0.97	0.663	0.97	1.547	0.97	0.596	0.97	1.659
0.972	0.741	0.972	1.436	0.972	0.682	0.972	1.506	0.972	0.661	0.972	1.542	0.972	0.599	0.972	1.666
0.974	0.744	0.974	1.424	0.974	0.685	0.974	1.502	0.974	0.661	0.974	1.544	0.974	0.598	0.974	1.662
0.976	0.749	0.976	1.442	0.976	0.686	0.976	1.499	0.976	0.658	0.976	1.532	0.976	0.599	0.976	1.659
0.978	0.746	0.978	1.437	0.978	0.681	0.978	1.506	0.978	0.664	0.978	1.538	0.978	0.6	0.978	1.659
0.98	0.747	0.98	1.426	0.98	0.684	0.98	1.505	0.98	0.665	0.98	1.546	0.98	0.605	0.98	1.655
0.982	0.748	0.982	1.423	0.982	0.684	0.982	1.491	0.982	0.66	0.982	1.54	0.982	0.6	0.982	1.653
0.984	0.746	0.984	1.431	0.984	0.683	0.984	1.499	0.984	0.661	0.984	1.537	0.984	0.602	0.984	1.652
0.986	0.747	0.986	1.42	0.986	0.684	0.986	1.493	0.986	0.664	0.986	1.533	0.986	0.603	0.986	1.653
0.988	0.745	0.988	1.428	0.988	0.684	0.988	1.489	0.988	0.664	0.988	1.53	0.988	0.602	0.988	1.645
0.99	0.747	0.99	1.427	0.99	0.687	0.99	1.493	0.99	0.664	0.99	1.528	0.99	0.604	0.99	1.648
0.992	0.747	0.992	1.429	0.992	0.687	0.992	1.486	0.992	0.668	0.992	1.529	0.992	0.605	0.992	1.648
0.994	0.745	0.994	1.427	0.994	0.683	0.994	1.495	0.994	0.666	0.994	1.527	0.994	0.604	0.994	1.637
0.996	0.747	0.996	1.431	0.996	0.689	0.996	1.486	0.996	0.667	0.996	1.521	0.996	0.605	0.996	1.643
0.998	0.742	0.998	1.429	0.998	0.692	0.998	1.476	0.998	0.663	0.998	1.526	0.998	0.602	0.998	1.636
1	0.743	1	1.427	1	0.692	1	1.475	1	0.668	1	1.525	1	0.607	1	1.647
1.002	0.741	1.002	1.425	1.002	0.687	1.002	1.479	1.002	0.663	1.002	1.525	1.002	0.606	1.002	1.644
1.004	0.741	1.004	1.426	1.004	0.689	1.004	1.477	1.004	0.669	1.004	1.513	1.004	0.605	1.004	1.633
1.006	0.74	1.006	1.417	1.006	0.69	1.006	1.478	1.006	0.669	1.006	1.511	1.006	0.608	1.006	1.635
1.008	0.739	1.008	1.415	1.008	0.689	1.008	1.469	1.008	0.669	1.008	1.515	1.008	0.606	1.008	1.637
1.01	0.741	1.01	1.411	1.01	0.691	1.01	1.464	1.01	0.671	1.01	1.515	1.01	0.606	1.01	1.626
1.012	0.743	1.012	1.427	1.012	0.694	1.012	1.469	1.012	0.668	1.012	1.506	1.012	0.608	1.012	1.632
1.014	0.746	1.014	1.415	1.014	0.689	1.014	1.464	1.014	0.673	1.014	1.507	1.014	0.609	1.014	1.63
1.016	0.741	1.016	1.414	1.016	0.69	1.016	1.463	1.016	0.672	1.016	1.509	1.016	0.61	1.016	1.63
1.018	0.743	1.018	1.427	1.018	0.69	1.018	1.46	1.018	0.673	1.018	1.498	1.018	0.61	1.018	1.628
1.02	0.736	1.02	1.418	1.02	0.69	1.02	1.467	1.02	0.676	1.02	1.5	1.02	0.613	1.02	1.622
1.022	0.739	1.022	1.419	1.022	0.693	1.022	1.461	1.022	0.674	1.022	1.501	1.022	0.611	1.022	1.621
1.024	0.74	1.024	1.401	1.024	0.692	1.024	1.457	1.024	0.677	1.024	1.492	1.024	0.609	1.024	1.62
1.026	0.737	1.026	1.4	1.026	0.696	1.026	1.449	1.026	0.674	1.026	1.504	1.026	0.615	1.026	1.623
1.028	0.737	1.028	1.408	1.028	0.695	1.028	1.461	1.028	0.674	1.028	1.495	1.028	0.614	1.028	1.622
1.03	0.74	1.03	1.409	1.03	0.697	1.03	1.443	1.03	0.677	1.03	1.501	1.03	0.613	1.03	1.616
1.032	0.737	1.032	1.407	1.032	0.695	1.032	1.458	1.032	0.675	1.032	1.494	1.032	0.615	1.032	1.621
1.034	0.731	1.034	1.411	1.034	0.695	1.034	1.457	1.034	0.678	1.034	1.501	1.034	0.616	1.034	1.621
1.036	0.742	1.036	1.4	1.036	0.7	1.036	1.455	1.036	0.677	1.036	1.499	1.036	0.617	1.036	1.62
1.038	0.736	1.038	1.403	1.038	0.691	1.038	1.449	1.038	0.676	1.038	1.486	1.038	0.615	1.038	1.615
1.04	0.73	1.04	1.411	1.04	0.7	1.04	1.444	1.04	0.679	1.04	1.491	1.04	0.616	1.04	1.616
1.042	0.73	1.042	1.39	1.042	0.692	1.042	1.446	1.042	0.676	1.042	1.482	1.042	0.618	1.042	1.612
1.044	0.734	1.044	1.398	1.044	0.7	1.044	1.441	1.044	0.677	1.044	1.484	1.044	0.621	1.044	1.61
1.046	0.732	1.046	1.393	1.046	0.694	1.046	1.439	1.046	0.68	1.046	1.479	1.046	0.618	1.046	1.609
1.048	0.732	1.048	1.403	1.048	0.698	1.048	1.433	1.048	0.679	1.048	1.481	1.048	0.619	1.048	1.608
1.05	0.735	1.05	1.392	1.05	0.699	1.05	1.432	1.05	0.682	1.05	1.48	1.05	0.62	1.05	1.613
1.052	0.734	1.052	1.396	1.052	0.696	1.052	1.431	1.052	0.681	1.052	1.477	1.052	0.622	1.052	1.599
1.054	0.731	1.054	1.39	1.054	0.696	1.054	1.433	1.054	0.683	1.054	1.481	1.054	0.62	1.054	1.603
1.056	0.73	1.056	1.384	1.056	0.7	1.056	1.438	1.056	0.684	1.056	1.471	1.056	0.62	1.056	1.601
1.058	0.725	1.058	1.391	1.058	0.7	1.058	1.428	1.058	0.682	1.058	1.481	1.058	0.621	1.058	1.602
1.06	0.728	1.06	1.394	1.06	0.699	1.06	1.44	1.06	0.682	1.06	1.472	1.06	0.622	1.06	1.607
1.062	0.724	1.062	1.401	1.062	0.7	1.062	1.428	1.062	0.686	1.062	1.48	1.062	0.626	1.062	1.598
1.064	0.726	1.064	1.398	1.064	0.697	1.064	1.418	1.064	0.679	1.064	1.468	1.064	0.624	1.064	1.596
1.066	0.724	1.066	1.38	1.066	0.704	1.066	1.423	1.066	0.685	1.066	1.462	1.066	0.626	1.066	1.605
1.068	0.73	1.068	1.383	1.068	0.703	1.068	1.423	1.068	0.684	1.068	1.472	1.068	0.623	1.068	1.595
1.07	0.725	1.07	1.388	1.07	0.701	1.07	1.42	1.07	0.686	1.07	1.462	1.07	0.626	1.07	1.598
1.072	0.729	1.072	1.39	1.072	0.7	1.072	1.421	1.072	0.687	1.072	1.46	1.072	0.627	1.072	1.588
1.074	0.727	1.074	1.387	1.074	0.698	1.074	1.423	1.074	0.686	1.074	1.464	1.074	0.629	1.074	1.595
1.076	0.725	1.076	1.373	1.076	0.702	1.076	1.422	1.076	0.686	1.076	1.462	1.076	0.626	1.076	1.587
1.078	0.724	1.078	1.366	1.078	0.701	1.078	1.408	1.078	0.686	1.078	1.459	1.078	0.626	1.078	1.592
1.08	0.725	1.08	1.382	1.08	0.704	1.08	1.418	1.08	0.691	1.08	1.455	1.08	0.629	1.08	1.583
1.082	0.726	1.082	1.386	1.082	0.707	1.082	1.409	1.082	0.688	1.082	1.464	1.082	0.631	1.082	1.584
1.084	0.726	1.084	1.384	1.084	0.705	1.084	1.412	1.084	0.688	1.084	1.456	1.084	0.629	1.084	1.588
1.086	0.728	1.086	1.387	1.086	0.7	1.086	1.413	1.086	0.689	1.086	1.447	1.086	0.629	1.086	1.583
1.088	0.727	1.088	1.368	1.088	0.704	1.088	1.41	1.088	0.692	1.088	1.454	1.088	0.629	1.088	1.585
1.09	0.729	1.09	1.366	1.09	0.709	1.09	1.409	1.09	0.692	1.09	1.454	1.09	0.631	1.09	1.584
1.092	0.728	1.092	1.367	1.092	0.705	1.092	1.408	1.092	0.694	1.092	1.449	1.092	0.632	1.092	1.572
1.094	0.725	1.094	1.381	1.094	0.701	1.094	1.404	1.094	0.693	1.094	1.451	1.094	0.634	1.094	1.582
1.096	0.722	1.096	1.372	1.096	0.706	1.096	1.406	1.096	0.697	1.096	1.448	1.096	0.634	1.096	1.577
1.098	0.72	1.098	1.385	1.098	0.71	1.098	1.402	1.098	0.691	1.098	1.445	1.098	0.634	1.098	1.58
1.1	0.724	1.1	1.362	1.1	0.706	1.1	1.398	1.1	0.694	1.1	1.449	1.1	0.634	1.1	1.571
1.102	0.725	1.102	1.369	1.102	0.706	1.102	1.407	1.102	0.695	1.102	1.45	1.102	0.637	1.102	1.568
1.104	0.726	1.104	1.357	1.104	0.706	1.104	1.398	1.104	0.698	1.104	1.446	1.104	0.637	1.104	1.567
1.106	0.722	1.106	1.366	1.106	0.707	1.106	1.402	1.106	0.699	1.106	1.443	1.106	0.637	1.106	1.575
1.108	0.726	1.108	1.356	1.108	0.709	1.108	1.401	1.108	0.697	1.108	1.444	1.108	0.638	1.108	1.568
1.11	0.72	1.11	1.366	1.11	0.706	1.11	1.402	1.11	0.697	1.11	1.435	1.11	0.637	1.11	1.562
1.112	0.725	1.112	1.358	1.112	0.711	1.112	1.394	1.112	0.702	1.112	1.438	1.112	0.638	1.112	1.565
1.114	0.724	1.114	1.366	1.114	0.707	1.114	1.401	1.114	0.697	1.114	1.441	1.114	0.638	1.114	1.565
1.116	0.723	1.116	1.368	1.116	0.71	1.116	1.4	1.116	0.699	1.116	1.44	1.116	0.642	1.116	1.563
1.118	0.724	1.118	1.373	1.118	0.71	1.118	1.399	1.118	0.699	1.118	1.438	1.118	0.641	1.118	1.563
1.12	0.719	1.12	1.348	1.12	0.71	1.12	1.396	1.12	0.701	1.12	1.439	1.12	0.642	1.12	1.555
1.122	0.727	1.122	1.37	1.122	0.713	1.122	1.398	1.122	0.703	1.122	1.43	1.122	0.645	1.122	1.561
1.124	0.729	1.124	1.353	1.124	0.714	1.124	1.404	1.124	0.705	1.124	1.441	1.124	0.641	1.124	1.561
1.126	0.72	1.126	1.359	1.126	0.712	1.126	1.399	1.126	0.706	1.126	1.43	1.126	0.645	1.126	1.556
1.128	0.722	1.128	1.365	1.128	0.712	1.128	1.391	1.128	0.701	1.128	1.428	1.128	0.647	1.128	1.552
1.13	0.726	1.13	1.36	1.13	0.714	1.13	1.396	1.13	0.705	1.13	1.434	1.13	0.647	1.13	1.557
1.132	0.726	1.132	1.352	1.132	0.708	1.132	1.401	1.132	0.706	1.132	1.428	1.132	0.646	1.132	1.548
1.134	0.723	1.134	1.363	1.134	0.716	1.134	1.388	1.134	0.703	1.134	1.431	1.134	0.649	1.134	1.547
1.136	0.723	1.136	1.36	1.136	0.714	1.136	1.393	1.136	0.71	1.136	1.429	1.136	0.648	1.136	1.55
1.138	0.727	1.138	1.353	1.138	0.711	1.138	1.394	1.138	0.705	1.138	1.429	1.138	0.651	1.138	1.547
1.14	0.732	1.14	1.353	1.14	0.712	1.14	1.39	1.14	0.708	1.14	1.426	1.14	0.647	1.14	1.546
1.142	0.726	1.142	1.353	1.142	0.714	1.142	1.386	1.142	0.709	1.142	1.428	1.142	0.649	1.142	1.541
1.144	0.728	1.144	1.356	1.144	0.714	1.144	1.4	1.144	0.709	1.144	1.426	1.144	0.651	1.144	1.543
1.146	0.725	1.146	1.353	1.146	0.715	1.146	1.391	1.146	0.708	1.146	1.424	1.146	0.65	1.146	1.539
1.148	0.731	1.148	1.358	1.148	0.716	1.148	1.394	1.148	0.712	1.148	1.425	1.148	0.652	1.148	1.541
1.15	0.727	1.15	1.352	1.15	0.72	1.15	1.386	1.15	0.711	1.15	1.419	1.15	0.653	1.15	1.538
1.152	0.728	1.152	1.354	1.152	0.715	1.152	1.386	1.152	0.714	1.152	1.427	1.152	0.656	1.152	1.542
1.154	0.733	1.154	1.349	1.154	0.716	1.154	1.386	1.154	0.71	1.154	1.424	1.154	0.653	1.154	1.532
1.156	0.727	1.156	1.348	1.156	0.72	1.156	1.383	1.156	0.714	1.156	1.427	1.156	0.653	1.156	1.534
1.158	0.733	1.158	1.346	1.158	0.72	1.158	1.399	1.158	0.714	1.158	1.418	1.158	0.656	1.158	1.535
1.16	0.729	1.16	1.359	1.16	0.721	1.16	1.387	1.16	0.716	1.16	1.422	1.16	0.659	1.16	1.533
1.162	0.722	1.162	1.349	1.162	0.724	1.162	1.385	1.162	0.714	1.162	1.424	1.162	0.657	1.162	1.536
1.164	0.732	1.164	1.339	1.164	0.722	1.164	1.38	1.164	0.715	1.164	1.418	1.164	0.658	1.164	1.528
1.166	0.731	1.166	1.357	1.166	0.72	1.166	1.387	1.166	0.716	1.166	1.416	1.166	0.66	1.166	1.531
1.168	0.738	1.168	1.349	1.168	0.722	1.168	1.383	1.168	0.718	1.168	1.418	1.168	0.659	1.168	1.526
1.17	0.737	1.17	1.344	1.17	0.724	1.17	1.377	1.17	0.719	1.17	1.409	1.17	0.66	1.17	1.528
1.172	0.736	1.172	1.346	1.172	0.725	1.172	1.382	1.172	0.719	1.172	1.419	1.172	0.66	1.172	1.528
1.174	0.736	1.174	1.346	1.174	0.725	1.174	1.38	1.174	0.718	1.174	1.414	1.174	0.663	1.174	1.527
1.176	0.738	1.176	1.342	1.176	0.726	1.176	1.386	1.176	0.719	1.176	1.413	1.176	0.663	1.176	1.523
1.178	0.735	1.178	1.341	1.178	0.73	1.178	1.391	1.178	0.717	1.178	1.42	1.178	0.665	1.178	1.528
1.18	0.738	1.18	1.347	1.18	0.728	1.18	1.383	1.18	0.723	1.18	1.412	1.18	0.663	1.18	1.521
1.182	0.739	1.182	1.355	1.182	0.729	1.182	1.39	1.182	0.725	1.182	1.411	1.182	0.665	1.182	1.514
1.184	0.738	1.184	1.349	1.184	0.727	1.184	1.376	1.184	0.724	1.184	1.406	1.184	0.667	1.184	1.518
1.186	0.743	1.186	1.354	1.186	0.724	1.186	1.383	1.186	0.725	1.186	1.405	1.186	0.668	1.186	1.511
1.188	0.746	1.188	1.339	1.188	0.728	1.188	1.383	1.188	0.725	1.188	1.406	1.188	0.666	1.188	1.519
1.19	0.736	1.19	1.347	1.19	0.729	1.19	1.384	1.19	0.725	1.19	1.414	1.19	0.668	1.19	1.508
1.192	0.746	1.192	1.345	1.192	0.732	1.192	1.38	1.192	0.724	1.192	1.414	1.192	0.67	1.192	1.514
1.194	0.745	1.194	1.341	1.194	0.733	1.194	1.381	1.194	0.725	1.194	1.406	1.194	0.671	1.194	1.514
1.196	0.745	1.196	1.342	1.196	0.73	1.196	1.376	1.196	0.727	1.196	1.407	1.196	0.67	1.196	1.509
1.198	0.747	1.198	1.341	1.198	0.73	1.198	1.377	1.198	0.725	1.198	1.404	1.198	0.671	1.198	1.51
1.2	0.747	1.2	1.335	1.2	0.734	1.2	1.374	1.2	0.729	1.2	1.405	1.2	0.671	1.2	1.504
1.202	0.745	1.202	1.352	1.202	0.733	1.202	1.382	1.202	0.731	1.202	1.403	1.202	0.671	1.202	1.511
1.204	0.745	1.204	1.343	1.204	0.735	1.204	1.378	1.204	0.729	1.204	1.409	1.204	0.675	1.204	1.508
1.206	0.746	1.206	1.34	1.206	0.736	1.206	1.381	1.206	0.731	1.206	1.399	1.206	0.673	1.206	1.5
1.208	0.75	1.208	1.342	1.208	0.736	1.208	1.38	1.208	0.733	1.208	1.407	1.208	0.674	1.208	1.501
1.21	0.751	1.21	1.341	1.21	0.736	1.21	1.384	1.21	0.735	1.21	1.402	1.21	0.674	1.21	1.5
1.212	0.756	1.212	1.344	1.212	0.739	1.212	1.374	1.212	0.734	1.212	1.399	1.212	0.678	1.212	1.496
1.214	0.751	1.214	1.342	1.214	0.737	1.214	1.375	1.214	0.733	1.214	1.405	1.214	0.678	1.214	1.503
1.216	0.754	1.216	1.34	1.216	0.74	1.216	1.372	1.216	0.737	1.216	1.4	1.216	0.675	1.216	1.497
1.218	0.758	1.218	1.339	1.218	0.738	1.218	1.375	1.218	0.735	1.218	1.397	1.218	0.68	1.218	1.496
1.22	0.761	1.22	1.328	1.22	0.74	1.22	1.373	1.22	0.736	1.22	1.404	1.22	0.68	1.22	1.496
1.222	0.764	1.222	1.347	1.222	0.743	1.222	1.381	1.222	0.734	1.222	1.391	1.222	0.681	1.222	1.491
1.224	0.758	1.224	1.336	1.224	0.741	1.224	1.375	1.224	0.737	1.224	1.395	1.224	0.679	1.224	1.491
1.226	0.762	1.226	1.342	1.226	0.742	1.226	1.38	1.226	0.737	1.226	1.395	1.226	0.68	1.226	1.491
1.228	0.77	1.228	1.338	1.228	0.746	1.228	1.373	1.228	0.74	1.228	1.4	1.228	0.681	1.228	1.486
1.23	0.764	1.23	1.33	1.23	0.741	1.23	1.373	1.23	0.74	1.23	1.396	1.23	0.683	1.23	1.488
1.232	0.769	1.232	1.329	1.232	0.741	1.232	1.376	1.232	0.743	1.232	1.395	1.232	0.683	1.232	1.482
1.234	0.769	1.234	1.338	1.234	0.744	1.234	1.372	1.234	0.74	1.234	1.392	1.234	0.684	1.234	1.488
1.236	0.765	1.236	1.333	1.236	0.75	1.236	1.373	1.236	0.741	1.236	1.397	1.236	0.684	1.236	1.491
1.238	0.774	1.238	1.335	1.238	0.749	1.238	1.379	1.238	0.741	1.238	1.396	1.238	0.684	1.238	1.481
1.24	0.772	1.24	1.333	1.24	0.748	1.24	1.367	1.24	0.745	1.24	1.395	1.24	0.69	1.24	1.488
1.242	0.765	1.242	1.332	1.242	0.744	1.242	1.368	1.242	0.741	1.242	1.394	1.242	0.687	1.242	1.483
1.244	0.769	1.244	1.345	1.244	0.752	1.244	1.373	1.244	0.743	1.244	1.389	1.244	0.689	1.244	1.48
1.246	0.772	1.246	1.345	1.246	0.748	1.246	1.378	1.246	0.747	1.246	1.398	1.246	0.69	1.246	1.478
1.248	0.773	1.248	1.331	1.248	0.752	1.248	1.371	1.248	0.745	1.248	1.39	1.248	0.691	1.248	1.48
1.25	0.781	1.25	1.329	1.25	0.753	1.25	1.369	1.25	0.746	1.25	1.387	1.25	0.691	1.25	1.477
1.252	0.783	1.252	1.326	1.252	0.748	1.252	1.372	1.252	0.746	1.252	1.395	1.252	0.692	1.252	1.472
1.254	0.781	1.254	1.332	1.254	0.755	1.254	1.372	1.254	0.749	1.254	1.389	1.254	0.691	1.254	1.484
1.256	0.779	1.256	1.338	1.256	0.755	1.256	1.362	1.256	0.748	1.256	1.387	1.256	0.691	1.256	1.473
1.258	0.778	1.258	1.342	1.258	0.757	1.258	1.369	1.258	0.75	1.258	1.389	1.258	0.692	1.258	1.476
1.26	0.779	1.26	1.331	1.26	0.757	1.26	1.369	1.26	0.752	1.26	1.385	1.26	0.694	1.26	1.471
1.262	0.781	1.262	1.338	1.262	0.76	1.262	1.368	1.262	0.753	1.262	1.384	1.262	0.696	1.262	1.471
1.264	0.782	1.264	1.336	1.264	0.757	1.264	1.368	1.264	0.752	1.264	1.383	1.264	0.697	1.264	1.472
1.266	0.781	1.266	1.332	1.266	0.758	1.266	1.372	1.266	0.752	1.266	1.392	1.266	0.696	1.266	1.47
1.268	0.787	1.268	1.329	1.268	0.756	1.268	1.363	1.268	0.753	1.268	1.39	1.268	0.694	1.268	1.464
1.27	0.786	1.27	1.331	1.27	0.758	1.27	1.367	1.27	0.753	1.27	1.387	1.27	0.698	1.27	1.467
1.272	0.787	1.272	1.331	1.272	0.762	1.272	1.365	1.272	0.753	1.272	1.385	1.272	0.698	1.272	1.47
1.274	0.788	1.274	1.328	1.274	0.761	1.274	1.371	1.274	0.754	1.274	1.384	1.274	0.698	1.274	1.47
1.276	0.792	1.276	1.325	1.276	0.764	1.276	1.367	1.276	0.756	1.276	1.385	1.276	0.702	1.276	1.463
1.278	0.791	1.278	1.328	1.278	0.76	1.278	1.37	1.278	0.755	1.278	1.379	1.278	0.702	1.278	1.466
1.28	0.787	1.28	1.327	1.28	0.761	1.28	1.37	1.28	0.757	1.28	1.382	1.28	0.701	1.28	1.465
1.282	0.795	1.282	1.331	1.282	0.766	1.282	1.368	1.282	0.759	1.282	1.385	1.282	0.699	1.282	1.458
1.284	0.799	1.284	1.324	1.284	0.763	1.284	1.363	1.284	0.759	1.284	1.377	1.284	0.702	1.284	1.465
1.286	0.796	1.286	1.321	1.286	0.761	1.286	1.371	1.286	0.758	1.286	1.385	1.286	0.704	1.286	1.454
1.288	0.798	1.288	1.321	1.288	0.763	1.288	1.365	1.288	0.76	1.288	1.382	1.288	0.705	1.288	1.456
1.29	0.797	1.29	1.336	1.29	0.766	1.29	1.356	1.29	0.761	1.29	1.376	1.29	0.706	1.29	1.461
1.292	0.804	1.292	1.322	1.292	0.764	1.292	1.366	1.292	0.757	1.292	1.386	1.292	0.706	1.292	1.453
1.294	0.8	1.294	1.318	1.294	0.769	1.294	1.359	1.294	0.763	1.294	1.375	1.294	0.707	1.294	1.454
1.296	0.803	1.296	1.329	1.296	0.767	1.296	1.365	1.296	0.761	1.296	1.378	1.296	0.707	1.296	1.448
1.298	0.802	1.298	1.329	1.298	0.768	1.298	1.359	1.298	0.765	1.298	1.377	1.298	0.71	1.298	1.454
1.3	0.805	1.3	1.33	1.3	0.77	1.3	1.358	1.3	0.765	1.3	1.377	1.3	0.707	1.3	1.45
1.302	0.806	1.302	1.317	1.302	0.772	1.302	1.358	1.302	0.761	1.302	1.374	1.302	0.709	1.302	1.447
1.304	0.803	1.304	1.326	1.304	0.768	1.304	1.366	1.304	0.764	1.304	1.378	1.304	0.708	1.304	1.449
1.306	0.813	1.306	1.319	1.306	0.771	1.306	1.359	1.306	0.765	1.306	1.376	1.306	0.714	1.306	1.441
1.308	0.812	1.308	1.328	1.308	0.771	1.308	1.355	1.308	0.768	1.308	1.37	1.308	0.713	1.308	1.445
1.31	0.81	1.31	1.318	1.31	0.773	1.31	1.359	1.31	0.765	1.31	1.372	1.31	0.713	1.31	1.446
1.312	0.814	1.312	1.312	1.312	0.775	1.312	1.359	1.312	0.768	1.312	1.376	1.312	0.711	1.312	1.442
1.314	0.811	1.314	1.323	1.314	0.773	1.314	1.358	1.314	0.767	1.314	1.373	1.314	0.714	1.314	1.442
1.316	0.811	1.316	1.313	1.316	0.774	1.316	1.357	1.316	0.768	1.316	1.366	1.316	0.714	1.316	1.443
1.318	0.815	1.318	1.326	1.318	0.775	1.318	1.351	1.318	0.766	1.318	1.37	1.318	0.713	1.318	1.434
1.32	0.813	1.32	1.312	1.32	0.773	1.32	1.352	1.32	0.771	1.32	1.375	1.32	0.716	1.32	1.441
1.322	0.808	1.322	1.313	1.322	0.78	1.322	1.349	1.322	0.772	1.322	1.366	1.322	0.717	1.322	1.436
1.324	0.816	1.324	1.315	1.324	0.775	1.324	1.357	1.324	0.77	1.324	1.37	1.324	0.719	1.324	1.435
1.326	0.812	1.326	1.322	1.326	0.778	1.326	1.351	1.326	0.77	1.326	1.37	1.326	0.717	1.326	1.433
1.328	0.82	1.328	1.32	1.328	0.778	1.328	1.354	1.328	0.771	1.328	1.37	1.328	0.719	1.328	1.44
1.33	0.816	1.33	1.308	1.33	0.78	1.33	1.355	1.33	0.772	1.33	1.369	1.33	0.72	1.33	1.434
1.332	0.821	1.332	1.324	1.332	0.78	1.332	1.355	1.332	0.773	1.332	1.368	1.332	0.719	1.332	1.429
1.334	0.816	1.334	1.314	1.334	0.778	1.334	1.348	1.334	0.773	1.334	1.359	1.334	0.719	1.334	1.429
1.336	0.818	1.336	1.318	1.336	0.779	1.336	1.355	1.336	0.775	1.336	1.364	1.336	0.722	1.336	1.429
1.338	0.817	1.338	1.314	1.338	0.778	1.338	1.353	1.338	0.774	1.338	1.361	1.338	0.722	1.338	1.43
1.34	0.82	1.34	1.314	1.34	0.786	1.34	1.345	1.34	0.777	1.34	1.362	1.34	0.722	1.34	1.427
1.342	0.82	1.342	1.319	1.342	0.778	1.342	1.351	1.342	0.774	1.342	1.358	1.342	0.723	1.342	1.43
1.344	0.819	1.344	1.318	1.344	0.785	1.344	1.352	1.344	0.776	1.344	1.361	1.344	0.726	1.344	1.43
1.346	0.821	1.346	1.307	1.346	0.783	1.346	1.35	1.346	0.778	1.346	1.356	1.346	0.726	1.346	1.429
1.348	0.821	1.348	1.314	1.348	0.786	1.348	1.343	1.348	0.775	1.348	1.359	1.348	0.723	1.348	1.424
1.35	0.83	1.35	1.305	1.35	0.783	1.35	1.346	1.35	0.778	1.35	1.359	1.35	0.725	1.35	1.421
1.352	0.826	1.352	1.31	1.352	0.785	1.352	1.347	1.352	0.778	1.352	1.357	1.352	0.725	1.352	1.424
1.354	0.827	1.354	1.31	1.354	0.786	1.354	1.351	1.354	0.778	1.354	1.356	1.354	0.726	1.354	1.425
1.356	0.825	1.356	1.307	1.356	0.788	1.356	1.346	1.356	0.78	1.356	1.351	1.356	0.727	1.356	1.415
1.358	0.83	1.358	1.304	1.358	0.789	1.358	1.345	1.358	0.782	1.358	1.356	1.358	0.729	1.358	1.416
1.36	0.832	1.36	1.302	1.36	0.787	1.36	1.339	1.36	0.782	1.36	1.353	1.36	0.725	1.36	1.416
1.362	0.824	1.362	1.308	1.362	0.793	1.362	1.34	1.362	0.782	1.362	1.353	1.362	0.728	1.362	1.418
1.364	0.831	1.364	1.303	1.364	0.788	1.364	1.338	1.364	0.781	1.364	1.352	1.364	0.733	1.364	1.414
1.366	0.829	1.366	1.308	1.366	0.79	1.366	1.341	1.366	0.785	1.366	1.347	1.366	0.732	1.366	1.417
1.368	0.83	1.368	1.305	1.368	0.788	1.368	1.343	1.368	0.783	1.368	1.355	1.368	0.731	1.368	1.413
1.37	0.831	1.37	1.301	1.37	0.789	1.37	1.341	1.37	0.786	1.37	1.356	1.37	0.731	1.37	1.412
1.372	0.837	1.372	1.305	1.372	0.792	1.372	1.345	1.372	0.781	1.372	1.353	1.372	0.733	1.372	1.413
1.374	0.832	1.374	1.298	1.374	0.788	1.374	1.34	1.374	0.785	1.374	1.348	1.374	0.733	1.374	1.407
1.376	0.839	1.376	1.307	1.376	0.791	1.376	1.341	1.376	0.785	1.376	1.344	1.376	0.732	1.376	1.411
1.378	0.833	1.378	1.305	1.378	0.791	1.378	1.334	1.378	0.785	1.378	1.349	1.378	0.734	1.378	1.414
1.38	0.837	1.38	1.289	1.38	0.789	1.38	1.335	1.38	0.786	1.38	1.345	1.38	0.735	1.38	1.407
1.382	0.831	1.382	1.303	1.382	0.788	1.382	1.336	1.382	0.787	1.382	1.345	1.382	0.737	1.382	1.409
1.384	0.835	1.384	1.286	1.384	0.796	1.384	1.332	1.384	0.785	1.384	1.339	1.384	0.738	1.384	1.405
1.386	0.837	1.386	1.295	1.386	0.793	1.386	1.337	1.386	0.787	1.386	1.342	1.386	0.737	1.386	1.407
1.388	0.835	1.388	1.299	1.388	0.796	1.388	1.326	1.388	0.786	1.388	1.34	1.388	0.738	1.388	1.401
1.39	0.84	1.39	1.284	1.39	0.795	1.39	1.335	1.39	0.789	1.39	1.343	1.39	0.739	1.39	1.41
1.392	0.84	1.392	1.296	1.392	0.796	1.392	1.333	1.392	0.789	1.392	1.338	1.392	0.739	1.392	1.4
1.394	0.835	1.394	1.297	1.394	0.796	1.394	1.333	1.394	0.788	1.394	1.344	1.394	0.738	1.394	1.404
1.396	0.838	1.396	1.296	1.396	0.796	1.396	1.337	1.396	0.788	1.396	1.337	1.396	0.741	1.396	1.401
1.398	0.843	1.398	1.292	1.398	0.795	1.398	1.336	1.398	0.791	1.398	1.338	1.398	0.738	1.398	1.399
1.4	0.841	1.4	1.29	1.4	0.795	1.4	1.334	1.4	0.79	1.4	1.344	1.4	0.739	1.4	1.404
1.402	0.839	1.402	1.284	1.402	0.8	1.402	1.328	1.402	0.791	1.402	1.341	1.402	0.742	1.402	1.395
1.404	0.837	1.404	1.29	1.404	0.796	1.404	1.33	1.404	0.793	1.404	1.339	1.404	0.742	1.404	1.396
1.406	0.841	1.406	1.289	1.406	0.8	1.406	1.329	1.406	0.793	1.406	1.337	1.406	0.741	1.406	1.395
1.408	0.842	1.408	1.284	1.408	0.797	1.408	1.323	1.408	0.794	1.408	1.334	1.408	0.743	1.408	1.395
1.41	0.84	1.41	1.281	1.41	0.797	1.41	1.325	1.41	0.79	1.41	1.338	1.41	0.745	1.41	1.395
1.412	0.844	1.412	1.28	1.412	0.798	1.412	1.325	1.412	0.792	1.412	1.332	1.412	0.742	1.412	1.394
1.414	0.841	1.414	1.28	1.414	0.803	1.414	1.324	1.414	0.79	1.414	1.334	1.414	0.747	1.414	1.39
1.416	0.837	1.416	1.276	1.416	0.802	1.416	1.329	1.416	0.796	1.416	1.335	1.416	0.747	1.416	1.39
1.418	0.841	1.418	1.286	1.418	0.801	1.418	1.321	1.418	0.797	1.418	1.331	1.418	0.745	1.418	1.392
1.42	0.847	1.42	1.276	1.42	0.803	1.42	1.323	1.42	0.795	1.42	1.329	1.42	0.746	1.42	1.389
1.422	0.84	1.422	1.278	1.422	0.803	1.422	1.316	1.422	0.798	1.422	1.325	1.422	0.748	1.422	1.388
1.424	0.843	1.424	1.279	1.424	0.804	1.424	1.317	1.424	0.798	1.424	1.33	1.424	0.749	1.424	1.388
1.426	0.841	1.426	1.272	1.426	0.802	1.426	1.323	1.426	0.798	1.426	1.328	1.426	0.746	1.426	1.39
1.428	0.841	1.428	1.283	1.428	0.802	1.428	1.317	1.428	0.794	1.428	1.329	1.428	0.748	1.428	1.383
1.43	0.845	1.43	1.277	1.43	0.802	1.43	1.319	1.43	0.795	1.43	1.327	1.43	0.748	1.43	1.388
1.432	0.842	1.432	1.28	1.432	0.804	1.432	1.318	1.432	0.796	1.432	1.328	1.432	0.75	1.432	1.387
1.434	0.843	1.434	1.274	1.434	0.805	1.434	1.316	1.434	0.798	1.434	1.322	1.434	0.751	1.434	1.385
1.436	0.847	1.436	1.268	1.436	0.804	1.436	1.318	1.436	0.796	1.436	1.326	1.436	0.752	1.436	1.381
1.438	0.84	1.438	1.279	1.438	0.803	1.438	1.318	1.438	0.798	1.438	1.322	1.438	0.751	1.438	1.383
1.44	0.844	1.44	1.276	1.44	0.807	1.44	1.317	1.44	0.799	1.44	1.324	1.44	0.755	1.44	1.383
1.442	0.841	1.442	1.266	1.442	0.804	1.442	1.316	1.442	0.8	1.442	1.322	1.442	0.752	1.442	1.38
1.444	0.842	1.444	1.259	1.444	0.809	1.444	1.323	1.444	0.801	1.444	1.318	1.444	0.752	1.444	1.379
1.446	0.844	1.446	1.266	1.446	0.806	1.446	1.319	1.446	0.803	1.446	1.32	1.446	0.752	1.446	1.383
1.448	0.846	1.448	1.267	1.448	0.807	1.448	1.314	1.448	0.801	1.448	1.315	1.448	0.755	1.448	1.374
1.45	0.845	1.45	1.264	1.45	0.803	1.45	1.315	1.45	0.802	1.45	1.317	1.45	0.754	1.45	1.377
1.452	0.848	1.452	1.258	1.452	0.806	1.452	1.31	1.452	0.801	1.452	1.313	1.452	0.756	1.452	1.376
[truncated: 1,255 more rows]

## Sheet: Figure 4c
Coordinate (nm)	Normalized density	Coordinate (nm)	Normalized density	Coordinate (nm)	Normalized density
[truncated: 51 more rows]

[truncated: 8 more sheets: Figure 4d, Figure 4e, Figure 4f, Figure 4h, Figure 5b, Figure 5c, Figure 5d, Figure 5e]
