# Supplementary material for: Exploiting nonaqueous self-stratified electrolyte systems toward large-scale energy storage
Source: Nat Commun. 2023 Apr 20;14:2267. doi: 10.1038/s41467-023-37995-8 (PMC10119102; doi:10.1038/s41467-023-37995-8)
Supplement: Supplementary file 7 — Source Data [file 41467_2023_37995_MOESM7_ESM.zip › Source data 2.xlsx]

## Sheet: Supplementary Figure 2
No.1					No.2					No.3					No.4					No.5					No.6					No.7					No.8
r (nm)	g (r)	r (nm)	g (r)		r (nm)	g (r)	r (nm)	g (r)		r (nm)	g (r)	r (nm)	g (r)		r (nm)	g (r)	r (nm)	g (r)		r (nm)	g (r)	r (nm)	g (r)		r (nm)	g (r)	r (nm)	g (r)		r (nm)	g (r)	r (nm)	g (r)		r (nm)	g (r)	r (nm)	g (r)
0.002	0	0	0		0	0	0	0		0	0	0	0		0	0	0	0		0	0	0	0		0	0	0	0		0	0	0	0		0	0	0	0
0.004	0	0.002	0		0.002	0	0.002	0		0.002	0	0.002	0		0.002	0	0.002	0		0.002	0	0.002	0		0.002	0	0.002	0		0.002	0	0.002	0		0.002	0	0.002	0
0.006	0	0.004	0		0.004	0	0.004	0		0.004	0	0.004	0		0.004	0	0.004	0		0.004	0	0.004	0		0.004	0	0.004	0		0.004	0	0.004	0		0.004	0	0.004	0
0.008	0	0.006	0		0.006	0	0.006	0		0.006	0	0.006	0		0.006	0	0.006	0		0.006	0	0.006	0		0.006	0	0.006	0		0.006	0	0.006	0		0.006	0	0.006	0
0.01	0	0.008	0		0.008	0	0.008	0		0.008	0	0.008	0		0.008	0	0.008	0		0.008	0	0.008	0		0.008	0	0.008	0		0.008	0	0.008	0		0.008	0	0.008	0
0.012	0	0.01	0		0.01	0	0.01	0		0.01	0	0.01	0		0.01	0	0.01	0		0.01	0	0.01	0		0.01	0	0.01	0		0.01	0	0.01	0		0.01	0	0.01	0
0.014	0	0.012	0		0.012	0	0.012	0		0.012	0	0.012	0		0.012	0	0.012	0		0.012	0	0.012	0		0.012	0	0.012	0		0.012	0	0.012	0		0.012	0	0.012	0
0.016	0	0.014	0		0.014	0	0.014	0		0.014	0	0.014	0		0.014	0	0.014	0		0.014	0	0.014	0		0.014	0	0.014	0		0.014	0	0.014	0		0.014	0	0.014	0
0.018	0	0.016	0		0.016	0	0.016	0		0.016	0	0.016	0		0.016	0	0.016	0		0.016	0	0.016	0		0.016	0	0.016	0		0.016	0	0.016	0		0.016	0	0.016	0
0.02	0	0.018	0		0.018	0	0.018	0		0.018	0	0.018	0		0.018	0	0.018	0		0.018	0	0.018	0		0.018	0	0.018	0		0.018	0	0.018	0		0.018	0	0.018	0
0.022	0	0.02	0		0.02	0	0.02	0		0.02	0	0.02	0		0.02	0	0.02	0		0.02	0	0.02	0		0.02	0	0.02	0		0.02	0	0.02	0		0.02	0	0.02	0
0.024	0	0.022	0		0.022	0	0.022	0		0.022	0	0.022	0		0.022	0	0.022	0		0.022	0	0.022	0		0.022	0	0.022	0		0.022	0	0.022	0		0.022	0	0.022	0
0.026	0	0.024	0		0.024	0	0.024	0		0.024	0	0.024	0		0.024	0	0.024	0		0.024	0	0.024	0		0.024	0	0.024	0		0.024	0	0.024	0		0.024	0	0.024	0
0.028	0	0.026	0		0.026	0	0.026	0		0.026	0	0.026	0		0.026	0	0.026	0		0.026	0	0.026	0		0.026	0	0.026	0		0.026	0	0.026	0		0.026	0	0.026	0
0.03	0	0.028	0		0.028	0	0.028	0		0.028	0	0.028	0		0.028	0	0.028	0		0.028	0	0.028	0		0.028	0	0.028	0		0.028	0	0.028	0		0.028	0	0.028	0
0.032	0	0.03	0		0.03	0	0.03	0		0.03	0	0.03	0		0.03	0	0.03	0		0.03	0	0.03	0		0.03	0	0.03	0		0.03	0	0.03	0		0.03	0	0.03	0
0.034	0	0.032	0		0.032	0	0.032	0		0.032	0	0.032	0		0.032	0	0.032	0		0.032	0	0.032	0		0.032	0	0.032	0		0.032	0	0.032	0		0.032	0	0.032	0
0.036	0	0.034	0		0.034	0	0.034	0		0.034	0	0.034	0		0.034	0	0.034	0		0.034	0	0.034	0		0.034	0	0.034	0		0.034	0	0.034	0		0.034	0	0.034	0
0.038	0	0.036	0		0.036	0	0.036	0		0.036	0	0.036	0		0.036	0	0.036	0		0.036	0	0.036	0		0.036	0	0.036	0		0.036	0	0.036	0		0.036	0	0.036	0
0.04	0	0.038	0		0.038	0	0.038	0		0.038	0	0.038	0		0.038	0	0.038	0		0.038	0	0.038	0		0.038	0	0.038	0		0.038	0	0.038	0		0.038	0	0.038	0
0.042	0	0.04	0		0.04	0	0.04	0		0.04	0	0.04	0		0.04	0	0.04	0		0.04	0	0.04	0		0.04	0	0.04	0		0.04	0	0.04	0		0.04	0	0.04	0
0.044	0	0.042	0		0.042	0	0.042	0		0.042	0	0.042	0		0.042	0	0.042	0		0.042	0	0.042	0		0.042	0	0.042	0		0.042	0	0.042	0		0.042	0	0.042	0
0.046	0	0.044	0		0.044	0	0.044	0		0.044	0	0.044	0		0.044	0	0.044	0		0.044	0	0.044	0		0.044	0	0.044	0		0.044	0	0.044	0		0.044	0	0.044	0
0.048	0	0.046	0		0.046	0	0.046	0		0.046	0	0.046	0		0.046	0	0.046	0		0.046	0	0.046	0		0.046	0	0.046	0		0.046	0	0.046	0		0.046	0	0.046	0
0.05	0	0.048	0		0.048	0	0.048	0		0.048	0	0.048	0		0.048	0	0.048	0		0.048	0	0.048	0		0.048	0	0.048	0		0.048	0	0.048	0		0.048	0	0.048	0
0.052	0	0.05	0		0.05	0	0.05	0		0.05	0	0.05	0		0.05	0	0.05	0		0.05	0	0.05	0		0.05	0	0.05	0		0.05	0	0.05	0		0.05	0	0.05	0
0.054	0	0.052	0		0.052	0	0.052	0		0.052	0	0.052	0		0.052	0	0.052	0		0.052	0	0.052	0		0.052	0	0.052	0		0.052	0	0.052	0		0.052	0	0.052	0
0.056	0	0.054	0		0.054	0	0.054	0		0.054	0	0.054	0		0.054	0	0.054	0		0.054	0	0.054	0		0.054	0	0.054	0		0.054	0	0.054	0		0.054	0	0.054	0
0.058	0	0.056	0		0.056	0	0.056	0		0.056	0	0.056	0		0.056	0	0.056	0		0.056	0	0.056	0		0.056	0	0.056	0		0.056	0	0.056	0		0.056	0	0.056	0
0.06	0	0.058	0		0.058	0	0.058	0		0.058	0	0.058	0		0.058	0	0.058	0		0.058	0	0.058	0		0.058	0	0.058	0		0.058	0	0.058	0		0.058	0	0.058	0
0.062	0	0.06	0		0.06	0	0.06	0		0.06	0	0.06	0		0.06	0	0.06	0		0.06	0	0.06	0		0.06	0	0.06	0		0.06	0	0.06	0		0.06	0	0.06	0
0.064	0	0.062	0		0.062	0	0.062	0		0.062	0	0.062	0		0.062	0	0.062	0		0.062	0	0.062	0		0.062	0	0.062	0		0.062	0	0.062	0		0.062	0	0.062	0
0.066	0	0.064	0		0.064	0	0.064	0		0.064	0	0.064	0		0.064	0	0.064	0		0.064	0	0.064	0		0.064	0	0.064	0		0.064	0	0.064	0		0.064	0	0.064	0
0.068	0	0.066	0		0.066	0	0.066	0		0.066	0	0.066	0		0.066	0	0.066	0		0.066	0	0.066	0		0.066	0	0.066	0		0.066	0	0.066	0		0.066	0	0.066	0
0.07	0	0.068	0		0.068	0	0.068	0		0.068	0	0.068	0		0.068	0	0.068	0		0.068	0	0.068	0		0.068	0	0.068	0		0.068	0	0.068	0		0.068	0	0.068	0
0.072	0	0.07	0		0.07	0	0.07	0		0.07	0	0.07	0		0.07	0	0.07	0		0.07	0	0.07	0		0.07	0	0.07	0		0.07	0	0.07	0		0.07	0	0.07	0
0.074	0	0.072	0		0.072	0	0.072	0		0.072	0	0.072	0		0.072	0	0.072	0		0.072	0	0.072	0		0.072	0	0.072	0		0.072	0	0.072	0		0.072	0	0.072	0
0.076	0	0.074	0		0.074	0	0.074	0		0.074	0	0.074	0		0.074	0	0.074	0		0.074	0	0.074	0		0.074	0	0.074	0		0.074	0	0.074	0		0.074	0	0.074	0
0.078	0	0.076	0		0.076	0	0.076	0		0.076	0	0.076	0		0.076	0	0.076	0		0.076	0	0.076	0		0.076	0	0.076	0		0.076	0	0.076	0		0.076	0	0.076	0
0.08	0	0.078	0		0.078	0	0.078	0		0.078	0	0.078	0		0.078	0	0.078	0		0.078	0	0.078	0		0.078	0	0.078	0		0.078	0	0.078	0		0.078	0	0.078	0
0.082	0	0.08	0		0.08	0	0.08	0		0.08	0	0.08	0		0.08	0	0.08	0		0.08	0	0.08	0		0.08	0	0.08	0		0.08	0	0.08	0		0.08	0	0.08	0
0.084	0	0.082	0		0.082	0	0.082	0		0.082	0	0.082	0		0.082	0	0.082	0		0.082	0	0.082	0		0.082	0	0.082	0		0.082	0	0.082	0		0.082	0	0.082	0
0.086	0	0.084	0		0.084	0	0.084	0		0.084	0	0.084	0		0.084	0	0.084	0		0.084	0	0.084	0		0.084	0	0.084	0		0.084	0	0.084	0		0.084	0	0.084	0
0.088	0	0.086	0		0.086	0	0.086	0		0.086	0	0.086	0		0.086	0	0.086	0		0.086	0	0.086	0		0.086	0	0.086	0		0.086	0	0.086	0		0.086	0	0.086	0
0.09	0	0.088	0		0.088	0	0.088	0		0.088	0	0.088	0		0.088	0	0.088	0		0.088	0	0.088	0		0.088	0	0.088	0		0.088	0	0.088	0		0.088	0	0.088	0
0.092	0	0.09	0		0.09	0	0.09	0		0.09	0	0.09	0		0.09	0	0.09	0		0.09	0	0.09	0		0.09	0	0.09	0		0.09	0	0.09	0		0.09	0	0.09	0
0.094	0	0.092	0		0.092	0	0.092	0		0.092	0	0.092	0		0.092	0	0.092	0		0.092	0	0.092	0		0.092	0	0.092	0		0.092	0	0.092	0		0.092	0	0.092	0
0.096	0	0.094	0		0.094	0	0.094	0		0.094	0	0.094	0		0.094	0	0.094	0		0.094	0	0.094	0		0.094	0	0.094	0		0.094	0	0.094	0		0.094	0	0.094	0
0.098	0	0.096	0		0.096	0	0.096	0		0.096	0	0.096	0		0.096	0	0.096	0		0.096	0	0.096	0		0.096	0	0.096	0		0.096	0	0.096	0		0.096	0	0.096	0
0.1	0	0.098	0		0.098	0	0.098	0		0.098	0	0.098	0		0.098	0	0.098	0		0.098	0	0.098	0		0.098	0	0.098	0		0.098	0	0.098	0		0.098	0	0.098	0
0.102	0	0.1	0		0.1	0	0.1	0		0.1	0	0.1	0		0.1	0	0.1	0		0.1	0	0.1	0		0.1	0	0.1	0		0.1	0	0.1	0		0.1	0	0.1	0
0.104	0	0.102	0		0.102	0	0.102	0		0.102	0	0.102	0		0.102	0	0.102	0		0.102	0	0.102	0		0.102	0	0.102	0		0.102	0	0.102	0		0.102	0	0.102	0
0.106	0	0.104	0		0.104	0	0.104	0		0.104	0	0.104	0		0.104	0	0.104	0		0.104	0	0.104	0		0.104	0	0.104	0		0.104	0	0.104	0		0.104	0	0.104	0
0.108	0	0.106	0		0.106	0	0.106	0		0.106	0	0.106	0		0.106	0	0.106	0		0.106	0	0.106	0		0.106	0	0.106	0		0.106	0	0.106	0		0.106	0	0.106	0
0.11	0	0.108	0		0.108	0	0.108	0		0.108	0	0.108	0		0.108	0	0.108	0		0.108	0	0.108	0		0.108	0	0.108	0		0.108	0	0.108	0		0.108	0	0.108	0
0.112	0	0.11	0		0.11	0	0.11	0		0.11	0	0.11	0		0.11	0	0.11	0		0.11	0	0.11	0		0.11	0	0.11	0		0.11	0	0.11	0		0.11	0	0.11	0
0.114	0	0.112	0		0.112	0	0.112	0		0.112	0	0.112	0		0.112	0	0.112	0		0.112	0	0.112	0		0.112	0	0.112	0		0.112	0	0.112	0		0.112	0	0.112	0
0.116	0	0.114	0		0.114	0	0.114	0		0.114	0	0.114	0		0.114	0	0.114	0		0.114	0	0.114	0		0.114	0	0.114	0		0.114	0	0.114	0		0.114	0	0.114	0
0.118	0	0.116	0		0.116	0	0.116	0		0.116	0	0.116	0		0.116	0	0.116	0		0.116	0	0.116	0		0.116	0	0.116	0		0.116	0	0.116	0		0.116	0	0.116	0
0.12	0	0.118	0		0.118	0	0.118	0		0.118	0	0.118	0		0.118	0	0.118	0		0.118	0	0.118	0		0.118	0	0.118	0		0.118	0	0.118	0		0.118	0	0.118	0
0.122	0	0.12	0		0.12	0	0.12	0		0.12	0	0.12	0		0.12	0	0.12	0		0.12	0	0.12	0		0.12	0	0.12	0		0.12	0	0.12	0		0.12	0	0.12	0
0.124	0	0.122	0		0.122	0	0.122	0		0.122	0	0.122	0		0.122	0	0.122	0		0.122	0	0.122	0		0.122	0	0.122	0		0.122	0	0.122	0		0.122	0	0.122	0
0.126	0	0.124	0		0.124	0	0.124	0		0.124	0	0.124	0		0.124	0	0.124	0		0.124	0	0.124	0		0.124	0	0.124	0		0.124	0	0.124	0		0.124	0	0.124	0
0.128	0	0.126	0		0.126	0	0.126	0		0.126	0	0.126	0		0.126	0	0.126	0		0.126	0	0.126	0		0.126	0	0.126	0		0.126	0	0.126	0		0.126	0	0.126	0
0.13	0	0.128	0		0.128	0	0.128	0		0.128	0	0.128	0		0.128	0	0.128	0		0.128	0	0.128	0		0.128	0	0.128	0		0.128	0	0.128	0		0.128	0	0.128	0
0.132	0	0.13	0		0.13	0	0.13	0		0.13	0	0.13	0		0.13	0	0.13	0		0.13	0	0.13	0		0.13	0	0.13	0		0.13	0	0.13	0		0.13	0	0.13	0
0.134	0	0.132	0		0.132	0	0.132	0		0.132	0	0.132	0		0.132	0	0.132	0		0.132	0	0.132	0		0.132	0	0.132	0		0.132	0	0.132	0		0.132	0	0.132	0
0.136	0	0.134	0		0.134	0	0.134	0		0.134	0	0.134	0		0.134	0	0.134	0		0.134	0	0.134	0		0.134	0	0.134	0		0.134	0	0.134	0		0.134	0	0.134	0
0.138	0	0.136	0		0.136	0	0.136	0		0.136	0	0.136	0		0.136	0	0.136	0		0.136	0	0.136	0		0.136	0	0.136	0		0.136	0	0.136	0		0.136	0	0.136	0
0.14	0	0.138	0		0.138	0	0.138	0		0.138	0	0.138	0		0.138	0	0.138	0		0.138	0	0.138	0		0.138	0	0.138	0		0.138	0	0.138	0		0.138	0	0.138	0
0.142	0	0.14	0		0.14	0	0.14	0		0.14	0	0.14	0		0.14	0	0.14	0		0.14	0	0.14	0		0.14	0	0.14	0		0.14	0	0.14	0		0.14	0	0.14	0
0.144	0	0.142	0		0.142	0	0.142	0		0.142	0	0.142	0		0.142	0	0.142	0		0.142	0	0.142	0		0.142	0	0.142	0		0.142	0	0.142	0		0.142	0	0.142	0
0.146	0	0.144	0		0.144	0	0.144	0		0.144	0	0.144	0		0.144	0	0.144	0		0.144	0	0.144	0		0.144	0	0.144	0		0.144	0	0.144	0		0.144	0	0.144	0
0.148	0	0.146	0		0.146	0	0.146	0		0.146	0	0.146	0		0.146	0	0.146	0		0.146	0	0.146	0		0.146	0	0.146	0		0.146	0	0.146	0		0.146	0	0.146	0
0.15	0	0.148	0		0.148	0	0.148	0		0.148	0	0.148	0		0.148	0	0.148	0		0.148	0	0.148	0		0.148	0	0.148	0		0.148	0	0.148	0		0.148	0	0.148	0
0.152	0	0.15	0		0.15	0	0.15	0		0.15	0	0.15	0		0.15	0	0.15	0		0.15	0	0.15	0		0.15	0	0.15	0		0.15	0	0.15	0		0.15	0	0.15	0
0.154	0	0.152	0		0.152	0	0.152	0		0.152	0	0.152	0		0.152	0	0.152	0		0.152	0	0.152	0		0.152	0	0.152	0		0.152	0	0.152	0		0.152	0	0.152	0
0.156	0	0.154	0		0.154	0	0.154	0		0.154	0	0.154	0		0.154	0	0.154	0		0.154	0	0.154	0		0.154	0	0.154	0		0.154	0	0.154	0		0.154	0	0.154	0
0.158	0	0.156	0		0.156	0	0.156	0		0.156	0	0.156	0		0.156	0	0.156	0		0.156	0	0.156	0		0.156	0	0.156	0		0.156	0	0.156	0		0.156	0	0.156	0
0.16	0	0.158	0		0.158	0	0.158	0		0.158	0	0.158	0		0.158	0	0.158	0		0.158	0	0.158	0		0.158	0	0.158	0		0.158	0	0.158	0		0.158	0	0.158	0
0.162	0	0.16	0		0.16	0	0.16	0		0.16	0	0.16	0		0.16	0	0.16	0		0.16	0	0.16	0		0.16	0	0.16	0		0.16	0	0.16	0		0.16	0	0.16	0
0.164	0	0.162	0		0.162	0	0.162	0		0.162	0	0.162	0		0.162	0	0.162	0		0.162	0	0.162	0		0.162	0	0.162	0		0.162	0	0.162	0		0.162	0	0.162	0
0.166	0	0.164	0		0.164	0	0.164	0		0.164	0	0.164	0		0.164	0	0.164	0		0.164	0	0.164	0		0.164	0	0.164	0		0.164	0	0.164	0		0.164	0	0.164	0
0.168	0	0.166	0		0.166	0	0.166	0		0.166	0	0.166	0		0.166	0	0.166	0		0.166	0	0.166	0		0.166	0	0.166	0		0.166	0	0.166	0		0.166	0	0.166	0
0.17	0	0.168	0		0.168	0	0.168	0		0.168	0	0.168	0		0.168	0	0.168	0		0.168	0	0.168	0		0.168	0	0.168	0		0.168	0	0.168	0		0.168	0	0.168	0
0.172	0	0.17	0		0.17	0	0.17	0		0.17	0	0.17	0		0.17	0	0.17	0		0.17	0	0.17	0		0.17	0	0.17	0		0.17	0	0.17	0		0.17	0	0.17	0
0.174	0	0.172	0		0.172	0	0.172	0		0.172	0	0.172	0		0.172	0	0.172	0		0.172	0	0.172	0		0.172	0	0.172	0		0.172	0	0.172	0		0.172	0	0.172	0
0.176	0	0.174	0		0.174	0	0.174	0		0.174	0	0.174	0		0.174	0	0.174	0		0.174	0	0.174	0		0.174	0	0.174	0		0.174	0	0.174	0		0.174	0	0.174	0
0.178	0	0.176	0		0.176	0	0.176	0		0.176	0	0.176	0		0.176	0	0.176	0		0.176	0	0.176	0		0.176	0	0.176	0		0.176	0	0.176	0		0.176	0	0.176	0
0.18	0.001	0.178	0		0.178	0	0.178	0		0.178	0	0.178	0		0.178	0	0.178	0		0.178	0	0.178	0		0.178	0	0.178	0		0.178	0	0.178	0		0.178	0	0.178	0
0.182	0	0.18	0		0.18	0	0.18	0		0.18	0	0.18	0		0.18	0	0.18	0.001		0.18	0	0.18	0		0.18	0	0.18	0		0.18	0	0.18	0		0.18	0.001	0.18	0.001
0.184	0.001	0.182	0.001		0.182	0.001	0.182	0.001		0.182	0.001	0.182	0.001		0.182	0.001	0.182	0.001		0.182	0.001	0.182	0.001		0.182	0.001	0.182	0		0.182	0.001	0.182	0		0.182	0.001	0.182	0.001
0.186	0.003	0.184	0.002		0.184	0.001	0.184	0		0.184	0.001	0.184	0.001		0.184	0.001	0.184	0.002		0.184	0.001	0.184	0.001		0.184	0.001	0.184	0.001		0.184	0.002	0.184	0.001		0.184	0.001	0.184	0.001
0.188	0.003	0.186	0.002		0.186	0.002	0.186	0.002		0.186	0.001	0.186	0.001		0.186	0.002	0.186	0.003		0.186	0.003	0.186	0.003		0.186	0.003	0.186	0.001		0.186	0.003	0.186	0.002		0.186	0.002	0.186	0.002
0.19	0.005	0.188	0.003		0.188	0.004	0.188	0.002		0.188	0.004	0.188	0.003		0.188	0.002	0.188	0.004		0.188	0.003	0.188	0.003		0.188	0.002	0.188	0.003		0.188	0.003	0.188	0.003		0.188	0.003	0.188	0.005
0.192	0.008	0.19	0.004		0.19	0.005	0.19	0.004		0.19	0.006	0.19	0.005		0.19	0.004	0.19	0.005		0.19	0.006	0.19	0.006		0.19	0.006	0.19	0.004		0.19	0.006	0.19	0.004		0.19	0.004	0.19	0.006
0.194	0.012	0.192	0.008		0.192	0.008	0.192	0.005		0.192	0.007	0.192	0.004		0.192	0.008	0.192	0.009		0.192	0.007	0.192	0.009		0.192	0.008	0.192	0.008		0.192	0.008	0.192	0.007		0.192	0.007	0.192	0.008
0.196	0.016	0.194	0.009		0.194	0.01	0.194	0.009		0.194	0.01	0.194	0.009		0.194	0.014	0.194	0.012		0.194	0.012	0.194	0.015		0.194	0.011	0.194	0.01		0.194	0.013	0.194	0.008		0.194	0.008	0.194	0.01
0.198	0.021	0.196	0.015		0.196	0.015	0.196	0.012		0.196	0.015	0.196	0.012		0.196	0.016	0.196	0.015		0.196	0.017	0.196	0.019		0.196	0.015	0.196	0.013		0.196	0.017	0.196	0.01		0.196	0.015	0.196	0.014
0.2	0.029	0.198	0.022		0.198	0.02	0.198	0.017		0.198	0.017	0.198	0.014		0.198	0.021	0.198	0.02		0.198	0.022	0.198	0.024		0.198	0.02	0.198	0.018		0.198	0.02	0.198	0.014		0.198	0.018	0.198	0.02
0.202	0.035	0.2	0.025		0.2	0.029	0.2	0.018		0.2	0.025	0.2	0.02		0.2	0.03	0.2	0.024		0.2	0.03	0.2	0.029		0.2	0.028	0.2	0.021		0.2	0.028	0.2	0.019		0.2	0.022	0.2	0.027
0.204	0.043	0.202	0.034		0.202	0.032	0.202	0.025		0.202	0.03	0.202	0.025		0.202	0.036	0.202	0.036		0.202	0.036	0.202	0.034		0.202	0.032	0.202	0.027		0.202	0.036	0.202	0.021		0.202	0.03	0.202	0.032
0.206	0.052	0.204	0.038		0.204	0.041	0.204	0.03		0.204	0.04	0.204	0.031		0.204	0.044	0.204	0.042		0.204	0.044	0.204	0.046		0.204	0.042	0.204	0.032		0.204	0.04	0.204	0.03		0.204	0.037	0.204	0.038
0.208	0.066	0.206	0.042		0.206	0.048	0.206	0.038		0.206	0.049	0.206	0.038		0.206	0.05	0.206	0.054		0.206	0.055	0.206	0.056		0.206	0.05	0.206	0.041		0.206	0.048	0.206	0.038		0.206	0.047	0.206	0.043
0.21	0.072	0.208	0.049		0.208	0.058	0.208	0.043		0.208	0.053	0.208	0.046		0.208	0.057	0.208	0.06		0.208	0.067	0.208	0.062		0.208	0.06	0.208	0.046		0.208	0.058	0.208	0.041		0.208	0.052	0.208	0.052
0.212	0.086	0.21	0.062		0.21	0.065	0.21	0.05		0.21	0.062	0.21	0.047		0.21	0.07	0.21	0.07		0.21	0.076	0.21	0.069		0.21	0.068	0.21	0.053		0.21	0.066	0.21	0.047		0.21	0.061	0.21	0.063
0.214	0.09	0.212	0.071		0.212	0.071	0.212	0.056		0.212	0.076	0.212	0.055		0.212	0.079	0.212	0.075		0.212	0.084	0.212	0.083		0.212	0.077	0.212	0.06		0.212	0.074	0.212	0.059		0.212	0.067	0.212	0.072
0.216	0.099	0.214	0.078		0.214	0.087	0.214	0.064		0.214	0.076	0.214	0.066		0.214	0.089	0.214	0.09		0.214	0.093	0.214	0.092		0.214	0.083	0.214	0.07		0.214	0.084	0.214	0.063		0.214	0.075	0.214	0.077
0.218	0.11	0.216	0.09		0.216	0.093	0.216	0.07		0.216	0.091	0.216	0.069		0.216	0.101	0.216	0.099		0.216	0.1	0.216	0.099		0.216	0.095	0.216	0.074		0.216	0.091	0.216	0.07		0.216	0.084	0.216	0.085
0.22	0.115	0.218	0.097		0.218	0.102	0.218	0.078		0.218	0.101	0.218	0.079		0.218	0.113	0.218	0.11		0.218	0.11	0.218	0.117		0.218	0.109	0.218	0.079		0.218	0.102	0.218	0.072		0.218	0.099	0.218	0.094
0.222	0.128	0.22	0.101		0.22	0.107	0.22	0.083		0.22	0.109	0.22	0.089		0.22	0.12	0.22	0.125		0.22	0.125	0.22	0.114		0.22	0.118	0.22	0.089		0.22	0.109	0.22	0.085		0.22	0.102	0.22	0.102
0.224	0.14	0.222	0.115		0.222	0.124	0.222	0.094		0.222	0.119	0.222	0.091		0.222	0.129	0.222	0.124		0.222	0.138	0.222	0.127		0.222	0.119	0.222	0.096		0.222	0.118	0.222	0.094		0.222	0.111	0.222	0.114
0.226	0.151	0.224	0.116		0.224	0.132	0.224	0.102		0.224	0.122	0.224	0.104		0.224	0.137	0.224	0.136		0.224	0.14	0.224	0.132		0.224	0.136	0.224	0.11		0.224	0.126	0.224	0.095		0.224	0.116	0.224	0.119
0.228	0.161	0.226	0.132		0.226	0.141	0.226	0.108		0.226	0.136	0.226	0.11		0.226	0.153	0.226	0.142		0.226	0.146	0.226	0.151		0.226	0.143	0.226	0.112		0.226	0.138	0.226	0.099		0.226	0.13	0.226	0.126
0.23	0.169	0.228	0.133		0.228	0.148	0.228	0.116		0.228	0.136	0.228	0.116		0.228	0.157	0.228	0.148		0.228	0.164	0.228	0.155		0.228	0.148	0.228	0.125		0.228	0.138	0.228	0.113		0.228	0.134	0.228	0.134
0.232	0.178	0.23	0.134		0.23	0.151	0.23	0.123		0.23	0.149	0.23	0.129		0.23	0.165	0.23	0.156		0.23	0.165	0.23	0.16		0.23	0.157	0.23	0.129		0.23	0.151	0.23	0.111		0.23	0.148	0.23	0.145
0.234	0.19	0.232	0.157		0.232	0.164	0.232	0.123		0.232	0.156	0.232	0.126		0.232	0.173	0.232	0.166		0.232	0.179	0.232	0.169		0.232	0.165	0.232	0.134		0.232	0.165	0.232	0.117		0.232	0.152	0.232	0.148
0.236	0.19	0.234	0.158		0.234	0.178	0.234	0.133		0.234	0.163	0.234	0.131		0.234	0.176	0.234	0.174		0.234	0.187	0.234	0.177		0.234	0.176	0.234	0.143		0.234	0.174	0.234	0.13		0.234	0.154	0.234	0.158
0.238	0.198	0.236	0.167		0.236	0.179	0.236	0.137		0.236	0.168	0.236	0.136		0.236	0.194	0.236	0.193		0.236	0.198	0.236	0.191		0.236	0.184	0.236	0.143		0.236	0.182	0.236	0.136		0.236	0.17	0.236	0.169
0.24	0.209	0.238	0.17		0.238	0.186	0.238	0.148		0.238	0.178	0.238	0.149		0.238	0.195	0.238	0.191		0.238	0.203	0.238	0.191		0.238	0.199	0.238	0.153		0.238	0.178	0.238	0.137		0.238	0.176	0.238	0.176
0.242	0.21	0.24	0.175		0.24	0.198	0.24	0.147		0.24	0.184	0.24	0.148		0.24	0.204	0.24	0.204		0.24	0.218	0.24	0.195		0.24	0.199	0.24	0.153		0.24	0.188	0.24	0.144		0.24	0.178	0.24	0.181
0.244	0.216	0.242	0.183		0.242	0.199	0.242	0.156		0.242	0.194	0.242	0.16		0.242	0.214	0.242	0.202		0.242	0.217	0.242	0.206		0.242	0.21	0.242	0.165		0.242	0.204	0.242	0.149		0.242	0.188	0.242	0.192
0.246	0.228	0.244	0.184		0.244	0.207	0.244	0.164		0.244	0.203	0.244	0.162		0.244	0.216	0.244	0.209		0.244	0.23	0.244	0.214		0.244	0.21	0.244	0.17		0.244	0.209	0.244	0.152		0.244	0.198	0.244	0.19
0.248	0.233	0.246	0.197		0.246	0.216	0.246	0.165		0.246	0.207	0.246	0.174		0.246	0.225	0.246	0.217		0.246	0.24	0.246	0.227		0.246	0.208	0.246	0.18		0.246	0.21	0.246	0.156		0.246	0.21	0.246	0.203
0.25	0.237	0.248	0.202		0.248	0.224	0.248	0.17		0.248	0.224	0.248	0.174		0.248	0.237	0.248	0.233		0.248	0.24	0.248	0.234		0.248	0.233	0.248	0.185		0.248	0.213	0.248	0.16		0.248	0.209	0.248	0.201
0.252	0.245	0.25	0.206		0.25	0.228	0.25	0.177		0.25	0.216	0.25	0.173		0.25	0.245	0.25	0.228		0.25	0.252	0.25	0.239		0.25	0.232	0.25	0.19		0.25	0.231	0.25	0.166		0.25	0.221	0.25	0.214
0.254	0.265	0.252	0.224		0.252	0.237	0.252	0.184		0.252	0.227	0.252	0.186		0.252	0.251	0.252	0.236		0.252	0.256	0.252	0.239		0.252	0.245	0.252	0.187		0.252	0.232	0.252	0.173		0.252	0.221	0.252	0.223
0.256	0.255	0.254	0.218		0.254	0.236	0.254	0.188		0.254	0.235	0.254	0.196		0.254	0.253	0.254	0.244		0.254	0.266	0.254	0.25		0.254	0.242	0.254	0.192		0.254	0.241	0.254	0.176		0.254	0.229	0.254	0.225
0.258	0.271	0.256	0.23		0.256	0.249	0.256	0.196		0.256	0.239	0.256	0.194		0.256	0.26	0.256	0.25		0.256	0.275	0.256	0.256		0.256	0.25	0.256	0.199		0.256	0.239	0.256	0.181		0.256	0.243	0.256	0.234
0.26	0.278	0.258	0.231		0.258	0.267	0.258	0.197		0.258	0.24	0.258	0.203		0.258	0.272	0.258	0.262		0.258	0.276	0.258	0.259		0.258	0.26	0.258	0.214		0.258	0.255	0.258	0.19		0.258	0.248	0.258	0.239
0.262	0.279	0.26	0.236		0.26	0.261	0.26	0.205		0.26	0.253	0.26	0.206		0.26	0.27	0.26	0.272		0.26	0.279	0.26	0.276		0.26	0.27	0.26	0.215		0.26	0.263	0.26	0.191		0.26	0.249	0.26	0.245
0.264	0.283	0.262	0.244		0.262	0.27	0.262	0.211		0.262	0.265	0.262	0.211		0.262	0.28	0.262	0.276		0.262	0.287	0.262	0.276		0.262	0.276	0.262	0.223		0.262	0.257	0.262	0.198		0.262	0.258	0.262	0.25
0.266	0.295	0.264	0.254		0.264	0.279	0.264	0.212		0.264	0.271	0.264	0.22		0.264	0.291	0.264	0.285		0.264	0.301	0.264	0.288		0.264	0.284	0.264	0.221		0.264	0.279	0.264	0.204		0.264	0.263	0.264	0.262
0.268	0.314	0.266	0.269		0.266	0.293	0.266	0.226		0.266	0.28	0.266	0.223		0.266	0.3	0.266	0.291		0.266	0.313	0.266	0.293		0.266	0.297	0.266	0.233		0.266	0.282	0.266	0.206		0.266	0.269	0.266	0.275
0.27	0.315	0.268	0.266		0.268	0.3	0.268	0.228		0.268	0.284	0.268	0.228		0.268	0.306	0.268	0.294		0.268	0.317	0.268	0.301		0.268	0.301	0.268	0.242		0.268	0.295	0.268	0.223		0.268	0.275	0.268	0.279
0.272	0.33	0.27	0.273		0.27	0.309	0.27	0.235		0.27	0.284	0.27	0.239		0.27	0.315	0.27	0.312		0.27	0.329	0.27	0.315		0.27	0.311	0.27	0.248		0.27	0.297	0.27	0.226		0.27	0.293	0.27	0.286
0.274	0.333	0.272	0.281		0.272	0.317	0.272	0.242		0.272	0.304	0.272	0.245		0.272	0.326	0.272	0.315		0.272	0.338	0.272	0.32		0.272	0.324	0.272	0.251		0.272	0.31	0.272	0.228		0.272	0.303	0.272	0.291
0.276	0.352	0.274	0.294		0.274	0.311	0.274	0.249		0.274	0.303	0.274	0.25		0.274	0.331	0.274	0.321		0.274	0.348	0.274	0.334		0.274	0.327	0.274	0.254		0.274	0.308	0.274	0.231		0.274	0.312	0.274	0.298
0.278	0.352	0.276	0.297		0.276	0.338	0.276	0.254		0.276	0.318	0.276	0.261		0.276	0.347	0.276	0.338		0.276	0.358	0.276	0.341		0.276	0.339	0.276	0.274		0.276	0.326	0.276	0.246		0.276	0.316	0.276	0.311
0.28	0.372	0.278	0.302		0.278	0.345	0.278	0.261		0.278	0.326	0.278	0.267		0.278	0.362	0.278	0.344		0.278	0.368	0.278	0.349		0.278	0.349	0.278	0.273		0.278	0.334	0.278	0.248		0.278	0.328	0.278	0.325
0.282	0.374	0.28	0.308		0.28	0.349	0.28	0.269		0.28	0.336	0.28	0.273		0.28	0.364	0.28	0.355		0.28	0.377	0.28	0.361		0.28	0.36	0.28	0.288		0.28	0.351	0.28	0.258		0.28	0.337	0.28	0.323
0.284	0.384	0.282	0.325		0.282	0.358	0.282	0.277		0.282	0.346	0.282	0.281		0.282	0.366	0.282	0.359		0.282	0.383	0.282	0.361		0.282	0.371	0.282	0.289		0.282	0.347	0.282	0.257		0.282	0.34	0.282	0.333
0.286	0.396	0.284	0.334		0.284	0.368	0.284	0.29		0.284	0.356	0.284	0.286		0.284	0.382	0.284	0.374		0.284	0.408	0.284	0.38		0.284	0.379	0.284	0.304		0.284	0.365	0.284	0.266		0.284	0.359	0.284	0.345
0.288	0.402	0.286	0.346		0.286	0.379	0.286	0.298		0.286	0.367	0.286	0.296		0.286	0.394	0.286	0.389		0.286	0.408	0.286	0.383		0.286	0.391	0.286	0.306		0.286	0.37	0.286	0.282		0.286	0.362	0.286	0.359
0.29	0.418	0.288	0.348		0.288	0.393	0.288	0.307		0.288	0.376	0.288	0.3		0.288	0.407	0.288	0.388		0.288	0.423	0.288	0.404		0.288	0.386	0.288	0.317		0.288	0.384	0.288	0.294		0.288	0.374	0.288	0.367
0.292	0.438	0.29	0.36		0.29	0.404	0.29	0.313		0.29	0.381	0.29	0.313		0.29	0.422	0.29	0.402		0.29	0.43	0.29	0.409		0.29	0.403	0.29	0.327		0.29	0.406	0.29	0.287		0.29	0.38	0.29	0.369
0.294	0.437	0.292	0.376		0.292	0.414	0.292	0.314		0.292	0.389	0.292	0.312		0.292	0.44	0.292	0.411		0.292	0.441	0.292	0.423		0.292	0.421	0.292	0.332		0.292	0.407	0.292	0.307		0.292	0.393	0.292	0.379
0.296	0.455	0.294	0.39		0.294	0.428	0.294	0.329		0.294	0.402	0.294	0.333		0.294	0.428	0.294	0.427		0.294	0.455	0.294	0.435		0.294	0.43	0.294	0.337		0.294	0.412	0.294	0.307		0.294	0.407	0.294	0.396
0.298	0.46	0.296	0.392		0.296	0.432	0.296	0.34		0.296	0.413	0.296	0.33		0.296	0.443	0.296	0.436		0.296	0.469	0.296	0.437		0.296	0.442	0.296	0.349		0.296	0.42	0.296	0.317		0.296	0.414	0.296	0.405
0.3	0.466	0.298	0.397		0.298	0.441	0.298	0.339		0.298	0.434	0.298	0.337		0.298	0.458	0.298	0.442		0.298	0.475	0.298	0.461		0.298	0.448	0.298	0.35		0.298	0.431	0.298	0.32		0.298	0.431	0.298	0.411
0.302	0.492	0.3	0.412		0.3	0.448	0.3	0.354		0.3	0.435	0.3	0.351		0.3	0.47	0.3	0.456		0.3	0.493	0.3	0.466		0.3	0.461	0.3	0.366		0.3	0.447	0.3	0.328		0.3	0.437	0.3	0.419
0.304	0.486	0.302	0.421		0.302	0.462	0.302	0.355		0.302	0.445	0.302	0.367		0.302	0.478	0.302	0.463		0.302	0.501	0.302	0.467		0.302	0.465	0.302	0.373		0.302	0.452	0.302	0.338		0.302	0.444	0.302	0.436
0.306	0.496	0.304	0.422		0.304	0.468	0.304	0.362		0.304	0.456	0.304	0.368		0.304	0.487	0.304	0.479		0.304	0.511	0.304	0.479		0.304	0.476	0.304	0.385		0.304	0.465	0.304	0.342		0.304	0.46	0.304	0.449
0.308	0.513	0.306	0.426		0.306	0.481	0.306	0.375		0.306	0.452	0.306	0.371		0.306	0.501	0.306	0.497		0.306	0.52	0.306	0.494		0.306	0.492	0.306	0.386		0.306	0.47	0.306	0.345		0.306	0.473	0.306	0.45
0.31	0.531	0.308	0.444		0.308	0.497	0.308	0.383		0.308	0.477	0.308	0.377		0.308	0.514	0.308	0.492		0.308	0.538	0.308	0.501		0.308	0.5	0.308	0.403		0.308	0.485	0.308	0.358		0.308	0.474	0.308	0.459
0.312	0.524	0.31	0.448		0.31	0.5	0.31	0.385		0.31	0.485	0.31	0.388		0.31	0.518	0.31	0.499		0.31	0.537	0.31	0.509		0.31	0.505	0.31	0.402		0.31	0.489	0.31	0.372		0.31	0.482	0.31	0.47
0.314	0.543	0.312	0.457		0.312	0.507	0.312	0.399		0.312	0.492	0.312	0.399		0.312	0.527	0.312	0.516		0.312	0.543	0.312	0.519		0.312	0.524	0.312	0.422		0.312	0.504	0.312	0.37		0.312	0.489	0.312	0.482
0.316	0.546	0.314	0.472		0.314	0.515	0.314	0.398		0.314	0.501	0.314	0.402		0.314	0.538	0.314	0.516		0.314	0.556	0.314	0.523		0.314	0.531	0.314	0.419		0.314	0.511	0.314	0.375		0.314	0.503	0.314	0.492
0.318	0.559	0.316	0.481		0.316	0.527	0.316	0.403		0.316	0.507	0.316	0.4		0.316	0.547	0.316	0.524		0.316	0.561	0.316	0.53		0.316	0.537	0.316	0.424		0.316	0.51	0.316	0.384		0.316	0.513	0.316	0.488
0.32	0.559	0.318	0.49		0.318	0.533	0.318	0.413		0.318	0.517	0.318	0.423		0.318	0.553	0.318	0.535		0.318	0.577	0.318	0.54		0.318	0.557	0.318	0.433		0.318	0.533	0.318	0.393		0.318	0.514	0.318	0.498
0.322	0.571	0.32	0.492		0.32	0.54	0.32	0.417		0.32	0.521	0.32	0.418		0.32	0.566	0.32	0.536		0.32	0.581	0.32	0.551		0.32	0.56	0.32	0.438		0.32	0.53	0.32	0.393		0.32	0.524	0.32	0.503
0.324	0.578	0.322	0.494		0.322	0.556	0.322	0.428		0.322	0.531	0.322	0.426		0.322	0.574	0.322	0.555		0.322	0.59	0.322	0.554		0.322	0.561	0.322	0.448		0.322	0.543	0.322	0.4		0.322	0.532	0.322	0.521
0.326	0.588	0.324	0.494		0.324	0.56	0.324	0.425		0.324	0.533	0.324	0.438		0.324	0.569	0.324	0.55		0.324	0.589	0.324	0.558		0.324	0.569	0.324	0.45		0.324	0.545	0.324	0.407		0.324	0.534	0.324	0.521
0.328	0.6	0.326	0.503		0.326	0.562	0.326	0.442		0.326	0.552	0.326	0.444		0.326	0.586	0.326	0.559		0.326	0.606	0.326	0.576		0.326	0.584	0.326	0.455		0.326	0.553	0.326	0.414		0.326	0.551	0.326	0.528
0.33	0.602	0.328	0.522		0.328	0.571	0.328	0.442		0.328	0.546	0.328	0.438		0.328	0.592	0.328	0.58		0.328	0.604	0.328	0.581		0.328	0.577	0.328	0.458		0.328	0.554	0.328	0.409		0.328	0.56	0.328	0.539
0.332	0.616	0.33	0.525		0.33	0.583	0.33	0.457		0.33	0.56	0.33	0.455		0.33	0.602	0.33	0.571		0.33	0.615	0.33	0.586		0.33	0.59	0.33	0.471		0.33	0.565	0.33	0.422		0.33	0.561	0.33	0.541
0.334	0.617	0.332	0.526		0.332	0.585	0.332	0.452		0.332	0.56	0.332	0.452		0.332	0.604	0.332	0.587		0.332	0.621	0.332	0.591		0.332	0.594	0.332	0.468		0.332	0.565	0.332	0.419		0.332	0.57	0.332	0.539
0.336	0.624	0.334	0.532		0.334	0.595	0.334	0.463		0.334	0.567	0.334	0.463		0.334	0.605	0.334	0.599		0.334	0.634	0.334	0.601		0.334	0.6	0.334	0.471		0.334	0.584	0.334	0.43		0.334	0.576	0.334	0.55
0.338	0.625	0.336	0.537		0.336	0.593	0.336	0.467		0.336	0.579	0.336	0.469		0.336	0.624	0.336	0.603		0.336	0.634	0.336	0.599		0.336	0.622	0.336	0.487		0.336	0.585	0.336	0.434		0.336	0.576	0.336	0.566
0.34	0.637	0.338	0.539		0.338	0.605	0.338	0.477		0.338	0.585	0.338	0.472		0.338	0.624	0.338	0.603		0.338	0.639	0.338	0.617		0.338	0.616	0.338	0.483		0.338	0.591	0.338	0.434		0.338	0.592	0.338	0.574
0.342	0.633	0.34	0.549		0.34	0.607	0.34	0.483		0.34	0.591	0.34	0.48		0.34	0.629	0.34	0.6		0.34	0.644	0.34	0.618		0.34	0.625	0.34	0.496		0.34	0.601	0.34	0.446		0.34	0.598	0.34	0.579
0.344	0.644	0.342	0.554		0.342	0.609	0.342	0.476		0.342	0.597	0.342	0.48		0.342	0.634	0.342	0.613		0.342	0.665	0.342	0.63		0.342	0.622	0.342	0.498		0.342	0.591	0.342	0.449		0.342	0.597	0.342	0.585
0.346	0.644	0.344	0.56		0.344	0.622	0.344	0.482		0.344	0.605	0.344	0.491		0.344	0.639	0.344	0.617		0.344	0.661	0.344	0.632		0.344	0.635	0.344	0.5		0.344	0.619	0.344	0.458		0.344	0.611	0.344	0.592
0.348	0.659	0.346	0.567		0.346	0.631	0.346	0.486		0.346	0.605	0.346	0.49		0.346	0.647	0.346	0.622		0.346	0.671	0.346	0.633		0.346	0.644	0.346	0.51		0.346	0.622	0.346	0.46		0.346	0.615	0.346	0.596
0.35	0.672	0.348	0.566		0.348	0.634	0.348	0.495		0.348	0.61	0.348	0.488		0.348	0.644	0.348	0.628		0.348	0.676	0.348	0.637		0.348	0.649	0.348	0.508		0.348	0.622	0.348	0.465		0.348	0.627	0.348	0.6
0.352	0.674	0.35	0.568		0.35	0.638	0.35	0.492		0.35	0.619	0.35	0.502		0.35	0.652	0.35	0.64		0.35	0.687	0.35	0.646		0.35	0.658	0.35	0.516		0.35	0.626	0.35	0.464		0.35	0.626	0.35	0.615
0.354	0.674	0.352	0.571		0.352	0.656	0.352	0.5		0.352	0.622	0.352	0.502		0.352	0.671	0.352	0.643		0.352	0.692	0.352	0.653		0.352	0.661	0.352	0.522		0.352	0.634	0.352	0.47		0.352	0.639	0.352	0.61
0.356	0.69	0.354	0.584		0.354	0.659	0.354	0.513		0.354	0.638	0.354	0.517		0.354	0.68	0.354	0.653		0.354	0.699	0.354	0.665		0.354	0.668	0.354	0.527		0.354	0.649	0.354	0.472		0.354	0.646	0.354	0.623
0.358	0.678	0.356	0.594		0.356	0.656	0.356	0.513		0.356	0.644	0.356	0.518		0.356	0.681	0.356	0.661		0.356	0.699	0.356	0.674		0.356	0.671	0.356	0.528		0.356	0.647	0.356	0.481		0.356	0.647	0.356	0.627
0.36	0.681	0.358	0.604		0.358	0.664	0.358	0.524		0.358	0.646	0.358	0.522		0.358	0.689	0.358	0.661		0.358	0.711	0.358	0.674		0.358	0.671	0.358	0.534		0.358	0.646	0.358	0.482		0.358	0.658	0.358	0.635
0.362	0.695	0.36	0.612		0.36	0.677	0.36	0.522		0.36	0.647	0.36	0.526		0.36	0.698	0.36	0.672		0.36	0.714	0.36	0.69		0.36	0.684	0.36	0.549		0.36	0.662	0.36	0.492		0.36	0.669	0.36	0.647
0.364	0.715	0.362	0.612		0.362	0.688	0.362	0.523		0.362	0.66	0.362	0.527		0.362	0.7	0.362	0.687		0.362	0.718	0.362	0.692		0.362	0.695	0.362	0.546		0.362	0.667	0.362	0.498		0.362	0.666	0.362	0.651
0.366	0.724	0.364	0.613		0.364	0.689	0.364	0.531		0.364	0.658	0.364	0.534		0.364	0.707	0.364	0.699		0.364	0.731	0.364	0.7		0.364	0.696	0.364	0.555		0.364	0.668	0.364	0.497		0.364	0.685	0.364	0.649
0.368	0.723	0.366	0.62		0.366	0.697	0.366	0.544		0.366	0.67	0.366	0.535		0.366	0.72	0.366	0.689		0.366	0.746	0.366	0.702		0.366	0.706	0.366	0.565		0.366	0.684	0.366	0.505		0.366	0.704	0.366	0.666
0.37	0.732	0.368	0.619		0.368	0.71	0.368	0.543		0.368	0.681	0.368	0.551		0.368	0.727	0.368	0.7		0.368	0.741	0.368	0.712		0.368	0.718	0.368	0.573		0.368	0.695	0.368	0.509		0.368	0.703	0.368	0.678
0.372	0.745	0.37	0.633		0.37	0.704	0.37	0.56		0.37	0.692	0.37	0.551		0.37	0.732	0.37	0.71		0.37	0.75	0.37	0.713		0.37	0.727	0.37	0.578		0.37	0.697	0.37	0.519		0.37	0.707	0.37	0.682
0.374	0.758	0.372	0.641		0.372	0.725	0.372	0.559		0.372	0.692	0.372	0.557		0.372	0.747	0.372	0.722		0.372	0.761	0.372	0.731		0.372	0.738	0.372	0.586		0.372	0.703	0.372	0.529		0.372	0.716	0.372	0.686
0.376	0.762	0.374	0.654		0.374	0.726	0.374	0.564		0.374	0.705	0.374	0.565		0.374	0.747	0.374	0.728		0.374	0.776	0.374	0.738		0.374	0.744	0.374	0.588		0.374	0.709	0.374	0.532		0.374	0.73	0.374	0.697
0.378	0.771	0.376	0.657		0.376	0.731	0.376	0.561		0.376	0.715	0.376	0.56		0.376	0.752	0.376	0.732		0.376	0.771	0.376	0.747		0.376	0.743	0.376	0.594		0.376	0.721	0.376	0.53		0.376	0.721	0.376	0.703
0.38	0.778	0.378	0.666		0.378	0.753	0.378	0.578		0.378	0.723	0.378	0.575		0.378	0.768	0.378	0.737		0.378	0.784	0.378	0.742		0.378	0.755	0.378	0.599		0.378	0.726	0.378	0.541		0.378	0.738	0.378	0.71
0.382	0.786	0.38	0.668		0.38	0.743	0.38	0.576		0.38	0.725	0.38	0.586		0.38	0.783	0.38	0.744		0.38	0.792	0.38	0.756		0.38	0.759	0.38	0.599		0.38	0.738	0.38	0.537		0.38	0.746	0.38	0.712
0.384	0.795	0.382	0.681		0.382	0.755	0.382	0.595		0.382	0.732	0.382	0.58		0.382	0.781	0.382	0.752		0.382	0.806	0.382	0.767		0.382	0.772	0.382	0.61		0.382	0.737	0.382	0.549		0.382	0.757	0.382	0.725
0.386	0.791	0.384	0.68		0.384	0.756	0.384	0.589		0.384	0.74	0.384	0.589		0.384	0.789	0.384	0.76		0.384	0.821	0.384	0.762		0.384	0.782	0.384	0.615		0.384	0.748	0.384	0.558		0.384	0.763	0.384	0.734
0.388	0.81	0.386	0.688		0.386	0.771	0.386	0.588		0.386	0.751	0.386	0.596		0.386	0.791	0.386	0.766		0.386	0.82	0.386	0.771		0.386	0.776	0.386	0.628		0.386	0.753	0.386	0.562		0.386	0.774	0.386	0.743
0.39	0.807	0.388	0.695		0.388	0.777	0.388	0.601		0.388	0.75	0.388	0.604		0.388	0.795	0.388	0.777		0.388	0.819	0.388	0.783		0.388	0.793	0.388	0.621		0.388	0.764	0.388	0.572		0.388	0.768	0.388	0.741
0.392	0.816	0.39	0.702		0.39	0.786	0.39	0.604		0.39	0.76	0.39	0.608		0.39	0.804	0.39	0.78		0.39	0.836	0.39	0.793		0.39	0.792	0.39	0.634		0.39	0.778	0.39	0.57		0.39	0.779	0.39	0.749
0.394	0.827	0.392	0.709		0.392	0.785	0.392	0.611		0.392	0.767	0.392	0.619		0.392	0.807	0.392	0.784		0.392	0.831	0.392	0.795		0.392	0.802	0.392	0.635		0.392	0.776	0.392	0.576		0.392	0.783	0.392	0.763
0.396	0.82	0.394	0.705		0.394	0.79	0.394	0.608		0.394	0.762	0.394	0.62		0.394	0.811	0.394	0.785		0.394	0.84	0.394	0.799		0.394	0.813	0.394	0.641		0.394	0.779	0.394	0.579		0.394	0.793	0.394	0.759
0.398	0.834	0.396	0.716		0.396	0.8	0.396	0.618		0.396	0.784	0.396	0.616		0.396	0.83	0.396	0.794		0.396	0.844	0.396	0.81		0.396	0.817	0.396	0.641		0.396	0.791	0.396	0.577		0.396	0.796	0.396	0.757
0.4	0.847	0.398	0.716		0.398	0.809	0.398	0.623		0.398	0.777	0.398	0.631		0.398	0.824	0.398	0.804		0.398	0.86	0.398	0.813		0.398	0.829	0.398	0.656		0.398	0.793	0.398	0.591		0.398	0.806	0.398	0.781
0.402	0.842	0.4	0.728		0.4	0.818	0.4	0.626		0.4	0.787	0.4	0.635		0.4	0.837	0.4	0.808		0.4	0.852	0.4	0.817		0.4	0.828	0.4	0.648		0.4	0.796	0.4	0.594		0.4	0.815	0.4	0.776
0.404	0.844	0.402	0.722		0.402	0.818	0.402	0.624		0.402	0.798	0.402	0.627		0.402	0.836	0.402	0.806		0.402	0.865	0.402	0.832		0.402	0.827	0.402	0.661		0.402	0.797	0.402	0.596		0.402	0.815	0.402	0.784
0.406	0.85	0.404	0.728		0.404	0.827	0.404	0.638		0.404	0.794	0.404	0.631		0.404	0.84	0.404	0.805		0.404	0.858	0.404	0.831		0.404	0.834	0.404	0.665		0.404	0.806	0.404	0.597		0.404	0.816	0.404	0.792
0.408	0.862	0.406	0.731		0.406	0.829	0.406	0.643		0.406	0.8	0.406	0.637		0.406	0.84	0.406	0.813		0.406	0.871	0.406	0.835		0.406	0.842	0.406	0.653		0.406	0.8	0.406	0.603		0.406	0.824	0.406	0.798
0.41	0.848	0.408	0.745		0.408	0.825	0.408	0.649		0.408	0.806	0.408	0.646		0.408	0.854	0.408	0.824		0.408	0.87	0.408	0.844		0.408	0.851	0.408	0.675		0.408	0.821	0.408	0.605		0.408	0.836	0.408	0.802
0.412	0.86	0.41	0.734		0.41	0.834	0.41	0.642		0.41	0.812	0.41	0.657		0.41	0.852	0.41	0.838		0.41	0.892	0.41	0.837		0.41	0.843	0.41	0.67		0.41	0.82	0.41	0.601		0.41	0.834	0.41	0.808
0.414	0.864	0.412	0.746		0.412	0.837	0.412	0.646		0.412	0.815	0.412	0.652		0.412	0.859	0.412	0.834		0.412	0.889	0.412	0.849		0.412	0.851	0.412	0.678		0.412	0.82	0.412	0.613		0.412	0.839	0.412	0.806
0.416	0.87	0.414	0.75		0.414	0.843	0.414	0.652		0.414	0.818	0.414	0.652		0.414	0.856	0.414	0.83		0.414	0.885	0.414	0.861		0.414	0.86	0.414	0.674		0.414	0.827	0.414	0.608		0.414	0.846	0.414	0.811
0.418	0.868	0.416	0.751		0.416	0.847	0.416	0.647		0.416	0.824	0.416	0.661		0.416	0.865	0.416	0.837		0.416	0.891	0.416	0.856		0.416	0.856	0.416	0.685		0.416	0.831	0.416	0.615		0.416	0.843	0.416	0.817
0.42	0.873	0.418	0.759		0.418	0.853	0.418	0.65		0.418	0.821	0.418	0.66		0.418	0.877	0.418	0.838		0.418	0.892	0.418	0.856		0.418	0.872	0.418	0.685		0.418	0.845	0.418	0.62		0.418	0.853	0.418	0.819
0.422	0.883	0.42	0.761		0.42	0.854	0.42	0.66		0.42	0.827	0.42	0.664		0.42	0.87	0.42	0.85		0.42	0.899	0.42	0.86		0.42	0.87	0.42	0.689		0.42	0.835	0.42	0.616		0.42	0.85	0.42	0.818
0.424	0.884	0.422	0.762		0.422	0.865	0.422	0.658		0.422	0.831	0.422	0.661		0.422	0.879	0.422	0.862		0.422	0.91	0.422	0.866		0.422	0.872	0.422	0.689		0.422	0.844	0.422	0.622		0.422	0.854	0.422	0.83
0.426	0.889	0.424	0.765		0.424	0.865	0.424	0.662		0.424	0.831	0.424	0.676		0.424	0.88	0.424	0.851		0.424	0.904	0.424	0.868		0.424	0.874	0.424	0.688		0.424	0.84	0.424	0.622		0.424	0.866	0.424	0.833
0.428	0.888	0.426	0.762		0.426	0.868	0.426	0.67		0.426	0.842	0.426	0.669		0.426	0.883	0.426	0.851		0.426	0.904	0.426	0.864		0.426	0.885	0.426	0.69		0.426	0.852	0.426	0.631		0.426	0.869	0.426	0.839
0.43	0.892	0.428	0.763		0.428	0.872	0.428	0.669		0.428	0.843	0.428	0.677		0.428	0.888	0.428	0.857		0.428	0.911	0.428	0.873		0.428	0.883	0.428	0.695		0.428	0.847	0.428	0.633		0.428	0.867	0.428	0.839
0.432	0.895	0.43	0.768		0.43	0.863	0.43	0.673		0.43	0.847	0.43	0.675		0.43	0.887	0.43	0.862		0.43	0.916	0.43	0.87		0.43	0.88	0.43	0.7		0.43	0.848	0.43	0.628		0.43	0.874	0.43	0.844
0.434	0.905	0.432	0.77		0.432	0.878	0.432	0.667		0.432	0.848	0.432	0.676		0.432	0.896	0.432	0.864		0.432	0.919	0.432	0.871		0.432	0.885	0.432	0.693		0.432	0.848	0.432	0.636		0.432	0.873	0.432	0.848
0.436	0.899	0.434	0.773		0.434	0.881	0.434	0.681		0.434	0.858	0.434	0.681		0.434	0.898	0.434	0.867		0.434	0.919	0.434	0.879		0.434	0.888	0.434	0.706		0.434	0.858	0.434	0.641		0.434	0.886	0.434	0.853
0.438	0.897	0.436	0.776		0.436	0.874	0.436	0.669		0.436	0.857	0.436	0.679		0.436	0.893	0.436	0.862		0.436	0.917	0.436	0.894		0.436	0.886	0.436	0.701		0.436	0.865	0.436	0.636		0.436	0.888	0.436	0.853
0.44	0.91	0.438	0.773		0.438	0.875	0.438	0.678		0.438	0.859	0.438	0.681		0.438	0.893	0.438	0.87		0.438	0.919	0.438	0.882		0.438	0.894	0.438	0.71		0.438	0.864	0.438	0.637		0.438	0.882	0.438	0.856
0.442	0.909	0.44	0.788		0.44	0.887	0.44	0.679		0.44	0.864	0.44	0.684		0.44	0.899	0.44	0.873		0.44	0.929	0.44	0.885		0.44	0.901	0.44	0.709		0.44	0.87	0.44	0.642		0.44	0.897	0.44	0.852
0.444	0.899	0.442	0.781		0.442	0.892	0.442	0.684		0.442	0.859	0.442	0.688		0.442	0.899	0.442	0.88		0.442	0.92	0.442	0.897		0.442	0.89	0.442	0.708		0.442	0.867	0.442	0.645		0.442	0.888	0.442	0.86
0.446	0.908	0.444	0.787		0.444	0.889	0.444	0.693		0.444	0.856	0.444	0.687		0.444	0.904	0.444	0.87		0.444	0.933	0.444	0.889		0.444	0.906	0.444	0.711		0.444	0.868	0.444	0.644		0.444	0.895	0.444	0.858
0.448	0.911	0.446	0.777		0.446	0.892	0.446	0.693		0.446	0.864	0.446	0.688		0.446	0.909	0.446	0.872		0.446	0.936	0.446	0.897		0.446	0.903	0.446	0.715		0.446	0.875	0.446	0.638		0.446	0.898	0.446	0.861
0.45	0.922	0.448	0.787		0.448	0.893	0.448	0.689		0.448	0.873	0.448	0.689		0.448	0.912	0.448	0.873		0.448	0.94	0.448	0.898		0.448	0.913	0.448	0.711		0.448	0.87	0.448	0.643		0.448	0.895	0.448	0.863
0.452	0.911	0.45	0.786		0.45	0.887	0.45	0.694		0.45	0.871	0.45	0.694		0.45	0.908	0.45	0.884		0.45	0.942	0.45	0.897		0.45	0.91	0.45	0.719		0.45	0.886	0.45	0.655		0.45	0.91	0.45	0.875
0.454	0.921	0.452	0.787		0.452	0.899	0.452	0.692		0.452	0.878	0.452	0.697		0.452	0.914	0.452	0.876		0.452	0.945	0.452	0.899		0.452	0.918	0.452	0.718		0.452	0.886	0.452	0.651		0.452	0.906	0.452	0.875
0.456	0.917	0.454	0.787		0.454	0.902	0.454	0.697		0.454	0.868	0.454	0.694		0.454	0.917	0.454	0.889		0.454	0.938	0.454	0.907		0.454	0.908	0.454	0.718		0.454	0.886	0.454	0.647		0.454	0.916	0.454	0.877
0.458	0.921	0.456	0.794		0.456	0.9	0.456	0.699		0.456	0.871	0.456	0.691		0.456	0.911	0.456	0.895		0.456	0.937	0.456	0.903		0.456	0.908	0.456	0.722		0.456	0.885	0.456	0.654		0.456	0.913	0.456	0.879
0.46	0.932	0.458	0.797		0.458	0.904	0.458	0.703		0.458	0.875	0.458	0.7		0.458	0.917	0.458	0.894		0.458	0.943	0.458	0.905		0.458	0.914	0.458	0.728		0.458	0.885	0.458	0.651		0.458	0.916	0.458	0.877
0.462	0.92	0.46	0.799		0.46	0.907	0.46	0.701		0.46	0.873	0.46	0.701		0.46	0.919	0.46	0.893		0.46	0.946	0.46	0.907		0.46	0.916	0.46	0.725		0.46	0.894	0.46	0.656		0.46	0.918	0.46	0.884
0.464	0.924	0.462	0.793		0.462	0.912	0.462	0.696		0.462	0.886	0.462	0.701		0.462	0.928	0.462	0.895		0.462	0.949	0.462	0.907		0.462	0.91	0.462	0.727		0.462	0.89	0.462	0.663		0.462	0.918	0.462	0.884
0.466	0.924	0.464	0.802		0.464	0.911	0.464	0.706		0.464	0.88	0.464	0.702		0.464	0.925	0.464	0.893		0.464	0.946	0.464	0.91		0.464	0.926	0.464	0.723		0.464	0.893	0.464	0.659		0.464	0.92	0.464	0.883
0.468	0.919	0.466	0.796		0.466	0.911	0.466	0.707		0.466	0.883	0.466	0.702		0.466	0.922	0.466	0.901		0.466	0.955	0.466	0.912		0.466	0.924	0.466	0.727		0.466	0.894	0.466	0.662		0.466	0.928	0.466	0.896
0.47	0.933	0.468	0.8		0.468	0.913	0.468	0.703		0.468	0.89	0.468	0.702		0.468	0.93	0.468	0.897		0.468	0.969	0.468	0.919		0.468	0.922	0.468	0.726		0.468	0.891	0.468	0.655		0.468	0.921	0.468	0.893
0.472	0.932	0.47	0.805		0.47	0.917	0.47	0.702		0.47	0.884	0.47	0.703		0.47	0.92	0.47	0.905		0.47	0.954	0.47	0.914		0.47	0.932	0.47	0.734		0.47	0.896	0.47	0.657		0.47	0.932	0.47	0.892
0.474	0.938	0.472	0.799		0.472	0.912	0.472	0.71		0.472	0.893	0.472	0.711		0.472	0.934	0.472	0.906		0.472	0.956	0.472	0.917		0.472	0.925	0.472	0.726		0.472	0.895	0.472	0.665		0.472	0.932	0.472	0.901
0.476	0.928	0.474	0.807		0.474	0.921	0.474	0.703		0.474	0.888	0.474	0.713		0.474	0.935	0.474	0.903		0.474	0.964	0.474	0.928		0.474	0.931	0.474	0.73		0.474	0.9	0.474	0.662		0.474	0.935	0.474	0.889
0.478	0.928	0.476	0.814		0.476	0.912	0.476	0.706		0.476	0.894	0.476	0.71		0.476	0.935	0.476	0.905		0.476	0.963	0.476	0.926		0.476	0.934	0.476	0.737		0.476	0.9	0.476	0.67		0.476	0.927	0.476	0.9
0.48	0.942	0.478	0.81		0.478	0.923	0.478	0.707		0.478	0.894	0.478	0.718		0.478	0.924	0.478	0.906		0.478	0.955	0.478	0.928		0.478	0.93	0.478	0.735		0.478	0.903	0.478	0.664		0.478	0.934	0.478	0.897
0.482	0.945	0.48	0.808		0.48	0.922	0.48	0.709		0.48	0.892	0.48	0.713		0.48	0.933	0.48	0.905		0.48	0.955	0.48	0.922		0.48	0.927	0.48	0.732		0.48	0.907	0.48	0.662		0.48	0.934	0.48	0.906
0.484	0.938	0.482	0.811		0.482	0.919	0.482	0.711		0.482	0.899	0.482	0.71		0.482	0.946	0.482	0.916		0.482	0.962	0.482	0.925		0.482	0.933	0.482	0.74		0.482	0.906	0.482	0.666		0.482	0.945	0.482	0.904
0.486	0.943	0.484	0.81		0.484	0.924	0.484	0.718		0.484	0.9	0.484	0.718		0.484	0.934	0.484	0.91		0.484	0.957	0.484	0.924		0.484	0.937	0.484	0.735		0.484	0.912	0.484	0.673		0.484	0.943	0.484	0.906
0.488	0.939	0.486	0.814		0.486	0.923	0.486	0.705		0.486	0.901	0.486	0.717		0.486	0.935	0.486	0.912		0.486	0.972	0.486	0.925		0.486	0.936	0.486	0.743		0.486	0.905	0.486	0.675		0.486	0.948	0.486	0.905
0.49	0.936	0.488	0.817		0.488	0.924	0.488	0.712		0.488	0.901	0.488	0.712		0.488	0.943	0.488	0.912		0.488	0.962	0.488	0.925		0.488	0.938	0.488	0.738		0.488	0.894	0.488	0.668		0.488	0.944	0.488	0.904
0.492	0.943	0.49	0.815		0.49	0.922	0.49	0.717		0.49	0.901	0.49	0.717		0.49	0.95	0.49	0.913		0.49	0.973	0.49	0.928		0.49	0.933	0.49	0.744		0.49	0.907	0.49	0.67		0.49	0.938	0.49	0.909
0.494	0.943	0.492	0.811		0.492	0.925	0.492	0.708		0.492	0.899	0.492	0.714		0.492	0.942	0.492	0.909		0.492	0.973	0.492	0.932		0.492	0.939	0.492	0.738		0.492	0.907	0.492	0.671		0.492	0.943	0.492	0.909
0.496	0.942	0.494	0.808		0.494	0.929	0.494	0.711		0.494	0.906	0.494	0.717		0.494	0.937	0.494	0.919		0.494	0.966	0.494	0.924		0.494	0.942	0.494	0.734		0.494	0.913	0.494	0.674		0.494	0.949	0.494	0.902
0.498	0.941	0.496	0.814		0.496	0.928	0.496	0.708		0.496	0.905	0.496	0.72		0.496	0.939	0.496	0.913		0.496	0.969	0.496	0.925		0.496	0.941	0.496	0.74		0.496	0.913	0.496	0.675		0.496	0.945	0.496	0.915
0.5	0.947	0.498	0.82		0.498	0.931	0.498	0.712		0.498	0.902	0.498	0.717		0.498	0.953	0.498	0.906		0.498	0.968	0.498	0.931		0.498	0.943	0.498	0.741		0.498	0.91	0.498	0.675		0.498	0.951	0.498	0.916
0.502	0.94	0.5	0.818		0.5	0.934	0.5	0.714		0.5	0.906	0.5	0.717		0.5	0.942	0.5	0.912		0.5	0.966	0.5	0.931		0.5	0.941	0.5	0.747		0.5	0.92	0.5	0.679		0.5	0.949	0.5	0.914
0.504	0.945	0.502	0.815		0.502	0.93	0.502	0.72		0.502	0.907	0.502	0.717		0.502	0.945	0.502	0.912		0.502	0.975	0.502	0.926		0.502	0.942	0.502	0.745		0.502	0.914	0.502	0.672		0.502	0.945	0.502	0.914
0.506	0.946	0.504	0.814		0.504	0.929	0.504	0.71		0.504	0.904	0.504	0.717		0.504	0.942	0.504	0.91		0.504	0.97	0.504	0.924		0.504	0.94	0.504	0.742		0.504	0.914	0.504	0.672		0.504	0.952	0.504	0.913
0.508	0.946	0.506	0.816		0.506	0.929	0.506	0.713		0.506	0.903	0.506	0.714		0.506	0.935	0.506	0.919		0.506	0.965	0.506	0.926		0.506	0.942	0.506	0.736		0.506	0.916	0.506	0.676		0.506	0.955	0.506	0.915
0.51	0.944	0.508	0.806		0.508	0.93	0.508	0.719		0.508	0.91	0.508	0.715		0.508	0.941	0.508	0.914		0.508	0.971	0.508	0.932		0.508	0.949	0.508	0.739		0.508	0.907	0.508	0.673		0.508	0.947	0.508	0.913
0.512	0.935	0.51	0.819		0.51	0.922	0.51	0.715		0.51	0.904	0.51	0.722		0.51	0.939	0.51	0.911		0.51	0.972	0.51	0.935		0.51	0.94	0.51	0.741		0.51	0.913	0.51	0.671		0.51	0.955	0.51	0.92
0.514	0.936	0.512	0.816		0.512	0.93	0.512	0.714		0.512	0.906	0.512	0.717		0.512	0.948	0.512	0.914		0.512	0.973	0.512	0.931		0.512	0.934	0.512	0.738		0.512	0.912	0.512	0.675		0.512	0.942	0.512	0.918
0.516	0.937	0.514	0.817		0.514	0.924	0.514	0.71		0.514	0.899	0.514	0.715		0.514	0.934	0.514	0.909		0.514	0.968	0.514	0.928		0.514	0.929	0.514	0.741		0.514	0.911	0.514	0.671		0.514	0.949	0.514	0.912
0.518	0.944	0.516	0.809		0.516	0.928	0.516	0.715		0.516	0.906	0.516	0.721		0.516	0.943	0.516	0.908		0.516	0.971	0.516	0.935		0.516	0.94	0.516	0.741		0.516	0.916	0.516	0.673		0.516	0.949	0.516	0.919
0.52	0.941	0.518	0.817		0.518	0.929	0.518	0.718		0.518	0.902	0.518	0.714		0.518	0.941	0.518	0.907		0.518	0.965	0.518	0.932		0.518	0.938	0.518	0.744		0.518	0.912	0.518	0.672		0.518	0.949	0.518	0.919
0.522	0.933	0.52	0.813		0.52	0.928	0.52	0.715		0.52	0.908	0.52	0.722		0.52	0.935	0.52	0.905		0.52	0.963	0.52	0.922		0.52	0.943	0.52	0.744		0.52	0.915	0.52	0.674		0.52	0.946	0.52	0.915
0.524	0.936	0.522	0.806		0.522	0.92	0.522	0.714		0.522	0.9	0.522	0.721		0.522	0.935	0.522	0.916		0.522	0.96	0.522	0.928		0.522	0.942	0.522	0.738		0.522	0.916	0.522	0.671		0.522	0.947	0.522	0.922
0.526	0.935	0.524	0.809		0.524	0.92	0.524	0.717		0.524	0.908	0.524	0.715		0.524	0.936	0.524	0.915		0.524	0.959	0.524	0.935		0.524	0.935	0.524	0.743		0.524	0.909	0.524	0.675		0.524	0.953	0.524	0.922
0.528	0.932	0.526	0.814		0.526	0.927	0.526	0.711		0.526	0.906	0.526	0.72		0.526	0.931	0.526	0.912		0.526	0.963	0.526	0.926		0.526	0.943	0.526	0.738		0.526	0.912	0.526	0.671		0.526	0.947	0.526	0.923
0.53	0.932	0.528	0.811		0.528	0.923	0.528	0.712		0.528	0.893	0.528	0.715		0.528	0.937	0.528	0.911		0.528	0.965	0.528	0.933		0.528	0.937	0.528	0.742		0.528	0.911	0.528	0.672		0.528	0.952	0.528	0.917
0.532	0.937	0.53	0.819		0.53	0.924	0.53	0.711		0.53	0.901	0.53	0.716		0.53	0.936	0.53	0.905		0.53	0.963	0.53	0.928		0.53	0.933	0.53	0.739		0.53	0.907	0.53	0.669		0.53	0.955	0.53	0.915
0.534	0.934	0.532	0.808		0.532	0.923	0.532	0.713		0.532	0.903	0.532	0.71		0.532	0.937	0.532	0.909		0.532	0.962	0.532	0.938		0.532	0.939	0.532	0.734		0.532	0.909	0.532	0.674		0.532	0.95	0.532	0.919
0.536	0.939	0.534	0.811		0.534	0.928	0.534	0.708		0.534	0.9	0.534	0.715		0.534	0.937	0.534	0.907		0.534	0.959	0.534	0.926		0.534	0.926	0.534	0.739		0.534	0.91	0.534	0.673		0.534	0.949	0.534	0.919
0.538	0.933	0.536	0.801		0.536	0.927	0.536	0.709		0.536	0.907	0.536	0.716		0.536	0.937	0.536	0.903		0.536	0.965	0.536	0.929		0.536	0.94	0.536	0.74		0.536	0.91	0.536	0.668		0.536	0.948	0.536	0.919
0.54	0.928	0.538	0.809		0.538	0.924	0.538	0.709		0.538	0.896	0.538	0.712		0.538	0.932	0.538	0.912		0.538	0.956	0.538	0.925		0.538	0.93	0.538	0.744		0.538	0.906	0.538	0.677		0.538	0.951	0.538	0.915
0.542	0.936	0.54	0.809		0.54	0.925	0.54	0.71		0.54	0.895	0.54	0.712		0.54	0.928	0.54	0.908		0.54	0.958	0.54	0.925		0.54	0.934	0.54	0.74		0.54	0.909	0.54	0.67		0.54	0.946	0.54	0.913
0.544	0.933	0.542	0.805		0.542	0.92	0.542	0.709		0.542	0.899	0.542	0.708		0.542	0.931	0.542	0.908		0.542	0.959	0.542	0.92		0.542	0.935	0.542	0.73		0.542	0.905	0.542	0.665		0.542	0.949	0.542	0.914
0.546	0.928	0.544	0.809		0.544	0.927	0.544	0.709		0.544	0.897	0.544	0.716		0.544	0.931	0.544	0.906		0.544	0.956	0.544	0.926		0.544	0.937	0.544	0.733		0.544	0.908	0.544	0.671		0.544	0.949	0.544	0.917
0.548	0.93	0.546	0.806		0.546	0.926	0.546	0.708		0.546	0.898	0.546	0.709		0.546	0.927	0.546	0.906		0.546	0.958	0.546	0.918		0.546	0.925	0.546	0.735		0.546	0.905	0.546	0.671		0.546	0.946	0.546	0.915
0.55	0.934	0.548	0.798		0.548	0.919	0.548	0.705		0.548	0.899	0.548	0.708		0.548	0.924	0.548	0.904		0.548	0.954	0.548	0.917		0.548	0.932	0.548	0.731		0.548	0.906	0.548	0.665		0.548	0.956	0.548	0.915
0.552	0.922	0.55	0.807		0.55	0.924	0.55	0.707		0.55	0.898	0.55	0.713		0.55	0.924	0.55	0.904		0.55	0.957	0.55	0.922		0.55	0.929	0.55	0.735		0.55	0.905	0.55	0.669		0.55	0.942	0.55	0.923
0.554	0.926	0.552	0.809		0.552	0.924	0.552	0.708		0.552	0.904	0.552	0.716		0.552	0.922	0.552	0.901		0.552	0.955	0.552	0.92		0.552	0.927	0.552	0.734		0.552	0.905	0.552	0.667		0.552	0.946	0.552	0.913
0.556	0.927	0.554	0.801		0.554	0.922	0.554	0.702		0.554	0.897	0.554	0.71		0.554	0.93	0.554	0.91		0.554	0.957	0.554	0.919		0.554	0.927	0.554	0.728		0.554	0.901	0.554	0.673		0.554	0.95	0.554	0.913
0.558	0.927	0.556	0.803		0.556	0.919	0.556	0.703		0.556	0.902	0.556	0.71		0.556	0.929	0.556	0.9		0.556	0.953	0.556	0.918		0.556	0.93	0.556	0.73		0.556	0.906	0.556	0.665		0.556	0.953	0.556	0.92
0.56	0.927	0.558	0.797		0.558	0.912	0.558	0.709		0.558	0.899	0.558	0.711		0.558	0.932	0.558	0.9		0.558	0.951	0.558	0.921		0.558	0.925	0.558	0.734		0.558	0.901	0.558	0.668		0.558	0.95	0.558	0.91
0.562	0.924	0.56	0.805		0.56	0.915	0.56	0.707		0.56	0.898	0.56	0.707		0.56	0.934	0.56	0.893		0.56	0.958	0.56	0.915		0.56	0.926	0.56	0.733		0.56	0.904	0.56	0.666		0.56	0.945	0.56	0.912
0.564	0.926	0.562	0.803		0.562	0.917	0.562	0.701		0.562	0.894	0.562	0.708		0.562	0.929	0.562	0.904		0.562	0.959	0.562	0.916		0.562	0.931	0.562	0.724		0.562	0.908	0.562	0.667		0.562	0.949	0.562	0.915
0.566	0.928	0.564	0.798		0.564	0.918	0.564	0.695		0.564	0.893	0.564	0.709		0.564	0.919	0.564	0.903		0.564	0.95	0.564	0.921		0.564	0.925	0.564	0.732		0.564	0.907	0.564	0.666		0.564	0.941	0.564	0.911
0.568	0.926	0.566	0.802		0.566	0.919	0.566	0.705		0.566	0.895	0.566	0.714		0.566	0.926	0.566	0.902		0.566	0.945	0.566	0.92		0.566	0.927	0.566	0.734		0.566	0.909	0.566	0.666		0.566	0.939	0.566	0.916
0.57	0.921	0.568	0.806		0.568	0.916	0.568	0.7		0.568	0.898	0.568	0.709		0.568	0.927	0.568	0.903		0.568	0.947	0.568	0.915		0.568	0.926	0.568	0.737		0.568	0.902	0.568	0.667		0.568	0.942	0.568	0.916
0.572	0.925	0.57	0.799		0.57	0.919	0.57	0.699		0.57	0.891	0.57	0.707		0.57	0.928	0.57	0.903		0.57	0.947	0.57	0.911		0.57	0.925	0.57	0.725		0.57	0.904	0.57	0.666		0.57	0.943	0.57	0.917
0.574	0.922	0.572	0.802		0.572	0.914	0.572	0.704		0.572	0.893	0.572	0.708		0.572	0.924	0.572	0.904		0.572	0.949	0.572	0.922		0.572	0.92	0.572	0.728		0.572	0.899	0.572	0.667		0.572	0.946	0.572	0.917
0.576	0.916	0.574	0.8		0.574	0.915	0.574	0.703		0.574	0.899	0.574	0.71		0.574	0.924	0.574	0.899		0.574	0.945	0.574	0.922		0.574	0.927	0.574	0.739		0.574	0.902	0.574	0.666		0.574	0.949	0.574	0.908
0.578	0.92	0.576	0.802		0.576	0.917	0.576	0.699		0.576	0.894	0.576	0.702		0.576	0.931	0.576	0.898		0.576	0.95	0.576	0.921		0.576	0.916	0.576	0.73		0.576	0.901	0.576	0.664		0.576	0.944	0.576	0.916
0.58	0.927	0.578	0.8		0.578	0.92	0.578	0.707		0.578	0.895	0.578	0.706		0.578	0.919	0.578	0.908		0.578	0.945	0.578	0.921		0.578	0.922	0.578	0.729		0.578	0.904	0.578	0.667		0.578	0.948	0.578	0.908
0.582	0.923	0.58	0.8		0.58	0.913	0.58	0.703		0.58	0.895	0.58	0.703		0.58	0.923	0.58	0.891		0.58	0.943	0.58	0.918		0.58	0.918	0.58	0.727		0.58	0.904	0.58	0.672		0.58	0.941	0.58	0.908
0.584	0.923	0.582	0.798		0.582	0.91	0.582	0.703		0.582	0.888	0.582	0.708		0.582	0.925	0.582	0.898		0.582	0.943	0.582	0.914		0.582	0.92	0.582	0.733		0.582	0.904	0.582	0.66		0.582	0.941	0.582	0.913
0.586	0.926	0.584	0.796		0.584	0.916	0.584	0.706		0.584	0.892	0.584	0.701		0.584	0.924	0.584	0.902		0.584	0.947	0.584	0.92		0.584	0.924	0.584	0.73		0.584	0.903	0.584	0.664		0.584	0.943	0.584	0.913
0.588	0.926	0.586	0.8		0.586	0.911	0.586	0.707		0.586	0.895	0.586	0.709		0.586	0.914	0.586	0.896		0.586	0.941	0.586	0.923		0.586	0.926	0.586	0.73		0.586	0.9	0.586	0.662		0.586	0.944	0.586	0.917
0.59	0.916	0.588	0.803		0.588	0.917	0.588	0.695		0.588	0.9	0.588	0.706		0.588	0.927	0.588	0.906		0.588	0.949	0.588	0.914		0.588	0.922	0.588	0.726		0.588	0.901	0.588	0.665		0.588	0.94	0.588	0.915
0.592	0.922	0.59	0.803		0.59	0.916	0.59	0.701		0.59	0.896	0.59	0.706		0.59	0.927	0.59	0.901		0.59	0.946	0.59	0.917		0.59	0.929	0.59	0.73		0.59	0.906	0.59	0.665		0.59	0.944	0.59	0.909
0.594	0.924	0.592	0.795		0.592	0.916	0.592	0.701		0.592	0.898	0.592	0.705		0.592	0.921	0.592	0.897		0.592	0.942	0.592	0.916		0.592	0.92	0.592	0.729		0.592	0.903	0.592	0.664		0.592	0.946	0.592	0.912
0.596	0.92	0.594	0.805		0.594	0.912	0.594	0.701		0.594	0.893	0.594	0.709		0.594	0.927	0.594	0.902		0.594	0.945	0.594	0.919		0.594	0.924	0.594	0.73		0.594	0.902	0.594	0.663		0.594	0.949	0.594	0.911
0.598	0.918	0.596	0.801		0.596	0.921	0.596	0.7		0.596	0.893	0.596	0.71		0.596	0.921	0.596	0.897		0.596	0.947	0.596	0.913		0.596	0.925	0.596	0.734		0.596	0.906	0.596	0.665		0.596	0.946	0.596	0.911
0.6	0.922	0.598	0.797		0.598	0.916	0.598	0.7		0.598	0.89	0.598	0.707		0.598	0.928	0.598	0.897		0.598	0.952	0.598	0.916		0.598	0.924	0.598	0.727		0.598	0.903	0.598	0.67		0.598	0.941	0.598	0.913
0.602	0.919	0.6	0.802		0.6	0.909	0.6	0.703		0.6	0.893	0.6	0.708		0.6	0.92	0.6	0.899		0.6	0.948	0.6	0.914		0.6	0.92	0.6	0.733		0.6	0.899	0.6	0.666		0.6	0.942	0.6	0.91
0.604	0.92	0.602	0.798		0.602	0.915	0.602	0.702		0.602	0.895	0.602	0.707		0.602	0.922	0.602	0.897		0.602	0.944	0.602	0.92		0.602	0.921	0.602	0.73		0.602	0.904	0.602	0.665		0.602	0.935	0.602	0.909
0.606	0.917	0.604	0.801		0.604	0.914	0.604	0.696		0.604	0.894	0.604	0.706		0.604	0.923	0.604	0.898		0.604	0.944	0.604	0.918		0.604	0.917	0.604	0.73		0.604	0.902	0.604	0.667		0.604	0.945	0.604	0.911
0.608	0.92	0.606	0.804		0.606	0.915	0.606	0.706		0.606	0.892	0.606	0.704		0.606	0.926	0.606	0.898		0.606	0.946	0.606	0.917		0.606	0.919	0.606	0.73		0.606	0.906	0.606	0.668		0.606	0.946	0.606	0.914
0.61	0.917	0.608	0.8		0.608	0.912	0.608	0.699		0.608	0.893	0.608	0.707		0.608	0.923	0.608	0.895		0.608	0.94	0.608	0.914		0.608	0.922	0.608	0.726		0.608	0.906	0.608	0.669		0.608	0.941	0.608	0.913
0.612	0.923	0.61	0.796		0.61	0.917	0.61	0.7		0.61	0.895	0.61	0.708		0.61	0.921	0.61	0.898		0.61	0.948	0.61	0.915		0.61	0.917	0.61	0.729		0.61	0.906	0.61	0.664		0.61	0.937	0.61	0.916
0.614	0.922	0.612	0.802		0.612	0.913	0.612	0.7		0.612	0.891	0.612	0.709		0.612	0.921	0.612	0.901		0.612	0.95	0.612	0.913		0.612	0.922	0.612	0.728		0.612	0.905	0.612	0.667		0.612	0.94	0.612	0.916
0.616	0.926	0.614	0.8		0.614	0.913	0.614	0.699		0.614	0.894	0.614	0.706		0.614	0.92	0.614	0.898		0.614	0.945	0.614	0.918		0.614	0.921	0.614	0.734		0.614	0.909	0.614	0.666		0.614	0.944	0.614	0.915
0.618	0.918	0.616	0.806		0.616	0.912	0.616	0.697		0.616	0.894	0.616	0.706		0.616	0.918	0.616	0.903		0.616	0.944	0.616	0.914		0.616	0.921	0.616	0.727		0.616	0.899	0.616	0.668		0.616	0.94	0.616	0.918
0.62	0.923	0.618	0.804		0.618	0.913	0.618	0.702		0.618	0.895	0.618	0.706		0.618	0.924	0.618	0.902		0.618	0.947	0.618	0.912		0.618	0.919	0.618	0.73		0.618	0.9	0.618	0.664		0.618	0.943	0.618	0.92
0.622	0.917	0.62	0.798		0.62	0.915	0.62	0.699		0.62	0.892	0.62	0.706		0.62	0.919	0.62	0.9		0.62	0.943	0.62	0.908		0.62	0.921	0.62	0.732		0.62	0.906	0.62	0.67		0.62	0.947	0.62	0.916
0.624	0.922	0.622	0.799		0.622	0.916	0.622	0.702		0.622	0.89	0.622	0.704		0.622	0.923	0.622	0.904		0.622	0.942	0.622	0.911		0.622	0.913	0.622	0.728		0.622	0.902	0.622	0.669		0.622	0.936	0.622	0.918
0.626	0.925	0.624	0.796		0.624	0.912	0.624	0.705		0.624	0.9	0.624	0.711		0.624	0.92	0.624	0.9		0.624	0.949	0.624	0.917		0.624	0.919	0.624	0.733		0.624	0.904	0.624	0.666		0.624	0.947	0.624	0.919
0.628	0.925	0.626	0.798		0.626	0.917	0.626	0.705		0.626	0.897	0.626	0.711		0.626	0.921	0.626	0.895		0.626	0.939	0.626	0.926		0.626	0.92	0.626	0.73		0.626	0.899	0.626	0.67		0.626	0.938	0.626	0.918
0.63	0.926	0.628	0.805		0.628	0.91	0.628	0.702		0.628	0.894	0.628	0.706		0.628	0.924	0.628	0.895		0.628	0.941	0.628	0.909		0.628	0.927	0.628	0.733		0.628	0.903	0.628	0.669		0.628	0.942	0.628	0.914
0.632	0.928	0.63	0.803		0.63	0.915	0.63	0.704		0.63	0.898	0.63	0.714		0.63	0.927	0.63	0.896		0.63	0.94	0.63	0.913		0.63	0.92	0.63	0.731		0.63	0.904	0.63	0.672		0.63	0.942	0.63	0.913
0.634	0.918	0.632	0.804		0.632	0.915	0.632	0.702		0.632	0.893	0.632	0.71		0.632	0.922	0.632	0.895		0.632	0.943	0.632	0.918		0.632	0.921	0.632	0.734		0.632	0.906	0.632	0.666		0.632	0.944	0.632	0.918
0.636	0.926	0.634	0.805		0.634	0.912	0.634	0.697		0.634	0.895	0.634	0.714		0.634	0.922	0.634	0.896		0.634	0.944	0.634	0.911		0.634	0.919	0.634	0.735		0.634	0.904	0.634	0.669		0.634	0.945	0.634	0.914
0.638	0.932	0.636	0.809		0.636	0.916	0.636	0.702		0.636	0.895	0.636	0.707		0.636	0.915	0.636	0.895		0.636	0.944	0.636	0.918		0.636	0.921	0.636	0.733		0.636	0.908	0.636	0.671		0.636	0.942	0.636	0.913
0.64	0.924	0.638	0.803		0.638	0.917	0.638	0.701		0.638	0.897	0.638	0.708		0.638	0.924	0.638	0.901		0.638	0.941	0.638	0.914		0.638	0.917	0.638	0.732		0.638	0.908	0.638	0.671		0.638	0.938	0.638	0.915
0.642	0.922	0.64	0.807		0.64	0.91	0.64	0.701		0.64	0.9	0.64	0.71		0.64	0.921	0.64	0.904		0.64	0.945	0.64	0.914		0.64	0.92	0.64	0.74		0.64	0.906	0.64	0.67		0.64	0.941	0.64	0.913
0.644	0.924	0.642	0.801		0.642	0.917	0.642	0.705		0.642	0.898	0.642	0.712		0.642	0.927	0.642	0.9		0.642	0.946	0.642	0.915		0.642	0.922	0.642	0.742		0.642	0.904	0.642	0.674		0.642	0.94	0.642	0.918
0.646	0.922	0.644	0.804		0.644	0.917	0.644	0.705		0.644	0.893	0.644	0.711		0.644	0.919	0.644	0.897		0.644	0.945	0.644	0.92		0.644	0.923	0.644	0.731		0.644	0.909	0.644	0.667		0.644	0.941	0.644	0.918
0.648	0.932	0.646	0.806		0.646	0.912	0.646	0.705		0.646	0.899	0.646	0.711		0.646	0.923	0.646	0.898		0.646	0.943	0.646	0.913		0.646	0.919	0.646	0.732		0.646	0.904	0.646	0.672		0.646	0.947	0.646	0.919
0.65	0.931	0.648	0.81		0.648	0.913	0.648	0.701		0.648	0.901	0.648	0.712		0.648	0.922	0.648	0.898		0.648	0.948	0.648	0.919		0.648	0.927	0.648	0.738		0.648	0.914	0.648	0.671		0.648	0.94	0.648	0.921
0.652	0.928	0.65	0.811		0.65	0.918	0.65	0.7		0.65	0.898	0.65	0.712		0.65	0.927	0.65	0.904		0.65	0.95	0.65	0.918		0.65	0.923	0.65	0.741		0.65	0.905	0.65	0.674		0.65	0.95	0.65	0.922
0.654	0.932	0.652	0.805		0.652	0.916	0.652	0.704		0.652	0.904	0.652	0.711		0.652	0.922	0.652	0.901		0.652	0.951	0.652	0.922		0.652	0.918	0.652	0.734		0.652	0.909	0.652	0.673		0.652	0.944	0.652	0.919
0.656	0.928	0.654	0.81		0.654	0.914	0.654	0.709		0.654	0.902	0.654	0.714		0.654	0.925	0.654	0.897		0.654	0.945	0.654	0.922		0.654	0.924	0.654	0.74		0.654	0.908	0.654	0.676		0.654	0.943	0.654	0.926
0.658	0.922	0.656	0.806		0.656	0.92	0.656	0.705		0.656	0.902	0.656	0.716		0.656	0.92	0.656	0.905		0.656	0.946	0.656	0.919		0.656	0.924	0.656	0.743		0.656	0.913	0.656	0.676		0.656	0.94	0.656	0.921
0.66	0.934	0.658	0.807		0.658	0.916	0.658	0.709		0.658	0.902	0.658	0.714		0.658	0.934	0.658	0.903		0.658	0.945	0.658	0.92		0.658	0.93	0.658	0.744		0.658	0.913	0.658	0.67		0.658	0.947	0.658	0.921
0.662	0.931	0.66	0.813		0.66	0.925	0.66	0.709		0.66	0.903	0.66	0.715		0.66	0.924	0.66	0.906		0.66	0.948	0.66	0.924		0.66	0.926	0.66	0.736		0.66	0.915	0.66	0.672		0.66	0.948	0.66	0.92
0.664	0.93	0.662	0.814		0.662	0.922	0.662	0.705		0.662	0.907	0.662	0.717		0.662	0.932	0.662	0.907		0.662	0.946	0.662	0.923		0.662	0.924	0.662	0.745		0.662	0.917	0.662	0.675		0.662	0.94	0.662	0.922
0.666	0.931	0.664	0.81		0.664	0.922	0.664	0.712		0.664	0.912	0.664	0.718		0.664	0.922	0.664	0.907		0.664	0.943	0.664	0.923		0.664	0.928	0.664	0.739		0.664	0.912	0.664	0.678		0.664	0.947	0.664	0.926
0.668	0.932	0.666	0.813		0.666	0.921	0.666	0.709		0.666	0.903	0.666	0.723		0.666	0.926	0.666	0.907		0.666	0.946	0.666	0.922		0.666	0.929	0.666	0.744		0.666	0.919	0.666	0.672		0.666	0.947	0.666	0.926
0.67	0.931	0.668	0.814		0.668	0.922	0.668	0.712		0.668	0.907	0.668	0.715		0.668	0.93	0.668	0.916		0.668	0.951	0.668	0.925		0.668	0.931	0.668	0.748		0.668	0.911	0.668	0.678		0.668	0.949	0.668	0.917
0.672	0.934	0.67	0.819		0.67	0.923	0.67	0.71		0.67	0.911	0.67	0.72		0.67	0.927	0.67	0.903		0.67	0.951	0.67	0.926		0.67	0.929	0.67	0.748		0.67	0.918	0.67	0.681		0.67	0.949	0.67	0.925
0.674	0.933	0.672	0.815		0.672	0.923	0.672	0.709		0.672	0.906	0.672	0.72		0.672	0.929	0.672	0.908		0.672	0.948	0.672	0.926		0.672	0.934	0.672	0.747		0.672	0.917	0.672	0.683		0.672	0.951	0.672	0.923
0.676	0.937	0.674	0.817		0.674	0.926	0.674	0.71		0.674	0.913	0.674	0.72		0.674	0.93	0.674	0.904		0.674	0.951	0.674	0.923		0.674	0.929	0.674	0.751		0.674	0.92	0.674	0.684		0.674	0.949	0.674	0.923
0.678	0.939	0.676	0.817		0.676	0.927	0.676	0.714		0.676	0.91	0.676	0.724		0.676	0.934	0.676	0.911		0.676	0.951	0.676	0.926		0.676	0.933	0.676	0.751		0.676	0.92	0.676	0.683		0.676	0.951	0.676	0.929
0.68	0.937	0.678	0.817		0.678	0.928	0.678	0.71		0.678	0.914	0.678	0.72		0.678	0.932	0.678	0.917		0.678	0.95	0.678	0.927		0.678	0.934	0.678	0.755		0.678	0.921	0.678	0.685		0.678	0.952	0.678	0.93
0.682	0.936	0.68	0.824		0.68	0.931	0.68	0.716		0.68	0.906	0.68	0.724		0.68	0.931	0.68	0.917		0.68	0.949	0.68	0.926		0.68	0.933	0.68	0.752		0.68	0.92	0.68	0.683		0.68	0.953	0.68	0.927
0.684	0.941	0.682	0.824		0.682	0.933	0.682	0.718		0.682	0.911	0.682	0.723		0.682	0.934	0.682	0.911		0.682	0.954	0.682	0.926		0.682	0.937	0.682	0.756		0.682	0.921	0.682	0.687		0.682	0.955	0.682	0.927
0.686	0.945	0.684	0.826		0.684	0.928	0.684	0.721		0.684	0.915	0.684	0.726		0.684	0.934	0.684	0.912		0.684	0.96	0.684	0.936		0.684	0.928	0.684	0.758		0.684	0.92	0.684	0.684		0.684	0.954	0.684	0.927
0.688	0.944	0.686	0.824		0.686	0.931	0.686	0.72		0.686	0.916	0.686	0.729		0.686	0.935	0.686	0.917		0.686	0.958	0.686	0.929		0.686	0.936	0.686	0.755		0.686	0.927	0.686	0.685		0.686	0.956	0.686	0.931
0.69	0.942	0.688	0.824		0.688	0.934	0.688	0.721		0.688	0.915	0.688	0.728		0.688	0.933	0.688	0.925		0.688	0.96	0.688	0.931		0.688	0.941	0.688	0.756		0.688	0.922	0.688	0.686		0.688	0.955	0.688	0.931
0.692	0.941	0.69	0.826		0.69	0.934	0.69	0.721		0.69	0.923	0.69	0.726		0.69	0.941	0.69	0.917		0.69	0.96	0.69	0.934		0.69	0.939	0.69	0.756		0.69	0.928	0.69	0.686		0.69	0.956	0.69	0.934
0.694	0.948	0.692	0.835		0.692	0.93	0.692	0.724		0.692	0.918	0.692	0.731		0.692	0.943	0.692	0.921		0.692	0.96	0.692	0.933		0.692	0.941	0.692	0.76		0.692	0.933	0.692	0.69		0.692	0.956	0.692	0.933
0.696	0.945	0.694	0.83		0.694	0.937	0.694	0.72		0.694	0.915	0.694	0.736		0.694	0.938	0.694	0.921		0.694	0.96	0.694	0.932		0.694	0.942	0.694	0.757		0.694	0.925	0.694	0.688		0.694	0.954	0.694	0.926
0.698	0.951	0.696	0.828		0.696	0.938	0.696	0.722		0.696	0.918	0.696	0.731		0.696	0.94	0.696	0.92		0.696	0.96	0.696	0.938		0.696	0.936	0.696	0.766		0.696	0.928	0.696	0.687		0.696	0.957	0.696	0.934
0.7	0.945	0.698	0.835		0.698	0.934	0.698	0.721		0.698	0.92	0.698	0.733		0.698	0.941	0.698	0.92		0.698	0.964	0.698	0.935		0.698	0.942	0.698	0.762		0.698	0.932	0.698	0.691		0.698	0.96	0.698	0.933
0.702	0.948	0.7	0.831		0.7	0.935	0.7	0.721		0.7	0.923	0.7	0.733		0.7	0.939	0.7	0.925		0.7	0.961	0.7	0.941		0.7	0.947	0.7	0.765		0.7	0.932	0.7	0.688		0.7	0.962	0.7	0.937
0.704	0.951	0.702	0.833		0.702	0.947	0.702	0.722		0.702	0.918	0.702	0.734		0.702	0.939	0.702	0.928		0.702	0.965	0.702	0.942		0.702	0.943	0.702	0.765		0.702	0.928	0.702	0.692		0.702	0.954	0.702	0.934
0.706	0.954	0.704	0.84		0.704	0.937	0.704	0.724		0.704	0.927	0.704	0.736		0.704	0.942	0.704	0.92		0.704	0.963	0.704	0.936		0.704	0.947	0.704	0.765		0.704	0.93	0.704	0.695		0.704	0.954	0.704	0.938
0.708	0.947	0.706	0.836		0.706	0.947	0.706	0.724		0.706	0.927	0.706	0.735		0.706	0.943	0.706	0.916		0.706	0.961	0.706	0.936		0.706	0.943	0.706	0.762		0.706	0.934	0.706	0.694		0.706	0.96	0.706	0.938
0.71	0.949	0.708	0.837		0.708	0.936	0.708	0.724		0.708	0.932	0.708	0.738		0.708	0.945	0.708	0.927		0.708	0.962	0.708	0.936		0.708	0.945	0.708	0.762		0.708	0.933	0.708	0.697		0.708	0.963	0.708	0.942
0.712	0.952	0.71	0.835		0.71	0.942	0.71	0.727		0.71	0.927	0.71	0.734		0.71	0.947	0.71	0.923		0.71	0.964	0.71	0.939		0.71	0.949	0.71	0.771		0.71	0.934	0.71	0.696		0.71	0.965	0.71	0.939
0.714	0.954	0.712	0.837		0.712	0.947	0.712	0.726		0.712	0.928	0.712	0.741		0.712	0.949	0.712	0.93		0.712	0.963	0.712	0.939		0.712	0.948	0.712	0.773		0.712	0.939	0.712	0.696		0.712	0.964	0.712	0.939
0.716	0.955	0.714	0.836		0.714	0.936	0.714	0.725		0.714	0.925	0.714	0.735		0.714	0.944	0.714	0.926		0.714	0.964	0.714	0.942		0.714	0.951	0.714	0.771		0.714	0.935	0.714	0.695		0.714	0.965	0.714	0.943
0.718	0.956	0.716	0.836		0.716	0.946	0.716	0.728		0.716	0.926	0.716	0.739		0.716	0.946	0.716	0.931		0.716	0.967	0.716	0.943		0.716	0.948	0.716	0.771		0.716	0.938	0.716	0.697		0.716	0.968	0.716	0.938
0.72	0.955	0.718	0.837		0.718	0.947	0.718	0.729		0.718	0.93	0.718	0.736		0.718	0.946	0.718	0.932		0.718	0.97	0.718	0.941		0.718	0.953	0.718	0.777		0.718	0.939	0.718	0.7		0.718	0.961	0.718	0.939
0.722	0.952	0.72	0.846		0.72	0.946	0.72	0.733		0.72	0.928	0.72	0.737		0.72	0.946	0.72	0.93		0.72	0.972	0.72	0.939		0.72	0.952	0.72	0.772		0.72	0.935	0.72	0.701		0.72	0.961	0.72	0.936
0.724	0.958	0.722	0.842		0.722	0.947	0.722	0.732		0.722	0.933	0.722	0.74		0.722	0.953	0.722	0.924		0.722	0.965	0.722	0.94		0.722	0.949	0.722	0.772		0.722	0.935	0.722	0.699		0.722	0.97	0.722	0.945
0.726	0.961	0.724	0.844		0.724	0.948	0.724	0.732		0.724	0.93	0.724	0.742		0.724	0.945	0.724	0.93		0.724	0.967	0.724	0.943		0.724	0.951	0.724	0.775		0.724	0.941	0.724	0.697		0.724	0.968	0.724	0.944
0.728	0.96	0.726	0.844		0.726	0.953	0.726	0.73		0.726	0.933	0.726	0.741		0.726	0.95	0.726	0.927		0.726	0.97	0.726	0.948		0.726	0.95	0.726	0.776		0.726	0.939	0.726	0.701		0.726	0.968	0.726	0.943
0.73	0.963	0.728	0.854		0.728	0.952	0.728	0.732		0.728	0.933	0.728	0.744		0.728	0.953	0.728	0.928		0.728	0.972	0.728	0.946		0.728	0.952	0.728	0.78		0.728	0.943	0.728	0.704		0.728	0.972	0.728	0.943
0.732	0.96	0.73	0.851		0.73	0.952	0.73	0.737		0.73	0.935	0.73	0.744		0.73	0.955	0.73	0.932		0.73	0.969	0.73	0.944		0.73	0.952	0.73	0.782		0.73	0.945	0.73	0.706		0.73	0.97	0.73	0.947
0.734	0.964	0.732	0.847		0.732	0.948	0.732	0.73		0.732	0.937	0.732	0.748		0.732	0.951	0.732	0.933		0.732	0.97	0.732	0.944		0.732	0.957	0.732	0.785		0.732	0.938	0.732	0.704		0.732	0.963	0.732	0.95
0.736	0.963	0.734	0.85		0.734	0.95	0.734	0.735		0.734	0.94	0.734	0.743		0.734	0.956	0.734	0.939		0.734	0.975	0.734	0.944		0.734	0.955	0.734	0.786		0.734	0.943	0.734	0.7		0.734	0.968	0.734	0.947
0.738	0.963	0.736	0.849		0.736	0.952	0.736	0.733		0.736	0.937	0.736	0.751		0.736	0.955	0.736	0.934		0.736	0.971	0.736	0.941		0.736	0.96	0.736	0.785		0.736	0.948	0.736	0.705		0.736	0.973	0.736	0.947
0.74	0.963	0.738	0.851		0.738	0.954	0.738	0.736		0.738	0.939	0.738	0.747		0.738	0.955	0.738	0.931		0.738	0.978	0.738	0.949		0.738	0.956	0.738	0.787		0.738	0.945	0.738	0.699		0.738	0.973	0.738	0.948
0.742	0.966	0.74	0.85		0.74	0.958	0.74	0.733		0.74	0.942	0.74	0.749		0.74	0.957	0.74	0.938		0.74	0.974	0.74	0.947		0.74	0.955	0.74	0.789		0.74	0.942	0.74	0.706		0.74	0.973	0.74	0.952
0.744	0.967	0.742	0.851		0.742	0.957	0.742	0.738		0.742	0.94	0.742	0.751		0.742	0.962	0.742	0.942		0.742	0.976	0.742	0.946		0.742	0.965	0.742	0.791		0.742	0.947	0.742	0.703		0.742	0.968	0.742	0.952
0.746	0.968	0.744	0.854		0.744	0.959	0.744	0.738		0.744	0.941	0.744	0.748		0.744	0.963	0.744	0.935		0.744	0.974	0.744	0.95		0.744	0.96	0.744	0.79		0.744	0.945	0.744	0.71		0.744	0.97	0.744	0.951
0.748	0.969	0.746	0.853		0.746	0.962	0.746	0.738		0.746	0.945	0.746	0.75		0.746	0.954	0.746	0.94		0.746	0.978	0.746	0.952		0.746	0.962	0.746	0.79		0.746	0.945	0.746	0.713		0.746	0.975	0.746	0.952
0.75	0.977	0.748	0.855		0.748	0.963	0.748	0.738		0.748	0.941	0.748	0.755		0.748	0.958	0.748	0.938		0.748	0.971	0.748	0.95		0.748	0.961	0.748	0.79		0.748	0.951	0.748	0.707		0.748	0.975	0.748	0.952
0.752	0.964	0.75	0.854		0.75	0.956	0.75	0.743		0.75	0.94	0.75	0.753		0.75	0.958	0.75	0.94		0.75	0.975	0.75	0.953		0.75	0.959	0.75	0.79		0.75	0.949	0.75	0.711		0.75	0.97	0.75	0.95
0.754	0.974	0.752	0.854		0.752	0.963	0.752	0.741		0.752	0.945	0.752	0.755		0.752	0.963	0.752	0.935		0.752	0.976	0.752	0.951		0.752	0.969	0.752	0.798		0.752	0.947	0.752	0.716		0.752	0.98	0.752	0.951
0.756	0.975	0.754	0.849		0.754	0.956	0.754	0.742		0.754	0.949	0.754	0.752		0.754	0.963	0.754	0.946		0.754	0.977	0.754	0.952		0.754	0.963	0.754	0.796		0.754	0.949	0.754	0.704		0.754	0.975	0.754	0.954
0.758	0.976	0.756	0.856		0.756	0.956	0.756	0.746		0.756	0.948	0.756	0.755		0.756	0.96	0.756	0.943		0.756	0.98	0.756	0.956		0.756	0.961	0.756	0.794		0.756	0.952	0.756	0.707		0.756	0.973	0.756	0.956
0.76	0.968	0.758	0.856		0.758	0.962	0.758	0.745		0.758	0.947	0.758	0.753		0.758	0.963	0.758	0.94		0.758	0.98	0.758	0.955		0.758	0.97	0.758	0.797		0.758	0.953	0.758	0.711		0.758	0.975	0.758	0.952
0.762	0.969	0.76	0.865		0.76	0.959	0.76	0.744		0.76	0.949	0.76	0.753		0.76	0.96	0.76	0.941		0.76	0.977	0.76	0.954		0.76	0.968	0.76	0.799		0.76	0.95	0.76	0.712		0.76	0.979	0.76	0.955
0.764	0.974	0.762	0.859		0.762	0.962	0.762	0.743		0.762	0.946	0.762	0.758		0.762	0.963	0.762	0.948		0.762	0.975	0.762	0.955		0.762	0.963	0.762	0.801		0.762	0.955	0.762	0.711		0.762	0.978	0.762	0.957
0.766	0.973	0.764	0.859		0.764	0.964	0.764	0.75		0.764	0.949	0.764	0.761		0.764	0.972	0.764	0.942		0.764	0.978	0.764	0.952		0.764	0.972	0.764	0.799		0.764	0.949	0.764	0.717		0.764	0.983	0.764	0.96
0.768	0.974	0.766	0.861		0.766	0.962	0.766	0.743		0.766	0.949	0.766	0.758		0.766	0.963	0.766	0.942		0.766	0.981	0.766	0.954		0.766	0.968	0.766	0.798		0.766	0.955	0.766	0.711		0.766	0.976	0.766	0.962
0.77	0.973	0.768	0.864		0.768	0.961	0.768	0.745		0.768	0.947	0.768	0.76		0.768	0.971	0.768	0.946		0.768	0.979	0.768	0.956		0.768	0.962	0.768	0.802		0.768	0.953	0.768	0.718		0.768	0.979	0.768	0.955
0.772	0.977	0.77	0.858		0.77	0.965	0.77	0.744		0.77	0.95	0.77	0.761		0.77	0.96	0.77	0.946		0.77	0.981	0.77	0.958		0.77	0.97	0.77	0.806		0.77	0.955	0.77	0.717		0.77	0.982	0.77	0.956
0.774	0.974	0.772	0.861		0.772	0.966	0.772	0.748		0.772	0.95	0.772	0.76		0.772	0.965	0.772	0.944		0.772	0.985	0.772	0.956		0.772	0.974	0.772	0.805		0.772	0.959	0.772	0.717		0.772	0.978	0.772	0.964
0.776	0.975	0.774	0.865		0.774	0.963	0.774	0.748		0.774	0.951	0.774	0.756		0.774	0.967	0.774	0.948		0.774	0.981	0.774	0.955		0.774	0.97	0.774	0.803		0.774	0.954	0.774	0.712		0.774	0.98	0.774	0.956
0.778	0.977	0.776	0.866		0.776	0.966	0.776	0.749		0.776	0.952	0.776	0.763		0.776	0.969	0.776	0.947		0.776	0.985	0.776	0.96		0.776	0.975	0.776	0.808		0.776	0.958	0.776	0.719		0.776	0.979	0.776	0.959
0.78	0.976	0.778	0.865		0.778	0.967	0.778	0.749		0.778	0.956	0.778	0.76		0.778	0.967	0.778	0.945		0.778	0.981	0.778	0.957		0.778	0.977	0.778	0.806		0.778	0.959	0.778	0.715		0.778	0.98	0.778	0.958
0.782	0.983	0.78	0.865		0.78	0.969	0.78	0.747		0.78	0.953	0.78	0.763		0.78	0.965	0.78	0.951		0.78	0.984	0.78	0.96		0.78	0.969	0.78	0.81		0.78	0.962	0.78	0.717		0.78	0.982	0.78	0.96
0.784	0.976	0.782	0.869		0.782	0.969	0.782	0.75		0.782	0.955	0.782	0.763		0.782	0.966	0.782	0.946		0.782	0.984	0.782	0.959		0.782	0.968	0.782	0.809		0.782	0.962	0.782	0.716		0.782	0.981	0.782	0.959
0.786	0.986	0.784	0.874		0.784	0.972	0.784	0.754		0.784	0.954	0.784	0.764		0.784	0.965	0.784	0.95		0.784	0.985	0.784	0.959		0.784	0.968	0.784	0.813		0.784	0.957	0.784	0.72		0.784	0.98	0.784	0.962
0.788	0.983	0.786	0.872		0.786	0.969	0.786	0.753		0.786	0.954	0.786	0.765		0.786	0.97	0.786	0.947		0.786	0.983	0.786	0.963		0.786	0.973	0.786	0.808		0.786	0.962	0.786	0.718		0.786	0.982	0.786	0.96
0.79	0.983	0.788	0.877		0.788	0.971	0.788	0.754		0.788	0.952	0.788	0.766		0.788	0.969	0.788	0.947		0.788	0.983	0.788	0.958		0.788	0.975	0.788	0.811		0.788	0.962	0.788	0.719		0.788	0.982	0.788	0.962
0.792	0.983	0.79	0.874		0.79	0.972	0.79	0.751		0.79	0.957	0.79	0.765		0.79	0.97	0.79	0.95		0.79	0.982	0.79	0.962		0.79	0.974	0.79	0.813		0.79	0.963	0.79	0.721		0.79	0.985	0.79	0.96
0.794	0.983	0.792	0.872		0.792	0.974	0.792	0.753		0.792	0.959	0.792	0.77		0.792	0.968	0.792	0.955		0.792	0.984	0.792	0.962		0.792	0.976	0.792	0.817		0.792	0.965	0.792	0.721		0.792	0.98	0.792	0.965
0.796	0.984	0.794	0.875		0.794	0.967	0.794	0.753		0.794	0.963	0.794	0.77		0.794	0.966	0.794	0.953		0.794	0.984	0.794	0.96		0.794	0.976	0.794	0.819		0.794	0.961	0.794	0.72		0.794	0.981	0.794	0.962
0.798	0.985	0.796	0.873		0.796	0.971	0.796	0.757		0.796	0.958	0.796	0.767		0.796	0.97	0.796	0.947		0.796	0.979	0.796	0.96		0.796	0.976	0.796	0.82		0.796	0.962	0.796	0.724		0.796	0.984	0.796	0.962
0.8	0.981	0.798	0.875		0.798	0.968	0.798	0.758		0.798	0.962	0.798	0.767		0.798	0.968	0.798	0.948		0.798	0.984	0.798	0.958		0.798	0.981	0.798	0.818		0.798	0.964	0.798	0.723		0.798	0.984	0.798	0.962
0.802	0.989	0.8	0.872		0.8	0.975	0.8	0.755		0.8	0.959	0.8	0.769		0.8	0.973	0.8	0.954		0.8	0.985	0.8	0.966		0.8	0.979	0.8	0.818		0.8	0.963	0.8	0.725		0.8	0.983	0.8	0.963
0.804	0.986	0.802	0.877		0.802	0.976	0.802	0.754		0.802	0.963	0.802	0.769		0.802	0.971	0.802	0.949		0.802	0.987	0.802	0.963		0.802	0.979	0.802	0.822		0.802	0.964	0.802	0.724		0.802	0.989	0.802	0.965
0.806	0.981	0.804	0.872		0.804	0.972	0.804	0.752		0.804	0.959	0.804	0.772		0.804	0.97	0.804	0.959		0.804	0.986	0.804	0.965		0.804	0.979	0.804	0.824		0.804	0.966	0.804	0.725		0.804	0.99	0.804	0.963
0.808	0.985	0.806	0.876		0.806	0.975	0.806	0.76		0.806	0.964	0.806	0.772		0.806	0.972	0.806	0.955		0.806	0.989	0.806	0.962		0.806	0.98	0.806	0.82		0.806	0.964	0.806	0.722		0.806	0.987	0.806	0.967
0.81	0.989	0.808	0.875		0.808	0.975	0.808	0.758		0.808	0.96	0.808	0.769		0.808	0.974	0.808	0.958		0.808	0.989	0.808	0.962		0.808	0.977	0.808	0.821		0.808	0.962	0.808	0.724		0.808	0.984	0.808	0.965
0.812	0.99	0.81	0.88		0.81	0.974	0.81	0.756		0.81	0.963	0.81	0.774		0.81	0.975	0.81	0.955		0.81	0.99	0.81	0.965		0.81	0.984	0.81	0.819		0.81	0.966	0.81	0.727		0.81	0.988	0.81	0.966
0.814	0.99	0.812	0.877		0.812	0.976	0.812	0.757		0.812	0.958	0.812	0.769		0.812	0.973	0.812	0.956		0.812	0.993	0.812	0.968		0.812	0.983	0.812	0.823		0.812	0.966	0.812	0.726		0.812	0.983	0.812	0.967
0.816	0.991	0.814	0.879		0.814	0.974	0.814	0.761		0.814	0.965	0.814	0.772		0.814	0.975	0.814	0.952		0.814	0.987	0.814	0.961		0.814	0.987	0.814	0.823		0.814	0.965	0.814	0.727		0.814	0.988	0.814	0.963
0.818	0.989	0.816	0.881		0.816	0.975	0.816	0.758		0.816	0.97	0.816	0.772		0.816	0.97	0.816	0.954		0.816	0.984	0.816	0.963		0.816	0.983	0.816	0.825		0.816	0.964	0.816	0.723		0.816	0.989	0.816	0.972
0.82	0.986	0.818	0.877		0.818	0.98	0.818	0.76		0.818	0.965	0.818	0.773		0.818	0.97	0.818	0.955		0.818	0.989	0.818	0.966		0.818	0.982	0.818	0.824		0.818	0.969	0.818	0.727		0.818	0.988	0.818	0.969
0.822	0.991	0.82	0.885		0.82	0.973	0.82	0.757		0.82	0.966	0.82	0.777		0.82	0.975	0.82	0.954		0.82	0.99	0.82	0.966		0.82	0.979	0.82	0.825		0.82	0.964	0.82	0.725		0.82	0.988	0.82	0.964
0.824	0.991	0.822	0.883		0.822	0.976	0.822	0.761		0.822	0.969	0.822	0.775		0.822	0.979	0.822	0.958		0.822	0.992	0.822	0.964		0.822	0.985	0.822	0.829		0.822	0.968	0.822	0.727		0.822	0.992	0.822	0.968
0.826	0.983	0.824	0.878		0.824	0.979	0.824	0.765		0.824	0.969	0.824	0.777		0.824	0.976	0.824	0.96		0.824	0.989	0.824	0.967		0.824	0.989	0.824	0.832		0.824	0.968	0.824	0.725		0.824	0.991	0.824	0.967
0.828	0.992	0.826	0.885		0.826	0.973	0.826	0.765		0.826	0.968	0.826	0.777		0.826	0.979	0.826	0.96		0.826	0.993	0.826	0.968		0.826	0.982	0.826	0.826		0.826	0.966	0.826	0.726		0.826	0.989	0.826	0.968
0.83	0.992	0.828	0.88		0.828	0.98	0.828	0.763		0.828	0.968	0.828	0.775		0.828	0.977	0.828	0.962		0.828	0.991	0.828	0.968		0.828	0.988	0.828	0.832		0.828	0.97	0.828	0.726		0.828	0.991	0.828	0.969
0.832	0.992	0.83	0.881		0.83	0.98	0.83	0.766		0.83	0.97	0.83	0.774		0.83	0.976	0.83	0.959		0.83	0.989	0.83	0.968		0.83	0.985	0.83	0.83		0.83	0.968	0.83	0.726		0.83	0.986	0.83	0.969
0.834	0.987	0.832	0.888		0.832	0.981	0.832	0.765		0.832	0.964	0.832	0.778		0.832	0.978	0.832	0.957		0.832	0.986	0.832	0.969		0.832	0.982	0.832	0.83		0.832	0.967	0.832	0.726		0.832	0.99	0.832	0.967
0.836	0.991	0.834	0.884		0.834	0.975	0.834	0.766		0.834	0.97	0.834	0.776		0.834	0.98	0.834	0.96		0.834	0.992	0.834	0.969		0.834	0.985	0.834	0.835		0.834	0.972	0.834	0.73		0.834	0.988	0.834	0.974
0.838	0.991	0.836	0.887		0.836	0.976	0.836	0.765		0.836	0.971	0.836	0.778		0.836	0.976	0.836	0.963		0.836	0.99	0.836	0.968		0.836	0.986	0.836	0.834		0.836	0.973	0.836	0.73		0.836	0.99	0.836	0.971
0.84	0.99	0.838	0.883		0.838	0.979	0.838	0.762		0.838	0.969	0.838	0.777		0.838	0.974	0.838	0.961		0.838	0.991	0.838	0.968		0.838	0.99	0.838	0.834		0.838	0.969	0.838	0.727		0.838	0.988	0.838	0.963
0.842	0.994	0.84	0.888		0.84	0.98	0.84	0.765		0.84	0.971	0.84	0.775		0.84	0.978	0.84	0.96		0.84	0.993	0.84	0.969		0.84	0.986	0.84	0.838		0.84	0.968	0.84	0.725		0.84	0.995	0.84	0.967
0.844	0.997	0.842	0.888		0.842	0.98	0.842	0.762		0.842	0.966	0.842	0.78		0.842	0.975	0.842	0.961		0.842	0.991	0.842	0.968		0.842	0.989	0.842	0.84		0.842	0.968	0.842	0.728		0.842	0.994	0.842	0.967
0.846	0.997	0.844	0.889		0.844	0.984	0.844	0.767		0.844	0.969	0.844	0.777		0.844	0.977	0.844	0.959		0.844	0.995	0.844	0.969		0.844	0.989	0.844	0.838		0.844	0.971	0.844	0.729		0.844	0.99	0.844	0.969
0.848	0.996	0.846	0.885		0.846	0.985	0.846	0.767		0.846	0.973	0.846	0.781		0.846	0.974	0.846	0.964		0.846	0.991	0.846	0.972		0.846	0.988	0.846	0.838		0.846	0.971	0.846	0.729		0.846	0.997	0.846	0.968
0.85	0.993	0.848	0.886		0.848	0.979	0.848	0.765		0.848	0.971	0.848	0.777		0.848	0.979	0.848	0.961		0.848	0.993	0.848	0.97		0.848	0.99	0.848	0.838		0.848	0.969	0.848	0.729		0.848	0.994	0.848	0.971
0.852	0.994	0.85	0.882		0.85	0.981	0.85	0.765		0.85	0.971	0.85	0.779		0.85	0.978	0.85	0.959		0.85	0.989	0.85	0.969		0.85	0.992	0.85	0.838		0.85	0.967	0.85	0.732		0.85	0.988	0.85	0.975
0.854	0.992	0.852	0.889		0.852	0.981	0.852	0.766		0.852	0.975	0.852	0.778		0.852	0.978	0.852	0.958		0.852	0.993	0.852	0.972		0.852	0.991	0.852	0.842		0.852	0.972	0.852	0.73		0.852	0.989	0.852	0.965
0.856	0.996	0.854	0.886		0.854	0.986	0.854	0.768		0.854	0.978	0.854	0.777		0.854	0.978	0.854	0.961		0.854	0.997	0.854	0.969		0.854	0.993	0.854	0.842		0.854	0.974	0.854	0.733		0.854	0.989	0.854	0.971
0.858	0.992	0.856	0.89		0.856	0.979	0.856	0.767		0.856	0.974	0.856	0.781		0.856	0.982	0.856	0.96		0.856	0.992	0.856	0.974		0.856	0.993	0.856	0.84		0.856	0.971	0.856	0.734		0.856	0.987	0.856	0.975
0.86	0.993	0.858	0.89		0.858	0.984	0.858	0.767		0.858	0.976	0.858	0.781		0.858	0.982	0.858	0.96		0.858	0.994	0.858	0.971		0.858	0.987	0.858	0.84		0.858	0.974	0.858	0.732		0.858	0.988	0.858	0.971
0.862	0.997	0.86	0.892		0.86	0.983	0.86	0.768		0.86	0.976	0.86	0.786		0.86	0.976	0.86	0.962		0.86	0.994	0.86	0.971		0.86	0.989	0.86	0.841		0.86	0.972	0.86	0.731		0.86	0.993	0.86	0.972
0.864	0.994	0.862	0.889		0.862	0.978	0.862	0.767		0.862	0.974	0.862	0.78		0.862	0.978	0.862	0.966		0.862	0.996	0.862	0.972		0.862	0.992	0.862	0.847		0.862	0.977	0.862	0.73		0.862	0.995	0.862	0.973
0.866	0.996	0.864	0.892		0.864	0.986	0.864	0.771		0.864	0.974	0.864	0.781		0.864	0.979	0.864	0.963		0.864	0.993	0.864	0.973		0.864	0.994	0.864	0.846		0.864	0.972	0.864	0.732		0.864	0.991	0.864	0.972
0.868	0.993	0.866	0.897		0.866	0.983	0.866	0.768		0.866	0.97	0.866	0.784		0.866	0.977	0.866	0.964		0.866	0.997	0.866	0.974		0.866	0.991	0.866	0.84		0.866	0.973	0.866	0.734		0.866	0.99	0.866	0.97
0.87	0.996	0.868	0.89		0.868	0.984	0.868	0.769		0.868	0.971	0.868	0.785		0.868	0.982	0.868	0.961		0.868	0.992	0.868	0.971		0.868	0.991	0.868	0.842		0.868	0.973	0.868	0.732		0.868	0.995	0.868	0.973
0.872	0.998	0.87	0.892		0.87	0.986	0.87	0.766		0.87	0.974	0.87	0.788		0.87	0.983	0.87	0.967		0.87	0.991	0.87	0.972		0.87	0.995	0.87	0.848		0.87	0.972	0.87	0.733		0.87	0.993	0.87	0.971
0.874	0.999	0.872	0.893		0.872	0.985	0.872	0.77		0.872	0.976	0.872	0.786		0.872	0.977	0.872	0.964		0.872	0.994	0.872	0.971		0.872	0.988	0.872	0.847		0.872	0.976	0.872	0.734		0.872	0.997	0.872	0.971
0.876	0.997	0.874	0.895		0.874	0.986	0.874	0.769		0.874	0.973	0.874	0.78		0.874	0.981	0.874	0.965		0.874	0.992	0.874	0.974		0.874	0.993	0.874	0.849		0.874	0.973	0.874	0.734		0.874	0.988	0.874	0.972
0.878	0.996	0.876	0.896		0.876	0.985	0.876	0.769		0.876	0.979	0.876	0.785		0.876	0.98	0.876	0.963		0.876	0.992	0.876	0.974		0.876	0.995	0.876	0.847		0.876	0.975	0.876	0.734		0.876	0.996	0.876	0.974
0.88	0.999	0.878	0.898		0.878	0.985	0.878	0.77		0.878	0.978	0.878	0.789		0.878	0.983	0.878	0.963		0.878	0.995	0.878	0.977		0.878	0.993	0.878	0.849		0.878	0.973	0.878	0.732		0.878	0.991	0.878	0.975
0.882	0.994	0.88	0.89		0.88	0.983	0.88	0.772		0.88	0.977	0.88	0.788		0.88	0.986	0.88	0.965		0.88	0.994	0.88	0.975		0.88	0.988	0.88	0.852		0.88	0.974	0.88	0.732		0.88	0.992	0.88	0.973
0.884	0.993	0.882	0.898		0.882	0.983	0.882	0.771		0.882	0.978	0.882	0.786		0.882	0.983	0.882	0.964		0.882	0.996	0.882	0.974		0.882	0.993	0.882	0.853		0.882	0.974	0.882	0.734		0.882	0.994	0.882	0.976
0.886	0.997	0.884	0.899		0.884	0.985	0.884	0.773		0.884	0.975	0.884	0.786		0.884	0.983	0.884	0.968		0.884	0.993	0.884	0.974		0.884	0.993	0.884	0.851		0.884	0.978	0.884	0.736		0.884	0.995	0.884	0.973
0.888	0.995	0.886	0.894		0.886	0.984	0.886	0.77		0.886	0.974	0.886	0.785		0.886	0.98	0.886	0.964		0.886	0.989	0.886	0.979		0.886	0.988	0.886	0.855		0.886	0.976	0.886	0.735		0.886	0.995	0.886	0.972
0.89	0.997	0.888	0.895		0.888	0.986	0.888	0.773		0.888	0.978	0.888	0.785		0.888	0.98	0.888	0.969		0.888	0.989	0.888	0.974		0.888	0.991	0.888	0.848		0.888	0.976	0.888	0.735		0.888	0.995	0.888	0.977
0.892	0.996	0.89	0.897		0.89	0.987	0.89	0.774		0.89	0.976	0.89	0.785		0.89	0.978	0.89	0.968		0.89	0.996	0.89	0.973		0.89	0.994	0.89	0.851		0.89	0.977	0.89	0.735		0.89	0.994	0.89	0.974
0.894	0.995	0.892	0.9		0.892	0.984	0.892	0.769		0.892	0.98	0.892	0.785		0.892	0.979	0.892	0.967		0.892	0.994	0.892	0.974		0.892	0.994	0.892	0.856		0.892	0.972	0.892	0.733		0.892	0.992	0.892	0.973
0.896	0.998	0.894	0.902		0.894	0.985	0.894	0.773		0.894	0.975	0.894	0.787		0.894	0.981	0.894	0.966		0.894	0.992	0.894	0.972		0.894	0.996	0.894	0.849		0.894	0.973	0.894	0.734		0.894	0.997	0.894	0.973
0.898	1	0.896	0.896		0.896	0.988	0.896	0.776		0.896	0.981	0.896	0.792		0.896	0.985	0.896	0.967		0.896	0.998	0.896	0.977		0.896	0.994	0.896	0.855		0.896	0.972	0.896	0.735		0.896	0.993	0.896	0.975
0.9	1	0.898	0.898		0.898	0.984	0.898	0.774		0.898	0.983	0.898	0.787		0.898	0.98	0.898	0.968		0.898	0.992	0.898	0.975		0.898	0.998	0.898	0.855		0.898	0.976	0.898	0.737		0.898	0.992	0.898	0.974
0.902	1.001	0.9	0.898		0.9	0.984	0.9	0.774		0.9	0.978	0.9	0.786		0.9	0.982	0.9	0.969		0.9	0.997	0.9	0.973		0.9	0.992	0.9	0.856		0.9	0.976	0.9	0.734		0.9	0.992	0.9	0.972
0.904	0.998	0.902	0.9		0.902	0.987	0.902	0.775		0.902	0.978	0.902	0.788		0.902	0.982	0.902	0.967		0.902	0.994	0.902	0.971		0.902	0.994	0.902	0.856		0.902	0.974	0.902	0.736		0.902	0.992	0.902	0.975
0.906	0.999	0.904	0.898		0.904	0.988	0.904	0.773		0.904	0.981	0.904	0.79		0.904	0.983	0.904	0.971		0.904	0.992	0.904	0.976		0.904	0.995	0.904	0.856		0.904	0.974	0.904	0.738		0.904	0.993	0.904	0.975
0.908	0.996	0.906	0.902		0.906	0.986	0.906	0.774		0.906	0.976	0.906	0.787		0.906	0.982	0.906	0.967		0.906	0.994	0.906	0.978		0.906	0.998	0.906	0.855		0.906	0.977	0.906	0.737		0.906	0.993	0.906	0.977
0.91	1.001	0.908	0.901		0.908	0.989	0.908	0.777		0.908	0.983	0.908	0.791		0.908	0.981	0.908	0.971		0.908	0.998	0.908	0.975		0.908	0.995	0.908	0.859		0.908	0.974	0.908	0.736		0.908	0.995	0.908	0.972
0.912	1	0.91	0.902		0.91	0.987	0.91	0.773		0.91	0.978	0.91	0.791		0.91	0.982	0.91	0.966		0.91	0.996	0.91	0.979		0.91	0.996	0.91	0.858		0.91	0.974	0.91	0.733		0.91	0.996	0.91	0.974
0.914	1.003	0.912	0.901		0.912	0.987	0.912	0.772		0.912	0.977	0.912	0.788		0.912	0.984	0.912	0.968		0.912	0.995	0.912	0.974		0.912	0.993	0.912	0.86		0.912	0.976	0.912	0.736		0.912	0.994	0.912	0.975
0.916	1.001	0.914	0.9		0.914	0.983	0.914	0.775		0.914	0.984	0.914	0.79		0.914	0.984	0.914	0.969		0.914	0.995	0.914	0.977		0.914	0.997	0.914	0.861		0.914	0.976	0.914	0.736		0.914	0.992	0.914	0.976
0.918	0.997	0.916	0.897		0.916	0.989	0.916	0.775		0.916	0.98	0.916	0.79		0.916	0.983	0.916	0.966		0.916	0.996	0.916	0.974		0.916	0.996	0.916	0.86		0.916	0.98	0.916	0.737		0.916	0.995	0.916	0.973
0.92	0.998	0.918	0.903		0.918	0.989	0.918	0.774		0.918	0.98	0.918	0.789		0.918	0.979	0.918	0.969		0.918	0.998	0.918	0.974		0.918	0.998	0.918	0.86		0.918	0.973	0.918	0.737		0.918	0.991	0.918	0.974
0.922	1	0.92	0.901		0.92	0.989	0.92	0.772		0.92	0.981	0.92	0.791		0.92	0.982	0.92	0.974		0.92	0.992	0.92	0.978		0.92	0.997	0.92	0.865		0.92	0.978	0.92	0.737		0.92	0.993	0.92	0.972
0.924	1.002	0.922	0.902		0.922	0.986	0.922	0.777		0.922	0.982	0.922	0.791		0.922	0.983	0.922	0.973		0.922	0.998	0.922	0.976		0.922	0.996	0.922	0.862		0.922	0.977	0.922	0.737		0.922	0.995	0.922	0.976
0.926	1	0.924	0.901		0.924	0.987	0.924	0.773		0.924	0.98	0.924	0.792		0.924	0.985	0.924	0.971		0.924	0.994	0.924	0.979		0.924	0.995	0.924	0.863		0.924	0.978	0.924	0.739		0.924	0.993	0.924	0.975
0.928	0.998	0.926	0.901		0.926	0.986	0.926	0.775		0.926	0.981	0.926	0.787		0.926	0.984	0.926	0.968		0.926	0.999	0.926	0.976		0.926	0.994	0.926	0.867		0.926	0.973	0.926	0.736		0.926	0.994	0.926	0.975
0.93	1.002	0.928	0.909		0.928	0.987	0.928	0.777		0.928	0.981	0.928	0.79		0.928	0.983	0.928	0.969		0.928	0.999	0.928	0.98		0.928	0.997	0.928	0.859		0.928	0.974	0.928	0.738		0.928	0.994	0.928	0.974
0.932	1	0.93	0.902		0.93	0.989	0.93	0.778		0.93	0.981	0.93	0.792		0.93	0.988	0.93	0.967		0.93	0.998	0.93	0.975		0.93	1.002	0.93	0.86		0.93	0.977	0.93	0.737		0.93	0.991	0.93	0.97
0.934	1	0.932	0.903		0.932	0.988	0.932	0.775		0.932	0.98	0.932	0.794		0.932	0.985	0.932	0.971		0.932	0.997	0.932	0.977		0.932	0.998	0.932	0.865		0.932	0.975	0.932	0.74		0.932	0.993	0.932	0.971
0.936	0.998	0.934	0.906		0.934	0.99	0.934	0.779		0.934	0.983	0.934	0.796		0.934	0.983	0.934	0.973		0.934	0.996	0.934	0.978		0.934	0.993	0.934	0.864		0.934	0.978	0.934	0.74		0.934	0.998	0.934	0.976
0.938	0.998	0.936	0.906		0.936	0.988	0.936	0.777		0.936	0.98	0.936	0.792		0.936	0.985	0.936	0.97		0.936	0.997	0.936	0.977		0.936	0.996	0.936	0.862		0.936	0.973	0.936	0.739		0.936	0.995	0.936	0.975
0.94	0.997	0.938	0.906		0.938	0.991	0.938	0.781		0.938	0.98	0.938	0.791		0.938	0.983	0.938	0.973		0.938	0.997	0.938	0.98		0.938	0.994	0.938	0.865		0.938	0.979	0.938	0.741		0.938	0.99	0.938	0.978
0.942	1.002	0.94	0.904		0.94	0.986	0.94	0.776		0.94	0.98	0.94	0.793		0.94	0.983	0.94	0.971		0.94	0.994	0.94	0.978		0.94	0.993	0.94	0.864		0.94	0.981	0.94	0.739		0.94	0.996	0.94	0.974
0.944	1	0.942	0.906		0.942	0.99	0.942	0.778		0.942	0.984	0.942	0.791		0.942	0.981	0.942	0.972		0.942	0.997	0.942	0.982		0.942	0.997	0.942	0.868		0.942	0.978	0.942	0.74		0.942	0.992	0.942	0.974
0.946	1	0.944	0.907		0.944	0.989	0.944	0.78		0.944	0.977	0.944	0.794		0.944	0.99	0.944	0.974		0.944	0.995	0.944	0.977		0.944	1.002	0.944	0.867		0.944	0.982	0.944	0.744		0.944	0.991	0.944	0.973
0.948	1.001	0.946	0.907		0.946	0.989	0.946	0.78		0.946	0.985	0.946	0.795		0.946	0.987	0.946	0.972		0.946	1	0.946	0.979		0.946	0.997	0.946	0.868		0.946	0.978	0.946	0.739		0.946	0.989	0.946	0.976
0.95	0.997	0.948	0.906		0.948	0.991	0.948	0.779		0.948	0.981	0.948	0.795		0.948	0.987	0.948	0.972		0.948	0.998	0.948	0.978		0.948	1	0.948	0.868		0.948	0.978	0.948	0.742		0.948	0.993	0.948	0.978
0.952	1.001	0.95	0.902		0.95	0.987	0.95	0.781		0.95	0.981	0.95	0.795		0.95	0.989	0.95	0.972		0.95	0.996	0.95	0.978		0.95	0.997	0.95	0.865		0.95	0.98	0.95	0.742		0.95	0.991	0.95	0.976
0.954	1.002	0.952	0.91		0.952	0.989	0.952	0.778		0.952	0.978	0.952	0.796		0.952	0.983	0.952	0.975		0.952	0.995	0.952	0.98		0.952	0.997	0.952	0.873		0.952	0.979	0.952	0.741		0.952	0.992	0.952	0.976
0.956	0.997	0.954	0.907		0.954	0.988	0.954	0.779		0.954	0.983	0.954	0.795		0.954	0.991	0.954	0.973		0.954	0.995	0.954	0.98		0.954	0.997	0.954	0.869		0.954	0.98	0.954	0.744		0.954	0.993	0.954	0.973
0.958	0.996	0.956	0.907		0.956	0.99	0.956	0.782		0.956	0.983	0.956	0.793		0.956	0.986	0.956	0.97		0.956	0.997	0.956	0.975		0.956	1	0.956	0.874		0.956	0.985	0.956	0.741		0.956	0.997	0.956	0.977
0.96	1.003	0.958	0.908		0.958	0.99	0.958	0.777		0.958	0.984	0.958	0.794		0.958	0.987	0.958	0.971		0.958	0.999	0.958	0.978		0.958	0.997	0.958	0.873		0.958	0.977	0.958	0.741		0.958	0.995	0.958	0.972
0.962	1.004	0.96	0.909		0.96	0.991	0.96	0.781		0.96	0.986	0.96	0.797		0.96	0.985	0.96	0.968		0.96	0.996	0.96	0.983		0.96	0.997	0.96	0.87		0.96	0.978	0.96	0.741		0.96	0.994	0.96	0.974
0.964	1.003	0.962	0.911		0.962	0.987	0.962	0.783		0.962	0.982	0.962	0.798		0.962	0.983	0.962	0.973		0.962	0.999	0.962	0.978		0.962	0.998	0.962	0.872		0.962	0.981	0.962	0.741		0.962	0.995	0.962	0.977
0.966	1	0.964	0.911		0.964	0.991	0.964	0.784		0.964	0.981	0.964	0.796		0.964	0.987	0.964	0.972		0.964	0.993	0.964	0.979		0.964	1	0.964	0.868		0.964	0.979	0.964	0.746		0.964	0.995	0.964	0.974
0.968	1.002	0.966	0.912		0.966	0.989	0.966	0.781		0.966	0.983	0.966	0.795		0.966	0.985	0.966	0.973		0.966	0.996	0.966	0.981		0.966	1	0.966	0.871		0.966	0.98	0.966	0.746		0.966	0.995	0.966	0.975
0.97	1	0.968	0.913		0.968	0.987	0.968	0.782		0.968	0.986	0.968	0.799		0.968	0.987	0.968	0.975		0.968	1	0.968	0.979		0.968	0.998	0.968	0.871		0.968	0.976	0.968	0.746		0.968	0.994	0.968	0.978
0.972	1.002	0.97	0.909		0.97	0.992	0.97	0.783		0.97	0.981	0.97	0.801		0.97	0.986	0.97	0.975		0.97	0.998	0.97	0.98		0.97	1	0.97	0.873		0.97	0.979	0.97	0.746		0.97	0.993	0.97	0.977
0.974	0.998	0.972	0.908		0.972	0.989	0.972	0.783		0.972	0.988	0.972	0.799		0.972	0.986	0.972	0.972		0.972	0.998	0.972	0.982		0.972	1.002	0.972	0.876		0.972	0.979	0.972	0.745		0.972	0.993	0.972	0.976
0.976	1.006	0.974	0.913		0.974	0.995	0.974	0.782		0.974	0.986	0.974	0.799		0.974	0.986	0.974	0.976		0.974	0.995	0.974	0.982		0.974	1	0.974	0.875		0.974	0.977	0.974	0.745		0.974	0.994	0.974	0.975
0.978	1.001	0.976	0.913		0.976	0.991	0.976	0.782		0.976	0.986	0.976	0.797		0.976	0.99	0.976	0.976		0.976	0.998	0.976	0.98		0.976	0.999	0.976	0.874		0.976	0.984	0.976	0.747		0.976	0.995	0.976	0.976
0.98	1	0.978	0.911		0.978	0.992	0.978	0.784		0.978	0.983	0.978	0.799		0.978	0.987	0.978	0.978		0.978	0.998	0.978	0.98		0.978	1	0.978	0.875		0.978	0.979	0.978	0.746		0.978	0.995	0.978	0.979
0.982	1.002	0.98	0.912		0.98	0.99	0.98	0.783		0.98	0.986	0.98	0.801		0.98	0.991	0.98	0.973		0.98	1	0.98	0.979		0.98	1	0.98	0.873		0.98	0.982	0.98	0.744		0.98	0.994	0.98	0.975
0.984	0.997	0.982	0.913		0.982	0.989	0.982	0.783		0.982	0.987	0.982	0.798		0.982	0.991	0.982	0.978		0.982	0.998	0.982	0.986		0.982	1	0.982	0.876		0.982	0.985	0.982	0.745		0.982	0.997	0.982	0.982
0.986	1.004	0.984	0.914		0.984	0.993	0.984	0.783		0.984	0.985	0.984	0.8		0.984	0.989	0.984	0.975		0.984	1	0.984	0.981		0.984	0.997	0.984	0.879		0.984	0.978	0.984	0.746		0.984	0.997	0.984	0.98
0.988	1.003	0.986	0.911		0.986	0.993	0.986	0.786		0.986	0.985	0.986	0.8		0.986	0.985	0.986	0.977		0.986	1	0.986	0.981		0.986	0.998	0.986	0.879		0.986	0.98	0.986	0.747		0.986	0.996	0.986	0.978
0.99	1.005	0.988	0.91		0.988	0.992	0.988	0.783		0.988	0.986	0.988	0.797		0.988	0.989	0.988	0.976		0.988	0.999	0.988	0.984		0.988	1.001	0.988	0.879		0.988	0.981	0.988	0.748		0.988	0.996	0.988	0.978
0.992	1.007	0.99	0.913		0.99	0.991	0.99	0.783		0.99	0.987	0.99	0.8		0.99	0.989	0.99	0.976		0.99	1	0.99	0.986		0.99	0.998	0.99	0.874		0.99	0.977	0.99	0.746		0.99	0.994	0.99	0.977
0.994	1.004	0.992	0.909		0.992	0.996	0.992	0.787		0.992	0.987	0.992	0.8		0.992	0.991	0.992	0.976		0.992	1.001	0.992	0.983		0.992	1	0.992	0.877		0.992	0.985	0.992	0.744		0.992	0.996	0.992	0.981
0.996	1.005	0.994	0.915		0.994	0.995	0.994	0.784		0.994	0.985	0.994	0.802		0.994	0.989	0.994	0.975		0.994	0.996	0.994	0.98		0.994	0.997	0.994	0.882		0.994	0.981	0.994	0.744		0.994	0.995	0.994	0.978
0.998	1.004	0.996	0.915		0.996	0.993	0.996	0.787		0.996	0.986	0.996	0.804		0.996	0.991	0.996	0.976		0.996	1.002	0.996	0.979		0.996	0.998	0.996	0.881		0.996	0.983	0.996	0.746		0.996	0.995	0.996	0.98
1	1.005	0.998	0.916		0.998	0.991	0.998	0.786		0.998	0.985	0.998	0.801		0.998	0.984	0.998	0.977		0.998	0.996	0.998	0.983		0.998	1.001	0.998	0.88		0.998	0.98	0.998	0.745		0.998	0.994	0.998	0.978
1.002	1.007	1	0.919		1	0.991	1	0.785		1	0.988	1	0.805		1	0.991	1	0.983		1	1.001	1	0.984		1	1.005	1	0.882		1	0.986	1	0.751		1	0.996	1	0.979
1.004	1.004	1.002	0.918		1.002	0.993	1.002	0.786		1.002	0.983	1.002	0.803		1.002	0.992	1.002	0.977		1.002	1.003	1.002	0.981		1.002	1.002	1.002	0.882		1.002	0.986	1.002	0.748		1.002	0.995	1.002	0.978
1.006	1.005	1.004	0.918		1.004	0.995	1.004	0.784		1.004	0.988	1.004	0.804		1.004	0.991	1.004	0.979		1.004	0.999	1.004	0.984		1.004	1.003	1.004	0.878		1.004	0.982	1.004	0.748		1.004	0.994	1.004	0.979
1.008	1.012	1.006	0.918		1.006	0.995	1.006	0.785		1.006	0.986	1.006	0.804		1.006	0.989	1.006	0.976		1.006	1	1.006	0.982		1.006	1	1.006	0.882		1.006	0.983	1.006	0.749		1.006	0.991	1.006	0.977
1.01	1.003	1.008	0.918		1.008	0.992	1.008	0.783		1.008	0.988	1.008	0.806		1.008	0.992	1.008	0.975		1.008	0.998	1.008	0.985		1.008	1.003	1.008	0.881		1.008	0.986	1.008	0.75		1.008	0.996	1.008	0.974
1.012	1.006	1.01	0.916		1.01	0.993	1.01	0.786		1.01	0.989	1.01	0.803		1.01	0.988	1.01	0.979		1.01	0.999	1.01	0.982		1.01	1.001	1.01	0.885		1.01	0.983	1.01	0.747		1.01	0.991	1.01	0.979
1.014	1.001	1.012	0.918		1.012	0.997	1.012	0.789		1.012	0.989	1.012	0.806		1.012	0.988	1.012	0.981		1.012	0.999	1.012	0.989		1.012	1.003	1.012	0.882		1.012	0.984	1.012	0.753		1.012	0.993	1.012	0.982
1.016	1.009	1.014	0.919		1.014	0.993	1.014	0.788		1.014	0.991	1.014	0.805		1.014	0.99	1.014	0.973		1.014	1.002	1.014	0.983		1.014	1.003	1.014	0.884		1.014	0.984	1.014	0.746		1.014	0.997	1.014	0.976
1.018	1.007	1.016	0.921		1.016	0.995	1.016	0.792		1.016	0.99	1.016	0.804		1.016	0.992	1.016	0.98		1.016	1	1.016	0.984		1.016	1.005	1.016	0.885		1.016	0.983	1.016	0.747		1.016	0.998	1.016	0.978
1.02	1.008	1.018	0.92		1.018	0.994	1.018	0.786		1.018	0.987	1.018	0.805		1.018	0.988	1.018	0.98		1.018	1	1.018	0.983		1.018	1.002	1.018	0.882		1.018	0.989	1.018	0.75		1.018	0.992	1.018	0.985
1.022	1.004	1.02	0.92		1.02	0.994	1.02	0.791		1.02	0.989	1.02	0.806		1.02	0.992	1.02	0.978		1.02	0.999	1.02	0.986		1.02	1.003	1.02	0.886		1.02	0.984	1.02	0.75		1.02	0.998	1.02	0.977
1.024	1.004	1.022	0.919		1.022	0.993	1.022	0.791		1.022	0.992	1.022	0.808		1.022	0.991	1.022	0.982		1.022	1	1.022	0.987		1.022	1.005	1.022	0.886		1.022	0.987	1.022	0.752		1.022	0.997	1.022	0.981
1.026	1.007	1.024	0.92		1.024	0.996	1.024	0.789		1.024	0.988	1.024	0.805		1.024	0.988	1.024	0.979		1.024	1.001	1.024	0.986		1.024	0.999	1.024	0.885		1.024	0.986	1.024	0.75		1.024	0.998	1.024	0.978
1.028	1.003	1.026	0.924		1.026	0.997	1.026	0.789		1.026	0.991	1.026	0.806		1.026	0.99	1.026	0.982		1.026	0.999	1.026	0.983		1.026	1.005	1.026	0.889		1.026	0.987	1.026	0.749		1.026	0.997	1.026	0.981
1.03	1.008	1.028	0.925		1.028	0.997	1.028	0.79		1.028	0.991	1.028	0.806		1.028	0.991	1.028	0.981		1.028	0.999	1.028	0.985		1.028	1.003	1.028	0.883		1.028	0.986	1.028	0.754		1.028	0.996	1.028	0.984
1.032	1.008	1.03	0.923		1.03	0.995	1.03	0.788		1.03	0.992	1.03	0.809		1.03	0.991	1.03	0.98		1.03	1	1.03	0.984		1.03	1.003	1.03	0.885		1.03	0.983	1.03	0.753		1.03	0.999	1.03	0.98
1.034	1.009	1.032	0.925		1.032	0.998	1.032	0.791		1.032	0.993	1.032	0.808		1.032	0.989	1.032	0.981		1.032	1	1.032	0.987		1.032	1.002	1.032	0.886		1.032	0.986	1.032	0.752		1.032	0.998	1.032	0.978
1.036	1.008	1.034	0.922		1.034	0.995	1.034	0.789		1.034	0.993	1.034	0.81		1.034	0.992	1.034	0.983		1.034	1	1.034	0.985		1.034	1.005	1.034	0.888		1.034	0.99	1.034	0.752		1.034	1	1.034	0.981
1.038	1.005	1.036	0.924		1.036	0.991	1.036	0.793		1.036	0.989	1.036	0.809		1.036	0.992	1.036	0.983		1.036	1.004	1.036	0.987		1.036	1.003	1.036	0.886		1.036	0.99	1.036	0.754		1.036	0.997	1.036	0.984
1.04	1.006	1.038	0.923		1.038	0.998	1.038	0.792		1.038	0.992	1.038	0.808		1.038	0.989	1.038	0.985		1.038	0.998	1.038	0.987		1.038	1.003	1.038	0.892		1.038	0.988	1.038	0.75		1.038	0.999	1.038	0.981
1.042	1.009	1.04	0.925		1.04	0.999	1.04	0.794		1.04	0.991	1.04	0.814		1.04	0.991	1.04	0.983		1.04	0.999	1.04	0.988		1.04	1.004	1.04	0.893		1.04	0.989	1.04	0.753		1.04	0.995	1.04	0.983
1.044	1.005	1.042	0.924		1.042	0.997	1.042	0.792		1.042	0.994	1.042	0.812		1.042	0.992	1.042	0.98		1.042	1.002	1.042	0.989		1.042	1.002	1.042	0.89		1.042	0.984	1.042	0.756		1.042	1.001	1.042	0.982
1.046	1.004	1.044	0.924		1.044	1	1.044	0.792		1.044	0.995	1.044	0.811		1.044	0.992	1.044	0.982		1.044	1.002	1.044	0.988		1.044	1.005	1.044	0.887		1.044	0.991	1.044	0.755		1.044	0.998	1.044	0.984
1.048	1.007	1.046	0.925		1.046	0.999	1.046	0.795		1.046	0.994	1.046	0.807		1.046	0.993	1.046	0.983		1.046	0.999	1.046	0.988		1.046	1.005	1.046	0.889		1.046	0.987	1.046	0.756		1.046	0.999	1.046	0.98
1.05	1.005	1.048	0.923		1.048	0.994	1.048	0.793		1.048	0.994	1.048	0.812		1.048	0.994	1.048	0.983		1.048	1.002	1.048	0.99		1.048	1.005	1.048	0.891		1.048	0.986	1.048	0.753		1.048	1.001	1.048	0.98
1.052	1.005	1.05	0.929		1.05	1	1.05	0.792		1.05	0.994	1.05	0.814		1.05	0.988	1.05	0.982		1.05	0.999	1.05	0.986		1.05	1.008	1.05	0.887		1.05	0.992	1.05	0.756		1.05	0.996	1.05	0.979
1.054	1.01	1.052	0.925		1.052	0.995	1.052	0.792		1.052	0.995	1.052	0.811		1.052	0.993	1.052	0.982		1.052	1.001	1.052	0.987		1.052	1.003	1.052	0.895		1.052	0.987	1.052	0.756		1.052	0.998	1.052	0.98
1.056	1.009	1.054	0.929		1.054	1	1.054	0.795		1.054	0.995	1.054	0.81		1.054	0.994	1.054	0.988		1.054	1.001	1.054	0.988		1.054	1.005	1.054	0.893		1.054	0.991	1.054	0.756		1.054	0.997	1.054	0.981
1.058	1.01	1.056	0.926		1.056	1.001	1.056	0.794		1.056	0.993	1.056	0.813		1.056	0.992	1.056	0.984		1.056	0.999	1.056	0.986		1.056	1.006	1.056	0.892		1.056	0.989	1.056	0.758		1.056	0.996	1.056	0.981
1.06	1.011	1.058	0.926		1.058	1	1.058	0.795		1.058	0.995	1.058	0.815		1.058	0.994	1.058	0.982		1.058	1.002	1.058	0.989		1.058	1.005	1.058	0.896		1.058	0.99	1.058	0.76		1.058	0.998	1.058	0.983
1.062	1.007	1.06	0.929		1.06	1.002	1.06	0.795		1.06	0.998	1.06	0.813		1.06	0.995	1.06	0.983		1.06	1.004	1.06	0.985		1.06	1.009	1.06	0.894		1.06	0.987	1.06	0.758		1.06	0.999	1.06	0.985
1.064	1.008	1.062	0.93		1.062	0.999	1.062	0.795		1.062	0.994	1.062	0.813		1.062	0.996	1.062	0.982		1.062	1.003	1.062	0.988		1.062	1.007	1.062	0.892		1.062	0.992	1.062	0.759		1.062	0.998	1.062	0.985
1.066	1.009	1.064	0.925		1.064	0.996	1.064	0.799		1.064	0.998	1.064	0.811		1.064	0.994	1.064	0.983		1.064	0.999	1.064	0.992		1.064	1.008	1.064	0.893		1.064	0.991	1.064	0.756		1.064	1.002	1.064	0.98
1.068	1.011	1.066	0.928		1.066	0.997	1.066	0.795		1.066	0.996	1.066	0.815		1.066	0.997	1.066	0.984		1.066	1.001	1.066	0.987		1.066	1.005	1.066	0.894		1.066	0.991	1.066	0.758		1.066	0.997	1.066	0.983
1.07	1.006	1.068	0.929		1.068	1	1.068	0.798		1.068	0.998	1.068	0.813		1.068	0.997	1.068	0.984		1.068	1.002	1.068	0.988		1.068	1.007	1.068	0.896		1.068	0.988	1.068	0.758		1.068	0.999	1.068	0.979
1.072	1.008	1.07	0.929		1.07	1.003	1.07	0.796		1.07	0.997	1.07	0.816		1.07	0.994	1.07	0.984		1.07	1.005	1.07	0.989		1.07	1.006	1.07	0.894		1.07	0.994	1.07	0.759		1.07	0.997	1.07	0.983
1.074	1.012	1.072	0.928		1.072	1.001	1.072	0.797		1.072	0.999	1.072	0.812		1.072	0.994	1.072	0.983		1.072	1.004	1.072	0.99		1.072	1.003	1.072	0.894		1.072	0.995	1.072	0.763		1.072	0.997	1.072	0.984
1.076	1.01	1.074	0.928		1.074	0.999	1.074	0.797		1.074	0.995	1.074	0.816		1.074	0.993	1.074	0.983		1.074	0.999	1.074	0.992		1.074	1.005	1.074	0.895		1.074	0.99	1.074	0.761		1.074	1.001	1.074	0.981
1.078	1.007	1.076	0.931		1.076	1.002	1.076	0.798		1.076	0.996	1.076	0.819		1.076	0.997	1.076	0.985		1.076	1	1.076	0.992		1.076	1.005	1.076	0.898		1.076	0.992	1.076	0.76		1.076	0.996	1.076	0.982
1.08	1.016	1.078	0.929		1.078	1.001	1.078	0.797		1.078	0.998	1.078	0.817		1.078	0.997	1.078	0.986		1.078	1.001	1.078	0.989		1.078	1.009	1.078	0.895		1.078	0.991	1.078	0.763		1.078	1.002	1.078	0.981
1.082	1.009	1.08	0.927		1.08	1	1.08	0.803		1.08	0.998	1.08	0.816		1.08	0.994	1.08	0.985		1.08	1	1.08	0.988		1.08	1.008	1.08	0.896		1.08	0.992	1.08	0.761		1.08	0.998	1.08	0.986
1.084	1.011	1.082	0.931		1.082	1.004	1.082	0.8		1.082	0.997	1.082	0.82		1.082	0.997	1.082	0.986		1.082	1.002	1.082	0.99		1.082	1.006	1.082	0.9		1.082	0.995	1.082	0.762		1.082	1.001	1.082	0.984
1.086	1.012	1.084	0.93		1.084	1.002	1.084	0.801		1.084	0.998	1.084	0.818		1.084	0.994	1.084	0.984		1.084	1.004	1.084	0.988		1.084	1.01	1.084	0.895		1.084	0.993	1.084	0.763		1.084	1.001	1.084	0.983
1.088	1.01	1.086	0.931		1.086	1	1.086	0.799		1.086	0.999	1.086	0.821		1.086	0.998	1.086	0.986		1.086	1.002	1.086	0.992		1.086	1.009	1.086	0.899		1.086	0.995	1.086	0.761		1.086	1.003	1.086	0.984
1.09	1.011	1.088	0.932		1.088	1.002	1.088	0.799		1.088	1	1.088	0.818		1.088	0.997	1.088	0.988		1.088	1.002	1.088	0.988		1.088	1.006	1.088	0.899		1.088	0.995	1.088	0.761		1.088	1	1.088	0.982
1.092	1.012	1.09	0.934		1.09	1.003	1.09	0.803		1.09	0.998	1.09	0.82		1.09	0.996	1.09	0.983		1.09	1.005	1.09	0.991		1.09	1.01	1.09	0.903		1.09	0.996	1.09	0.76		1.09	1.002	1.09	0.985
1.094	1.01	1.092	0.936		1.092	1.002	1.092	0.803		1.092	0.997	1.092	0.822		1.092	0.997	1.092	0.986		1.092	1.001	1.092	0.992		1.092	1.006	1.092	0.898		1.092	0.994	1.092	0.766		1.092	0.998	1.092	0.984
1.096	1.011	1.094	0.936		1.094	1.003	1.094	0.802		1.094	0.998	1.094	0.821		1.094	0.995	1.094	0.988		1.094	1.003	1.094	0.99		1.094	1.01	1.094	0.902		1.094	0.995	1.094	0.764		1.094	1	1.094	0.981
1.098	1.01	1.096	0.932		1.096	1.002	1.096	0.8		1.096	1.001	1.096	0.819		1.096	0.995	1.096	0.989		1.096	1.002	1.096	0.989		1.096	1.007	1.096	0.9		1.096	0.996	1.096	0.761		1.096	1	1.096	0.985
1.1	1.013	1.098	0.935		1.098	1.004	1.098	0.804		1.098	1.003	1.098	0.822		1.098	0.997	1.098	0.99		1.098	1	1.098	0.99		1.098	1.009	1.098	0.898		1.098	0.994	1.098	0.765		1.098	1.001	1.098	0.988
1.102	1.014	1.1	0.932		1.1	1.004	1.1	0.805		1.1	1.001	1.1	0.821		1.1	0.997	1.1	0.989		1.1	1.003	1.1	0.993		1.1	1.012	1.1	0.902		1.1	0.996	1.1	0.766		1.1	1.002	1.1	0.986
1.104	1.009	1.102	0.936		1.102	1.003	1.102	0.805		1.102	1.003	1.102	0.825		1.102	0.996	1.102	0.99		1.102	1.002	1.102	0.99		1.102	1.009	1.102	0.9		1.102	0.996	1.102	0.765		1.102	1	1.102	0.984
1.106	1.011	1.104	0.938		1.104	1.005	1.104	0.804		1.104	0.999	1.104	0.823		1.104	0.998	1.104	0.987		1.104	1.001	1.104	0.992		1.104	1.009	1.104	0.902		1.104	0.994	1.104	0.765		1.104	0.999	1.104	0.984
1.108	1.013	1.106	0.936		1.106	1.005	1.106	0.804		1.106	1.005	1.106	0.824		1.106	0.998	1.106	0.989		1.106	1.002	1.106	0.992		1.106	1.008	1.106	0.903		1.106	0.995	1.106	0.767		1.106	1.004	1.106	0.991
1.11	1.011	1.108	0.938		1.108	1.004	1.108	0.803		1.108	0.999	1.108	0.826		1.108	0.999	1.108	0.99		1.108	1.003	1.108	0.989		1.108	1.007	1.108	0.904		1.108	0.997	1.108	0.767		1.108	1.001	1.108	0.986
1.112	1.012	1.11	0.935		1.11	1.003	1.11	0.804		1.11	0.999	1.11	0.822		1.11	0.999	1.11	0.986		1.11	1.003	1.11	0.991		1.11	1.007	1.11	0.902		1.11	1	1.11	0.767		1.11	1.002	1.11	0.986
1.114	1.013	1.112	0.935		1.112	1.003	1.112	0.803		1.112	1	1.112	0.823		1.112	0.997	1.112	0.99		1.112	1.002	1.112	0.991		1.112	1.008	1.112	0.903		1.112	0.998	1.112	0.767		1.112	1.001	1.112	0.985
1.116	1.011	1.114	0.936		1.114	1.01	1.114	0.806		1.114	1.004	1.114	0.824		1.114	1.001	1.114	0.986		1.114	1.002	1.114	0.992		1.114	1.01	1.114	0.903		1.114	0.996	1.114	0.767		1.114	1.003	1.114	0.988
1.118	1.011	1.116	0.935		1.116	1.007	1.116	0.806		1.116	1.005	1.116	0.826		1.116	0.994	1.116	0.993		1.116	1.004	1.116	0.991		1.116	1.011	1.116	0.903		1.116	0.998	1.116	0.765		1.116	1.003	1.116	0.985
1.12	1.011	1.118	0.939		1.118	1.004	1.118	0.807		1.118	1.003	1.118	0.822		1.118	0.999	1.118	0.986		1.118	1.003	1.118	0.994		1.118	1.01	1.118	0.902		1.118	0.997	1.118	0.768		1.118	1	1.118	0.99
1.122	1.013	1.12	0.937		1.12	1.003	1.12	0.805		1.12	1.003	1.12	0.824		1.12	0.998	1.12	0.991		1.12	1.004	1.12	0.994		1.12	1.008	1.12	0.906		1.12	0.998	1.12	0.77		1.12	1.004	1.12	0.986
1.124	1.012	1.122	0.935		1.122	1.005	1.122	0.803		1.122	1.003	1.122	0.827		1.122	0.999	1.122	0.989		1.122	1.005	1.122	0.994		1.122	1.009	1.122	0.907		1.122	0.996	1.122	0.768		1.122	0.998	1.122	0.986
1.126	1.013	1.124	0.94		1.124	1.005	1.124	0.806		1.124	1.003	1.124	0.824		1.124	0.999	1.124	0.986		1.124	1.003	1.124	0.994		1.124	1.007	1.124	0.905		1.124	0.998	1.124	0.771		1.124	1.002	1.124	0.985
1.128	1.013	1.126	0.939		1.126	1.003	1.126	0.807		1.126	1	1.126	0.827		1.126	0.995	1.126	0.989		1.126	1	1.126	0.994		1.126	1.006	1.126	0.907		1.126	0.997	1.126	0.768		1.126	0.998	1.126	0.984
1.13	1.013	1.128	0.936		1.128	1.006	1.128	0.806		1.128	1.004	1.128	0.825		1.128	0.996	1.128	0.988		1.128	1.002	1.128	0.991		1.128	1.008	1.128	0.907		1.128	0.998	1.128	0.769		1.128	1.003	1.128	0.987
1.132	1.014	1.13	0.936		1.13	1.006	1.13	0.807		1.13	1.003	1.13	0.829		1.13	0.998	1.13	0.992		1.13	1.003	1.13	0.989		1.13	1.011	1.13	0.906		1.13	0.998	1.13	0.768		1.13	1.002	1.13	0.985
1.134	1.015	1.132	0.937		1.132	1.009	1.132	0.808		1.132	1.003	1.132	0.83		1.132	0.997	1.132	0.989		1.132	1.006	1.132	0.99		1.132	1.009	1.132	0.907		1.132	0.997	1.132	0.771		1.132	1	1.132	0.989
1.136	1.01	1.134	0.942		1.134	1.003	1.134	0.808		1.134	1.001	1.134	0.829		1.134	0.995	1.134	0.991		1.134	0.999	1.134	0.989		1.134	1.01	1.134	0.903		1.134	0.998	1.134	0.77		1.134	1	1.134	0.988
1.138	1.01	1.136	0.936		1.136	1.006	1.136	0.809		1.136	1.004	1.136	0.827		1.136	0.998	1.136	0.989		1.136	1.003	1.136	0.99		1.136	1.012	1.136	0.907		1.136	0.999	1.136	0.769		1.136	1.001	1.136	0.987
1.14	1.014	1.138	0.944		1.138	1.006	1.138	0.809		1.138	1.004	1.138	0.831		1.138	0.996	1.138	0.989		1.138	1.002	1.138	0.992		1.138	1.011	1.138	0.906		1.138	0.997	1.138	0.769		1.138	1	1.138	0.989
1.142	1.013	1.14	0.94		1.14	1.005	1.14	0.808		1.14	1.003	1.14	0.83		1.14	0.998	1.14	0.992		1.14	1.001	1.14	0.993		1.14	1.011	1.14	0.907		1.14	0.996	1.14	0.77		1.14	1.006	1.14	0.99
1.144	1.017	1.142	0.94		1.142	1.008	1.142	0.811		1.142	1.003	1.142	0.827		1.142	0.996	1.142	0.993		1.142	1.002	1.142	0.993		1.142	1.009	1.142	0.908		1.142	1.001	1.142	0.77		1.142	1.001	1.142	0.987
1.146	1.008	1.144	0.94		1.144	1.006	1.144	0.809		1.144	1.004	1.144	0.828		1.144	0.996	1.144	0.989		1.144	1.001	1.144	0.995		1.144	1.012	1.144	0.906		1.144	0.995	1.144	0.772		1.144	1.002	1.144	0.988
1.148	1.012	1.146	0.939		1.146	1.004	1.146	0.811		1.146	1.004	1.146	0.829		1.146	1	1.146	0.991		1.146	1	1.146	0.993		1.146	1.009	1.146	0.909		1.146	1.001	1.146	0.774		1.146	1	1.146	0.986
1.15	1.011	1.148	0.939		1.148	1.006	1.148	0.813		1.148	1.004	1.148	0.829		1.148	0.998	1.148	0.99		1.148	1.004	1.148	0.992		1.148	1.009	1.148	0.911		1.148	0.996	1.148	0.775		1.148	1.002	1.148	0.987
1.152	1.012	1.15	0.941		1.15	1.006	1.15	0.808		1.15	1.003	1.15	0.829		1.15	0.998	1.15	0.989		1.15	1	1.15	0.993		1.15	1.01	1.15	0.91		1.15	1.001	1.15	0.773		1.15	1.001	1.15	0.986
1.154	1.013	1.152	0.938		1.152	1.008	1.152	0.811		1.152	1.009	1.152	0.829		1.152	0.997	1.152	0.99		1.152	1	1.152	0.992		1.152	1.012	1.152	0.909		1.152	0.998	1.152	0.771		1.152	1.002	1.152	0.988
1.156	1.013	1.154	0.942		1.154	1.011	1.154	0.811		1.154	1	1.154	0.83		1.154	1	1.154	0.991		1.154	1.002	1.154	0.991		1.154	1.009	1.154	0.908		1.154	1.002	1.154	0.773		1.154	1	1.154	0.989
1.158	1.013	1.156	0.942		1.156	1.008	1.156	0.811		1.156	1.001	1.156	0.831		1.156	0.999	1.156	0.991		1.156	1.001	1.156	0.992		1.156	1.01	1.156	0.911		1.156	0.999	1.156	0.776		1.156	1	1.156	0.988
1.16	1.01	1.158	0.943		1.158	1.006	1.158	0.813		1.158	1.004	1.158	0.829		1.158	0.997	1.158	0.992		1.158	0.999	1.158	0.992		1.158	1.011	1.158	0.91		1.158	1	1.158	0.775		1.158	1.002	1.158	0.988
1.162	1.011	1.16	0.944		1.16	1.01	1.16	0.812		1.16	1.006	1.16	0.832		1.16	0.999	1.16	0.992		1.16	1.004	1.16	0.996		1.16	1.011	1.16	0.906		1.16	0.998	1.16	0.774		1.16	1.003	1.16	0.985
1.164	1.014	1.162	0.944		1.162	1.008	1.162	0.81		1.162	1.005	1.162	0.832		1.162	0.999	1.162	0.991		1.162	1.002	1.162	0.992		1.162	1.009	1.162	0.912		1.162	0.999	1.162	0.777		1.162	1.002	1.162	0.985
1.166	1.015	1.164	0.945		1.164	1.008	1.164	0.811		1.164	1.002	1.164	0.831		1.164	0.994	1.164	0.992		1.164	1.001	1.164	0.991		1.164	1.009	1.164	0.909		1.164	1.001	1.164	0.778		1.164	1	1.164	0.987
1.168	1.011	1.166	0.943		1.166	1.009	1.166	0.815		1.166	1.005	1.166	0.831		1.166	0.997	1.166	0.992		1.166	1.004	1.166	0.992		1.166	1.009	1.166	0.913		1.166	0.999	1.166	0.774		1.166	0.998	1.166	0.986
1.17	1.013	1.168	0.94		1.168	1.005	1.168	0.812		1.168	1.005	1.168	0.831		1.168	0.997	1.168	0.988		1.168	1.001	1.168	0.991		1.168	1.01	1.168	0.913		1.168	1	1.168	0.778		1.168	1.001	1.168	0.988
1.172	1.016	1.17	0.943		1.17	1.007	1.17	0.814		1.17	1.005	1.17	0.833		1.17	1	1.17	0.991		1.17	0.999	1.17	0.991		1.17	1.011	1.17	0.912		1.17	0.999	1.17	0.776		1.17	1.002	1.17	0.986
1.174	1.012	1.172	0.944		1.172	1.008	1.172	0.813		1.172	1.007	1.172	0.831		1.172	0.999	1.172	0.992		1.172	1	1.172	0.993		1.172	1.013	1.172	0.912		1.172	1	1.172	0.775		1.172	1.002	1.172	0.989
1.176	1.011	1.174	0.946		1.174	1.011	1.174	0.812		1.174	1.005	1.174	0.834		1.174	0.999	1.174	0.992		1.174	0.999	1.174	0.994		1.174	1.006	1.174	0.915		1.174	0.999	1.174	0.778		1.174	1.002	1.174	0.989
1.178	1.012	1.176	0.947		1.176	1.009	1.176	0.812		1.176	1.005	1.176	0.836		1.176	0.998	1.176	0.99		1.176	1.001	1.176	0.991		1.176	1.013	1.176	0.91		1.176	1	1.176	0.776		1.176	1.004	1.176	0.989
1.18	1.012	1.178	0.947		1.178	1.004	1.178	0.816		1.178	1.007	1.178	0.834		1.178	1	1.178	0.991		1.178	0.997	1.178	0.993		1.178	1.012	1.178	0.91		1.178	1	1.178	0.775		1.178	1.003	1.178	0.99
1.182	1.014	1.18	0.947		1.18	1.01	1.18	0.814		1.18	1.006	1.18	0.835		1.18	0.999	1.18	0.994		1.18	1.002	1.18	0.992		1.18	1.012	1.18	0.91		1.18	0.999	1.18	0.774		1.18	1.003	1.18	0.987
1.184	1.014	1.182	0.948		1.182	1.007	1.182	0.814		1.182	1.007	1.182	0.834		1.182	0.999	1.182	0.99		1.182	1.002	1.182	0.992		1.182	1.01	1.182	0.915		1.182	1.002	1.182	0.779		1.182	1.002	1.182	0.986
1.186	1.01	1.184	0.944		1.184	1.004	1.184	0.816		1.184	1.006	1.184	0.833		1.184	0.999	1.184	0.992		1.184	1.001	1.184	0.993		1.184	1.01	1.184	0.916		1.184	1	1.184	0.776		1.184	1.006	1.184	0.989
1.188	1.01	1.186	0.948		1.186	1.009	1.186	0.814		1.186	1.006	1.186	0.833		1.186	0.998	1.186	0.991		1.186	1	1.186	0.993		1.186	1.011	1.186	0.914		1.186	1.001	1.186	0.777		1.186	1.003	1.186	0.989
1.19	1.015	1.188	0.946		1.188	1.007	1.188	0.817		1.188	1.007	1.188	0.837		1.188	0.997	1.188	0.994		1.188	1	1.188	0.993		1.188	1.009	1.188	0.914		1.188	1	1.188	0.777		1.188	1.004	1.188	0.99
1.192	1.013	1.19	0.942		1.19	1.005	1.19	0.817		1.19	1.008	1.19	0.834		1.19	0.996	1.19	0.993		1.19	0.998	1.19	0.993		1.19	1.011	1.19	0.915		1.19	1.002	1.19	0.78		1.19	1.004	1.19	0.991
1.194	1.011	1.192	0.947		1.192	1.008	1.192	0.818		1.192	1.004	1.192	0.837		1.192	1.001	1.192	0.993		1.192	1.001	1.192	0.994		1.192	1.01	1.192	0.915		1.192	1.003	1.192	0.778		1.192	1.003	1.192	0.988
1.196	1.013	1.194	0.946		1.194	1.008	1.194	0.817		1.194	1.007	1.194	0.836		1.194	0.997	1.194	0.993		1.194	1	1.194	0.992		1.194	1.011	1.194	0.915		1.194	0.998	1.194	0.777		1.194	1.005	1.194	0.989
1.198	1.014	1.196	0.947		1.196	1.01	1.196	0.816		1.196	1.008	1.196	0.838		1.196	0.997	1.196	0.993		1.196	1.002	1.196	0.993		1.196	1.013	1.196	0.914		1.196	1.006	1.196	0.778		1.196	1.003	1.196	0.988
1.2	1.013	1.198	0.947		1.198	1.006	1.198	0.817		1.198	1.009	1.198	0.838		1.198	0.995	1.198	0.991		1.198	0.999	1.198	0.991		1.198	1.011	1.198	0.912		1.198	1.004	1.198	0.779		1.198	1.001	1.198	0.988
1.202	1.009	1.2	0.946		1.2	1.011	1.2	0.816		1.2	1.007	1.2	0.836		1.2	0.997	1.2	0.993		1.2	1.001	1.2	0.993		1.2	1.011	1.2	0.917		1.2	1.003	1.2	0.781		1.2	1	1.2	0.987
1.204	1.009	1.202	0.949		1.202	1.007	1.202	0.817		1.202	1.006	1.202	0.838		1.202	0.999	1.202	0.994		1.202	0.999	1.202	0.994		1.202	1.011	1.202	0.913		1.202	1	1.202	0.778		1.202	1.001	1.202	0.988
1.206	1.014	1.204	0.945		1.204	1.01	1.204	0.82		1.204	1.003	1.204	0.838		1.204	1.001	1.204	0.99		1.204	1.002	1.204	0.994		1.204	1.008	1.204	0.917		1.204	1.001	1.204	0.78		1.204	1.002	1.204	0.983
1.208	1.014	1.206	0.942		1.206	1.01	1.206	0.817		1.206	1.005	1.206	0.839		1.206	0.996	1.206	0.992		1.206	0.999	1.206	0.991		1.206	1.011	1.206	0.914		1.206	1.003	1.206	0.78		1.206	1	1.206	0.99
1.21	1.011	1.208	0.951		1.208	1.009	1.208	0.819		1.208	1.004	1.208	0.837		1.208	1	1.208	0.995		1.208	0.999	1.208	0.991		1.208	1.012	1.208	0.916		1.208	1.001	1.208	0.781		1.208	1.005	1.208	0.99
1.212	1.012	1.21	0.95		1.21	1.007	1.21	0.82		1.21	1.011	1.21	0.838		1.21	0.998	1.21	0.995		1.21	1	1.21	0.991		1.21	1.01	1.21	0.915		1.21	1	1.21	0.78		1.21	1	1.21	0.987
1.214	1.013	1.212	0.948		1.212	1.008	1.212	0.82		1.212	1.006	1.212	0.837		1.212	0.995	1.212	0.991		1.212	0.998	1.212	0.993		1.212	1.009	1.212	0.915		1.212	1.002	1.212	0.781		1.212	1.003	1.212	0.987
1.216	1.009	1.214	0.946		1.214	1.007	1.214	0.82		1.214	1.007	1.214	0.839		1.214	0.998	1.214	0.994		1.214	0.998	1.214	0.995		1.214	1.008	1.214	0.913		1.214	0.999	1.214	0.781		1.214	1.001	1.214	0.987
1.218	1.011	1.216	0.947		1.216	1.008	1.216	0.818		1.216	1.006	1.216	0.837		1.216	0.998	1.216	0.991		1.216	0.997	1.216	0.995		1.216	1.009	1.216	0.917		1.216	1.003	1.216	0.78		1.216	1.002	1.216	0.99
1.22	1.011	1.218	0.947		1.218	1.01	1.218	0.818		1.218	1.007	1.218	0.84		1.218	0.999	1.218	0.991		1.218	1	1.218	0.993		1.218	1.011	1.218	0.917		1.218	1.001	1.218	0.784		1.218	1.004	1.218	0.988
1.222	1.011	1.22	0.948		1.22	1.008	1.22	0.818		1.22	1.005	1.22	0.838		1.22	0.997	1.22	0.992		1.22	0.999	1.22	0.995		1.22	1.009	1.22	0.915		1.22	1	1.22	0.782		1.22	1.003	1.22	0.987
1.224	1.01	1.222	0.946		1.222	1.006	1.222	0.819		1.222	1.006	1.222	0.841		1.222	0.998	1.222	0.991		1.222	1	1.222	0.991		1.222	1.009	1.222	0.918		1.222	0.999	1.222	0.784		1.222	1.004	1.222	0.989
1.226	1.012	1.224	0.947		1.224	1.009	1.224	0.82		1.224	1.007	1.224	0.84		1.224	0.996	1.224	0.991		1.224	1.001	1.224	0.992		1.224	1.012	1.224	0.916		1.224	1.001	1.224	0.782		1.224	1.004	1.224	0.989
1.228	1.015	1.226	0.951		1.226	1.007	1.226	0.82		1.226	1.007	1.226	0.838		1.226	1	1.226	0.997		1.226	1.002	1.226	0.992		1.226	1.01	1.226	0.915		1.226	1.002	1.226	0.783		1.226	1.004	1.226	0.991
1.23	1.01	1.228	0.949		1.228	1.005	1.228	0.821		1.228	1.008	1.228	0.84		1.228	0.999	1.228	0.991		1.228	1.001	1.228	0.994		1.228	1.009	1.228	0.919		1.228	1.001	1.228	0.784		1.228	1.002	1.228	0.986
1.232	1.014	1.23	0.949		1.23	1.012	1.23	0.82		1.23	1.008	1.23	0.844		1.23	0.999	1.23	0.991		1.23	0.997	1.23	0.992		1.23	1.009	1.23	0.917		1.23	1.003	1.23	0.782		1.23	1.002	1.23	0.989
1.234	1.015	1.232	0.953		1.232	1.005	1.232	0.818		1.232	1.006	1.232	0.842		1.232	1	1.232	0.99		1.232	0.998	1.232	0.993		1.232	1.01	1.232	0.918		1.232	1.002	1.232	0.782		1.232	1.001	1.232	0.989
1.236	1.009	1.234	0.95		1.234	1.008	1.234	0.821		1.234	1.008	1.234	0.843		1.234	1.002	1.234	0.995		1.234	1.001	1.234	0.996		1.234	1.008	1.234	0.917		1.234	1.003	1.234	0.783		1.234	1.003	1.234	0.991
1.238	1.01	1.236	0.947		1.236	1.009	1.236	0.819		1.236	1.007	1.236	0.841		1.236	0.997	1.236	0.994		1.236	0.998	1.236	0.992		1.236	1.008	1.236	0.917		1.236	1	1.236	0.781		1.236	1	1.236	0.986
1.24	1.011	1.238	0.952		1.238	1.01	1.238	0.823		1.238	1.007	1.238	0.839		1.238	1	1.238	0.994		1.238	0.999	1.238	0.995		1.238	1.01	1.238	0.919		1.238	1.004	1.238	0.782		1.238	1.001	1.238	0.987
1.242	1.01	1.24	0.951		1.24	1.009	1.24	0.823		1.24	1.005	1.24	0.843		1.24	1	1.24	0.992		1.24	1	1.24	0.992		1.24	1.013	1.24	0.917		1.24	1.001	1.24	0.785		1.24	1.003	1.24	0.989
1.244	1.008	1.242	0.952		1.242	1.009	1.242	0.822		1.242	1.008	1.242	0.844		1.242	0.998	1.242	0.992		1.242	0.999	1.242	0.994		1.242	1.011	1.242	0.921		1.242	1.002	1.242	0.784		1.242	1	1.242	0.991
1.246	1.013	1.244	0.951		1.244	1.006	1.244	0.821		1.244	1.004	1.244	0.842		1.244	0.999	1.244	0.993		1.244	0.998	1.244	0.995		1.244	1.011	1.244	0.921		1.244	1.001	1.244	0.784		1.244	1.004	1.244	0.987
1.248	1.012	1.246	0.953		1.246	1.008	1.246	0.822		1.246	1.007	1.246	0.842		1.246	0.997	1.246	0.997		1.246	1.001	1.246	0.994		1.246	1.009	1.246	0.919		1.246	1.003	1.246	0.782		1.246	1.002	1.246	0.987
1.25	1.014	1.248	0.951		1.248	1.008	1.248	0.823		1.248	1.006	1.248	0.841		1.248	1	1.248	0.996		1.248	0.999	1.248	0.992		1.248	1.01	1.248	0.92		1.248	1.001	1.248	0.785		1.248	1.002	1.248	0.988
1.252	1.01	1.25	0.95		1.25	1.008	1.25	0.823		1.25	1.007	1.25	0.844		1.25	0.998	1.25	0.995		1.25	1	1.25	0.993		1.25	1.011	1.25	0.918		1.25	1.003	1.25	0.787		1.25	1.002	1.25	0.987
1.254	1.009	1.252	0.949		1.252	1.007	1.252	0.821		1.252	1.007	1.252	0.842		1.252	0.998	1.252	0.994		1.252	0.998	1.252	0.995		1.252	1.009	1.252	0.916		1.252	0.999	1.252	0.784		1.252	1.001	1.252	0.987
1.256	1.007	1.254	0.949		1.254	1.007	1.254	0.823		1.254	1.007	1.254	0.844		1.254	0.998	1.254	0.992		1.254	0.999	1.254	0.995		1.254	1.014	1.254	0.92		1.254	1.004	1.254	0.785		1.254	1.001	1.254	0.987
1.258	1.014	1.256	0.951		1.256	1.008	1.256	0.822		1.256	1.003	1.256	0.843		1.256	1.001	1.256	0.996		1.256	1.002	1.256	0.994		1.256	1.009	1.256	0.917		1.256	1.003	1.256	0.789		1.256	1.003	1.256	0.987
1.26	1.007	1.258	0.953		1.258	1.008	1.258	0.825		1.258	1.006	1.258	0.844		1.258	1.001	1.258	0.994		1.258	1	1.258	0.995		1.258	1.01	1.258	0.921		1.258	1	1.258	0.786		1.258	1.003	1.258	0.99
1.262	1.009	1.26	0.951		1.26	1.007	1.26	0.825		1.26	1.006	1.26	0.843		1.26	1.001	1.26	0.995		1.26	0.998	1.26	0.995		1.26	1.008	1.26	0.92		1.26	1.001	1.26	0.787		1.26	1.004	1.26	0.99
1.264	1.01	1.262	0.951		1.262	1.007	1.262	0.822		1.262	1.008	1.262	0.844		1.262	0.999	1.262	0.995		1.262	0.998	1.262	0.995		1.262	1.011	1.262	0.919		1.262	1.004	1.262	0.784		1.262	0.999	1.262	0.989
1.266	1.011	1.264	0.954		1.264	1.011	1.264	0.826		1.264	1.01	1.264	0.844		1.264	0.999	1.264	0.996		1.264	1	1.264	0.995		1.264	1.009	1.264	0.921		1.264	1	1.264	0.786		1.264	1.001	1.264	0.985
1.268	1.011	1.266	0.953		1.266	1.009	1.266	0.826		1.266	1.008	1.266	0.844		1.266	1	1.266	0.992		1.266	0.999	1.266	0.992		1.266	1.01	1.266	0.921		1.266	1.002	1.266	0.786		1.266	1.002	1.266	0.988
1.27	1.009	1.268	0.952		1.268	1.009	1.268	0.824		1.268	1.005	1.268	0.843		1.268	0.999	1.268	0.994		1.268	0.999	1.268	0.993		1.268	1.009	1.268	0.922		1.268	1.003	1.268	0.789		1.268	1.003	1.268	0.988
1.272	1.009	1.27	0.95		1.27	1.005	1.27	0.824		1.27	1.008	1.27	0.847		1.27	1	1.27	0.998		1.27	0.998	1.27	0.993		1.27	1.009	1.27	0.921		1.27	1.001	1.27	0.788		1.27	1.002	1.27	0.988
1.274	1.007	1.272	0.954		1.272	1.005	1.272	0.826		1.272	1.01	1.272	0.847		1.272	0.999	1.272	0.999		1.272	0.999	1.272	0.997		1.272	1.008	1.272	0.922		1.272	1.004	1.272	0.787		1.272	1.003	1.272	0.988
1.276	1.01	1.274	0.952		1.274	1.009	1.274	0.825		1.274	1.008	1.274	0.844		1.274	0.999	1.274	0.997		1.274	1.002	1.274	0.999		1.274	1.013	1.274	0.922		1.274	1.003	1.274	0.786		1.274	1.002	1.274	0.991
1.278	1.006	1.276	0.954		1.276	1.008	1.276	0.827		1.276	1.007	1.276	0.848		1.276	0.998	1.276	0.993		1.276	1	1.276	0.995		1.276	1.011	1.276	0.92		1.276	1.005	1.276	0.789		1.276	1.002	1.276	0.989
1.28	1.009	1.278	0.955		1.278	1.003	1.278	0.823		1.278	1.006	1.278	0.846		1.278	0.998	1.278	0.997		1.278	1.001	1.278	0.994		1.278	1.009	1.278	0.92		1.278	1.001	1.278	0.788		1.278	1.001	1.278	0.989
1.282	1.012	1.28	0.951		1.28	1.008	1.28	0.823		1.28	1.007	1.28	0.844		1.28	1	1.28	0.999		1.28	1.003	1.28	0.994		1.28	1.008	1.28	0.922		1.28	1	1.28	0.788		1.28	1.003	1.28	0.988
1.284	1.008	1.282	0.954		1.282	1.004	1.282	0.826		1.282	1.007	1.282	0.848		1.282	0.997	1.282	0.994		1.282	1	1.282	0.997		1.282	1.007	1.282	0.922		1.282	1.005	1.282	0.788		1.282	1.002	1.282	0.987
1.286	1.01	1.284	0.955		1.284	1.009	1.284	0.826		1.284	1.008	1.284	0.847		1.284	1.001	1.284	0.998		1.284	0.999	1.284	0.997		1.284	1.009	1.284	0.922		1.284	1	1.284	0.788		1.284	1.001	1.284	0.988
1.288	1.012	1.286	0.953		1.286	1.007	1.286	0.828		1.286	1.009	1.286	0.847		1.286	1.001	1.286	0.995		1.286	1.003	1.286	0.995		1.286	1.01	1.286	0.921		1.286	1.004	1.286	0.789		1.286	1.001	1.286	0.994
1.29	1.011	1.288	0.952		1.288	1.008	1.288	0.827		1.288	1.005	1.288	0.846		1.288	1	1.288	0.997		1.288	0.997	1.288	0.994		1.288	1.009	1.288	0.919		1.288	1.002	1.288	0.789		1.288	1.004	1.288	0.989
1.292	1.008	1.29	0.952		1.29	1.01	1.29	0.827		1.29	1.005	1.29	0.848		1.29	1	1.29	0.997		1.29	1.002	1.29	0.994		1.29	1.008	1.29	0.925		1.29	1.005	1.29	0.788		1.29	1.003	1.29	0.988
1.294	1.009	1.292	0.957		1.292	1.009	1.292	0.829		1.292	1.005	1.292	0.846		1.292	0.997	1.292	0.997		1.292	0.999	1.292	0.995		1.292	1.009	1.292	0.921		1.292	1.004	1.292	0.791		1.292	1.002	1.292	0.989
1.296	1.006	1.294	0.952		1.294	1.006	1.294	0.829		1.294	1.008	1.294	0.847		1.294	1	1.294	0.996		1.294	0.999	1.294	0.995		1.294	1.009	1.294	0.924		1.294	1.003	1.294	0.788		1.294	0.999	1.294	0.989
1.298	1.009	1.296	0.954		1.296	1.01	1.296	0.827		1.296	1.005	1.296	0.85		1.296	0.996	1.296	0.997		1.296	0.999	1.296	0.994		1.296	1.005	1.296	0.922		1.296	1.005	1.296	0.792		1.296	1.004	1.296	0.987
1.3	1.006	1.298	0.955		1.298	1.008	1.298	0.829		1.298	1.008	1.298	0.85		1.298	0.998	1.298	0.997		1.298	1	1.298	0.993		1.298	1.008	1.298	0.923		1.298	1.003	1.298	0.791		1.298	1.003	1.298	0.988
1.302	1.014	1.3	0.956		1.3	1.007	1.3	0.826		1.3	1.003	1.3	0.849		1.3	1.001	1.3	0.994		1.3	0.999	1.3	0.998		1.3	1.007	1.3	0.922		1.3	1.002	1.3	0.789		1.3	1	1.3	0.99
1.304	1.008	1.302	0.957		1.302	1.01	1.302	0.83		1.302	1.005	1.302	0.849		1.302	1.001	1.302	0.996		1.302	1	1.302	0.996		1.302	1.008	1.302	0.922		1.302	1.003	1.302	0.79		1.302	1.004	1.302	0.99
1.306	1.01	1.304	0.957		1.304	1.006	1.304	0.829		1.304	1.007	1.304	0.845		1.304	0.998	1.304	0.997		1.304	1	1.304	0.995		1.304	1.011	1.304	0.922		1.304	1.002	1.304	0.79		1.304	1	1.304	0.99
1.308	1.006	1.306	0.952		1.306	1.009	1.306	0.827		1.306	1.004	1.306	0.85		1.306	0.998	1.306	0.996		1.306	1	1.306	0.996		1.306	1.007	1.306	0.923		1.306	1.003	1.306	0.793		1.306	1.002	1.306	0.989
1.31	1.01	1.308	0.955		1.308	1.008	1.308	0.827		1.308	1.006	1.308	0.851		1.308	1	1.308	0.996		1.308	1	1.308	0.994		1.308	1.011	1.308	0.922		1.308	1.004	1.308	0.79		1.308	1.002	1.308	0.989
1.312	1.009	1.31	0.958		1.31	1.009	1.31	0.829		1.31	1.008	1.31	0.849		1.31	0.999	1.31	0.997		1.31	1.001	1.31	0.995		1.31	1.007	1.31	0.923		1.31	0.999	1.31	0.791		1.31	1.003	1.31	0.989
1.314	1.009	1.312	0.953		1.312	1.007	1.312	0.827		1.312	1.005	1.312	0.849		1.312	0.998	1.312	0.998		1.312	0.999	1.312	0.993		1.312	1.009	1.312	0.924		1.312	1.002	1.312	0.793		1.312	1.001	1.312	0.99
1.316	1.005	1.314	0.957		1.314	1.008	1.314	0.832		1.314	1.008	1.314	0.851		1.314	0.999	1.314	1		1.314	1	1.314	0.997		1.314	1.007	1.314	0.923		1.314	1.002	1.314	0.793		1.314	1.005	1.314	0.989
1.318	1.004	1.316	0.956		1.316	1.008	1.316	0.832		1.316	1.004	1.316	0.85		1.316	1	1.316	0.997		1.316	0.997	1.316	0.997		1.316	1.006	1.316	0.924		1.316	1.004	1.316	0.792		1.316	1.004	1.316	0.989
1.32	1.01	1.318	0.959		1.318	1.009	1.318	0.83		1.318	1.005	1.318	0.851		1.318	1.002	1.318	0.995		1.318	0.998	1.318	0.996		1.318	1.01	1.318	0.926		1.318	1.006	1.318	0.794		1.318	1.002	1.318	0.99
1.322	1.008	1.32	0.958		1.32	1.008	1.32	0.832		1.32	1.009	1.32	0.85		1.32	1	1.32	0.996		1.32	0.999	1.32	0.994		1.32	1.008	1.32	0.926		1.32	1.003	1.32	0.791		1.32	1.002	1.32	0.989
1.324	1.009	1.322	0.957		1.322	1.006	1.322	0.829		1.322	1.007	1.322	0.851		1.322	1.004	1.322	0.996		1.322	0.999	1.322	0.993		1.322	1.005	1.322	0.925		1.322	1.003	1.322	0.791		1.322	1.003	1.322	0.987
1.326	1.009	1.324	0.955		1.324	1.007	1.324	0.83		1.324	1.007	1.324	0.851		1.324	1	1.324	0.996		1.324	0.998	1.324	0.995		1.324	1.009	1.324	0.924		1.324	0.999	1.324	0.793		1.324	0.997	1.324	0.987
1.328	1.01	1.326	0.956		1.326	1.011	1.326	0.831		1.326	1.007	1.326	0.852		1.326	0.999	1.326	0.998		1.326	1	1.326	0.997		1.326	1.005	1.326	0.925		1.326	1.002	1.326	0.795		1.326	0.999	1.326	0.988
1.33	1.009	1.328	0.957		1.328	1.008	1.328	0.832		1.328	1.005	1.328	0.854		1.328	1	1.328	0.998		1.328	0.999	1.328	0.998		1.328	1.007	1.328	0.925		1.328	1.003	1.328	0.795		1.328	1.002	1.328	0.988
1.332	1.007	1.33	0.96		1.33	1.008	1.33	0.831		1.33	1.003	1.33	0.851		1.33	1	1.33	0.998		1.33	0.999	1.33	0.996		1.33	1.008	1.33	0.925		1.33	1	1.33	0.794		1.33	1.002	1.33	0.99
1.334	1.009	1.332	0.958		1.332	1.008	1.332	0.83		1.332	1.009	1.332	0.852		1.332	1	1.332	0.999		1.332	1	1.332	0.998		1.332	1.008	1.332	0.927		1.332	1.004	1.332	0.793		1.332	1.003	1.332	0.99
1.336	1.008	1.334	0.96		1.334	1.01	1.334	0.832		1.334	1.006	1.334	0.852		1.334	1	1.334	0.999		1.334	0.999	1.334	0.995		1.334	1.009	1.334	0.928		1.334	1.004	1.334	0.796		1.334	1.002	1.334	0.99
1.338	1.007	1.336	0.958		1.336	1.008	1.336	0.83		1.336	1.007	1.336	0.853		1.336	1	1.336	0.998		1.336	1.001	1.336	0.996		1.336	1.007	1.336	0.928		1.336	1.002	1.336	0.794		1.336	1.002	1.336	0.989
1.34	1.01	1.338	0.957		1.338	1.007	1.338	0.833		1.338	1.002	1.338	0.854		1.338	0.997	1.338	0.996		1.338	1.001	1.338	0.996		1.338	1.008	1.338	0.927		1.338	1.001	1.338	0.794		1.338	1.003	1.338	0.987
1.342	1.007	1.34	0.958		1.34	1.008	1.34	0.831		1.34	1.008	1.34	0.854		1.34	0.997	1.34	0.996		1.34	1.003	1.34	1		1.34	1.007	1.34	0.928		1.34	1.001	1.34	0.793		1.34	1.004	1.34	0.989
1.344	1.007	1.342	0.957		1.342	1.007	1.342	0.832		1.342	1.005	1.342	0.854		1.342	1	1.342	0.999		1.342	0.999	1.342	0.995		1.342	1.007	1.342	0.925		1.342	1.002	1.342	0.795		1.342	1.002	1.342	0.991
1.346	1.009	1.344	0.959		1.344	1.007	1.344	0.832		1.344	1.007	1.344	0.853		1.344	1.001	1.344	0.999		1.344	0.998	1.344	0.996		1.344	1.011	1.344	0.925		1.344	1.003	1.344	0.794		1.344	1	1.344	0.99
1.348	1.008	1.346	0.96		1.346	1.004	1.346	0.831		1.346	1.007	1.346	0.854		1.346	1.004	1.346	0.999		1.346	1.002	1.346	0.997		1.346	1.008	1.346	0.924		1.346	1.003	1.346	0.795		1.346	1	1.346	0.987
1.35	1.009	1.348	0.957		1.348	1.008	1.348	0.831		1.348	1.007	1.348	0.853		1.348	1.002	1.348	1.002		1.348	1.001	1.348	0.998		1.348	1.01	1.348	0.928		1.348	1.002	1.348	0.797		1.348	0.998	1.348	0.99
1.352	1.008	1.35	0.957		1.35	1.006	1.35	0.833		1.35	1.007	1.35	0.854		1.35	1.003	1.35	1.001		1.35	0.999	1.35	0.998		1.35	1.009	1.35	0.925		1.35	1.003	1.35	0.797		1.35	1	1.35	0.99
1.354	1.009	1.352	0.959		1.352	1.008	1.352	0.833		1.352	1.005	1.352	0.856		1.352	1	1.352	0.997		1.352	1.004	1.352	0.996		1.352	1.006	1.352	0.929		1.352	1.003	1.352	0.798		1.352	1.004	1.352	0.988
1.356	1.008	1.354	0.96		1.354	1.005	1.354	0.834		1.354	1.005	1.354	0.853		1.354	0.999	1.354	1.001		1.354	0.998	1.354	0.996		1.354	1.007	1.354	0.927		1.354	1.004	1.354	0.799		1.354	1.001	1.354	0.99
1.358	1.005	1.356	0.956		1.356	1.008	1.356	0.834		1.356	1.005	1.356	0.857		1.356	0.999	1.356	0.998		1.356	1	1.356	0.996		1.356	1.005	1.356	0.925		1.356	1.002	1.356	0.797		1.356	1.003	1.356	0.99
1.36	1.006	1.358	0.96		1.358	1.007	1.358	0.835		1.358	1.007	1.358	0.854		1.358	1.001	1.358	1		1.358	1.003	1.358	0.994		1.358	1.009	1.358	0.929		1.358	1.005	1.358	0.796		1.358	1.003	1.358	0.989
1.362	1.006	1.36	0.958		1.36	1.008	1.36	0.835		1.36	1.007	1.36	0.853		1.36	1.001	1.36	1		1.36	1.001	1.36	0.998		1.36	1.007	1.36	0.925		1.36	1.004	1.36	0.799		1.36	1.001	1.36	0.993
1.364	1.007	1.362	0.963		1.362	1.007	1.362	0.835		1.362	1.007	1.362	0.855		1.362	1.001	1.362	1.002		1.362	1	1.362	0.995		1.362	1.006	1.362	0.927		1.362	1.003	1.362	0.798		1.362	1.004	1.362	0.989
1.366	1.008	1.364	0.96		1.364	1.006	1.364	0.835		1.364	1.006	1.364	0.855		1.364	1.003	1.364	0.998		1.364	1.003	1.364	1		1.364	1.008	1.364	0.924		1.364	1.002	1.364	0.798		1.364	1	1.364	0.99
1.368	1.009	1.366	0.958		1.366	1.006	1.366	0.834		1.366	1.004	1.366	0.856		1.366	1	1.366	1.001		1.366	1.002	1.366	0.998		1.366	1.005	1.366	0.93		1.366	1.005	1.366	0.798		1.366	1.001	1.366	0.991
1.37	1.008	1.368	0.962		1.368	1.008	1.368	0.836		1.368	1.006	1.368	0.858		1.368	1.001	1.368	0.997		1.368	1.003	1.368	0.999		1.368	1.009	1.368	0.93		1.368	1.004	1.368	0.799		1.368	1.002	1.368	0.991
1.372	1.006	1.37	0.962		1.37	1.005	1.37	0.837		1.37	1.009	1.37	0.858		1.37	1	1.37	1.001		1.37	1.002	1.37	0.998		1.37	1.005	1.37	0.927		1.37	1.002	1.37	0.799		1.37	1.005	1.37	0.99
1.374	1.01	1.372	0.959		1.372	1.007	1.372	0.835		1.372	1.007	1.372	0.856		1.372	1.001	1.372	1		1.372	0.999	1.372	0.997		1.372	1.008	1.372	0.929		1.372	1.001	1.372	0.797		1.372	1	1.372	0.987
1.376	1.01	1.374	0.96		1.374	1.008	1.374	0.835		1.374	1.005	1.374	0.859		1.374	1.004	1.374	1.001		1.374	1.002	1.374	0.996		1.374	1.011	1.374	0.929		1.374	1.003	1.374	0.797		1.374	1.001	1.374	0.987
1.378	1.007	1.376	0.963		1.376	1.005	1.376	0.838		1.376	1.006	1.376	0.858		1.376	1.003	1.376	1.001		1.376	1.002	1.376	0.999		1.376	1.009	1.376	0.927		1.376	1.005	1.376	0.798		1.376	1.004	1.376	0.989
1.38	1.006	1.378	0.964		1.378	1.006	1.378	0.837		1.378	1.007	1.378	0.856		1.378	1.001	1.378	0.999		1.378	0.999	1.378	1		1.378	1.008	1.378	0.931		1.378	1.002	1.378	0.799		1.378	1.001	1.378	0.989
1.382	1.008	1.38	0.961		1.38	1.007	1.38	0.836		1.38	1.006	1.38	0.857		1.38	1	1.38	0.998		1.38	1	1.38	0.997		1.38	1.008	1.38	0.928		1.38	1	1.38	0.799		1.38	1.001	1.38	0.99
1.384	1.008	1.382	0.96		1.382	1.01	1.382	0.839		1.382	1.008	1.382	0.858		1.382	1.002	1.382	1.003		1.382	1.002	1.382	0.996		1.382	1.007	1.382	0.93		1.382	1.002	1.382	0.8		1.382	1.004	1.382	0.99
1.386	1.009	1.384	0.963		1.384	1.008	1.384	0.837		1.384	1.009	1.384	0.858		1.384	1.001	1.384	1		1.384	1	1.384	0.999		1.384	1.007	1.384	0.932		1.384	1.003	1.384	0.802		1.384	1.004	1.384	0.989
1.388	1.003	1.386	0.961		1.386	1.01	1.386	0.839		1.386	1.005	1.386	0.858		1.386	1.005	1.386	0.998		1.386	1.001	1.386	1		1.386	1.007	1.386	0.93		1.386	1.003	1.386	0.801		1.386	1.003	1.386	0.992
1.39	1.01	1.388	0.961		1.388	1.005	1.388	0.836		1.388	1.006	1.388	0.857		1.388	1.001	1.388	1.001		1.388	1	1.388	0.997		1.388	1.007	1.388	0.929		1.388	1.003	1.388	0.802		1.388	1.001	1.388	0.992
1.392	1.005	1.39	0.96		1.39	1.007	1.39	0.837		1.39	1.007	1.39	0.859		1.39	1.002	1.39	0.999		1.39	1.001	1.39	0.999		1.39	1.006	1.39	0.929		1.39	1.003	1.39	0.8		1.39	1.001	1.39	0.992
1.394	1.007	1.392	0.963		1.392	1.005	1.392	0.839		1.392	1.007	1.392	0.857		1.392	1	1.392	1		1.392	1	1.392	0.998		1.392	1.006	1.392	0.929		1.392	1.001	1.392	0.801		1.392	1.001	1.392	0.99
1.396	1.007	1.394	0.964		1.394	1.008	1.394	0.837		1.394	1.005	1.394	0.857		1.394	1.003	1.394	1.001		1.394	1.003	1.394	0.999		1.394	1.008	1.394	0.931		1.394	1.003	1.394	0.801		1.394	1.002	1.394	0.991
1.398	1.006	1.396	0.963		1.396	1.004	1.396	0.839		1.396	1.007	1.396	0.859		1.396	1.002	1.396	1.002		1.396	1	1.396	0.998		1.396	1.006	1.396	0.931		1.396	1.004	1.396	0.801		1.396	1.002	1.396	0.991
1.4	1.005	1.398	0.964		1.398	1.006	1.398	0.836		1.398	1.007	1.398	0.861		1.398	1.002	1.398	1		1.398	1	1.398	0.998		1.398	1.011	1.398	0.931		1.398	1.003	1.398	0.8		1.398	1.002	1.398	0.99
1.402	1.003	1.4	0.96		1.4	1.01	1.4	0.839		1.4	1.006	1.4	0.86		1.4	1.005	1.4	1.003		1.4	1.002	1.4	0.997		1.4	1.006	1.4	0.933		1.4	1.005	1.4	0.803		1.4	1.006	1.4	0.99
1.404	1.006	1.402	0.963		1.402	1.009	1.402	0.84		1.402	1.006	1.402	0.861		1.402	1.004	1.402	1.001		1.402	1.001	1.402	0.998		1.402	1.009	1.402	0.932		1.402	1.006	1.402	0.804		1.402	1.002	1.402	0.989
1.406	1.008	1.404	0.963		1.404	1.007	1.404	0.84		1.404	1.005	1.404	0.86		1.404	1.004	1.404	1.003		1.404	1.005	1.404	0.997		1.404	1.009	1.404	0.929		1.404	1.003	1.404	0.803		1.404	1.004	1.404	0.992
1.408	1.005	1.406	0.961		1.406	1.007	1.406	0.838		1.406	1.006	1.406	0.86		1.406	1	1.406	1.001		1.406	1.001	1.406	0.999		1.406	1.006	1.406	0.931		1.406	1.004	1.406	0.803		1.406	1.003	1.406	0.991
1.41	1.005	1.408	0.966		1.408	1.01	1.408	0.837		1.408	1.005	1.408	0.862		1.408	1.001	1.408	1.001		1.408	1	1.408	0.999		1.408	1.008	1.408	0.93		1.408	1.005	1.408	0.803		1.408	1.002	1.408	0.992
1.412	1.008	1.41	0.963		1.41	1.008	1.41	0.839		1.41	1.009	1.41	0.863		1.41	1.004	1.41	1.002		1.41	1.002	1.41	1		1.41	1.008	1.41	0.932		1.41	1.005	1.41	0.802		1.41	1.002	1.41	0.988
1.414	1.007	1.412	0.964		1.412	1.009	1.412	0.839		1.412	1.005	1.412	0.862		1.412	1.003	1.412	1.004		1.412	1.002	1.412	0.999		1.412	1.009	1.412	0.931		1.412	1.006	1.412	0.804		1.412	1.001	1.412	0.988
1.416	1.007	1.414	0.964		1.414	1.007	1.414	0.84		1.414	1.006	1.414	0.861		1.414	1.005	1.414	1.002		1.414	1.004	1.414	0.998		1.414	1.007	1.414	0.93		1.414	1.002	1.414	0.805		1.414	1.004	1.414	0.99
1.418	1.005	1.416	0.966		1.416	1.007	1.416	0.841		1.416	1.007	1.416	0.863		1.416	1.002	1.416	1.005		1.416	1	1.416	0.999		1.416	1.007	1.416	0.935		1.416	1.003	1.416	0.806		1.416	1.007	1.416	0.992
1.42	1.007	1.418	0.962		1.418	1.01	1.418	0.841		1.418	1.008	1.418	0.863		1.418	1.003	1.418	1.004		1.418	1.001	1.418	0.998		1.418	1.008	1.418	0.93		1.418	1.004	1.418	0.805		1.418	1.003	1.418	0.993
1.422	1.007	1.42	0.968		1.42	1.008	1.42	0.842		1.42	1.006	1.42	0.865		1.42	1.001	1.42	1.002		1.42	1.001	1.42	0.999		1.42	1.007	1.42	0.932		1.42	1.004	1.42	0.806		1.42	1.004	1.42	0.99
1.424	1.009	1.422	0.964		1.422	1.008	1.422	0.839		1.422	1.006	1.422	0.863		1.422	1.002	1.422	1		1.422	1.002	1.422	0.998		1.422	1.005	1.422	0.932		1.422	1.004	1.422	0.802		1.422	1.002	1.422	0.991
1.426	1.007	1.424	0.966		1.424	1.007	1.424	0.842		1.424	1.006	1.424	0.864		1.424	1.004	1.424	1.001		1.424	1.001	1.424	0.998		1.424	1.009	1.424	0.931		1.424	1.004	1.424	0.805		1.424	1.003	1.424	0.99
1.428	1.008	1.426	0.965		1.426	1.007	1.426	0.842		1.426	1.008	1.426	0.862		1.426	1.005	1.426	1.004		1.426	1	1.426	0.997		1.426	1.007	1.426	0.935		1.426	1.005	1.426	0.805		1.426	1.001	1.426	0.989
1.43	1.003	1.428	0.966		1.428	1.008	1.428	0.84		1.428	1.008	1.428	0.864		1.428	1.004	1.428	1		1.428	1.004	1.428	0.998		1.428	1.006	1.428	0.935		1.428	1.005	1.428	0.807		1.428	1.004	1.428	0.991
1.432	1.007	1.43	0.964		1.43	1.007	1.43	0.842		1.43	1.007	1.43	0.863		1.43	1.002	1.43	1.001		1.43	1	1.43	1.001		1.43	1.007	1.43	0.934		1.43	1.002	1.43	0.805		1.43	1.001	1.43	0.991
1.434	1.005	1.432	0.966		1.432	1.008	1.432	0.841		1.432	1.008	1.432	0.864		1.432	1.005	1.432	1.005		1.432	1.003	1.432	0.999		1.432	1.009	1.432	0.935		1.432	1.004	1.432	0.806		1.432	1.004	1.432	0.991
1.436	1.008	1.434	0.966		1.434	1.007	1.434	0.841		1.434	1.01	1.434	0.864		1.434	1.001	1.434	1		1.434	1.005	1.434	0.999		1.434	1.008	1.434	0.935		1.434	1.005	1.434	0.807		1.434	1.004	1.434	0.991
1.438	1.009	1.436	0.967		1.436	1.008	1.436	0.84		1.436	1.007	1.436	0.865		1.436	1.002	1.436	1.004		1.436	1.002	1.436	0.999		1.436	1.006	1.436	0.933		1.436	1.003	1.436	0.805		1.436	1.003	1.436	0.991
1.44	1.003	1.438	0.965		1.438	1.007	1.438	0.841		1.438	1.006	1.438	0.864		1.438	1.001	1.438	1.003		1.438	1.002	1.438	0.998		1.438	1.009	1.438	0.934		1.438	1.007	1.438	0.806		1.438	1.002	1.438	0.99
1.442	1.005	1.44	0.969		1.44	1.005	1.44	0.843		1.44	1.006	1.44	0.865		1.44	1.003	1.44	1.002		1.44	1.002	1.44	0.999		1.44	1.008	1.44	0.934		1.44	1.002	1.44	0.808		1.44	1.004	1.44	0.99
1.444	1.005	1.442	0.966		1.442	1.008	1.442	0.841		1.442	1.009	1.442	0.865		1.442	1.003	1.442	1.002		1.442	1.003	1.442	1		1.442	1.008	1.442	0.937		1.442	1.007	1.442	0.808		1.442	1.004	1.442	0.992
1.446	1.007	1.444	0.966		1.444	1.008	1.444	0.843		1.444	1.01	1.444	0.867		1.444	1.004	1.444	1.005		1.444	1.002	1.444	0.998		1.444	1.005	1.444	0.934		1.444	1.004	1.444	0.808		1.444	1.004	1.444	0.991
1.448	1.006	1.446	0.967		1.446	1.007	1.446	0.843		1.446	1.008	1.446	0.866		1.446	1.004	1.446	1.005		1.446	1.004	1.446	0.998		1.446	1.006	1.446	0.936		1.446	1.005	1.446	0.809		1.446	1.001	1.446	0.992
1.45	1.005	1.448	0.968		1.448	1.009	1.448	0.845		1.448	1.011	1.448	0.864		1.448	1.005	1.448	1.001		1.448	1.003	1.448	0.999		1.448	1.006	1.448	0.936		1.448	1.005	1.448	0.808		1.448	1	1.448	0.99
1.452	1.006	1.45	0.965		1.45	1.009	1.45	0.846		1.45	1.007	1.45	0.866		1.45	1.003	1.45	1.001		1.45	1.003	1.45	1		1.45	1.007	1.45	0.938		1.45	1.004	1.45	0.807		1.45	1	1.45	0.992
1.454	1.007	1.452	0.967		1.452	1.007	1.452	0.845		1.452	1.01	1.452	0.867		1.452	1.003	1.452	1.004		1.452	1.002	1.452	1.001		1.452	1.007	1.452	0.936		1.452	1.005	1.452	0.806		1.452	1.003	1.452	0.992
1.456	1.006	1.454	0.966		1.454	1.009	1.454	0.845		1.454	1.007	1.454	0.866		1.454	1	1.454	1.003		1.454	1.003	1.454	1.001		1.454	1.005	1.454	0.936		1.454	1.004	1.454	0.81		1.454	1.004	1.454	0.993
1.458	1.005	1.456	0.969		1.456	1.008	1.456	0.845		1.456	1.005	1.456	0.867		1.456	1.003	1.456	1.002		1.456	1.003	1.456	0.998		1.456	1.007	1.456	0.933		1.456	1.005	1.456	0.808		1.456	1.004	1.456	0.991
1.46	1.003	1.458	0.964		1.458	1.006	1.458	0.843		1.458	1.008	1.458	0.867		1.458	1.004	1.458	1.004		1.458	1.003	1.458	1		1.458	1.011	1.458	0.937		1.458	1.004	1.458	0.809		1.458	1.005	1.458	0.991
1.462	1.002	1.46	0.967		1.46	1.009	1.46	0.846		1.46	1.006	1.46	0.868		1.46	1.005	1.46	1.002		1.46	1.004	1.46	1.001		1.46	1.008	1.46	0.934		1.46	1.003	1.46	0.811		1.46	1.004	1.46	0.989
1.464	1.005	1.462	0.966		1.462	1.009	1.462	0.847		1.462	1.007	1.462	0.868		1.462	1.002	1.462	1.004		1.462	1.002	1.462	1		1.462	1.006	1.462	0.933		1.462	1.004	1.462	0.81		1.462	1.001	1.462	0.991
1.466	1.003	1.464	0.968		1.464	1.01	1.464	0.843		1.464	1.009	1.464	0.868		1.464	1.003	1.464	1.003		1.464	1.002	1.464	1.001		1.464	1.007	1.464	0.935		1.464	1.005	1.464	0.809		1.464	1.003	1.464	0.992
1.468	1.006	1.466	0.966		1.466	1.008	1.466	0.845		1.466	1.006	1.466	0.869		1.466	1.002	1.466	1.002		1.466	1.001	1.466	1.001		1.466	1.004	1.466	0.938		1.466	1.005	1.466	0.814		1.466	1	1.466	0.993
1.47	1.003	1.468	0.967		1.468	1.008	1.468	0.846		1.468	1.007	1.468	0.866		1.468	1.006	1.468	1.002		1.468	1.002	1.468	1		1.468	1.008	1.468	0.937		1.468	1.004	1.468	0.811		1.468	1.004	1.468	0.993
1.472	1.005	1.47	0.969		1.47	1.003	1.47	0.847		1.47	1.008	1.47	0.87		1.47	1.004	1.47	1.002		1.47	1.003	1.47	1.002		1.47	1.009	1.47	0.936		1.47	1.006	1.47	0.81		1.47	1.004	1.47	0.991
1.474	1.007	1.472	0.971		1.472	1.007	1.472	0.846		1.472	1.007	1.472	0.868		1.472	1.005	1.472	1.003		1.472	1.003	1.472	1		1.472	1.007	1.472	0.94		1.472	1.006	1.472	0.809		1.472	1.004	1.472	0.992
1.476	1.004	1.474	0.971		1.474	1.007	1.474	0.846		1.474	1.007	1.474	0.868		1.474	1.005	1.474	1.004		1.474	1.004	1.474	0.998		1.474	1.007	1.474	0.937		1.474	1.004	1.474	0.81		1.474	1.003	1.474	0.991
1.478	1.005	1.476	0.968		1.476	1.008	1.476	0.845		1.476	1.008	1.476	0.869		1.476	1.004	1.476	1.004		1.476	1.004	1.476	1		1.476	1.009	1.476	0.938		1.476	1.003	1.476	0.811		1.476	1.004	1.476	0.991
1.48	1.006	1.478	0.967		1.478	1.006	1.478	0.845		1.478	1.006	1.478	0.868		1.478	1.004	1.478	1.005		1.478	1.001	1.478	0.999		1.478	1.006	1.478	0.938		1.478	1.004	1.478	0.811		1.478	1.005	1.478	0.99
1.482	1.004	1.48	0.969		1.48	1.007	1.48	0.846		1.48	1.008	1.48	0.868		1.48	1.003	1.48	1.005		1.48	1.003	1.48	1.001		1.48	1.005	1.48	0.937		1.48	1.004	1.48	0.813		1.48	1.001	1.48	0.993
1.484	1.004	1.482	0.968		1.482	1.009	1.482	0.846		1.482	1.008	1.482	0.869		1.482	1.005	1.482	1.003		1.482	1.003	1.482	1.001		1.482	1.008	1.482	0.939		1.482	1.005	1.482	0.812		1.482	1.004	1.482	0.989
1.486	1.007	1.484	0.97		1.484	1.01	1.484	0.847		1.484	1.009	1.484	0.87		1.484	1.004	1.484	1.002		1.484	1.002	1.484	1.001		1.484	1.007	1.484	0.938		1.484	1.005	1.484	0.812		1.484	1.004	1.484	0.991
1.488	1.007	1.486	0.967		1.486	1.007	1.486	0.848		1.486	1.009	1.486	0.868		1.486	1.004	1.486	1.002		1.486	1.002	1.486	1		1.486	1.006	1.486	0.936		1.486	1.003	1.486	0.813		1.486	1.004	1.486	0.991
1.49	1.005	1.488	0.971		1.488	1.009	1.488	0.848		1.488	1.009	1.488	0.87		1.488	1.004	1.488	1.004		1.488	1.006	1.488	1		1.488	1.008	1.488	0.94		1.488	1.005	1.488	0.814		1.488	1.005	1.488	0.992
1.492	1.005	1.49	0.968		1.49	1.009	1.49	0.846		1.49	1.007	1.49	0.873		1.49	1.005	1.49	1.003		1.49	1.002	1.49	1.001		1.49	1.007	1.49	0.937		1.49	1.006	1.49	0.812		1.49	0.999	1.49	0.991
1.494	1.007	1.492	0.966		1.492	1.007	1.492	0.847		1.492	1.009	1.492	0.871		1.492	1.003	1.492	1.004		1.492	1.004	1.492	1.001		1.492	1.007	1.492	0.937		1.492	1.007	1.492	0.815		1.492	1.004	1.492	0.993
1.496	1.006	1.494	0.967		1.494	1.01	1.494	0.847		1.494	1.01	1.494	0.87		1.494	1.004	1.494	1.003		1.494	1.002	1.494	0.999		1.494	1.005	1.494	0.938		1.494	1.007	1.494	0.813		1.494	1.002	1.494	0.993
1.498	1.003	1.496	0.972		1.496	1.01	1.496	0.85		1.496	1.009	1.496	0.871		1.496	1.006	1.496	1.003		1.496	1.001	1.496	1.001		1.496	1.005	1.496	0.941		1.496	1.006	1.496	0.815		1.496	1.003	1.496	0.991
1.5	1.004	1.498	0.968		1.498	1.008	1.498	0.847		1.498	1.008	1.498	0.872		1.498	1.004	1.498	1.007		1.498	1.003	1.498	1		1.498	1.006	1.498	0.939		1.498	1.006	1.498	0.815		1.498	1.002	1.498	0.991
1.502	1.006	1.5	0.97		1.5	1.007	1.5	0.849		1.5	1.008	1.5	0.87		1.5	1.007	1.5	1.004		1.5	1.004	1.5	1		1.5	1.006	1.5	0.94		1.5	1.007	1.5	0.813		1.5	1.003	1.5	0.994
1.504	1.007	1.502	0.97		1.502	1.008	1.502	0.849		1.502	1.007	1.502	0.873		1.502	1.005	1.502	1.004		1.502	1.003	1.502	1		1.502	1.008	1.502	0.938		1.502	1.007	1.502	0.814		1.502	1.005	1.502	0.994
1.506	1.004	1.504	0.973		1.504	1.007	1.504	0.849		1.504	1.01	1.504	0.873		1.504	1.005	1.504	1.006		1.504	1.005	1.504	1.002		1.504	1.007	1.504	0.941		1.504	1.006	1.504	0.815		1.504	1.006	1.504	0.992
1.508	1.004	1.506	0.97		1.506	1.008	1.506	0.846		1.506	1.007	1.506	0.87		1.506	1.006	1.506	1.003		1.506	1.002	1.506	1		1.506	1.007	1.506	0.939		1.506	1.005	1.506	0.814		1.506	1.005	1.506	0.995
1.51	1.007	1.508	0.97		1.508	1.008	1.508	0.849		1.508	1.006	1.508	0.872		1.508	1.003	1.508	1.004		1.508	1.003	1.508	1.002		1.508	1.008	1.508	0.94		1.508	1.004	1.508	0.815		1.508	1.003	1.508	0.992
1.512	1.004	1.51	0.971		1.51	1.008	1.51	0.849		1.51	1.01	1.51	0.872		1.51	1.003	1.51	1.004		1.51	1.001	1.51	0.999		1.51	1.008	1.51	0.94		1.51	1.006	1.51	0.815		1.51	1.002	1.51	0.992
1.514	1.006	1.512	0.971		1.512	1.007	1.512	0.852		1.512	1.007	1.512	0.872		1.512	1.005	1.512	1.004		1.512	1	1.512	0.998		1.512	1.007	1.512	0.943		1.512	1.005	1.512	0.816		1.512	1.005	1.512	0.993
1.516	1.005	1.514	0.973		1.514	1.008	1.514	0.85		1.514	1.004	1.514	0.872		1.514	1.005	1.514	1.005		1.514	1.003	1.514	0.999		1.514	1.009	1.514	0.94		1.514	1.008	1.514	0.816		1.514	1.004	1.514	0.991
1.518	1.007	1.516	0.973		1.516	1.009	1.516	0.851		1.516	1.006	1.516	0.874		1.516	1.006	1.516	1.006		1.516	1.004	1.516	1.001		1.516	1.005	1.516	0.941		1.516	1.006	1.516	0.816		1.516	1.004	1.516	0.993
1.52	1.002	1.518	0.969		1.518	1.007	1.518	0.85		1.518	1.008	1.518	0.873		1.518	1.005	1.518	1.007		1.518	1.005	1.518	0.998		1.518	1.006	1.518	0.939		1.518	1.007	1.518	0.814		1.518	1.001	1.518	0.991
1.522	1.005	1.52	0.971		1.52	1.005	1.52	0.853		1.52	1.008	1.52	0.873		1.52	1.005	1.52	1.001		1.52	1.002	1.52	1		1.52	1.009	1.52	0.938		1.52	1.007	1.52	0.816		1.52	1.002	1.52	0.993
1.524	1.003	1.522	0.971		1.522	1.009	1.522	0.85		1.522	1.009	1.522	0.873		1.522	1.004	1.522	1.004		1.522	1.004	1.522	1		1.522	1.005	1.522	0.941		1.522	1.005	1.522	0.817		1.522	1.004	1.522	0.994
1.526	1.006	1.524	0.973		1.524	1.008	1.524	0.849		1.524	1.007	1.524	0.874		1.524	1.004	1.524	1.004		1.524	1.003	1.524	0.999		1.524	1.006	1.524	0.941		1.524	1.005	1.524	0.818		1.524	1.003	1.524	0.993
1.528	1.003	1.526	0.969		1.526	1.008	1.526	0.852		1.526	1.01	1.526	0.875		1.526	1.005	1.526	1.007		1.526	1.005	1.526	0.999		1.526	1.004	1.526	0.94		1.526	1.007	1.526	0.818		1.526	1.004	1.526	0.992
1.53	1.006	1.528	0.972		1.528	1.007	1.528	0.85		1.528	1.011	1.528	0.873		1.528	1.004	1.528	1.004		1.528	1	1.528	1.001		1.528	1.008	1.528	0.942		1.528	1.007	1.528	0.816		1.528	1.004	1.528	0.992
1.532	1.004	1.53	0.972		1.53	1.007	1.53	0.851		1.53	1.01	1.53	0.876		1.53	1.007	1.53	1.006		1.53	1.003	1.53	0.998		1.53	1.007	1.53	0.942		1.53	1.007	1.53	0.816		1.53	1.005	1.53	0.992
1.534	1.002	1.532	0.968		1.532	1.006	1.532	0.851		1.532	1.008	1.532	0.873		1.532	1.004	1.532	1.007		1.532	1.001	1.532	1.001		1.532	1.007	1.532	0.941		1.532	1.007	1.532	0.816		1.532	1.006	1.532	0.993
1.536	1.007	1.534	0.973		1.534	1.008	1.534	0.852		1.534	1.011	1.534	0.875		1.534	1.007	1.534	1.007		1.534	1.002	1.534	0.998		1.534	1.007	1.534	0.941		1.534	1.007	1.534	0.818		1.534	1.002	1.534	0.994
1.538	1.004	1.536	0.973		1.536	1.009	1.536	0.853		1.536	1.01	1.536	0.875		1.536	1.007	1.536	1.004		1.536	1.003	1.536	1		1.536	1.01	1.536	0.941		1.536	1.007	1.536	0.819		1.536	1.002	1.536	0.991
1.54	1.004	1.538	0.972		1.538	1.007	1.538	0.852		1.538	1.01	1.538	0.875		1.538	1.003	1.538	1.004		1.538	1.005	1.538	0.999		1.538	1.007	1.538	0.942		1.538	1.003	1.538	0.819		1.538	1.002	1.538	0.992
1.542	1.007	1.54	0.971		1.54	1.011	1.54	0.853		1.54	1.007	1.54	0.874		1.54	1.005	1.54	1.006		1.54	1.004	1.54	1.002		1.54	1.006	1.54	0.943		1.54	1.006	1.54	0.82		1.54	1.002	1.54	0.994
1.544	1.003	1.542	0.973		1.542	1.007	1.542	0.851		1.542	1.006	1.542	0.875		1.542	1.004	1.542	1.006		1.542	1.006	1.542	1		1.542	1.005	1.542	0.941		1.542	1.004	1.542	0.819		1.542	1.003	1.542	0.994
1.546	1.004	1.544	0.972		1.544	1.008	1.544	0.856		1.544	1.009	1.544	0.876		1.544	1.005	1.544	1.003		1.544	1.002	1.544	1		1.544	1.006	1.544	0.943		1.544	1.006	1.544	0.819		1.544	1.003	1.544	0.992
1.548	1.005	1.546	0.971		1.546	1.008	1.546	0.854		1.546	1.009	1.546	0.876		1.546	1.005	1.546	1.004		1.546	1.004	1.546	0.999		1.546	1.007	1.546	0.944		1.546	1.003	1.546	0.819		1.546	1.003	1.546	0.993
1.55	1.002	1.548	0.971		1.548	1.006	1.548	0.853		1.548	1.012	1.548	0.876		1.548	1.005	1.548	1.004		1.548	1.002	1.548	1		1.548	1.006	1.548	0.944		1.548	1.009	1.548	0.821		1.548	1.004	1.548	0.992
1.552	1.004	1.55	0.973		1.55	1.007	1.55	0.852		1.55	1.006	1.55	0.875		1.55	1.002	1.55	1.004		1.55	1.003	1.55	1		1.55	1.003	1.55	0.944		1.55	1.004	1.55	0.819		1.55	1.002	1.55	0.993
1.554	1.003	1.552	0.975		1.552	1.006	1.552	0.853		1.552	1.01	1.552	0.877		1.552	1.004	1.552	1.003		1.552	1.004	1.552	1.003		1.552	1.007	1.552	0.944		1.552	1.005	1.552	0.821		1.552	1.003	1.552	0.991
1.556	1.003	1.554	0.972		1.554	1.009	1.554	0.852		1.554	1.008	1.554	0.875		1.554	1.004	1.554	1.004		1.554	1.005	1.554	0.998		1.554	1.006	1.554	0.943		1.554	1.008	1.554	0.818		1.554	1.003	1.554	0.995
1.558	1.002	1.556	0.973		1.556	1.008	1.556	0.855		1.556	1.01	1.556	0.876		1.556	1.003	1.556	1.002		1.556	1.002	1.556	0.999		1.556	1.006	1.556	0.941		1.556	1.008	1.556	0.821		1.556	1.004	1.556	0.995
1.56	1.003	1.558	0.973		1.558	1.008	1.558	0.855		1.558	1.011	1.558	0.876		1.558	1.005	1.558	1.005		1.558	1.004	1.558	1.003		1.558	1.003	1.558	0.943		1.558	1.006	1.558	0.822		1.558	1.003	1.558	0.994
1.562	1.004	1.56	0.97		1.56	1.009	1.56	0.854		1.56	1.006	1.56	0.877		1.56	1.005	1.56	1.005		1.56	1.003	1.56	1		1.56	1.008	1.56	0.944		1.56	1.005	1.56	0.82		1.56	1.005	1.56	0.991
1.564	1.006	1.562	0.974		1.562	1.007	1.562	0.855		1.562	1.008	1.562	0.876		1.562	1.004	1.562	1.006		1.562	1.004	1.562	1.001		1.562	1.005	1.562	0.943		1.562	1.007	1.562	0.82		1.562	1.005	1.562	0.991
1.566	1.003	1.564	0.971		1.564	1.009	1.564	0.855		1.564	1.008	1.564	0.876		1.564	1.004	1.564	1.006		1.564	1.005	1.564	1.002		1.564	1.005	1.564	0.944		1.564	1.005	1.564	0.822		1.564	1.002	1.564	0.993
1.568	1.005	1.566	0.973		1.566	1.007	1.566	0.855		1.566	1.009	1.566	0.878		1.566	1.003	1.566	1.007		1.566	1.003	1.566	1.001		1.566	1.005	1.566	0.945		1.566	1.007	1.566	0.822		1.566	1.006	1.566	0.993
1.57	1.006	1.568	0.975		1.568	1.009	1.568	0.856		1.568	1.01	1.568	0.878		1.568	1.004	1.568	1.003		1.568	1.002	1.568	1.003		1.568	1.006	1.568	0.945		1.568	1.008	1.568	0.823		1.568	1.004	1.568	0.994
1.572	1.002	1.57	0.975		1.57	1.005	1.57	0.854		1.57	1.009	1.57	0.878		1.57	1.004	1.57	1.005		1.57	1.002	1.57	1.001		1.57	1.004	1.57	0.947		1.57	1.008	1.57	0.823		1.57	1.001	1.57	0.993
1.574	1.004	1.572	0.974		1.572	1.008	1.572	0.856		1.572	1.009	1.572	0.876		1.572	1.005	1.572	1.003		1.572	1.004	1.572	1.002		1.572	1.006	1.572	0.946		1.572	1.007	1.572	0.821		1.572	1.005	1.572	0.995
1.576	1.006	1.574	0.972		1.574	1.007	1.574	0.855		1.574	1.009	1.574	0.876		1.574	1.005	1.574	1.005		1.574	1.001	1.574	1.002		1.574	1.005	1.574	0.943		1.574	1.008	1.574	0.822		1.574	1.004	1.574	0.992
1.578	1.001	1.576	0.974		1.576	1.007	1.576	0.855		1.576	1.01	1.576	0.877		1.576	1.005	1.576	1.007		1.576	1.004	1.576	1.001		1.576	1.008	1.576	0.946		1.576	1.008	1.576	0.822		1.576	1.005	1.576	0.994
1.58	1.002	1.578	0.976		1.578	1.006	1.578	0.856		1.578	1.006	1.578	0.875		1.578	1.005	1.578	1.004		1.578	1.001	1.578	1.001		1.578	1.004	1.578	0.946		1.578	1.006	1.578	0.822		1.578	1.006	1.578	0.993
1.582	1.005	1.58	0.974		1.58	1.008	1.58	0.856		1.58	1.01	1.58	0.878		1.58	1.007	1.58	1.005		1.58	1.003	1.58	1		1.58	1.008	1.58	0.945		1.58	1.007	1.58	0.824		1.58	1.002	1.58	0.993
1.584	1.004	1.582	0.973		1.582	1.007	1.582	0.855		1.582	1.01	1.582	0.878		1.582	1.005	1.582	1.005		1.582	1.003	1.582	0.999		1.582	1.004	1.582	0.946		1.582	1.007	1.582	0.823		1.582	1.001	1.582	0.992
1.586	1.003	1.584	0.973		1.584	1.008	1.584	0.857		1.584	1.011	1.584	0.879		1.584	1.005	1.584	1.006		1.584	1.003	1.584	1.004		1.584	1.003	1.584	0.946		1.584	1.006	1.584	0.821		1.584	1.006	1.584	0.996
1.588	1.005	1.586	0.976		1.586	1.008	1.586	0.856		1.586	1.009	1.586	0.88		1.586	1.005	1.586	1.005		1.586	1.004	1.586	1		1.586	1.004	1.586	0.946		1.586	1.005	1.586	0.823		1.586	1.004	1.586	0.994
1.59	1.004	1.588	0.975		1.588	1.007	1.588	0.857		1.588	1.009	1.588	0.88		1.588	1.004	1.588	1.006		1.588	1.003	1.588	1.001		1.588	1.006	1.588	0.946		1.588	1.006	1.588	0.824		1.588	1.005	1.588	0.996
1.592	1.003	1.59	0.973		1.59	1.005	1.59	0.856		1.59	1.007	1.59	0.88		1.59	1.005	1.59	1.004		1.59	1.002	1.59	1.001		1.59	1.002	1.59	0.947		1.59	1.006	1.59	0.825		1.59	1.004	1.59	0.992
1.594	1.003	1.592	0.975		1.592	1.008	1.592	0.858		1.592	1.009	1.592	0.879		1.592	1.006	1.592	1.007		1.592	1.003	1.592	1.001		1.592	1.004	1.592	0.946		1.592	1.006	1.592	0.825		1.592	1.002	1.592	0.995
1.596	1.004	1.594	0.973		1.594	1.008	1.594	0.859		1.594	1.008	1.594	0.881		1.594	1.004	1.594	1.006		1.594	1.005	1.594	1.001		1.594	1.006	1.594	0.948		1.594	1.006	1.594	0.824		1.594	1.006	1.594	0.993
1.598	1.002	1.596	0.975		1.596	1.006	1.596	0.859		1.596	1.011	1.596	0.88		1.596	1.006	1.596	1.006		1.596	1.003	1.596	1		1.596	1.006	1.596	0.947		1.596	1.007	1.596	0.822		1.596	1.003	1.596	0.992
1.6	1.005	1.598	0.973		1.598	1.008	1.598	0.86		1.598	1.009	1.598	0.88		1.598	1.007	1.598	1.005		1.598	1.004	1.598	1		1.598	1.007	1.598	0.948		1.598	1.007	1.598	0.824		1.598	1.002	1.598	0.992
1.602	1.003	1.6	0.976		1.6	1.007	1.6	0.858		1.6	1.008	1.6	0.878		1.6	1.006	1.6	1.006		1.6	1	1.6	1.002		1.6	1.004	1.6	0.946		1.6	1.008	1.6	0.827		1.6	1.002	1.6	0.995
1.604	1.002	1.602	0.974		1.602	1.008	1.602	0.858		1.602	1.009	1.602	0.879		1.602	1.006	1.602	1.005		1.602	1.004	1.602	1		1.602	1.005	1.602	0.947		1.602	1.007	1.602	0.826		1.602	1.004	1.602	0.995
1.606	1.005	1.604	0.977		1.604	1.008	1.604	0.857		1.604	1.01	1.604	0.879		1.604	1.004	1.604	1.004		1.604	1.003	1.604	1.001		1.604	1.007	1.604	0.947		1.604	1.005	1.604	0.825		1.604	1.004	1.604	0.994
1.608	1.006	1.606	0.975		1.606	1.007	1.606	0.858		1.606	1.008	1.606	0.881		1.606	1.008	1.606	1.005		1.606	1.003	1.606	1.001		1.606	1.006	1.606	0.948		1.606	1.007	1.606	0.826		1.606	1.004	1.606	0.993
1.61	1.003	1.608	0.977		1.608	1.007	1.608	0.859		1.608	1.009	1.608	0.88		1.608	1.007	1.608	1.004		1.608	1.002	1.608	1.001		1.608	1.005	1.608	0.949		1.608	1.007	1.608	0.827		1.608	1.004	1.608	0.993
1.612	1.002	1.61	0.975		1.61	1.006	1.61	0.858		1.61	1.008	1.61	0.88		1.61	1.005	1.61	1.005		1.61	1.003	1.61	1		1.61	1.006	1.61	0.949		1.61	1.008	1.61	0.826		1.61	1.003	1.61	0.995
1.614	1.002	1.612	0.977		1.612	1.005	1.612	0.859		1.612	1.01	1.612	0.88		1.612	1.006	1.612	1.005		1.612	1.002	1.612	1		1.612	1.004	1.612	0.947		1.612	1.006	1.612	0.824		1.612	1.004	1.612	0.994
1.616	1.001	1.614	0.973		1.614	1.009	1.614	0.86		1.614	1.009	1.614	0.88		1.614	1.007	1.614	1.006		1.614	1.002	1.614	1		1.614	1.005	1.614	0.946		1.614	1.004	1.614	0.828		1.614	1.006	1.614	0.992
1.618	1.007	1.616	0.972		1.616	1.007	1.616	0.859		1.616	1.008	1.616	0.883		1.616	1.007	1.616	1.006		1.616	1.002	1.616	0.999		1.616	1.004	1.616	0.947		1.616	1.009	1.616	0.826		1.616	1.005	1.616	0.995
1.62	1.003	1.618	0.976		1.618	1.005	1.618	0.859		1.618	1.01	1.618	0.883		1.618	1.004	1.618	1.007		1.618	1.001	1.618	1		1.618	1.003	1.618	0.947		1.618	1.006	1.618	0.828		1.618	1.002	1.618	0.995
1.622	1.004	1.62	0.978		1.62	1.006	1.62	0.86		1.62	1.007	1.62	0.884		1.62	1.004	1.62	1.005		1.62	1.002	1.62	1.002		1.62	1.007	1.62	0.948		1.62	1.006	1.62	0.826		1.62	1.006	1.62	0.994
1.624	1.003	1.622	0.974		1.622	1.008	1.622	0.861		1.622	1.007	1.622	0.88		1.622	1.003	1.622	1.005		1.622	1.003	1.622	1		1.622	1.005	1.622	0.945		1.622	1.007	1.622	0.829		1.622	1.004	1.622	0.992
1.626	1	1.624	0.975		1.624	1.005	1.624	0.859		1.624	1.008	1.624	0.881		1.624	1.006	1.624	1.005		1.624	1.001	1.624	0.999		1.624	1.005	1.624	0.946		1.624	1.007	1.624	0.827		1.624	1.004	1.624	0.993
1.628	1.003	1.626	0.977		1.626	1.005	1.626	0.862		1.626	1.008	1.626	0.883		1.626	1.007	1.626	1.008		1.626	1.004	1.626	1.001		1.626	1.006	1.626	0.949		1.626	1.005	1.626	0.828		1.626	1.003	1.626	0.994
1.63	1.001	1.628	0.977		1.628	1.006	1.628	0.86		1.628	1.008	1.628	0.882		1.628	1.004	1.628	1.004		1.628	1	1.628	1.002		1.628	1.008	1.628	0.949		1.628	1.006	1.628	0.828		1.628	1.004	1.628	0.994
1.632	1.001	1.63	0.975		1.63	1.005	1.63	0.86		1.63	1.008	1.63	0.881		1.63	1.005	1.63	1.005		1.63	1.002	1.63	0.999		1.63	1.005	1.63	0.95		1.63	1.007	1.63	0.827		1.63	1.003	1.63	0.995
1.634	1.003	1.632	0.978		1.632	1.008	1.632	0.861		1.632	1.008	1.632	0.883		1.632	1.006	1.632	1.007		1.632	1.003	1.632	1.001		1.632	1.005	1.632	0.95		1.632	1.005	1.632	0.828		1.632	1.004	1.632	0.993
1.636	1.001	1.634	0.976		1.634	1.007	1.634	0.86		1.634	1.007	1.634	0.882		1.634	1.006	1.634	1.005		1.634	1.005	1.634	0.999		1.634	1.007	1.634	0.947		1.634	1.007	1.634	0.829		1.634	1.002	1.634	0.993
1.638	1.003	1.636	0.975		1.636	1.006	1.636	0.861		1.636	1.01	1.636	0.882		1.636	1.007	1.636	1.006		1.636	1.003	1.636	1.002		1.636	1.004	1.636	0.948		1.636	1.009	1.636	0.827		1.636	1.003	1.636	0.995
1.64	1.001	1.638	0.975		1.638	1.006	1.638	0.86		1.638	1.008	1.638	0.883		1.638	1.004	1.638	1.006		1.638	1.003	1.638	0.999		1.638	1.002	1.638	0.95		1.638	1.005	1.638	0.831		1.638	1.004	1.638	0.994
1.642	1.005	1.64	0.976		1.64	1.005	1.64	0.861		1.64	1.008	1.64	0.883		1.64	1.004	1.64	1.004		1.64	1.004	1.64	0.999		1.64	1.004	1.64	0.949		1.64	1.006	1.64	0.829		1.64	1.003	1.64	0.995
1.644	1.001	1.642	0.977		1.642	1.005	1.642	0.864		1.642	1.009	1.642	0.884		1.642	1.005	1.642	1.006		1.642	1.003	1.642	1		1.642	1.003	1.642	0.951		1.642	1.007	1.642	0.828		1.642	1.003	1.642	0.995
1.646	1.001	1.644	0.975		1.644	1.006	1.644	0.862		1.644	1.008	1.644	0.884		1.644	1.005	1.644	1.007		1.644	1.001	1.644	1.002		1.644	1.006	1.644	0.946		1.644	1.006	1.644	0.83		1.644	1.002	1.644	0.993
1.648	1.004	1.646	0.975		1.646	1.003	1.646	0.861		1.646	1.007	1.646	0.884		1.646	1.004	1.646	1.006		1.646	1.003	1.646	1.001		1.646	1.007	1.646	0.949		1.646	1.005	1.646	0.828		1.646	1.002	1.646	0.993
1.65	1.003	1.648	0.973		1.648	1.005	1.648	0.861		1.648	1.009	1.648	0.884		1.648	1.005	1.648	1.004		1.648	1.002	1.648	1		1.648	1.003	1.648	0.947		1.648	1.005	1.648	0.83		1.648	1.003	1.648	0.992
1.652	1.001	1.65	0.979		1.65	1.007	1.65	0.861		1.65	1.007	1.65	0.884		1.65	1.006	1.65	1.007		1.65	1.004	1.65	1.002		1.65	1.005	1.65	0.949		1.65	1.007	1.65	0.829		1.65	1.002	1.65	0.995
1.654	1.001	1.652	0.975		1.652	1.006	1.652	0.862		1.652	1.009	1.652	0.886		1.652	1.006	1.652	1.004		1.652	1.004	1.652	1.001		1.652	1.004	1.652	0.951		1.652	1.006	1.652	0.83		1.652	1.003	1.652	0.995
1.656	1	1.654	0.978		1.654	1.006	1.654	0.863		1.654	1.008	1.654	0.883		1.654	1.004	1.654	1.007		1.654	1.004	1.654	1.002		1.654	1.007	1.654	0.95		1.654	1.008	1.654	0.831		1.654	1.001	1.654	0.995
1.658	1.003	1.656	0.975		1.656	1.006	1.656	0.861		1.656	1.005	1.656	0.885		1.656	1.005	1.656	1.005		1.656	1.001	1.656	1.002		1.656	1.004	1.656	0.949		1.656	1.007	1.656	0.83		1.656	1.003	1.656	0.993
1.66	1.002	1.658	0.977		1.658	1.007	1.658	0.863		1.658	1.007	1.658	0.886		1.658	1.005	1.658	1.006		1.658	1.003	1.658	1.001		1.658	1.004	1.658	0.952		1.658	1.006	1.658	0.83		1.658	1.003	1.658	0.995
1.662	1	1.66	0.975		1.66	1.008	1.66	0.864		1.66	1.007	1.66	0.884		1.66	1.004	1.66	1.004		1.66	1.004	1.66	1.003		1.66	1.005	1.66	0.949		1.66	1.004	1.66	0.83		1.66	1.002	1.66	0.995
1.664	1.003	1.662	0.976		1.662	1.007	1.662	0.863		1.662	1.009	1.662	0.885		1.662	1.006	1.662	1.005		1.662	1.001	1.662	1.001		1.662	1.006	1.662	0.95		1.662	1.005	1.662	0.831		1.662	1.002	1.662	0.995
1.666	1.003	1.664	0.979		1.664	1.005	1.664	0.863		1.664	1.008	1.664	0.885		1.664	1.004	1.664	1.004		1.664	1.002	1.664	1.001		1.664	1.006	1.664	0.951		1.664	1.006	1.664	0.831		1.664	1.004	1.664	0.994
1.668	1.002	1.666	0.977		1.666	1.006	1.666	0.864		1.666	1.007	1.666	0.884		1.666	1.005	1.666	1.006		1.666	1.004	1.666	0.998		1.666	1.003	1.666	0.952		1.666	1.006	1.666	0.834		1.666	1.002	1.666	0.995
1.67	1.001	1.668	0.977		1.668	1.007	1.668	0.864		1.668	1.007	1.668	0.885		1.668	1.004	1.668	1.007		1.668	1	1.668	1		1.668	1.005	1.668	0.95		1.668	1.009	1.668	0.831		1.668	1.003	1.668	0.994
1.672	1.004	1.67	0.98		1.67	1.004	1.67	0.863		1.67	1.008	1.67	0.885		1.67	1.007	1.67	1.004		1.67	1.003	1.67	1.001		1.67	1.006	1.67	0.951		1.67	1.005	1.67	0.832		1.67	1.004	1.67	0.994
1.674	1.003	1.672	0.977		1.672	1.006	1.672	0.866		1.672	1.006	1.672	0.885		1.672	1.006	1.672	1.003		1.672	1.003	1.672	0.999		1.672	1.004	1.672	0.952		1.672	1.007	1.672	0.834		1.672	1.003	1.672	0.993
1.676	1.001	1.674	0.973		1.674	1.004	1.674	0.863		1.674	1.008	1.674	0.887		1.674	1.004	1.674	1.007		1.674	1.002	1.674	1		1.674	1.005	1.674	0.95		1.674	1.006	1.674	0.833		1.674	1.004	1.674	0.996
1.678	1.001	1.676	0.977		1.676	1.004	1.676	0.864		1.676	1.007	1.676	0.887		1.676	1.005	1.676	1.006		1.676	1.004	1.676	0.999		1.676	1.006	1.676	0.952		1.676	1.005	1.676	0.832		1.676	1.004	1.676	0.995
1.68	1.002	1.678	0.978		1.678	1.005	1.678	0.864		1.678	1.009	1.678	0.886		1.678	1.006	1.678	1.005		1.678	1.004	1.678	1.001		1.678	1.006	1.678	0.954		1.678	1.006	1.678	0.832		1.678	1.001	1.678	0.993
1.682	1	1.68	0.977		1.68	1.007	1.68	0.866		1.68	1.007	1.68	0.887		1.68	1.005	1.68	1.005		1.68	1.002	1.68	0.999		1.68	1.003	1.68	0.954		1.68	1.007	1.68	0.835		1.68	1.001	1.68	0.994
1.684	1	1.682	0.977		1.682	1.007	1.682	0.864		1.682	1.007	1.682	0.887		1.682	1.005	1.682	1.005		1.682	1.001	1.682	1.002		1.682	1.005	1.682	0.954		1.682	1.007	1.682	0.832		1.682	1.002	1.682	0.994
1.686	1.001	1.684	0.976		1.684	1.004	1.684	0.865		1.684	1.007	1.684	0.884		1.684	1.009	1.684	1.004		1.684	1.002	1.684	1.002		1.684	1.005	1.684	0.951		1.684	1.007	1.684	0.833		1.684	1.003	1.684	0.995
1.688	1.002	1.686	0.979		1.686	1.005	1.686	0.866		1.686	1.008	1.686	0.885		1.686	1.005	1.686	1.008		1.686	1.004	1.686	1.001		1.686	1.006	1.686	0.952		1.686	1.006	1.686	0.834		1.686	1.003	1.686	0.994
1.69	1.002	1.688	0.978		1.688	1.006	1.688	0.864		1.688	1.007	1.688	0.885		1.688	1.005	1.688	1.005		1.688	1.003	1.688	1.001		1.688	1.006	1.688	0.952		1.688	1.007	1.688	0.832		1.688	1.003	1.688	0.994
1.692	1.001	1.69	0.977		1.69	1.005	1.69	0.865		1.69	1.006	1.69	0.888		1.69	1.007	1.69	1.005		1.69	1.001	1.69	1.002		1.69	1.005	1.69	0.951		1.69	1.008	1.69	0.835		1.69	1.005	1.69	0.996
1.694	0.999	1.692	0.978		1.692	1.006	1.692	0.866		1.692	1.009	1.692	0.888		1.692	1.005	1.692	1.006		1.692	1.001	1.692	1		1.692	1.004	1.692	0.951		1.692	1.003	1.692	0.834		1.692	1.003	1.692	0.994
1.696	0.999	1.694	0.979		1.694	1.005	1.694	0.865		1.694	1.006	1.694	0.885		1.694	1.006	1.694	1.004		1.694	1.003	1.694	1.001		1.694	1.006	1.694	0.953		1.694	1.007	1.694	0.835		1.694	1.003	1.694	0.991
1.698	1	1.696	0.977		1.696	1.008	1.696	0.866		1.696	1.007	1.696	0.886		1.696	1.005	1.696	1.006		1.696	1.004	1.696	0.999		1.696	1.003	1.696	0.952		1.696	1.006	1.696	0.833		1.696	1.003	1.696	0.998
1.7	1	1.698	0.979		1.698	1.004	1.698	0.866		1.698	1.008	1.698	0.888		1.698	1.006	1.698	1.008		1.698	1.003	1.698	1.001		1.698	1.006	1.698	0.951		1.698	1.004	1.698	0.834		1.698	1.005	1.698	0.996
1.702	1.001	1.7	0.979		1.7	1.007	1.7	0.864		1.7	1.007	1.7	0.887		1.7	1.005	1.7	1.005		1.7	1.004	1.7	1		1.7	1.004	1.7	0.952		1.7	1.005	1.7	0.836		1.7	1.001	1.7	0.995
1.704	1.001	1.702	0.978		1.702	1.006	1.702	0.868		1.702	1.008	1.702	0.888		1.702	1.004	1.702	1.005		1.702	1.002	1.702	1.001		1.702	1.003	1.702	0.952		1.702	1.008	1.702	0.833		1.702	1.003	1.702	0.994
1.706	0.999	1.704	0.98		1.704	1.004	1.704	0.866		1.704	1.008	1.704	0.888		1.704	1.004	1.704	1.004		1.704	1.001	1.704	1.001		1.704	1.002	1.704	0.953		1.704	1.006	1.704	0.834		1.704	1.004	1.704	0.995
1.708	1.001	1.706	0.977		1.706	1.005	1.706	0.867		1.706	1.007	1.706	0.887		1.706	1.002	1.706	1.004		1.706	1.002	1.706	1.003		1.706	1.004	1.706	0.953		1.706	1.008	1.706	0.837		1.706	1.001	1.706	0.996
1.71	1.001	1.708	0.981		1.708	1.004	1.708	0.865		1.708	1.008	1.708	0.887		1.708	1.005	1.708	1.007		1.708	1.003	1.708	1.001		1.708	1.004	1.708	0.953		1.708	1.009	1.708	0.836		1.708	1.002	1.708	0.995
1.712	0.999	1.71	0.977		1.71	1.005	1.71	0.867		1.71	1.006	1.71	0.887		1.71	1.004	1.71	1.005		1.71	1.003	1.71	1		1.71	1.005	1.71	0.953		1.71	1.005	1.71	0.838		1.71	1.003	1.71	0.994
1.714	1.003	1.712	0.977		1.712	1.005	1.712	0.866		1.712	1.007	1.712	0.888		1.712	1.006	1.712	1.007		1.712	1.004	1.712	1.002		1.712	1.003	1.712	0.954		1.712	1.008	1.712	0.837		1.712	1.001	1.712	0.993
1.716	1	1.714	0.979		1.714	1.006	1.714	0.866		1.714	1.008	1.714	0.888		1.714	1.004	1.714	1.004		1.714	1.004	1.714	1		1.714	1.003	1.714	0.951		1.714	1.006	1.714	0.839		1.714	1.002	1.714	0.996
1.718	1.001	1.716	0.977		1.716	1.006	1.716	0.865		1.716	1.008	1.716	0.887		1.716	1.003	1.716	1.007		1.716	1.003	1.716	1.001		1.716	1.003	1.716	0.954		1.716	1.006	1.716	0.836		1.716	1.004	1.716	0.996
1.72	1	1.718	0.977		1.718	1.004	1.718	0.867		1.718	1.007	1.718	0.888		1.718	1.004	1.718	1.008		1.718	1.001	1.718	1		1.718	1.003	1.718	0.952		1.718	1.006	1.718	0.837		1.718	1.003	1.718	0.996
1.722	1.004	1.72	0.98		1.72	1.004	1.72	0.867		1.72	1.007	1.72	0.889		1.72	1.005	1.72	1.006		1.72	1.003	1.72	0.999		1.72	1.005	1.72	0.952		1.72	1.006	1.72	0.838		1.72	1.003	1.72	0.996
1.724	1.003	1.722	0.98		1.722	1.005	1.722	0.867		1.722	1.007	1.722	0.889		1.722	1.006	1.722	1.008		1.722	1.002	1.722	1		1.722	1.005	1.722	0.953		1.722	1.005	1.722	0.838		1.722	1.004	1.722	0.995
1.726	1	1.724	0.98		1.724	1.006	1.724	0.866		1.724	1.007	1.724	0.89		1.724	1.005	1.724	1.007		1.724	1.004	1.724	1.001		1.724	1.004	1.724	0.955		1.724	1.007	1.724	0.839		1.724	1.003	1.724	0.995
1.728	1.001	1.726	0.979		1.726	1.005	1.726	0.866		1.726	1.007	1.726	0.89		1.726	1.004	1.726	1.006		1.726	1.002	1.726	0.999		1.726	1.005	1.726	0.955		1.726	1.004	1.726	0.84		1.726	1.002	1.726	0.994
1.73	1.002	1.728	0.978		1.728	1.005	1.728	0.868		1.728	1.006	1.728	0.89		1.728	1.005	1.728	1.007		1.728	1.002	1.728	1.001		1.728	1.003	1.728	0.953		1.728	1.008	1.728	0.837		1.728	1.003	1.728	0.994
1.732	1.001	1.73	0.978		1.73	1.006	1.73	0.868		1.73	1.008	1.73	0.89		1.73	1.006	1.73	1.005		1.73	1	1.73	0.999		1.73	1.005	1.73	0.954		1.73	1.007	1.73	0.838		1.73	1.003	1.73	0.996
1.734	1	1.732	0.979		1.732	1.005	1.732	0.868		1.732	1.007	1.732	0.892		1.732	1.003	1.732	1.007		1.732	1	1.732	1.001		1.732	1.005	1.732	0.954		1.732	1.007	1.732	0.837		1.732	1	1.732	0.996
1.736	1.001	1.734	0.981		1.734	1.004	1.734	0.869		1.734	1.008	1.734	0.89		1.734	1.008	1.734	1.006		1.734	1.003	1.734	1.002		1.734	1.003	1.734	0.956		1.734	1.005	1.734	0.837		1.734	1.003	1.734	0.996
1.738	0.999	1.736	0.978		1.736	1.007	1.736	0.868		1.736	1.006	1.736	0.891		1.736	1.004	1.736	1.007		1.736	1.004	1.736	1.003		1.736	1.004	1.736	0.953		1.736	1.005	1.736	0.84		1.736	1.005	1.736	0.995
1.74	1	1.738	0.978		1.738	1.006	1.738	0.87		1.738	1.005	1.738	0.89		1.738	1.004	1.738	1.008		1.738	1.001	1.738	1.003		1.738	1.003	1.738	0.954		1.738	1.007	1.738	0.84		1.738	1.003	1.738	0.997
1.742	1	1.74	0.981		1.74	1.006	1.74	0.87		1.74	1.006	1.74	0.89		1.74	1.004	1.74	1.005		1.74	1.002	1.74	1.001		1.74	1.004	1.74	0.954		1.74	1.008	1.74	0.837		1.74	1.003	1.74	0.995
1.744	0.999	1.742	0.979		1.742	1.005	1.742	0.869		1.742	1.007	1.742	0.89		1.742	1.005	1.742	1.007		1.742	1.002	1.742	1.002		1.742	1.004	1.742	0.955		1.742	1.006	1.742	0.84		1.742	1.003	1.742	0.994
1.746	1.001	1.744	0.98		1.744	1.004	1.744	0.869		1.744	1.007	1.744	0.89		1.744	1.003	1.744	1.006		1.744	1.003	1.744	1.003		1.744	1.004	1.744	0.955		1.744	1.005	1.744	0.84		1.744	1.002	1.744	0.996
1.748	0.999	1.746	0.978		1.746	1.002	1.746	0.87		1.746	1.007	1.746	0.891		1.746	1.006	1.746	1.007		1.746	1.002	1.746	1.003		1.746	1.006	1.746	0.956		1.746	1.006	1.746	0.84		1.746	1.003	1.746	0.995
1.75	1.001	1.748	0.98		1.748	1.004	1.748	0.87		1.748	1.004	1.748	0.892		1.748	1.004	1.748	1.007		1.748	1.004	1.748	1.001		1.748	1.005	1.748	0.954		1.748	1.006	1.748	0.839		1.748	1.002	1.748	0.994
1.752	1	1.75	0.981		1.75	1.004	1.75	0.871		1.75	1.007	1.75	0.892		1.75	1.004	1.75	1.006		1.75	1.003	1.75	1.003		1.75	1.005	1.75	0.954		1.75	1.007	1.75	0.841		1.75	1.003	1.75	0.995
1.754	1.001	1.752	0.98		1.752	1.004	1.752	0.868		1.752	1.007	1.752	0.892		1.752	1.003	1.752	1.006		1.752	1.005	1.752	1.002		1.752	1.004	1.752	0.954		1.752	1.006	1.752	0.841		1.752	1.003	1.752	0.998
1.756	0.999	1.754	0.98		1.754	1.006	1.754	0.87		1.754	1.007	1.754	0.892		1.754	1.005	1.754	1.005		1.754	1.003	1.754	1		1.754	1.005	1.754	0.954		1.754	1.006	1.754	0.841		1.754	1.003	1.754	0.997
1.758	1	1.756	0.98		1.756	1.005	1.756	0.873		1.756	1.006	1.756	0.891		1.756	1.007	1.756	1.006		1.756	1.004	1.756	1.002		1.756	1.003	1.756	0.954		1.756	1.007	1.756	0.84		1.756	1.004	1.756	0.996
1.76	1	1.758	0.979		1.758	1.003	1.758	0.869		1.758	1.008	1.758	0.89		1.758	1.006	1.758	1.005		1.758	1.006	1.758	1		1.758	1.004	1.758	0.955		1.758	1.005	1.758	0.839		1.758	1.003	1.758	0.995
1.762	0.999	1.76	0.98		1.76	1.005	1.76	0.87		1.76	1.007	1.76	0.892		1.76	1.005	1.76	1.009		1.76	1.002	1.76	1.001		1.76	1.005	1.76	0.955		1.76	1.007	1.76	0.841		1.76	1.001	1.76	0.995
1.764	1.002	1.762	0.98		1.762	1.004	1.762	0.872		1.762	1.006	1.762	0.891		1.762	1.007	1.762	1.005		1.762	1.001	1.762	1		1.762	1.003	1.762	0.957		1.762	1.006	1.762	0.841		1.762	1.005	1.762	0.997
1.766	0.999	1.764	0.977		1.764	1.005	1.764	0.872		1.764	1.007	1.764	0.893		1.764	1.005	1.764	1.006		1.764	1.003	1.764	1.002		1.764	1.004	1.764	0.956		1.764	1.006	1.764	0.842		1.764	1.002	1.764	0.996
1.768	1.002	1.766	0.979		1.766	1.004	1.766	0.871		1.766	1.008	1.766	0.892		1.766	1.004	1.766	1.005		1.766	1.004	1.766	1.002		1.766	1.002	1.766	0.956		1.766	1.004	1.766	0.844		1.766	1.002	1.766	0.994
1.77	0.999	1.768	0.98		1.768	1.004	1.768	0.873		1.768	1.008	1.768	0.893		1.768	1.005	1.768	1.006		1.768	1.001	1.768	1.001		1.768	1.004	1.768	0.954		1.768	1.006	1.768	0.841		1.768	1.002	1.768	0.996
1.772	1	1.77	0.983		1.77	1.003	1.77	0.873		1.77	1.008	1.77	0.891		1.77	1.004	1.77	1.008		1.77	1.002	1.77	1.001		1.77	1.006	1.77	0.955		1.77	1.006	1.77	0.842		1.77	1.003	1.77	0.995
1.774	0.998	1.772	0.982		1.772	1.003	1.772	0.871		1.772	1.009	1.772	0.892		1.772	1.003	1.772	1.006		1.772	1.003	1.772	1.001		1.772	1.003	1.772	0.955		1.772	1.003	1.772	0.842		1.772	1.005	1.772	0.997
1.776	1.001	1.774	0.978		1.774	1.006	1.774	0.871		1.774	1.007	1.774	0.893		1.774	1.004	1.774	1.006		1.774	1.005	1.774	1.002		1.774	1.003	1.774	0.955		1.774	1.006	1.774	0.844		1.774	1.006	1.774	0.997
1.778	1	1.776	0.98		1.776	1.005	1.776	0.871		1.776	1.003	1.776	0.892		1.776	1.003	1.776	1.006		1.776	1.004	1.776	1.002		1.776	1.003	1.776	0.956		1.776	1.004	1.776	0.842		1.776	1.004	1.776	0.996
1.78	0.998	1.778	0.98		1.778	1.006	1.778	0.872		1.778	1.008	1.778	0.893		1.778	1.006	1.778	1.005		1.778	1.003	1.778	1.004		1.778	1.003	1.778	0.957		1.778	1.006	1.778	0.842		1.778	1.002	1.778	0.994
1.782	1.001	1.78	0.979		1.78	1.005	1.78	0.871		1.78	1.005	1.78	0.89		1.78	1.004	1.78	1.006		1.78	1.002	1.78	1		1.78	1.002	1.78	0.957		1.78	1.006	1.78	0.845		1.78	1.003	1.78	0.997
1.784	1	1.782	0.983		1.782	1.005	1.782	0.873		1.782	1.008	1.782	0.893		1.782	1.003	1.782	1.005		1.782	1.003	1.782	1.002		1.782	1.003	1.782	0.955		1.782	1.004	1.782	0.845		1.782	1.003	1.782	0.996
1.786	0.998	1.784	0.981		1.784	1.006	1.784	0.872		1.784	1.008	1.784	0.891		1.784	1.004	1.784	1.008		1.784	1.002	1.784	1.002		1.784	1.004	1.784	0.956		1.784	1.006	1.784	0.846		1.784	1.004	1.784	0.994
1.788	1	1.786	0.98		1.786	1.007	1.786	0.873		1.786	1.008	1.786	0.892		1.786	1.006	1.786	1.006		1.786	1.001	1.786	1.003		1.786	1.004	1.786	0.956		1.786	1.007	1.786	0.843		1.786	1.002	1.786	0.995
1.79	0.998	1.788	0.979		1.788	1.005	1.788	0.873		1.788	1.005	1.788	0.895		1.788	1.004	1.788	1.006		1.788	1.002	1.788	1.001		1.788	1.004	1.788	0.956		1.788	1.006	1.788	0.843		1.788	1.004	1.788	0.995
1.792	1.001	1.79	0.981		1.79	1.006	1.79	0.875		1.79	1.007	1.79	0.895		1.79	1.006	1.79	1.008		1.79	1.004	1.79	1.002		1.79	1.002	1.79	0.958		1.79	1.007	1.79	0.843		1.79	1.005	1.79	0.996
1.794	0.997	1.792	0.982		1.792	1.003	1.792	0.873		1.792	1.004	1.792	0.891		1.792	1.006	1.792	1.006		1.792	1.003	1.792	1.002		1.792	1.004	1.792	0.955		1.792	1.005	1.792	0.845		1.792	1.004	1.792	0.996
1.796	1	1.794	0.982		1.794	1.005	1.794	0.873		1.794	1.006	1.794	0.894		1.794	1.003	1.794	1.005		1.794	1.002	1.794	1.004		1.794	1.005	1.794	0.959		1.794	1.005	1.794	0.845		1.794	1.001	1.794	0.998
1.798	1.001	1.796	0.981		1.796	1.006	1.796	0.872		1.796	1.005	1.796	0.895		1.796	1.006	1.796	1.007		1.796	1.002	1.796	1.003		1.796	1.004	1.796	0.957		1.796	1.005	1.796	0.844		1.796	1.003	1.796	0.996
1.8	0.998	1.798	0.978		1.798	1.005	1.798	0.874		1.798	1.004	1.798	0.896		1.798	1.004	1.798	1.007		1.798	1.004	1.798	1.003		1.798	1.004	1.798	0.958		1.798	1.007	1.798	0.845		1.798	1.002	1.798	0.996
1.802	1.001	1.8	0.98		1.8	1.005	1.8	0.875		1.8	1.006	1.8	0.895		1.8	1.005	1.8	1.007		1.8	1.004	1.8	1.001		1.8	1.003	1.8	0.957		1.8	1.005	1.8	0.845		1.8	1.003	1.8	0.994
1.804	0.998	1.802	0.979		1.802	1.006	1.802	0.872		1.802	1.004	1.802	0.896		1.802	1.005	1.802	1.008		1.802	1.003	1.802	1.004		1.802	1.003	1.802	0.959		1.802	1.007	1.802	0.846		1.802	1.003	1.802	0.995
1.806	0.998	1.804	0.981		1.804	1.005	1.804	0.874		1.804	1.005	1.804	0.895		1.804	1.004	1.804	1.007		1.804	1.002	1.804	1.001		1.804	1.002	1.804	0.959		1.804	1.006	1.804	0.845		1.804	1.004	1.804	0.997
1.808	0.998	1.806	0.983		1.806	1.005	1.806	0.874		1.806	1.007	1.806	0.896		1.806	1.006	1.806	1.006		1.806	1.002	1.806	1.003		1.806	1.001	1.806	0.957		1.806	1.006	1.806	0.845		1.806	1.003	1.806	0.995
1.81	0.998	1.808	0.979		1.808	1.005	1.808	0.875		1.808	1.006	1.808	0.896		1.808	1.005	1.808	1.005		1.808	1.002	1.808	1.002		1.808	1.003	1.808	0.961		1.808	1.006	1.808	0.847		1.808	1.004	1.808	0.996
1.812	0.999	1.81	0.981		1.81	1.005	1.81	0.875		1.81	1.006	1.81	0.894		1.81	1.004	1.81	1.008		1.81	1.002	1.81	1.002		1.81	1.004	1.81	0.958		1.81	1.005	1.81	0.849		1.81	1.002	1.81	0.997
1.814	1	1.812	0.981		1.812	1.005	1.812	0.875		1.812	1.007	1.812	0.895		1.812	1.005	1.812	1.006		1.812	1.003	1.812	1.001		1.812	1.005	1.812	0.958		1.812	1.005	1.812	0.847		1.812	1.001	1.812	0.997
1.816	1.001	1.814	0.981		1.814	1.005	1.814	0.875		1.814	1.007	1.814	0.895		1.814	1.006	1.814	1.007		1.814	1.003	1.814	1.004		1.814	1.004	1.814	0.957		1.814	1.007	1.814	0.847		1.814	1.002	1.814	0.998
1.818	1.001	1.816	0.982		1.816	1.005	1.816	0.872		1.816	1.005	1.816	0.894		1.816	1.006	1.816	1.007		1.816	1.003	1.816	1.003		1.816	1.003	1.816	0.958		1.816	1.005	1.816	0.848		1.816	1.004	1.816	0.996
1.82	1	1.818	0.983		1.818	1.003	1.818	0.875		1.818	1.005	1.818	0.897		1.818	1.004	1.818	1.009		1.818	1.003	1.818	1.001		1.818	1.002	1.818	0.957		1.818	1.006	1.818	0.848		1.818	1.003	1.818	0.998
1.822	1	1.82	0.98		1.82	1.005	1.82	0.873		1.82	1.006	1.82	0.895		1.82	1.007	1.82	1.007		1.82	1.004	1.82	1.003		1.82	1.003	1.82	0.958		1.82	1.006	1.82	0.847		1.82	1.005	1.82	0.997
1.824	1.001	1.822	0.984		1.822	1.004	1.822	0.876		1.822	1.006	1.822	0.894		1.822	1.006	1.822	1.007		1.822	1.003	1.822	1.003		1.822	1.003	1.822	0.958		1.822	1.006	1.822	0.846		1.822	1.004	1.822	0.997
1.826	1	1.824	0.979		1.824	1.005	1.824	0.874		1.824	1.005	1.824	0.896		1.824	1.003	1.824	1.008		1.824	1.003	1.824	1.001		1.824	1.004	1.824	0.96		1.824	1.006	1.824	0.848		1.824	1.004	1.824	0.997
1.828	1.001	1.826	0.98		1.826	1.005	1.826	0.875		1.826	1.007	1.826	0.896		1.826	1.006	1.826	1.009		1.826	1.004	1.826	1.002		1.826	1.004	1.826	0.959		1.826	1.005	1.826	0.85		1.826	1.004	1.826	0.996
1.83	1.001	1.828	0.98		1.828	1.006	1.828	0.875		1.828	1.006	1.828	0.898		1.828	1.004	1.828	1.006		1.828	1.004	1.828	1.003		1.828	1.004	1.828	0.959		1.828	1.006	1.828	0.849		1.828	1.001	1.828	0.998
1.832	1	1.83	0.98		1.83	1.003	1.83	0.876		1.83	1.007	1.83	0.896		1.83	1.003	1.83	1.006		1.83	1.005	1.83	1.003		1.83	1.001	1.83	0.958		1.83	1.007	1.83	0.849		1.83	1.003	1.83	0.997
1.834	0.998	1.832	0.984		1.832	1.004	1.832	0.877		1.832	1.005	1.832	0.897		1.832	1.007	1.832	1.007		1.832	1.003	1.832	1.003		1.832	1.002	1.832	0.959		1.832	1.008	1.832	0.849		1.832	1.005	1.832	0.996
1.836	1.001	1.834	0.981		1.834	1.006	1.834	0.877		1.834	1.006	1.834	0.898		1.834	1.006	1.834	1.009		1.834	1.004	1.834	1.002		1.834	1.004	1.834	0.96		1.834	1.005	1.834	0.849		1.834	1.005	1.834	0.996
1.838	0.998	1.836	0.982		1.836	1.004	1.836	0.877		1.836	1.007	1.836	0.898		1.836	1.004	1.836	1.006		1.836	1.001	1.836	1.003		1.836	1.003	1.836	0.96		1.836	1.007	1.836	0.85		1.836	1.004	1.836	0.997
1.84	1	1.838	0.981		1.838	1.006	1.838	0.877		1.838	1.008	1.838	0.898		1.838	1.005	1.838	1.008		1.838	1.006	1.838	1.002		1.838	1.004	1.838	0.96		1.838	1.006	1.838	0.849		1.838	1.004	1.838	0.995
1.842	1	1.84	0.983		1.84	1.005	1.84	0.877		1.84	1.005	1.84	0.897		1.84	1.005	1.84	1.007		1.84	1.004	1.84	1.003		1.84	1.002	1.84	0.96		1.84	1.006	1.84	0.85		1.84	1.003	1.84	0.994
1.844	1.001	1.842	0.982		1.842	1.004	1.842	0.878		1.842	1.007	1.842	0.898		1.842	1.005	1.842	1.005		1.842	1.002	1.842	1.003		1.842	1.004	1.842	0.957		1.842	1.005	1.842	0.849		1.842	1.002	1.842	0.996
1.846	0.999	1.844	0.981		1.844	1.006	1.844	0.876		1.844	1.005	1.844	0.899		1.844	1.005	1.844	1.008		1.844	1.003	1.844	1.005		1.844	1	1.844	0.959		1.844	1.006	1.844	0.852		1.844	1.003	1.844	0.997
1.848	1	1.846	0.985		1.846	1.004	1.846	0.876		1.846	1.006	1.846	0.898		1.846	1.004	1.846	1.007		1.846	1.003	1.846	1.003		1.846	1.004	1.846	0.961		1.846	1.006	1.846	0.852		1.846	1.003	1.846	0.996
1.85	1.001	1.848	0.983		1.848	1.004	1.848	0.878		1.848	1.006	1.848	0.897		1.848	1.005	1.848	1.007		1.848	1.002	1.848	1.003		1.848	1.003	1.848	0.959		1.848	1.005	1.848	0.85		1.848	1.002	1.848	0.997
1.852	1.002	1.85	0.982		1.85	1.005	1.85	0.877		1.85	1.007	1.85	0.899		1.85	1.006	1.85	1.008		1.85	1.005	1.85	1.004		1.85	1.003	1.85	0.959		1.85	1.007	1.85	0.85		1.85	1.002	1.85	0.997
1.854	1	1.852	0.985		1.852	1.004	1.852	0.878		1.852	1.006	1.852	0.899		1.852	1.007	1.852	1.007		1.852	1.002	1.852	1.004		1.852	1.003	1.852	0.961		1.852	1.007	1.852	0.851		1.852	1.003	1.852	0.997
1.856	0.998	1.854	0.982		1.854	1.006	1.854	0.879		1.854	1.006	1.854	0.9		1.854	1.004	1.854	1.006		1.854	1.003	1.854	1.004		1.854	1.003	1.854	0.959		1.854	1.007	1.854	0.853		1.854	1.001	1.854	0.998
1.858	0.999	1.856	0.984		1.856	1.005	1.856	0.878		1.856	1.005	1.856	0.899		1.856	1.006	1.856	1.006		1.856	1.002	1.856	1.001		1.856	1.001	1.856	0.961		1.856	1.006	1.856	0.851		1.856	1.003	1.856	0.997
1.86	1	1.858	0.983		1.858	1.005	1.858	0.878		1.858	1.005	1.858	0.9		1.858	1.005	1.858	1.008		1.858	1.003	1.858	1.003		1.858	1.004	1.858	0.962		1.858	1.003	1.858	0.851		1.858	1.002	1.858	0.998
1.862	1.001	1.86	0.983		1.86	1.005	1.86	0.879		1.86	1.006	1.86	0.899		1.86	1.006	1.86	1.007		1.86	1.001	1.86	1.003		1.86	1.004	1.86	0.958		1.86	1.004	1.86	0.85		1.86	1.004	1.86	0.996
1.864	0.998	1.862	0.983		1.862	1.005	1.862	0.879		1.862	1.005	1.862	0.899		1.862	1.006	1.862	1.007		1.862	1.002	1.862	1.003		1.862	1.004	1.862	0.962		1.862	1.006	1.862	0.852		1.862	1.003	1.862	0.998
1.866	1.001	1.864	0.982		1.864	1.007	1.864	0.879		1.864	1.005	1.864	0.899		1.864	1.004	1.864	1.006		1.864	1.003	1.864	1.004		1.864	1.003	1.864	0.961		1.864	1.005	1.864	0.853		1.864	1.003	1.864	0.998
1.868	1.001	1.866	0.984		1.866	1.006	1.866	0.881		1.866	1.006	1.866	0.9		1.866	1.005	1.866	1.007		1.866	1.004	1.866	1.003		1.866	1.003	1.866	0.96		1.866	1.008	1.866	0.853		1.866	1.004	1.866	0.996
1.87	0.998	1.868	0.985		1.868	1.004	1.868	0.878		1.868	1.005	1.868	0.899		1.868	1.005	1.868	1.006		1.868	1.003	1.868	1.001		1.868	1.002	1.868	0.962		1.868	1.005	1.868	0.853		1.868	1.002	1.868	0.999
1.872	1	1.87	0.98		1.87	1.005	1.87	0.878		1.87	1.006	1.87	0.901		1.87	1.005	1.87	1.006		1.87	1.002	1.87	1.002		1.87	1.003	1.87	0.961		1.87	1.007	1.87	0.851		1.87	1.004	1.87	0.997
1.874	0.999	1.872	0.983		1.872	1.007	1.872	0.882		1.872	1.006	1.872	0.901		1.872	1.007	1.872	1.006		1.872	1.002	1.872	1.003		1.872	1.002	1.872	0.962		1.872	1.005	1.872	0.852		1.872	1.003	1.872	0.997
1.876	1.001	1.874	0.981		1.874	1.005	1.874	0.88		1.874	1.006	1.874	0.901		1.874	1.006	1.874	1.006		1.874	1.002	1.874	1.002		1.874	1.003	1.874	0.961		1.874	1.006	1.874	0.852		1.874	1.003	1.874	0.996
1.878	0.999	1.876	0.984		1.876	1.008	1.876	0.878		1.876	1.007	1.876	0.9		1.876	1.006	1.876	1.008		1.876	1.003	1.876	1.003		1.876	1.004	1.876	0.963		1.876	1.006	1.876	0.853		1.876	1.003	1.876	0.997
1.88	1.002	1.878	0.983		1.878	1.006	1.878	0.879		1.878	1.007	1.878	0.899		1.878	1.005	1.878	1.005		1.878	1.002	1.878	1.005		1.878	1.001	1.878	0.96		1.878	1.008	1.878	0.856		1.878	1.003	1.878	0.997
1.882	1.003	1.88	0.987		1.88	1.005	1.88	0.879		1.88	1.005	1.88	0.9		1.88	1.007	1.88	1.006		1.88	1.003	1.88	1.003		1.88	1.003	1.88	0.962		1.88	1.005	1.88	0.854		1.88	1.003	1.88	0.997
1.884	1	1.882	0.983		1.882	1.005	1.882	0.88		1.882	1.007	1.882	0.902		1.882	1.004	1.882	1.006		1.882	1.003	1.882	1.004		1.882	1.003	1.882	0.959		1.882	1.007	1.882	0.856		1.882	1.003	1.882	0.997
1.886	1	1.884	0.983		1.884	1.003	1.884	0.878		1.884	1.005	1.884	0.902		1.884	1.007	1.884	1.006		1.884	1.004	1.884	1.003		1.884	1.002	1.884	0.963		1.884	1.006	1.884	0.854		1.884	1.002	1.884	0.995
1.888	1	1.886	0.984		1.886	1.005	1.886	0.879		1.886	1.007	1.886	0.901		1.886	1.004	1.886	1.008		1.886	1.005	1.886	1.003		1.886	1.003	1.886	0.962		1.886	1.009	1.886	0.855		1.886	1.003	1.886	0.996
1.89	0.999	1.888	0.985		1.888	1.004	1.888	0.882		1.888	1.007	1.888	0.902		1.888	1.005	1.888	1.007		1.888	1.002	1.888	1.003		1.888	1.001	1.888	0.962		1.888	1.006	1.888	0.854		1.888	1.002	1.888	0.996
1.892	0.999	1.89	0.985		1.89	1.006	1.89	0.881		1.89	1.005	1.89	0.901		1.89	1.006	1.89	1.005		1.89	1.002	1.89	1.003		1.89	1.004	1.89	0.961		1.89	1.006	1.89	0.856		1.89	1.003	1.89	0.997
1.894	0.998	1.892	0.985		1.892	1.003	1.892	0.879		1.892	1.006	1.892	0.901		1.892	1.006	1.892	1.008		1.892	1.003	1.892	1.004		1.892	1.003	1.892	0.963		1.892	1.007	1.892	0.855		1.892	1.003	1.892	0.998
1.896	1	1.894	0.984		1.894	1.003	1.894	0.883		1.894	1.006	1.894	0.899		1.894	1.006	1.894	1.006		1.894	1.003	1.894	1.003		1.894	1.004	1.894	0.961		1.894	1.005	1.894	0.854		1.894	1.002	1.894	0.997
1.898	1.003	1.896	0.985		1.896	1.005	1.896	0.883		1.896	1.005	1.896	0.903		1.896	1.005	1.896	1.007		1.896	1.004	1.896	1.001		1.896	1.005	1.896	0.961		1.896	1.006	1.896	0.855		1.896	1.002	1.896	0.997
1.9	1	1.898	0.986		1.898	1.006	1.898	0.883		1.898	1.006	1.898	0.902		1.898	1.006	1.898	1.008		1.898	1.003	1.898	1.003		1.898	1.004	1.898	0.963		1.898	1.006	1.898	0.856		1.898	1.006	1.898	0.998
1.902	0.998	1.9	0.984		1.9	1.005	1.9	0.882		1.9	1.006	1.9	0.902		1.9	1.005	1.9	1.006		1.9	1.003	1.9	1.002		1.9	1.005	1.9	0.962		1.9	1.005	1.9	0.856		1.9	1.002	1.9	0.997
1.904	1	1.902	0.985		1.902	1.005	1.902	0.881		1.902	1.006	1.902	0.901		1.902	1.005	1.902	1.007		1.902	1.002	1.902	1.002		1.902	1.003	1.902	0.962		1.902	1.008	1.902	0.857		1.902	1.002	1.902	0.998
1.906	1	1.904	0.984		1.904	1.006	1.904	0.883		1.904	1.006	1.904	0.903		1.904	1.006	1.904	1.005		1.904	1.002	1.904	1.004		1.904	1.003	1.904	0.963		1.904	1.006	1.904	0.857		1.904	1.002	1.904	0.998
1.908	1	1.906	0.983		1.906	1.003	1.906	0.882		1.906	1.006	1.906	0.905		1.906	1.007	1.906	1.007		1.906	1.002	1.906	1.004		1.906	1.003	1.906	0.964		1.906	1.005	1.906	0.856		1.906	1.004	1.906	0.996
1.91	1	1.908	0.982		1.908	1.005	1.908	0.884		1.908	1.006	1.908	0.902		1.908	1.003	1.908	1.007		1.908	1.004	1.908	1.005		1.908	1.003	1.908	0.961		1.908	1.006	1.908	0.856		1.908	1.002	1.908	0.999
1.912	1	1.91	0.986		1.91	1.004	1.91	0.883		1.91	1.004	1.91	0.902		1.91	1.008	1.91	1.006		1.91	1.001	1.91	1.002		1.91	1.002	1.91	0.963		1.91	1.006	1.91	0.858		1.91	1.003	1.91	0.997
1.914	1.001	1.912	0.983		1.912	1.006	1.912	0.883		1.912	1.006	1.912	0.904		1.912	1.005	1.912	1.007		1.912	1.003	1.912	1.004		1.912	1.002	1.912	0.961		1.912	1.007	1.912	0.856		1.912	1.003	1.912	0.997
1.916	0.998	1.914	0.984		1.914	1.004	1.914	0.883		1.914	1.004	1.914	0.904		1.914	1.006	1.914	1.005		1.914	1.002	1.914	1.005		1.914	1.002	1.914	0.963		1.914	1.005	1.914	0.857		1.914	1.004	1.914	0.997
1.918	1	1.916	0.986		1.916	1.004	1.916	0.882		1.916	1.006	1.916	0.902		1.916	1.003	1.916	1.005		1.916	1.004	1.916	1.003		1.916	1.002	1.916	0.964		1.916	1.005	1.916	0.857		1.916	1.001	1.916	0.999
1.92	1.002	1.918	0.983		1.918	1.004	1.918	0.883		1.918	1.006	1.918	0.904		1.918	1.004	1.918	1.007		1.918	1.002	1.918	1.004		1.918	1.003	1.918	0.961		1.918	1.006	1.918	0.857		1.918	1.004	1.918	0.997
1.922	1.002	1.92	0.984		1.92	1.006	1.92	0.885		1.92	1.006	1.92	0.903		1.92	1.006	1.92	1.008		1.92	1.004	1.92	1.003		1.92	1.003	1.92	0.963		1.92	1.007	1.92	0.858		1.92	1.002	1.92	0.997
1.924	1.001	1.922	0.986		1.922	1.006	1.922	0.883		1.922	1.005	1.922	0.903		1.922	1.007	1.922	1.008		1.922	1.002	1.922	1.005		1.922	1.002	1.922	0.963		1.922	1.006	1.922	0.859		1.922	1.001	1.922	0.997
1.926	1.001	1.924	0.985		1.924	1.005	1.924	0.884		1.924	1.007	1.924	0.903		1.924	1.005	1.924	1.006		1.924	1.003	1.924	1.006		1.924	1.001	1.924	0.965		1.924	1.007	1.924	0.859		1.924	1.002	1.924	1.001
1.928	0.999	1.926	0.987		1.926	1.006	1.926	0.883		1.926	1.006	1.926	0.904		1.926	1.004	1.926	1.006		1.926	1.003	1.926	1.004		1.926	1.002	1.926	0.961		1.926	1.007	1.926	0.858		1.926	1.003	1.926	0.997
1.93	0.998	1.928	0.986		1.928	1.003	1.928	0.883		1.928	1.006	1.928	0.904		1.928	1.005	1.928	1.007		1.928	1.004	1.928	1.003		1.928	1.002	1.928	0.964		1.928	1.007	1.928	0.858		1.928	1.003	1.928	0.997
1.932	0.998	1.93	0.987		1.93	1.006	1.93	0.884		1.93	1.005	1.93	0.904		1.93	1.004	1.93	1.007		1.93	1.003	1.93	1.005		1.93	1.003	1.93	0.964		1.93	1.007	1.93	0.858		1.93	1.005	1.93	0.998
1.934	1	1.932	0.986		1.932	1.006	1.932	0.884		1.932	1.006	1.932	0.904		1.932	1.006	1.932	1.008		1.932	1.003	1.932	1.002		1.932	1.003	1.932	0.965		1.932	1.005	1.932	0.86		1.932	1.001	1.932	0.999
1.936	1	1.934	0.987		1.934	1.007	1.934	0.884		1.934	1.006	1.934	0.904		1.934	1.005	1.934	1.007		1.934	1.003	1.934	1.003		1.934	1.003	1.934	0.965		1.934	1.006	1.934	0.86		1.934	1.002	1.934	0.998
1.938	1	1.936	0.986		1.936	1.005	1.936	0.883		1.936	1.005	1.936	0.903		1.936	1.006	1.936	1.008		1.936	1.005	1.936	1.005		1.936	1.004	1.936	0.965		1.936	1.007	1.936	0.859		1.936	1.002	1.936	0.996
1.94	0.997	1.938	0.985		1.938	1.005	1.938	0.884		1.938	1.007	1.938	0.904		1.938	1.002	1.938	1.008		1.938	1.003	1.938	1.004		1.938	1.001	1.938	0.966		1.938	1.008	1.938	0.858		1.938	1.003	1.938	0.998
1.942	1	1.94	0.984		1.94	1.005	1.94	0.884		1.94	1.005	1.94	0.904		1.94	1.006	1.94	1.008		1.94	1.002	1.94	1.003		1.94	1.002	1.94	0.967		1.94	1.006	1.94	0.86		1.94	1.006	1.94	0.996
1.944	1.001	1.942	0.986		1.942	1.005	1.942	0.885		1.942	1.006	1.942	0.905		1.942	1.005	1.942	1.007		1.942	1.002	1.942	1.002		1.942	1.002	1.942	0.963		1.942	1.007	1.942	0.86		1.942	1.004	1.942	0.996
1.946	1	1.944	0.986		1.944	1.006	1.944	0.886		1.944	1.005	1.944	0.904		1.944	1.006	1.944	1.008		1.944	1.003	1.944	1.004		1.944	1.003	1.944	0.965		1.944	1.005	1.944	0.86		1.944	1.003	1.944	1
1.948	1	1.946	0.986		1.946	1.007	1.946	0.884		1.946	1.006	1.946	0.904		1.946	1.007	1.946	1.005		1.946	1.003	1.946	1.004		1.946	1.003	1.946	0.964		1.946	1.008	1.946	0.859		1.946	1.002	1.946	0.999
1.95	1	1.948	0.986		1.948	1.006	1.948	0.883		1.948	1.005	1.948	0.906		1.948	1.005	1.948	1.007		1.948	1.003	1.948	1.004		1.948	1.003	1.948	0.966		1.948	1.007	1.948	0.861		1.948	1.005	1.948	0.999
1.952	1.001	1.95	0.986		1.95	1.006	1.95	0.884		1.95	1.005	1.95	0.906		1.95	1.005	1.95	1.006		1.95	1.001	1.95	1.004		1.95	1.002	1.95	0.965		1.95	1.006	1.95	0.861		1.95	1.003	1.95	0.999
1.954	1.001	1.952	0.984		1.952	1.006	1.952	0.887		1.952	1.005	1.952	0.904		1.952	1.006	1.952	1.007		1.952	1.002	1.952	1.003		1.952	1.002	1.952	0.966		1.952	1.006	1.952	0.862		1.952	1	1.952	0.998
1.956	1.001	1.954	0.985		1.954	1.004	1.954	0.886		1.954	1.005	1.954	0.906		1.954	1.004	1.954	1.007		1.954	1.001	1.954	1.005		1.954	1.002	1.954	0.963		1.954	1.005	1.954	0.862		1.954	1.002	1.954	0.998
1.958	0.999	1.956	0.986		1.956	1.005	1.956	0.886		1.956	1.005	1.956	0.906		1.956	1.004	1.956	1.009		1.956	1.002	1.956	1.005		1.956	1.001	1.956	0.966		1.956	1.005	1.956	0.86		1.956	1.005	1.956	1
1.96	1.001	1.958	0.986		1.958	1.004	1.958	0.886		1.958	1.006	1.958	0.905		1.958	1.006	1.958	1.006		1.958	1.002	1.958	1.004		1.958	1.002	1.958	0.963		1.958	1.003	1.958	0.861		1.958	1.003	1.958	1
1.962	0.999	1.96	0.983		1.96	1.006	1.96	0.887		1.96	1.005	1.96	0.905		1.96	1.004	1.96	1.008		1.96	1.002	1.96	1.001		1.96	1.005	1.96	0.967		1.96	1.005	1.96	0.862		1.96	1.004	1.96	0.998
1.964	1	1.962	0.986		1.962	1.007	1.962	0.887		1.962	1.005	1.962	0.907		1.962	1.007	1.962	1.005		1.962	1.003	1.962	1.003		1.962	1.002	1.962	0.966		1.962	1.007	1.962	0.862		1.962	1.004	1.962	0.998
1.966	0.999	1.964	0.986		1.964	1.006	1.964	0.887		1.964	1.005	1.964	0.905		1.964	1.006	1.964	1.006		1.964	1.002	1.964	1.002		1.964	1.003	1.964	0.965		1.964	1.006	1.964	0.862		1.964	1.002	1.964	0.997
1.968	1	1.966	0.986		1.966	1.004	1.966	0.887		1.966	1.005	1.966	0.906		1.966	1.005	1.966	1.007		1.966	1.004	1.966	1.003		1.966	1.002	1.966	0.965		1.966	1.006	1.966	0.862		1.966	1.003	1.966	0.998
1.97	0.999	1.968	0.985		1.968	1.007	1.968	0.887		1.968	1.006	1.968	0.908		1.968	1.005	1.968	1.007		1.968	1.003	1.968	1.003		1.968	1.003	1.968	0.965		1.968	1.007	1.968	0.861		1.968	1.005	1.968	1
1.972	0.999	1.97	0.987		1.97	1.003	1.97	0.886		1.97	1.005	1.97	0.907		1.97	1.006	1.97	1.007		1.97	1.002	1.97	1.003		1.97	1.002	1.97	0.965		1.97	1.005	1.97	0.862		1.97	1.001	1.97	0.999
1.974	0.999	1.972	0.986		1.972	1.005	1.972	0.889		1.972	1.005	1.972	0.905		1.972	1.004	1.972	1.006		1.972	1.005	1.972	1.004		1.972	1.001	1.972	0.966		1.972	1.007	1.972	0.863		1.972	1.003	1.972	0.998
1.976	1	1.974	0.987		1.974	1.006	1.974	0.887		1.974	1.006	1.974	0.907		1.974	1.004	1.974	1.006		1.974	1.003	1.974	1.005		1.974	1.002	1.974	0.965		1.974	1.008	1.974	0.863		1.974	1.001	1.974	0.996
1.978	1	1.976	0.986		1.976	1.005	1.976	0.888		1.976	1.006	1.976	0.907		1.976	1.004	1.976	1.008		1.976	1.001	1.976	1.004		1.976	1.004	1.976	0.966		1.976	1.006	1.976	0.863		1.976	1.005	1.976	0.998
1.98	1	1.978	0.989		1.978	1.004	1.978	0.888		1.978	1.005	1.978	0.907		1.978	1.005	1.978	1.009		1.978	1.003	1.978	1.004		1.978	1.003	1.978	0.966		1.978	1.007	1.978	0.863		1.978	1.005	1.978	0.998
1.982	1.001	1.98	0.986		1.98	1.005	1.98	0.889		1.98	1.004	1.98	0.906		1.98	1.005	1.98	1.008		1.98	1.003	1.98	1.004		1.98	1.002	1.98	0.964		1.98	1.006	1.98	0.865		1.98	1.002	1.98	0.999
1.984	1.001	1.982	0.987		1.982	1.005	1.982	0.888		1.982	1.008	1.982	0.907		1.982	1.005	1.982	1.006		1.982	1.004	1.982	1.005		1.982	1.003	1.982	0.965		1.982	1.006	1.982	0.865		1.982	1.003	1.982	0.998
1.986	1.001	1.984	0.985		1.984	1.006	1.984	0.888		1.984	1.007	1.984	0.908		1.984	1.006	1.984	1.006		1.984	1.001	1.984	1.003		1.984	1.003	1.984	0.965		1.984	1.007	1.984	0.863		1.984	1.003	1.984	0.998
1.988	1.001	1.986	0.987		1.986	1.007	1.986	0.889		1.986	1.005	1.986	0.908		1.986	1.004	1.986	1.008		1.986	1.004	1.986	1.002		1.986	1.003	1.986	0.966		1.986	1.006	1.986	0.865		1.986	1.002	1.986	1
1.99	1	1.988	0.988		1.988	1.006	1.988	0.889		1.988	1.006	1.988	0.907		1.988	1.006	1.988	1.006		1.988	1.002	1.988	1.004		1.988	1	1.988	0.964		1.988	1.005	1.988	0.863		1.988	1.003	1.988	0.997
1.992	0.997	1.99	0.988		1.99	1.004	1.99	0.889		1.99	1.005	1.99	0.908		1.99	1.004	1.99	1.008		1.99	1.001	1.99	1.002		1.99	1.002	1.99	0.967		1.99	1.007	1.99	0.866		1.99	1.003	1.99	0.999
1.994	1.001	1.992	0.988		1.992	1.005	1.992	0.888		1.992	1.005	1.992	0.907		1.992	1.004	1.992	1.006		1.992	1.003	1.992	1.005		1.992	1.001	1.992	0.966		1.992	1.006	1.992	0.866		1.992	1.002	1.992	0.998
1.996	0.998	1.994	0.986		1.994	1.004	1.994	0.889		1.994	1.007	1.994	0.908		1.994	1.005	1.994	1.006		1.994	1.004	1.994	1.004		1.994	1.002	1.994	0.968		1.994	1.007	1.994	0.864		1.994	1.002	1.994	0.999
1.998	1.001	1.996	0.985		1.996	1.005	1.996	0.888		1.996	1.004	1.996	0.908		1.996	1.005	1.996	1.01		1.996	1.002	1.996	1.003		1.996	1.003	1.996	0.967		1.996	1.006	1.996	0.866		1.996	1.004	1.996	0.998
2	1.001	1.998	0.986		1.998	1.004	1.998	0.89		1.998	1.004	1.998	0.91		1.998	1.004	1.998	1.005		1.998	1.002	1.998	1.003		1.998	1.002	1.998	0.966		1.998	1.005	1.998	0.864		1.998	1.003	1.998	0.998
2.002	1	2	0.987		2	1.006	2	0.889		2	1.005	2	0.909		2	1.006	2	1.008		2	1.003	2	1.004		2	1.002	2	0.967		2	1.008	2	0.866		2	1.003	2	0.998
2.004	1	2.002	0.984		2.002	1.005	2.002	0.89		2.002	1.007	2.002	0.907		2.002	1.004	2.002	1.008		2.002	1.005	2.002	1.003		2.002	1.003	2.002	0.967		2.002	1.003	2.002	0.866		2.002	1.004	2.002	0.999
2.006	1.001	2.004	0.987		2.004	1.005	2.004	0.891		2.004	1.006	2.004	0.908		2.004	1.005	2.004	1.006		2.004	1.003	2.004	1.004		2.004	1.003	2.004	0.966		2.004	1.006	2.004	0.865		2.004	1.003	2.004	0.997
2.008	1.001	2.006	0.985		2.006	1.008	2.006	0.89		2.006	1.006	2.006	0.908		2.006	1.004	2.006	1.004		2.006	1.002	2.006	1.003		2.006	1.002	2.006	0.966		2.006	1.007	2.006	0.864		2.006	1.004	2.006	0.998
2.01	1	2.008	0.986		2.008	1.005	2.008	0.889		2.008	1.004	2.008	0.907		2.008	1.005	2.008	1.006		2.008	1.002	2.008	1.004		2.008	1.002	2.008	0.968		2.008	1.006	2.008	0.866		2.008	1.003	2.008	0.998
2.012	1	2.01	0.986		2.01	1.005	2.01	0.891		2.01	1.005	2.01	0.909		2.01	1.006	2.01	1.006		2.01	1.002	2.01	1.004		2.01	1.004	2.01	0.967		2.01	1.005	2.01	0.866		2.01	1.004	2.01	0.999
2.014	1.001	2.012	0.987		2.012	1.004	2.012	0.891		2.012	1.005	2.012	0.91		2.012	1.005	2.012	1.007		2.012	1.002	2.012	1.004		2.012	1.001	2.012	0.966		2.012	1.005	2.012	0.867		2.012	1.003	2.012	1
2.016	0.998	2.014	0.985		2.014	1.005	2.014	0.888		2.014	1.004	2.014	0.909		2.014	1.005	2.014	1.007		2.014	1.002	2.014	1.002		2.014	1	2.014	0.966		2.014	1.005	2.014	0.866		2.014	1.003	2.014	1.001
2.018	0.999	2.016	0.988		2.016	1.004	2.016	0.891		2.016	1.007	2.016	0.909		2.016	1.004	2.016	1.006		2.016	1.002	2.016	1.003		2.016	1.001	2.016	0.965		2.016	1.007	2.016	0.866		2.016	1.002	2.016	0.999
2.02	1.002	2.018	0.986		2.018	1.005	2.018	0.892		2.018	1.004	2.018	0.91		2.018	1.004	2.018	1.007		2.018	1.003	2.018	1.004		2.018	1.003	2.018	0.968		2.018	1.006	2.018	0.866		2.018	1.004	2.018	0.998
2.022	0.999	2.02	0.985		2.02	1.006	2.02	0.891		2.02	1.006	2.02	0.911		2.02	1.006	2.02	1.006		2.02	1.003	2.02	1.003		2.02	1	2.02	0.968		2.02	1.006	2.02	0.868		2.02	1.002	2.02	0.999
2.024	1.001	2.022	0.986		2.022	1.005	2.022	0.892		2.022	1.005	2.022	0.911		2.022	1.005	2.022	1.007		2.022	1.004	2.022	1.005		2.022	1.003	2.022	0.968		2.022	1.006	2.022	0.866		2.022	1.002	2.022	1.001
2.026	1.002	2.024	0.987		2.024	1.005	2.024	0.892		2.024	1.005	2.024	0.91		2.024	1.003	2.024	1.006		2.024	1.002	2.024	1.004		2.024	1.001	2.024	0.969		2.024	1.007	2.024	0.868		2.024	1.003	2.024	1
2.028	1	2.026	0.988		2.026	1.005	2.026	0.892		2.026	1.005	2.026	0.911		2.026	1.005	2.026	1.007		2.026	1.001	2.026	1.004		2.026	1.003	2.026	0.968		2.026	1.007	2.026	0.869		2.026	1.002	2.026	0.999
2.03	1	2.028	0.986		2.028	1.004	2.028	0.893		2.028	1.006	2.028	0.909		2.028	1.005	2.028	1.007		2.028	1.003	2.028	1.002		2.028	1.002	2.028	0.969		2.028	1.007	2.028	0.868		2.028	1.003	2.028	0.998
2.032	1.001	2.03	0.985		2.03	1.006	2.03	0.892		2.03	1.005	2.03	0.911		2.03	1.004	2.03	1.009		2.03	1.002	2.03	1.003		2.03	1.001	2.03	0.968		2.03	1.005	2.03	0.866		2.03	1.003	2.03	1
2.034	0.999	2.032	0.988		2.032	1.006	2.032	0.892		2.032	1.006	2.032	0.911		2.032	1.004	2.032	1.008		2.032	1.002	2.032	1.003		2.032	1.001	2.032	0.967		2.032	1.005	2.032	0.868		2.032	1.005	2.032	0.999
2.036	1	2.034	0.986		2.034	1.004	2.034	0.891		2.034	1.004	2.034	0.912		2.034	1.005	2.034	1.005		2.034	1.002	2.034	1.004		2.034	1.003	2.034	0.968		2.034	1.007	2.034	0.867		2.034	1.003	2.034	0.999
2.038	1	2.036	0.99		2.036	1.006	2.036	0.893		2.036	1.006	2.036	0.911		2.036	1.005	2.036	1.005		2.036	1.003	2.036	1.004		2.036	1.001	2.036	0.968		2.036	1.007	2.036	0.869		2.036	1.003	2.036	0.999
2.04	1	2.038	0.986		2.038	1.006	2.038	0.891		2.038	1.004	2.038	0.911		2.038	1.004	2.038	1.007		2.038	1.002	2.038	1.005		2.038	1.002	2.038	0.966		2.038	1.005	2.038	0.868		2.038	1.002	2.038	1
2.042	1	2.04	0.987		2.04	1.004	2.04	0.893		2.04	1.003	2.04	0.913		2.04	1.004	2.04	1.006		2.04	1.002	2.04	1.004		2.04	1	2.04	0.968		2.04	1.007	2.04	0.869		2.04	1.003	2.04	1.001
2.044	1.001	2.042	0.987		2.042	1.006	2.042	0.893		2.042	1.007	2.042	0.911		2.042	1.004	2.042	1.006		2.042	1.002	2.042	1.004		2.042	1.003	2.042	0.966		2.042	1.005	2.042	0.871		2.042	1.003	2.042	0.999
2.046	0.999	2.044	0.987		2.044	1.005	2.044	0.891		2.044	1.005	2.044	0.912		2.044	1.004	2.044	1.007		2.044	1.002	2.044	1.002		2.044	1.002	2.044	0.968		2.044	1.006	2.044	0.87		2.044	1.005	2.044	0.996
2.048	0.998	2.046	0.985		2.046	1.005	2.046	0.894		2.046	1.004	2.046	0.911		2.046	1.006	2.046	1.008		2.046	1.001	2.046	1.005		2.046	1.002	2.046	0.967		2.046	1.006	2.046	0.87		2.046	1.004	2.046	0.999
2.05	1.001	2.048	0.986		2.048	1.005	2.048	0.894		2.048	1.005	2.048	0.91		2.048	1.004	2.048	1.007		2.048	1	2.048	1.003		2.048	1.002	2.048	0.969		2.048	1.007	2.048	0.871		2.048	1.002	2.048	0.999
2.052	0.998	2.05	0.989		2.05	1.005	2.05	0.893		2.05	1.006	2.05	0.911		2.05	1.005	2.05	1.006		2.05	1.002	2.05	1.004		2.05	1.002	2.05	0.969		2.05	1.004	2.05	0.868		2.05	1.002	2.05	0.999
2.054	0.999	2.052	0.986		2.052	1.006	2.052	0.895		2.052	1.004	2.052	0.913		2.052	1.006	2.052	1.008		2.052	1.002	2.052	1.003		2.052	1.001	2.052	0.968		2.052	1.007	2.052	0.869		2.052	1.003	2.052	1
2.056	1	2.054	0.988		2.054	1.004	2.054	0.892		2.054	1.005	2.054	0.912		2.054	1.005	2.054	1.007		2.054	1.003	2.054	1.004		2.054	1	2.054	0.968		2.054	1.006	2.054	0.869		2.054	1.003	2.054	1
2.058	1.001	2.056	0.986		2.056	1.008	2.056	0.895		2.056	1.005	2.056	0.912		2.056	1.005	2.056	1.007		2.056	1.002	2.056	1.004		2.056	1.001	2.056	0.966		2.056	1.006	2.056	0.869		2.056	1.004	2.056	0.999
2.06	0.999	2.058	0.988		2.058	1.005	2.058	0.894		2.058	1.003	2.058	0.913		2.058	1.006	2.058	1.007		2.058	1.002	2.058	1.004		2.058	1.002	2.058	0.968		2.058	1.006	2.058	0.87		2.058	1.004	2.058	0.999
2.062	0.999	2.06	0.988		2.06	1.004	2.06	0.894		2.06	1.006	2.06	0.911		2.06	1.005	2.06	1.006		2.06	1.002	2.06	1.004		2.06	1.001	2.06	0.968		2.06	1.006	2.06	0.872		2.06	1.002	2.06	0.998
2.064	1	2.062	0.988		2.062	1.003	2.062	0.894		2.062	1.004	2.062	0.913		2.062	1.007	2.062	1.005		2.062	1.001	2.062	1.002		2.062	1.002	2.062	0.968		2.062	1.005	2.062	0.87		2.062	1.002	2.062	0.999
2.066	1.002	2.064	0.986		2.064	1.004	2.064	0.894		2.064	1.005	2.064	0.912		2.064	1.004	2.064	1.008		2.064	1.003	2.064	1.004		2.064	1.003	2.064	0.968		2.064	1.007	2.064	0.871		2.064	1.004	2.064	1
2.068	1.002	2.066	0.986		2.066	1.007	2.066	0.895		2.066	1.005	2.066	0.912		2.066	1.006	2.066	1.006		2.066	1.002	2.066	1.003		2.066	1	2.066	0.969		2.066	1.007	2.066	0.87		2.066	1.004	2.066	0.998
2.07	1	2.068	0.987		2.068	1.005	2.068	0.893		2.068	1.004	2.068	0.913		2.068	1.004	2.068	1.008		2.068	1.001	2.068	1.004		2.068	1.004	2.068	0.968		2.068	1.006	2.068	0.873		2.068	1.003	2.068	1
2.072	1	2.07	0.988		2.07	1.007	2.07	0.894		2.07	1.005	2.07	0.913		2.07	1.004	2.07	1.007		2.07	1.002	2.07	1.003		2.07	1.001	2.07	0.968		2.07	1.008	2.07	0.873		2.07	1.003	2.07	1
2.074	0.999	2.072	0.989		2.072	1.006	2.072	0.894		2.072	1.004	2.072	0.913		2.072	1.003	2.072	1.008		2.072	1.003	2.072	1.004		2.072	1.001	2.072	0.969		2.072	1.008	2.072	0.874		2.072	1.002	2.072	1
2.076	1.003	2.074	0.987		2.074	1.006	2.074	0.896		2.074	1.004	2.074	0.911		2.074	1.003	2.074	1.007		2.074	1.001	2.074	1.004		2.074	1.003	2.074	0.968		2.074	1.005	2.074	0.872		2.074	1.004	2.074	0.999
2.078	1	2.076	0.99		2.076	1.004	2.076	0.894		2.076	1.006	2.076	0.912		2.076	1.003	2.076	1.007		2.076	1.003	2.076	1.002		2.076	1.004	2.076	0.97		2.076	1.007	2.076	0.872		2.076	1.002	2.076	1
2.08	1	2.078	0.988		2.078	1.003	2.078	0.895		2.078	1.005	2.078	0.912		2.078	1.004	2.078	1.007		2.078	1.003	2.078	1.003		2.078	1.002	2.078	0.97		2.078	1.006	2.078	0.873		2.078	1.003	2.078	0.998
2.082	0.998	2.08	0.989		2.08	1.005	2.08	0.895		2.08	1.005	2.08	0.912		2.08	1.005	2.08	1.006		2.08	1.001	2.08	1.004		2.08	1.002	2.08	0.968		2.08	1.005	2.08	0.87		2.08	1.001	2.08	1
2.084	1.001	2.082	0.987		2.082	1.007	2.082	0.896		2.082	1.005	2.082	0.914		2.082	1.005	2.082	1.007		2.082	1.002	2.082	1.003		2.082	1.003	2.082	0.969		2.082	1.007	2.082	0.872		2.082	1.004	2.082	1
2.086	1.002	2.084	0.99		2.084	1.005	2.084	0.896		2.084	1.004	2.084	0.914		2.084	1.005	2.084	1.006		2.084	1	2.084	1.003		2.084	1.001	2.084	0.969		2.084	1.007	2.084	0.873		2.084	1.003	2.084	0.999
2.088	0.999	2.086	0.987		2.086	1.006	2.086	0.897		2.086	1.005	2.086	0.914		2.086	1.007	2.086	1.007		2.086	1.002	2.086	1.003		2.086	1.002	2.086	0.969		2.086	1.006	2.086	0.873		2.086	1.003	2.086	1.001
2.09	1	2.088	0.988		2.088	1.005	2.088	0.895		2.088	1.005	2.088	0.915		2.088	1.005	2.088	1.005		2.088	1.003	2.088	1.003		2.088	1.003	2.088	0.969		2.088	1.004	2.088	0.874		2.088	1.005	2.088	0.999
2.092	1.001	2.09	0.985		2.09	1.006	2.09	0.896		2.09	1.005	2.09	0.913		2.09	1.004	2.09	1.008		2.09	1.001	2.09	1.003		2.09	1.001	2.09	0.969		2.09	1.006	2.09	0.874		2.09	1.003	2.09	1
2.094	1.001	2.092	0.987		2.092	1.005	2.092	0.896		2.092	1.004	2.092	0.913		2.092	1.002	2.092	1.006		2.092	1.003	2.092	1.003		2.092	1.001	2.092	0.969		2.092	1.006	2.092	0.873		2.092	1.002	2.092	0.998
2.096	0.999	2.094	0.987		2.094	1.005	2.094	0.896		2.094	1.006	2.094	0.912		2.094	1.003	2.094	1.006		2.094	1.002	2.094	1.003		2.094	1	2.094	0.967		2.094	1.006	2.094	0.873		2.094	1.001	2.094	0.999
2.098	0.999	2.096	0.985		2.096	1.005	2.096	0.896		2.096	1.004	2.096	0.914		2.096	1.004	2.096	1.007		2.096	1.002	2.096	1.004		2.096	1.001	2.096	0.968		2.096	1.005	2.096	0.876		2.096	1.002	2.096	1
2.1	1.002	2.098	0.986		2.098	1.006	2.098	0.897		2.098	1.004	2.098	0.914		2.098	1.005	2.098	1.005		2.098	1.001	2.098	1.005		2.098	1.002	2.098	0.97		2.098	1.005	2.098	0.874		2.098	1.002	2.098	1.001
2.102	1.001	2.1	0.988		2.1	1.004	2.1	0.897		2.1	1.005	2.1	0.914		2.1	1.003	2.1	1.006		2.1	1.003	2.1	1.001		2.1	1.001	2.1	0.971		2.1	1.008	2.1	0.874		2.1	1.005	2.1	1
2.104	0.999	2.102	0.986		2.102	1.004	2.102	0.898		2.102	1.005	2.102	0.915		2.102	1.005	2.102	1.005		2.102	1.003	2.102	1.003		2.102	0.999	2.102	0.968		2.102	1.006	2.102	0.876		2.102	1.005	2.102	0.999
2.106	1.001	2.104	0.99		2.104	1.006	2.104	0.898		2.104	1.004	2.104	0.915		2.104	1.004	2.104	1.007		2.104	1.001	2.104	1.003		2.104	1.002	2.104	0.971		2.104	1.005	2.104	0.875		2.104	1.004	2.104	1.001
2.108	0.999	2.106	0.988		2.106	1.005	2.106	0.897		2.106	1.003	2.106	0.916		2.106	1.005	2.106	1.006		2.106	1.001	2.106	1.004		2.106	1.001	2.106	0.969		2.106	1.004	2.106	0.874		2.106	1.003	2.106	0.998
2.11	1.001	2.108	0.987		2.108	1.005	2.108	0.897		2.108	1.004	2.108	0.914		2.108	1.004	2.108	1.005		2.108	1.002	2.108	1.002		2.108	1.002	2.108	0.97		2.108	1.005	2.108	0.876		2.108	1.003	2.108	1
2.112	0.999	2.11	0.987		2.11	1.003	2.11	0.896		2.11	1.004	2.11	0.914		2.11	1.003	2.11	1.006		2.11	1.002	2.11	1.004		2.11	1.002	2.11	0.97		2.11	1.006	2.11	0.876		2.11	1.002	2.11	0.998
2.114	1	2.112	0.987		2.112	1.004	2.112	0.899		2.112	1.003	2.112	0.916		2.112	1.005	2.112	1.007		2.112	1.001	2.112	1.004		2.112	1	2.112	0.969		2.112	1.006	2.112	0.874		2.112	1.003	2.112	0.999
2.116	1.001	2.114	0.99		2.114	1.004	2.114	0.898		2.114	1.005	2.114	0.916		2.114	1.005	2.114	1.006		2.114	1.002	2.114	1.005		2.114	1.002	2.114	0.969		2.114	1.005	2.114	0.877		2.114	1.003	2.114	1
2.118	1.001	2.116	0.99		2.116	1.006	2.116	0.899		2.116	1.003	2.116	0.915		2.116	1.005	2.116	1.006		2.116	1.002	2.116	1.003		2.116	1.001	2.116	0.969		2.116	1.006	2.116	0.876		2.116	1.002	2.116	1.001
2.12	1.001	2.118	0.988		2.118	1.005	2.118	0.897		2.118	1.006	2.118	0.915		2.118	1.004	2.118	1.007		2.118	1.001	2.118	1.004		2.118	1.002	2.118	0.97		2.118	1.007	2.118	0.876		2.118	1.003	2.118	0.998
2.122	1	2.12	0.988		2.12	1.007	2.12	0.898		2.12	1.002	2.12	0.915		2.12	1.004	2.12	1.007		2.12	1.002	2.12	1.005		2.12	1.001	2.12	0.971		2.12	1.005	2.12	0.876		2.12	1.004	2.12	0.999
2.124	1.001	2.122	0.989		2.122	1.006	2.122	0.9		2.122	1.005	2.122	0.915		2.122	1.004	2.122	1.007		2.122	1.003	2.122	1.005		2.122	1.001	2.122	0.971		2.122	1.007	2.122	0.878		2.122	1.004	2.122	1.001
2.126	1	2.124	0.988		2.124	1.004	2.124	0.899		2.124	1.003	2.124	0.917		2.124	1.005	2.124	1.005		2.124	1.001	2.124	1.004		2.124	1.003	2.124	0.97		2.124	1.006	2.124	0.877		2.124	1.001	2.124	0.999
2.128	1	2.126	0.988		2.126	1.004	2.126	0.899		2.126	1.004	2.126	0.915		2.126	1.005	2.126	1.006		2.126	1.001	2.126	1.003		2.126	1.002	2.126	0.968		2.126	1.004	2.126	0.876		2.126	1.003	2.126	0.999
2.13	1.001	2.128	0.988		2.128	1.005	2.128	0.9		2.128	1.004	2.128	0.914		2.128	1.006	2.128	1.006		2.128	1.003	2.128	1.004		2.128	1.002	2.128	0.971		2.128	1.006	2.128	0.878		2.128	1.002	2.128	1.001
2.132	1.001	2.13	0.989		2.13	1.004	2.13	0.899		2.13	1.005	2.13	0.916		2.13	1.004	2.13	1.006		2.13	1.001	2.13	1.003		2.13	1	2.13	0.97		2.13	1.004	2.13	0.878		2.13	1.003	2.13	1
2.134	1.001	2.132	0.99		2.132	1.006	2.132	0.9		2.132	1.005	2.132	0.916		2.132	1.002	2.132	1.008		2.132	1.002	2.132	1.003		2.132	1.001	2.132	0.972		2.132	1.004	2.132	0.878		2.132	1.003	2.132	1.001
2.136	1	2.134	0.989		2.134	1.005	2.134	0.898		2.134	1.004	2.134	0.916		2.134	1.005	2.134	1.007		2.134	1	2.134	1.003		2.134	1.001	2.134	0.971		2.134	1.007	2.134	0.877		2.134	1.003	2.134	1
2.138	1	2.136	0.988		2.136	1.005	2.136	0.899		2.136	1.004	2.136	0.916		2.136	1.004	2.136	1.007		2.136	1.001	2.136	1.004		2.136	1.002	2.136	0.97		2.136	1.005	2.136	0.879		2.136	1.001	2.136	1
2.14	1	2.138	0.988		2.138	1.006	2.138	0.898		2.138	1.005	2.138	0.916		2.138	1.002	2.138	1.007		2.138	1.003	2.138	1.003		2.138	1.002	2.138	0.97		2.138	1.006	2.138	0.878		2.138	1.002	2.138	1
2.142	0.999	2.14	0.989		2.14	1.006	2.14	0.9		2.14	1.003	2.14	0.918		2.14	1.003	2.14	1.006		2.14	1	2.14	1.003		2.14	1.001	2.14	0.97		2.14	1.006	2.14	0.877		2.14	1.003	2.14	1
2.144	1.001	2.142	0.989		2.142	1.006	2.142	0.899		2.142	1.004	2.142	0.917		2.142	1.004	2.142	1.007		2.142	1.001	2.142	1.005		2.142	1.001	2.142	0.969		2.142	1.007	2.142	0.879		2.142	1.003	2.142	0.999
2.146	0.999	2.144	0.989		2.144	1.007	2.144	0.901		2.144	1.004	2.144	0.917		2.144	1.004	2.144	1.006		2.144	1.003	2.144	1.002		2.144	1.001	2.144	0.969		2.144	1.007	2.144	0.878		2.144	1.003	2.144	1.001
2.148	1.001	2.146	0.988		2.146	1.006	2.146	0.899		2.146	1.005	2.146	0.917		2.146	1.004	2.146	1.006		2.146	1.001	2.146	1.004		2.146	1.002	2.146	0.969		2.146	1.005	2.146	0.878		2.146	1.003	2.146	1
2.15	1.001	2.148	0.988		2.148	1.005	2.148	0.901		2.148	1.004	2.148	0.917		2.148	1.006	2.148	1.006		2.148	1.001	2.148	1.002		2.148	1.003	2.148	0.971		2.148	1.007	2.148	0.879		2.148	1.003	2.148	0.999
2.152	0.998	2.15	0.989		2.15	1.005	2.15	0.901		2.15	1.004	2.15	0.917		2.15	1.003	2.15	1.006		2.15	1	2.15	1.003		2.15	1.001	2.15	0.968		2.15	1.007	2.15	0.88		2.15	1.003	2.15	0.999
2.154	0.998	2.152	0.99		2.152	1.005	2.152	0.9		2.152	1.003	2.152	0.916		2.152	1.005	2.152	1.007		2.152	1.002	2.152	1.002		2.152	1	2.152	0.97		2.152	1.007	2.152	0.882		2.152	1.001	2.152	1.001
2.156	1.001	2.154	0.989		2.154	1.006	2.154	0.901		2.154	1.003	2.154	0.919		2.154	1.003	2.154	1.007		2.154	1.001	2.154	1.004		2.154	1	2.154	0.971		2.154	1.007	2.154	0.88		2.154	1.002	2.154	1
2.158	0.999	2.156	0.987		2.156	1.004	2.156	0.902		2.156	1.003	2.156	0.918		2.156	1.004	2.156	1.006		2.156	1.001	2.156	1.004		2.156	1	2.156	0.969		2.156	1.006	2.156	0.88		2.156	1.002	2.156	1.001
2.16	0.998	2.158	0.99		2.158	1.004	2.158	0.9		2.158	1.005	2.158	0.919		2.158	1.004	2.158	1.007		2.158	1.002	2.158	1.004		2.158	1.001	2.158	0.971		2.158	1.007	2.158	0.881		2.158	1.002	2.158	1.001
2.162	1.001	2.16	0.988		2.16	1.006	2.16	0.903		2.16	1.005	2.16	0.916		2.16	1.003	2.16	1.008		2.16	1	2.16	1.003		2.16	1.001	2.16	0.969		2.16	1.006	2.16	0.879		2.16	1.002	2.16	1.001
2.164	1	2.162	0.989		2.162	1.006	2.162	0.903		2.162	1.003	2.162	0.918		2.162	1.006	2.162	1.006		2.162	1.002	2.162	1.002		2.162	1.003	2.162	0.972		2.162	1.007	2.162	0.88		2.162	1.003	2.162	1
2.166	0.999	2.164	0.989		2.164	1.006	2.164	0.902		2.164	1.004	2.164	0.919		2.164	1.005	2.164	1.007		2.164	1.001	2.164	1.003		2.164	1	2.164	0.972		2.164	1.005	2.164	0.881		2.164	1.002	2.164	1.002
2.168	0.998	2.166	0.988		2.166	1.005	2.166	0.901		2.166	1.004	2.166	0.92		2.166	1.006	2.166	1.006		2.166	1.002	2.166	1.004		2.166	1.001	2.166	0.971		2.166	1.003	2.166	0.88		2.166	1.003	2.166	1.002
2.17	1	2.168	0.986		2.168	1.007	2.168	0.901		2.168	1.003	2.168	0.92		2.168	1.004	2.168	1.006		2.168	1	2.168	1.004		2.168	1	2.168	0.97		2.168	1.007	2.168	0.881		2.168	1.003	2.168	1
2.172	0.999	2.17	0.986		2.17	1.006	2.17	0.902		2.17	1.002	2.17	0.918		2.17	1.002	2.17	1.009		2.17	1.002	2.17	1.002		2.17	1.003	2.17	0.971		2.17	1.005	2.17	0.881		2.17	1.005	2.17	1.001
2.174	1	2.172	0.989		2.172	1.005	2.172	0.901		2.172	1.004	2.172	0.918		2.172	1.004	2.172	1.006		2.172	1.001	2.172	1.004		2.172	1.003	2.172	0.973		2.172	1.005	2.172	0.881		2.172	1.003	2.172	1
2.176	1	2.174	0.989		2.174	1.006	2.174	0.903		2.174	1.004	2.174	0.918		2.174	1.003	2.174	1.008		2.174	1	2.174	1.005		2.174	1.001	2.174	0.97		2.174	1.007	2.174	0.881		2.174	1.001	2.174	1.001
2.178	1.001	2.176	0.99		2.176	1.005	2.176	0.902		2.176	1.004	2.176	0.92		2.176	1.004	2.176	1.004		2.176	1.003	2.176	1.004		2.176	1.001	2.176	0.97		2.176	1.008	2.176	0.881		2.176	1.004	2.176	1.001
2.18	1.002	2.178	0.989		2.178	1.004	2.178	0.904		2.178	1.005	2.178	0.918		2.178	1.004	2.178	1.007		2.178	1.002	2.178	1.002		2.178	1.001	2.178	0.971		2.178	1.006	2.178	0.883		2.178	1.004	2.178	1.001
2.182	0.999	2.18	0.99		2.18	1.004	2.18	0.902		2.18	1.005	2.18	0.918		2.18	1.004	2.18	1.007		2.18	1.002	2.18	1.004		2.18	1.001	2.18	0.971		2.18	1.006	2.18	0.883		2.18	1.002	2.18	1.001
2.184	1.001	2.182	0.989		2.182	1.006	2.182	0.903		2.182	1.003	2.182	0.918		2.182	1.002	2.182	1.006		2.182	1.001	2.182	1.003		2.182	1.001	2.182	0.972		2.182	1.007	2.182	0.881		2.182	1.003	2.182	0.999
2.186	1.001	2.184	0.991		2.184	1.005	2.184	0.903		2.184	1.003	2.184	0.92		2.184	1.004	2.184	1.006		2.184	1.002	2.184	1.004		2.184	1.002	2.184	0.972		2.184	1.005	2.184	0.882		2.184	1.004	2.184	1.002
2.188	1.001	2.186	0.989		2.186	1.004	2.186	0.905		2.186	1.005	2.186	0.919		2.186	1.003	2.186	1.006		2.186	1	2.186	1.002		2.186	1.002	2.186	0.972		2.186	1.006	2.186	0.882		2.186	1.003	2.186	1
2.19	1	2.188	0.99		2.188	1.006	2.188	0.904		2.188	1.005	2.188	0.921		2.188	1.005	2.188	1.006		2.188	1.001	2.188	1.003		2.188	1.002	2.188	0.97		2.188	1.006	2.188	0.885		2.188	1.004	2.188	1
2.192	1.001	2.19	0.988		2.19	1.007	2.19	0.905		2.19	1.003	2.19	0.919		2.19	1.004	2.19	1.007		2.19	1.001	2.19	1.004		2.19	1	2.19	0.972		2.19	1.006	2.19	0.883		2.19	1.002	2.19	1.001
2.194	1.001	2.192	0.99		2.192	1.005	2.192	0.903		2.192	1.003	2.192	0.92		2.192	1.003	2.192	1.007		2.192	1	2.192	1.003		2.192	1.001	2.192	0.973		2.192	1.005	2.192	0.882		2.192	1.003	2.192	1
2.196	0.999	2.194	0.989		2.194	1.007	2.194	0.904		2.194	1.003	2.194	0.918		2.194	1.004	2.194	1.009		2.194	1.001	2.194	1.003		2.194	1.002	2.194	0.971		2.194	1.006	2.194	0.885		2.194	1.004	2.194	1
2.198	1.001	2.196	0.988		2.196	1.004	2.196	0.903		2.196	1.003	2.196	0.919		2.196	1.005	2.196	1.007		2.196	1.001	2.196	1.003		2.196	1.001	2.196	0.974		2.196	1.007	2.196	0.885		2.196	1.003	2.196	1.001
2.2	0.999	2.198	0.989		2.198	1.006	2.198	0.904		2.198	1.003	2.198	0.922		2.198	1.003	2.198	1.007		2.198	1.001	2.198	1.003		2.198	1	2.198	0.972		2.198	1.005	2.198	0.884		2.198	1.003	2.198	1.001
2.202	1.001	2.2	0.99		2.2	1.005	2.2	0.904		2.2	1.001	2.2	0.918		2.2	1.005	2.2	1.006		2.2	1.002	2.2	1.003		2.2	1.001	2.2	0.973		2.2	1.005	2.2	0.884		2.2	1.002	2.2	0.999
2.204	1.001	2.202	0.989		2.202	1.006	2.202	0.903		2.202	1.003	2.202	0.921		2.202	1.003	2.202	1.006		2.202	1.002	2.202	1.003		2.202	1.003	2.202	0.973		2.202	1.004	2.202	0.884		2.202	1.004	2.202	1.001
2.206	1	2.204	0.989		2.204	1.006	2.204	0.904		2.204	1.003	2.204	0.921		2.204	1.004	2.204	1.007		2.204	1.002	2.204	1.003		2.204	1.002	2.204	0.973		2.204	1.007	2.204	0.884		2.204	1.004	2.204	1.002
2.208	0.998	2.206	0.988		2.206	1.005	2.206	0.903		2.206	1.001	2.206	0.92		2.206	1.003	2.206	1.007		2.206	0.999	2.206	1.001		2.206	1.001	2.206	0.969		2.206	1.005	2.206	0.884		2.206	1.003	2.206	0.999
2.21	1	2.208	0.988		2.208	1.005	2.208	0.904		2.208	1.002	2.208	0.919		2.208	1.004	2.208	1.007		2.208	1.001	2.208	1.002		2.208	1.001	2.208	0.97		2.208	1.006	2.208	0.885		2.208	1.005	2.208	0.999
2.212	1	2.21	0.991		2.21	1.007	2.21	0.905		2.21	1.002	2.21	0.921		2.21	1.006	2.21	1.005		2.21	1.001	2.21	1.006		2.21	0.999	2.21	0.973		2.21	1.007	2.21	0.885		2.21	1.004	2.21	1
2.214	0.999	2.212	0.989		2.212	1.005	2.212	0.906		2.212	1.004	2.212	0.921		2.212	1.004	2.212	1.007		2.212	1	2.212	1.005		2.212	1.002	2.212	0.975		2.212	1.007	2.212	0.885		2.212	1.004	2.212	1.001
2.216	1.001	2.214	0.99		2.214	1.005	2.214	0.904		2.214	1.004	2.214	0.92		2.214	1.004	2.214	1.007		2.214	1.002	2.214	1.004		2.214	1	2.214	0.973		2.214	1.005	2.214	0.884		2.214	1.001	2.214	0.999
2.218	1.001	2.216	0.989		2.216	1.005	2.216	0.906		2.216	1.004	2.216	0.921		2.216	1.005	2.216	1.006		2.216	1.001	2.216	1.005		2.216	1.002	2.216	0.971		2.216	1.006	2.216	0.884		2.216	1.003	2.216	0.999
2.22	1.001	2.218	0.988		2.218	1.005	2.218	0.906		2.218	1.005	2.218	0.922		2.218	1.003	2.218	1.006		2.218	1.001	2.218	1.003		2.218	1.001	2.218	0.972		2.218	1.006	2.218	0.886		2.218	1.002	2.218	1
2.222	1.001	2.22	0.99		2.22	1.007	2.22	0.907		2.22	1.004	2.22	0.922		2.22	1.003	2.22	1.005		2.22	1.002	2.22	1.005		2.22	1.001	2.22	0.972		2.22	1.006	2.22	0.885		2.22	1.003	2.22	1
2.224	1.001	2.222	0.989		2.222	1.006	2.222	0.905		2.222	1.002	2.222	0.922		2.222	1.004	2.222	1.003		2.222	1	2.222	1.002		2.222	1	2.222	0.972		2.222	1.006	2.222	0.884		2.222	1	2.222	1.001
2.226	1	2.224	0.99		2.224	1.006	2.224	0.905		2.224	1.002	2.224	0.921		2.224	1.004	2.224	1.008		2.224	1.001	2.224	1.005		2.224	1.002	2.224	0.973		2.224	1.006	2.224	0.887		2.224	1.004	2.224	1.001
2.228	1	2.226	0.989		2.226	1.006	2.226	0.906		2.226	1.003	2.226	0.922		2.226	1.004	2.226	1.007		2.226	1.003	2.226	1.002		2.226	1.001	2.226	0.973		2.226	1.008	2.226	0.886		2.226	1.003	2.226	1
2.23	0.999	2.228	0.989		2.228	1.005	2.228	0.907		2.228	1.004	2.228	0.922		2.228	1.004	2.228	1.007		2.228	1	2.228	1.003		2.228	1.001	2.228	0.973		2.228	1.006	2.228	0.885		2.228	1	2.228	1.003
2.232	1	2.23	0.991		2.23	1.006	2.23	0.907		2.23	1.004	2.23	0.921		2.23	1.004	2.23	1.006		2.23	1.002	2.23	1.004		2.23	1.001	2.23	0.972		2.23	1.006	2.23	0.886		2.23	1.001	2.23	1.001
2.234	1	2.232	0.988		2.232	1.006	2.232	0.905		2.232	1.003	2.232	0.921		2.232	1.003	2.232	1.006		2.232	1.001	2.232	1.001		2.232	1.001	2.232	0.973		2.232	1.005	2.232	0.887		2.232	1.002	2.232	1
2.236	0.999	2.234	0.988		2.234	1.005	2.234	0.906		2.234	1.002	2.234	0.922		2.234	1.003	2.234	1.008		2.234	1.001	2.234	1.004		2.234	1.001	2.234	0.973		2.234	1.005	2.234	0.888		2.234	1.002	2.234	1.001
2.238	1.001	2.236	0.991		2.236	1.006	2.236	0.907		2.236	1.003	2.236	0.921		2.236	1.003	2.236	1.006		2.236	1.001	2.236	1.004		2.236	1.001	2.236	0.974		2.236	1.005	2.236	0.886		2.236	1.002	2.236	1.001
2.24	1.001	2.238	0.989		2.238	1.004	2.238	0.906		2.238	1.004	2.238	0.922		2.238	1.004	2.238	1.006		2.238	1	2.238	1.002		2.238	1.001	2.238	0.971		2.238	1.005	2.238	0.887		2.238	1.004	2.238	0.999
2.242	1	2.24	0.992		2.24	1.007	2.24	0.906		2.24	1.004	2.24	0.922		2.24	1.003	2.24	1.006		2.24	1.002	2.24	1.004		2.24	1	2.24	0.972		2.24	1.006	2.24	0.888		2.24	1.002	2.24	1
2.244	1.001	2.242	0.989		2.242	1.006	2.242	0.908		2.242	1.003	2.242	0.924		2.242	1.003	2.242	1.005		2.242	0.999	2.242	1.003		2.242	1.002	2.242	0.971		2.242	1.005	2.242	0.889		2.242	1.001	2.242	1
2.246	0.999	2.244	0.99		2.244	1.006	2.244	0.908		2.244	1.004	2.244	0.923		2.244	1.003	2.244	1.007		2.244	1.001	2.244	1.004		2.244	1	2.244	0.972		2.244	1.007	2.244	0.889		2.244	1.003	2.244	1.001
2.248	0.999	2.246	0.99		2.246	1.006	2.246	0.907		2.246	1.003	2.246	0.924		2.246	1.003	2.246	1.006		2.246	1.001	2.246	1.004		2.246	1.001	2.246	0.975		2.246	1.005	2.246	0.89		2.246	1.003	2.246	1.002
2.25	1.001	2.248	0.989		2.248	1.006	2.248	0.907		2.248	1.004	2.248	0.921		2.248	1.003	2.248	1.007		2.248	1	2.248	1.003		2.248	1	2.248	0.973		2.248	1.004	2.248	0.888		2.248	1.001	2.248	1
2.252	1.002	2.25	0.991		2.25	1.004	2.25	0.909		2.25	1.003	2.25	0.923		2.25	1.002	2.25	1.006		2.25	1	2.25	1.003		2.25	1.001	2.25	0.974		2.25	1.007	2.25	0.888		2.25	1.003	2.25	1.003
2.254	1	2.252	0.991		2.252	1.007	2.252	0.907		2.252	1.004	2.252	0.923		2.252	1.002	2.252	1.006		2.252	1.001	2.252	1.003		2.252	1.001	2.252	0.974		2.252	1.006	2.252	0.889		2.252	1.003	2.252	1.002
2.256	0.999	2.254	0.99		2.254	1.005	2.254	0.908		2.254	1.003	2.254	0.924		2.254	1.003	2.254	1.006		2.254	1.001	2.254	1.002		2.254	1	2.254	0.974		2.254	1.005	2.254	0.889		2.254	1.002	2.254	1.002
2.258	1.001	2.256	0.992		2.256	1.005	2.256	0.908		2.256	1.003	2.256	0.924		2.256	1.004	2.256	1.006		2.256	1	2.256	1.004		2.256	1.003	2.256	0.974		2.256	1.007	2.256	0.888		2.256	1.002	2.256	0.999
2.26	1	2.258	0.99		2.258	1.007	2.258	0.908		2.258	1.003	2.258	0.922		2.258	1.004	2.258	1.006		2.258	1.001	2.258	1.003		2.258	1.001	2.258	0.973		2.258	1.005	2.258	0.891		2.258	1.003	2.258	1
2.262	1	2.26	0.99		2.26	1.006	2.26	0.911		2.26	1.004	2.26	0.924		2.26	1.004	2.26	1.005		2.26	1	2.26	1.004		2.26	1.002	2.26	0.974		2.26	1.006	2.26	0.891		2.26	1.004	2.26	1.001
2.264	1.001	2.262	0.991		2.262	1.006	2.262	0.909		2.262	1.004	2.262	0.922		2.262	1.003	2.262	1.007		2.262	1.001	2.262	1.004		2.262	1	2.262	0.974		2.262	1.006	2.262	0.89		2.262	1.003	2.262	1
2.266	0.999	2.264	0.99		2.264	1.006	2.264	0.909		2.264	1.002	2.264	0.923		2.264	1.003	2.264	1.005		2.264	1.001	2.264	1.003		2.264	0.999	2.264	0.973		2.264	1.004	2.264	0.889		2.264	1.002	2.264	1.001
2.268	1.001	2.266	0.99		2.266	1.006	2.266	0.909		2.266	1.003	2.266	0.923		2.266	1.004	2.266	1.005		2.266	1.001	2.266	1.004		2.266	1.001	2.266	0.973		2.266	1.006	2.266	0.89		2.266	1.002	2.266	1.001
2.27	1.001	2.268	0.992		2.268	1.005	2.268	0.909		2.268	1.003	2.268	0.925		2.268	1.005	2.268	1.006		2.268	1	2.268	1.002		2.268	1.001	2.268	0.973		2.268	1.005	2.268	0.89		2.268	1.001	2.268	1
2.272	1.001	2.27	0.991		2.27	1.006	2.27	0.91		2.27	1.003	2.27	0.925		2.27	1.005	2.27	1.006		2.27	1	2.27	1.004		2.27	1	2.27	0.975		2.27	1.006	2.27	0.892		2.27	1.003	2.27	1
2.274	1.001	2.272	0.992		2.272	1.007	2.272	0.909		2.272	1.002	2.272	0.924		2.272	1.004	2.272	1.006		2.272	1.001	2.272	1.002		2.272	1.002	2.272	0.974		2.272	1.004	2.272	0.89		2.272	1.002	2.272	1.001
2.276	1.001	2.274	0.991		2.274	1.006	2.274	0.909		2.274	1.002	2.274	0.924		2.274	1.003	2.274	1.006		2.274	1.002	2.274	1.005		2.274	1	2.274	0.974		2.274	1.005	2.274	0.89		2.274	1.002	2.274	1.002
2.278	1.001	2.276	0.992		2.276	1.008	2.276	0.909		2.276	1.004	2.276	0.925		2.276	1.003	2.276	1.008		2.276	1.002	2.276	1.005		2.276	1.001	2.276	0.974		2.276	1.006	2.276	0.891		2.276	1.002	2.276	1
2.28	1.001	2.278	0.991		2.278	1.005	2.278	0.908		2.278	1.003	2.278	0.925		2.278	1.005	2.278	1.007		2.278	1.001	2.278	1.004		2.278	1.001	2.278	0.974		2.278	1.006	2.278	0.89		2.278	1.002	2.278	1
2.282	1.001	2.28	0.991		2.28	1.006	2.28	0.911		2.28	1.002	2.28	0.925		2.28	1.003	2.28	1.005		2.28	1.001	2.28	1.003		2.28	1	2.28	0.974		2.28	1.007	2.28	0.892		2.28	1.003	2.28	1.001
2.284	1.001	2.282	0.99		2.282	1.006	2.282	0.909		2.282	1.003	2.282	0.924		2.282	1.004	2.282	1.006		2.282	1.001	2.282	1.002		2.282	1	2.282	0.973		2.282	1.006	2.282	0.891		2.282	1.002	2.282	1
2.286	1.001	2.284	0.99		2.284	1.006	2.284	0.909		2.284	1.004	2.284	0.925		2.284	1.004	2.284	1.005		2.284	1	2.284	1.005		2.284	1.001	2.284	0.975		2.284	1.004	2.284	0.891		2.284	1.001	2.284	1.001
2.288	1.001	2.286	0.991		2.286	1.007	2.286	0.912		2.286	1.002	2.286	0.924		2.286	1.004	2.286	1.007		2.286	1.001	2.286	1.003		2.286	1.003	2.286	0.974		2.286	1.005	2.286	0.892		2.286	1.001	2.286	1.001
2.29	1.002	2.288	0.991		2.288	1.006	2.288	0.912		2.288	1.003	2.288	0.925		2.288	1.003	2.288	1.005		2.288	1	2.288	1.004		2.288	1	2.288	0.975		2.288	1.005	2.288	0.892		2.288	1.002	2.288	1.001
2.292	1	2.29	0.991		2.29	1.006	2.29	0.91		2.29	1.002	2.29	0.925		2.29	1.002	2.29	1.005		2.29	1.002	2.29	1.004		2.29	1	2.29	0.974		2.29	1.006	2.29	0.893		2.29	1.002	2.29	1.001
2.294	1	2.292	0.991		2.292	1.005	2.292	0.91		2.292	1.004	2.292	0.926		2.292	1.005	2.292	1.005		2.292	1	2.292	1.004		2.292	1.002	2.292	0.974		2.292	1.005	2.292	0.892		2.292	1.002	2.292	1.002
2.296	1	2.294	0.992		2.294	1.005	2.294	0.912		2.294	1.001	2.294	0.926		2.294	1.004	2.294	1.006		2.294	0.999	2.294	1.003		2.294	1	2.294	0.974		2.294	1.003	2.294	0.893		2.294	1.003	2.294	1.001
2.298	1	2.296	0.991		2.296	1.006	2.296	0.911		2.296	1.003	2.296	0.926		2.296	1.003	2.296	1.007		2.296	0.999	2.296	1.005		2.296	1.001	2.296	0.975		2.296	1.005	2.296	0.892		2.296	1.002	2.296	1.003
2.3	1.001	2.298	0.992		2.298	1.005	2.298	0.91		2.298	1.003	2.298	0.926		2.298	1.003	2.298	1.005		2.298	1.001	2.298	1.005		2.298	1.001	2.298	0.972		2.298	1.004	2.298	0.894		2.298	1.002	2.298	1
2.302	1.001	2.3	0.99		2.3	1.006	2.3	0.911		2.3	1.004	2.3	0.926		2.3	1.003	2.3	1.007		2.3	1.001	2.3	1.002		2.3	1.002	2.3	0.974		2.3	1.006	2.3	0.892		2.3	1.004	2.3	1.002
2.304	1.001	2.302	0.992		2.302	1.006	2.302	0.911		2.302	1.004	2.302	0.927		2.302	1.005	2.302	1.006		2.302	1.001	2.302	1.004		2.302	1.001	2.302	0.976		2.302	1.005	2.302	0.894		2.302	1.002	2.302	1.003
2.306	1.001	2.304	0.989		2.304	1.005	2.304	0.912		2.304	1.001	2.304	0.926		2.304	1.004	2.304	1.006		2.304	1	2.304	1.003		2.304	1	2.304	0.976		2.304	1.005	2.304	0.893		2.304	1.002	2.304	1.002
2.308	1	2.306	0.992		2.306	1.007	2.306	0.911		2.306	1.003	2.306	0.927		2.306	1.004	2.306	1.007		2.306	1	2.306	1.003		2.306	1	2.306	0.974		2.306	1.006	2.306	0.895		2.306	1.002	2.306	1.002
2.31	1.001	2.308	0.992		2.308	1.007	2.308	0.913		2.308	1.003	2.308	0.926		2.308	1.003	2.308	1.007		2.308	1	2.308	1.002		2.308	1.001	2.308	0.976		2.308	1.006	2.308	0.894		2.308	1.002	2.308	1.001
2.312	1.002	2.31	0.992		2.31	1.006	2.31	0.91		2.31	1.003	2.31	0.926		2.31	1.002	2.31	1.005		2.31	1.001	2.31	1.004		2.31	1.001	2.31	0.973		2.31	1.006	2.31	0.895		2.31	1.002	2.31	1.001
2.314	1	2.312	0.991		2.312	1.004	2.312	0.912		2.312	1.003	2.312	0.926		2.312	1.004	2.312	1.004		2.312	1.001	2.312	1.002		2.312	1.001	2.312	0.974		2.312	1.005	2.312	0.895		2.312	1.003	2.312	1.002
2.316	1	2.314	0.99		2.314	1.005	2.314	0.913		2.314	1.002	2.314	0.927		2.314	1.005	2.314	1.006		2.314	0.999	2.314	1.005		2.314	1.002	2.314	0.974		2.314	1.006	2.314	0.895		2.314	1.003	2.314	1.002
2.318	1	2.316	0.991		2.316	1.005	2.316	0.912		2.316	1.003	2.316	0.927		2.316	1.003	2.316	1.006		2.316	1	2.316	1.004		2.316	1.002	2.316	0.975		2.316	1.006	2.316	0.895		2.316	1.002	2.316	1.002
2.32	1	2.318	0.993		2.318	1.005	2.318	0.913		2.318	1.002	2.318	0.928		2.318	1.005	2.318	1.005		2.318	0.999	2.318	1.004		2.318	1	2.318	0.975		2.318	1.006	2.318	0.895		2.318	1.002	2.318	1.001
2.322	1.002	2.32	0.989		2.32	1.006	2.32	0.913		2.32	1.001	2.32	0.927		2.32	1.004	2.32	1.006		2.32	1.001	2.32	1.003		2.32	1.001	2.32	0.975		2.32	1.005	2.32	0.895		2.32	1.001	2.32	1.001
2.324	1.001	2.322	0.992		2.322	1.005	2.322	0.914		2.322	1.004	2.322	0.927		2.322	1.006	2.322	1.007		2.322	0.999	2.322	1.003		2.322	1.001	2.322	0.975		2.322	1.007	2.322	0.895		2.322	1.002	2.322	1.002
2.326	1.001	2.324	0.991		2.324	1.005	2.324	0.915		2.324	1.001	2.324	0.928		2.324	1.004	2.324	1.006		2.324	0.999	2.324	1.004		2.324	0.999	2.324	0.974		2.324	1.005	2.324	0.896		2.324	1.002	2.324	1.001
2.328	1.002	2.326	0.992		2.326	1.006	2.326	0.912		2.326	1.002	2.326	0.927		2.326	1.003	2.326	1.005		2.326	1	2.326	1.003		2.326	1.003	2.326	0.975		2.326	1.004	2.326	0.896		2.326	1.003	2.326	1.001
2.33	1	2.328	0.992		2.328	1.006	2.328	0.914		2.328	1.002	2.328	0.927		2.328	1.004	2.328	1.007		2.328	1	2.328	1.004		2.328	1.001	2.328	0.975		2.328	1.006	2.328	0.896		2.328	1.002	2.328	1.002
2.332	1.002	2.33	0.992		2.33	1.004	2.33	0.914		2.33	1.001	2.33	0.928		2.33	1.004	2.33	1.006		2.33	0.999	2.33	1.003		2.33	1.002	2.33	0.976		2.33	1.006	2.33	0.897		2.33	1.002	2.33	1.001
2.334	0.999	2.332	0.992		2.332	1.006	2.332	0.915		2.332	1.003	2.332	0.927		2.332	1.004	2.332	1.006		2.332	1.001	2.332	1.003		2.332	1	2.332	0.977		2.332	1.007	2.332	0.896		2.332	1.002	2.332	1.002
2.336	1	2.334	0.992		2.334	1.006	2.334	0.914		2.334	1.002	2.334	0.928		2.334	1.003	2.334	1.007		2.334	0.999	2.334	1.006		2.334	1.001	2.334	0.975		2.334	1.006	2.334	0.897		2.334	1.002	2.334	1
2.338	1	2.336	0.993		2.336	1.006	2.336	0.915		2.336	1.003	2.336	0.926		2.336	1.003	2.336	1.005		2.336	1	2.336	1.004		2.336	1.001	2.336	0.975		2.336	1.007	2.336	0.897		2.336	1.002	2.336	1.001
2.34	1.001	2.338	0.991		2.338	1.006	2.338	0.916		2.338	1.005	2.338	0.928		2.338	1.002	2.338	1.007		2.338	1	2.338	1.004		2.338	1.001	2.338	0.974		2.338	1.005	2.338	0.897		2.338	1.003	2.338	1.003
2.342	1.001	2.34	0.992		2.34	1.005	2.34	0.914		2.34	1.001	2.34	0.928		2.34	1.004	2.34	1.006		2.34	1.001	2.34	1.003		2.34	1.002	2.34	0.977		2.34	1.006	2.34	0.896		2.34	1.003	2.34	1.001
2.344	1.001	2.342	0.991		2.342	1.006	2.342	0.916		2.342	1.003	2.342	0.929		2.342	1.004	2.342	1.005		2.342	1.001	2.342	1.004		2.342	1	2.342	0.975		2.342	1.006	2.342	0.898		2.342	1.001	2.342	1.001
2.346	1	2.344	0.992		2.344	1.005	2.344	0.915		2.344	1.003	2.344	0.93		2.344	1.005	2.344	1.005		2.344	1.002	2.344	1.004		2.344	1.001	2.344	0.976		2.344	1.005	2.344	0.897		2.344	1.002	2.344	1
2.348	1	2.346	0.993		2.346	1.007	2.346	0.916		2.346	1.003	2.346	0.928		2.346	1.003	2.346	1.004		2.346	1.001	2.346	1.002		2.346	1.001	2.346	0.976		2.346	1.006	2.346	0.898		2.346	1.002	2.346	1.002
2.35	1.001	2.348	0.993		2.348	1.005	2.348	0.915		2.348	1.003	2.348	0.931		2.348	1.003	2.348	1.007		2.348	1	2.348	1.003		2.348	1.002	2.348	0.977		2.348	1.006	2.348	0.9		2.348	1	2.348	1.003
2.352	1.001	2.35	0.991		2.35	1.006	2.35	0.915		2.35	1.003	2.35	0.927		2.35	1.003	2.35	1.005		2.35	1.001	2.35	1.004		2.35	1.001	2.35	0.976		2.35	1.005	2.35	0.899		2.35	1.002	2.35	1.001
2.354	1.001	2.352	0.993		2.352	1.006	2.352	0.916		2.352	1.003	2.352	0.928		2.352	1.004	2.352	1.005		2.352	1.001	2.352	1.004		2.352	1.001	2.352	0.977		2.352	1.005	2.352	0.898		2.352	1.002	2.352	1.002
2.356	1.001	2.354	0.992		2.354	1.008	2.354	0.915		2.354	1.003	2.354	0.928		2.354	1.005	2.354	1.007		2.354	1	2.354	1.003		2.354	1.001	2.354	0.976		2.354	1.005	2.354	0.898		2.354	1.001	2.354	1.001
2.358	1.002	2.356	0.991		2.356	1.006	2.356	0.916		2.356	1.002	2.356	0.929		2.356	1.004	2.356	1.006		2.356	1	2.356	1.002		2.356	1.002	2.356	0.976		2.356	1.006	2.356	0.899		2.356	1.002	2.356	1.001
2.36	1.001	2.358	0.991		2.358	1.005	2.358	0.917		2.358	1.002	2.358	0.929		2.358	1.005	2.358	1.007		2.358	1.001	2.358	1.004		2.358	1.001	2.358	0.976		2.358	1.006	2.358	0.898		2.358	1.001	2.358	1.002
2.362	1.001	2.36	0.994		2.36	1.003	2.36	0.916		2.36	1.001	2.36	0.929		2.36	1.002	2.36	1.005		2.36	1	2.36	1.003		2.36	1	2.36	0.976		2.36	1.006	2.36	0.898		2.36	1.001	2.36	1.002
2.364	1.001	2.362	0.992		2.362	1.006	2.362	0.917		2.362	1.002	2.362	0.929		2.362	1.004	2.362	1.007		2.362	1	2.362	1.004		2.362	1.001	2.362	0.976		2.362	1.006	2.362	0.899		2.362	1.002	2.362	1.002
2.366	0.999	2.364	0.992		2.364	1.006	2.364	0.918		2.364	1.002	2.364	0.93		2.364	1.003	2.364	1.004		2.364	1.001	2.364	1.005		2.364	1.001	2.364	0.975		2.364	1.006	2.364	0.898		2.364	1	2.364	1.001
2.368	0.999	2.366	0.993		2.366	1.005	2.366	0.917		2.366	1.003	2.366	0.929		2.366	1.003	2.366	1.006		2.366	1.001	2.366	1.004		2.366	1	2.366	0.976		2.366	1.005	2.366	0.9		2.366	1.002	2.366	1.001
2.37	1	2.368	0.994		2.368	1.006	2.368	0.917		2.368	1.002	2.368	0.929		2.368	1.002	2.368	1.007		2.368	1.001	2.368	1.004		2.368	1.002	2.368	0.976		2.368	1.005	2.368	0.899		2.368	1.001	2.368	1.002
2.372	1	2.37	0.992		2.37	1.006	2.37	0.916		2.37	1.003	2.37	0.93		2.37	1.002	2.37	1.007		2.37	1.001	2.37	1.004		2.37	1.001	2.37	0.975		2.37	1.005	2.37	0.899		2.37	1.001	2.37	1.001
2.374	1	2.372	0.993		2.372	1.006	2.372	0.917		2.372	1.002	2.372	0.931		2.372	1.002	2.372	1.005		2.372	1.003	2.372	1.004		2.372	1.001	2.372	0.977		2.372	1.005	2.372	0.9		2.372	1.001	2.372	1.002
2.376	0.999	2.374	0.994		2.374	1.006	2.374	0.918		2.374	1.003	2.374	0.931		2.374	1.002	2.374	1.006		2.374	1.002	2.374	1.003		2.374	1	2.374	0.976		2.374	1.006	2.374	0.901		2.374	1.001	2.374	1.001
2.378	1.003	2.376	0.992		2.376	1.005	2.376	0.92		2.376	1.001	2.376	0.931		2.376	1.001	2.376	1.006		2.376	0.999	2.376	1.004		2.376	1.002	2.376	0.975		2.376	1.005	2.376	0.9		2.376	1.003	2.376	1.002
2.38	1.001	2.378	0.994		2.378	1.005	2.378	0.918		2.378	1.002	2.378	0.931		2.378	1.003	2.378	1.008		2.378	1	2.378	1.005		2.378	1.002	2.378	0.978		2.378	1.007	2.378	0.9		2.378	1.002	2.378	1.001
2.382	1.001	2.38	0.993		2.38	1.007	2.38	0.917		2.38	1.001	2.38	0.93		2.38	1.003	2.38	1.005		2.38	1	2.38	1.003		2.38	1	2.38	0.976		2.38	1.004	2.38	0.901		2.38	1.002	2.38	1
2.384	1.002	2.382	0.992		2.382	1.005	2.382	0.917		2.382	1.002	2.382	0.93		2.382	1.004	2.382	1.005		2.382	0.999	2.382	1.004		2.382	1	2.382	0.975		2.382	1.006	2.382	0.9		2.382	1.003	2.382	1.003
2.386	1	2.384	0.993		2.384	1.005	2.384	0.917		2.384	1.002	2.384	0.93		2.384	1.003	2.384	1.004		2.384	1	2.384	1.005		2.384	1.001	2.384	0.978		2.384	1.004	2.384	0.901		2.384	1.002	2.384	1.001
2.388	1.002	2.386	0.994		2.386	1.007	2.386	0.919		2.386	1.002	2.386	0.93		2.386	1.003	2.386	1.006		2.386	1	2.386	1.004		2.386	1	2.386	0.976		2.386	1.005	2.386	0.9		2.386	1.002	2.386	1.003
2.39	1.001	2.388	0.994		2.388	1.006	2.388	0.918		2.388	1.002	2.388	0.93		2.388	1.003	2.388	1.004		2.388	1	2.388	1.003		2.388	1	2.388	0.976		2.388	1.004	2.388	0.9		2.388	1.002	2.388	1.002
2.392	1	2.39	0.993		2.39	1.006	2.39	0.917		2.39	1.001	2.39	0.931		2.39	1.003	2.39	1.005		2.39	1	2.39	1.002		2.39	1	2.39	0.976		2.39	1.008	2.39	0.901		2.39	1.002	2.39	1.001
2.394	1	2.392	0.993		2.392	1.007	2.392	0.919		2.392	1.003	2.392	0.931		2.392	1.004	2.392	1.006		2.392	1	2.392	1.003		2.392	1	2.392	0.978		2.392	1.004	2.392	0.903		2.392	1.002	2.392	1.001
2.396	1	2.394	0.99		2.394	1.007	2.394	0.92		2.394	1.001	2.394	0.932		2.394	1.003	2.394	1.004		2.394	1	2.394	1.003		2.394	1.001	2.394	0.977		2.394	1.005	2.394	0.903		2.394	1.001	2.394	1.002
2.398	1	2.396	0.992		2.396	1.005	2.396	0.92		2.396	1.001	2.396	0.931		2.396	1.003	2.396	1.006		2.396	1.001	2.396	1.002		2.396	1.001	2.396	0.978		2.396	1.005	2.396	0.901		2.396	1	2.396	1.003
2.4	1	2.398	0.994		2.398	1.006	2.398	0.92		2.398	1.002	2.398	0.93		2.398	1.004	2.398	1.004		2.398	1	2.398	1.003		2.398	1.002	2.398	0.977		2.398	1.007	2.398	0.902		2.398	1.002	2.398	1.003
2.402	1.001	2.4	0.994		2.4	1.005	2.4	0.919		2.4	1.002	2.4	0.931		2.4	1.005	2.4	1.007		2.4	1	2.4	1.003		2.4	0.999	2.4	0.976		2.4	1.004	2.4	0.902		2.4	1.001	2.4	1.002
2.404	1.002	2.402	0.994		2.402	1.006	2.402	0.918		2.402	1.003	2.402	0.934		2.402	1.004	2.402	1.004		2.402	1.001	2.402	1.004		2.402	1	2.402	0.978		2.402	1.006	2.402	0.903		2.402	1.001	2.402	1.002
2.406	0.999	2.404	0.994		2.404	1.008	2.404	0.92		2.404	1.003	2.404	0.932		2.404	1.003	2.404	1.005		2.404	1	2.404	1.004		2.404	1.002	2.404	0.977		2.404	1.006	2.404	0.902		2.404	1.002	2.404	1.002
2.408	1	2.406	0.994		2.406	1.006	2.406	0.919		2.406	1.003	2.406	0.932		2.406	1.003	2.406	1.006		2.406	1	2.406	1.003		2.406	1	2.406	0.976		2.406	1.004	2.406	0.902		2.406	1.002	2.406	1
2.41	1	2.408	0.994		2.408	1.005	2.408	0.921		2.408	1.002	2.408	0.933		2.408	1.003	2.408	1.006		2.408	1.001	2.408	1.004		2.408	1.001	2.408	0.975		2.408	1.004	2.408	0.903		2.408	1.001	2.408	1.001
2.412	0.999	2.41	0.994		2.41	1.006	2.41	0.92		2.41	1.002	2.41	0.933		2.41	1	2.41	1.006		2.41	0.999	2.41	1.003		2.41	1.001	2.41	0.978		2.41	1.005	2.41	0.903		2.41	1	2.41	1.002
2.414	1	2.412	0.993		2.412	1.004	2.412	0.92		2.412	1.003	2.412	0.932		2.412	1.003	2.412	1.005		2.412	1	2.412	1.005		2.412	0.999	2.412	0.977		2.412	1.005	2.412	0.904		2.412	1.001	2.412	1.001
2.416	1.001	2.414	0.994		2.414	1.004	2.414	0.92		2.414	1.002	2.414	0.932		2.414	1.003	2.414	1.004		2.414	1.001	2.414	1.004		2.414	1	2.414	0.98		2.414	1.007	2.414	0.903		2.414	1.002	2.414	1.002
2.418	1.001	2.416	0.993		2.416	1.004	2.416	0.919		2.416	1.001	2.416	0.932		2.416	1.003	2.416	1.007		2.416	1.001	2.416	1.002		2.416	1.002	2.416	0.977		2.416	1.006	2.416	0.903		2.416	1	2.416	1.002
2.42	1	2.418	0.993		2.418	1.006	2.418	0.922		2.418	1.002	2.418	0.932		2.418	1.003	2.418	1.006		2.418	0.999	2.418	1.003		2.418	1.001	2.418	0.978		2.418	1.005	2.418	0.904		2.418	1.001	2.418	1.003
2.422	1.001	2.42	0.993		2.42	1.005	2.42	0.92		2.42	1.001	2.42	0.932		2.42	1.004	2.42	1.005		2.42	1.001	2.42	1.003		2.42	1.001	2.42	0.979		2.42	1.006	2.42	0.904		2.42	1.003	2.42	1.002
2.424	0.999	2.422	0.995		2.422	1.007	2.422	0.92		2.422	1.002	2.422	0.932		2.422	1.002	2.422	1.004		2.422	1.001	2.422	1.002		2.422	1.002	2.422	0.978		2.422	1.005	2.422	0.906		2.422	1.001	2.422	1.002
2.426	1.001	2.424	0.994		2.424	1.006	2.424	0.923		2.424	1.001	2.424	0.933		2.424	1.002	2.424	1.005		2.424	1.001	2.424	1.002		2.424	1.001	2.424	0.977		2.424	1.006	2.424	0.905		2.424	1.002	2.424	1.002
2.428	1.001	2.426	0.994		2.426	1.006	2.426	0.921		2.426	1.001	2.426	0.933		2.426	1.003	2.426	1.004		2.426	1	2.426	1.002		2.426	1.001	2.426	0.977		2.426	1.005	2.426	0.905		2.426	1.001	2.426	1.002
2.43	1	2.428	0.993		2.428	1.006	2.428	0.922		2.428	1.002	2.428	0.932		2.428	1.005	2.428	1.006		2.428	1	2.428	1.003		2.428	1.001	2.428	0.976		2.428	1.006	2.428	0.903		2.428	1	2.428	1.002
2.432	1	2.43	0.993		2.43	1.005	2.43	0.921		2.43	1.001	2.43	0.933		2.43	1.004	2.43	1.007		2.43	0.999	2.43	1.005		2.43	1.001	2.43	0.978		2.43	1.005	2.43	0.904		2.43	1.001	2.43	1.003
2.434	1.002	2.432	0.992		2.432	1.005	2.432	0.921		2.432	1.002	2.432	0.933		2.432	1.003	2.432	1.004		2.432	1.001	2.432	1.004		2.432	1.001	2.432	0.977		2.432	1.006	2.432	0.904		2.432	1.002	2.432	1.003
2.436	1.001	2.434	0.993		2.434	1.004	2.434	0.923		2.434	1	2.434	0.933		2.434	1.003	2.434	1.004		2.434	1	2.434	1.003		2.434	1	2.434	0.979		2.434	1.004	2.434	0.905		2.434	1.001	2.434	1
2.438	1.002	2.436	0.993		2.436	1.006	2.436	0.921		2.436	1.001	2.436	0.934		2.436	1.002	2.436	1.006		2.436	0.999	2.436	1.004		2.436	1	2.436	0.978		2.436	1.005	2.436	0.904		2.436	1	2.436	1.002
2.44	1	2.438	0.994		2.438	1.006	2.438	0.924		2.438	1.001	2.438	0.934		2.438	1.004	2.438	1.003		2.438	1	2.438	1.006		2.438	1.002	2.438	0.977		2.438	1.006	2.438	0.906		2.438	1.003	2.438	1.002
2.442	1	2.44	0.993		2.44	1.006	2.44	0.923		2.44	1.001	2.44	0.933		2.44	1.003	2.44	1.006		2.44	0.999	2.44	1.003		2.44	1.002	2.44	0.978		2.44	1.005	2.44	0.906		2.44	1.002	2.44	1.001
2.444	1.002	2.442	0.995		2.442	1.004	2.442	0.922		2.442	1.002	2.442	0.933		2.442	1.003	2.442	1.004		2.442	1.002	2.442	1.004		2.442	1.001	2.442	0.976		2.442	1.006	2.442	0.907		2.442	1.001	2.442	1.002
2.446	1.001	2.444	0.995		2.444	1.005	2.444	0.923		2.444	1.001	2.444	0.933		2.444	1.003	2.444	1.006		2.444	1.001	2.444	1.004		2.444	1.001	2.444	0.978		2.444	1.006	2.444	0.907		2.444	1	2.444	1.001
2.448	1	2.446	0.994		2.446	1.005	2.446	0.923		2.446	1.002	2.446	0.934		2.446	1.003	2.446	1.005		2.446	0.999	2.446	1.003		2.446	1	2.446	0.979		2.446	1.004	2.446	0.906		2.446	1.002	2.446	1.004
2.45	1.001	2.448	0.995		2.448	1.004	2.448	0.923		2.448	1	2.448	0.933		2.448	1.002	2.448	1.007		2.448	1.001	2.448	1.003		2.448	1	2.448	0.978		2.448	1.004	2.448	0.905		2.448	1.001	2.448	1.003
2.452	1.002	2.45	0.995		2.45	1.006	2.45	0.923		2.45	1.002	2.45	0.933		2.45	1.004	2.45	1.005		2.45	0.999	2.45	1.003		2.45	1	2.45	0.977		2.45	1.004	2.45	0.908		2.45	1.002	2.45	1.001
2.454	1	2.452	0.993		2.452	1.004	2.452	0.925		2.452	1.003	2.452	0.933		2.452	1.003	2.452	1.006		2.452	0.999	2.452	1.004		2.452	1	2.452	0.977		2.452	1.005	2.452	0.905		2.452	1.002	2.452	1.004
2.456	1	2.454	0.996		2.454	1.006	2.454	0.922		2.454	1.001	2.454	0.935		2.454	1.003	2.454	1.003		2.454	1	2.454	1.005		2.454	1.001	2.454	0.978		2.454	1.005	2.454	0.908		2.454	1.002	2.454	1.002
2.458	1.001	2.456	0.995		2.456	1.004	2.456	0.925		2.456	1	2.456	0.936		2.456	1.005	2.456	1.006		2.456	1	2.456	1.003		2.456	0.999	2.456	0.979		2.456	1.004	2.456	0.907		2.456	1.002	2.456	1.002
2.46	1	2.458	0.995		2.458	1.005	2.458	0.923		2.458	1.003	2.458	0.935		2.458	1.002	2.458	1.004		2.458	1	2.458	1.003		2.458	0.999	2.458	0.978		2.458	1.006	2.458	0.907		2.458	1.001	2.458	1.002
2.462	1.001	2.46	0.993		2.46	1.005	2.46	0.923		2.46	1.003	2.46	0.936		2.46	1.003	2.46	1.004		2.46	0.999	2.46	1.004		2.46	1.002	2.46	0.978		2.46	1.005	2.46	0.908		2.46	1.001	2.46	1.002
2.464	1.001	2.462	0.994		2.462	1.005	2.462	0.922		2.462	1	2.462	0.936		2.462	1.002	2.462	1.004		2.462	1	2.462	1.003		2.462	1	2.462	0.977		2.462	1.004	2.462	0.907		2.462	1	2.462	1.001
2.466	1.003	2.464	0.994		2.464	1.004	2.464	0.923		2.464	1	2.464	0.935		2.464	1.003	2.464	1.006		2.464	1	2.464	1.003		2.464	1.002	2.464	0.979		2.464	1.005	2.464	0.908		2.464	1	2.464	1.002
2.468	1.001	2.466	0.996		2.466	1.005	2.466	0.924		2.466	1.002	2.466	0.934		2.466	1.003	2.466	1.005		2.466	1	2.466	1.004		2.466	1.001	2.466	0.979		2.466	1.005	2.466	0.908		2.466	1.001	2.466	1.002
2.47	1	2.468	0.994		2.468	1.005	2.468	0.925		2.468	1	2.468	0.935		2.468	1.001	2.468	1.004		2.468	1.001	2.468	1.004		2.468	1	2.468	0.977		2.468	1.005	2.468	0.908		2.468	1	2.468	1.002
2.472	1	2.47	0.996		2.47	1.003	2.47	0.923		2.47	1.002	2.47	0.936		2.47	1.004	2.47	1.005		2.47	1.002	2.47	1.005		2.47	1.001	2.47	0.977		2.47	1.005	2.47	0.908		2.47	1.001	2.47	1.002
2.474	1.002	2.472	0.996		2.472	1.004	2.472	0.924		2.472	0.999	2.472	0.936		2.472	1.003	2.472	1.005		2.472	1	2.472	1.003		2.472	1.001	2.472	0.979		2.472	1.005	2.472	0.908		2.472	1.001	2.472	1.001
2.476	1.001	2.474	0.995		2.474	1.005	2.474	0.925		2.474	1	2.474	0.935		2.474	1.002	2.474	1.004		2.474	0.999	2.474	1.003		2.474	1	2.474	0.979		2.474	1.005	2.474	0.908		2.474	1.002	2.474	1.003
2.478	1	2.476	0.996		2.476	1.003	2.476	0.925		2.476	1.001	2.476	0.935		2.476	1.002	2.476	1.004		2.476	1.001	2.476	1.003		2.476	1.001	2.476	0.979		2.476	1.005	2.476	0.909		2.476	1.002	2.476	1.002
2.48	1.002	2.478	0.995		2.478	1.004	2.478	0.925		2.478	1	2.478	0.936		2.478	1.004	2.478	1.003		2.478	1	2.478	1.003		2.478	1.002	2.478	0.978		2.478	1.005	2.478	0.909		2.478	1	2.478	1.003
2.482	0.999	2.48	0.996		2.48	1.006	2.48	0.924		2.48	1.002	2.48	0.937		2.48	1.004	2.48	1.005		2.48	1.001	2.48	1.003		2.48	1	2.48	0.979		2.48	1.005	2.48	0.909		2.48	1.001	2.48	1.003
2.484	1.001	2.482	0.995		2.482	1.004	2.482	0.926		2.482	1.002	2.482	0.937		2.482	1.003	2.482	1.006		2.482	1	2.482	1.003		2.482	0.999	2.482	0.979		2.482	1.005	2.482	0.908		2.482	1.001	2.482	1.002
2.486	1.002	2.484	0.996		2.484	1.003	2.484	0.925		2.484	1.001	2.484	0.936		2.484	1.003	2.484	1.004		2.484	1.001	2.484	1.005		2.484	1.001	2.484	0.979		2.484	1.005	2.484	0.91		2.484	1.002	2.484	1.002
2.488	1	2.486	0.995		2.486	1.005	2.486	0.927		2.486	1.002	2.486	0.936		2.486	1.004	2.486	1.004		2.486	1.001	2.486	1.002		2.486	1.002	2.486	0.979		2.486	1.005	2.486	0.909		2.486	1	2.486	1.003
2.49	1.001	2.488	0.992		2.488	1.005	2.488	0.926		2.488	0.999	2.488	0.935		2.488	1.003	2.488	1.004		2.488	0.998	2.488	1.002		2.488	0.999	2.488	0.978		2.488	1.005	2.488	0.911		2.488	1	2.488	1
2.492	1.001	2.49	0.995		2.49	1.005	2.49	0.925		2.49	1.002	2.49	0.937		2.49	1.003	2.49	1.005		2.49	1	2.49	1.004		2.49	1	2.49	0.979		2.49	1.005	2.49	0.911		2.49	1.002	2.49	1.004
2.494	1	2.492	0.993		2.492	1.004	2.492	0.925		2.492	1	2.492	0.936		2.492	1.004	2.492	1.003		2.492	0.999	2.492	1.003		2.492	1.002	2.492	0.979		2.492	1.006	2.492	0.909		2.492	1.001	2.492	1.003
2.496	1.001	2.494	0.995		2.494	1.005	2.494	0.926		2.494	1.001	2.494	0.937		2.494	1.002	2.494	1.005		2.494	1	2.494	1.004		2.494	1	2.494	0.979		2.494	1.005	2.494	0.909		2.494	1.001	2.494	1.002
2.498	1.001	2.496	0.995		2.496	1.005	2.496	0.926		2.496	1.001	2.496	0.936		2.496	1.002	2.496	1.003		2.496	1.001	2.496	1.003		2.496	1	2.496	0.98		2.496	1.005	2.496	0.911		2.496	1	2.496	1.003
2.5	1.001	2.498	0.995		2.498	1.005	2.498	0.925		2.498	1.002	2.498	0.935		2.498	1.003	2.498	1.005		2.498	1	2.498	1.003		2.498	1	2.498	0.977		2.498	1.004	2.498	0.909		2.498	0.999	2.498	1.004
2.502	1.001	2.5	0.996		2.5	1.006	2.5	0.926		2.5	1	2.5	0.938		2.5	1.002	2.5	1.006		2.5	1	2.5	1.004		2.5	1	2.5	0.979		2.5	1.004	2.5	0.911		2.5	1.002	2.5	1.002
2.504	0.999	2.502	0.995		2.502	1.005	2.502	0.928		2.502	1	2.502	0.938		2.502	1.003	2.502	1.004		2.502	0.999	2.502	1.004		2.502	1.001	2.502	0.979		2.502	1.006	2.502	0.91		2.502	1.001	2.502	1.002
2.506	1	2.504	0.995		2.504	1.003	2.504	0.927		2.504	1.001	2.504	0.938		2.504	1.003	2.504	1.005		2.504	1	2.504	1.003		2.504	1	2.504	0.979		2.504	1.005	2.504	0.913		2.504	0.999	2.504	1.004
2.508	1	2.506	0.996		2.506	1.004	2.506	0.927		2.506	1.001	2.506	0.937		2.506	1.003	2.506	1.004		2.506	1.001	2.506	1.003		2.506	1.001	2.506	0.98		2.506	1.004	2.506	0.91		2.506	1	2.506	1.001
2.51	1	2.508	0.995		2.508	1.004	2.508	0.926		2.508	1.002	2.508	0.936		2.508	1.003	2.508	1.004		2.508	1	2.508	1.004		2.508	1	2.508	0.979		2.508	1.006	2.508	0.912		2.508	1.001	2.508	1.003
2.512	1	2.51	0.996		2.51	1.004	2.51	0.927		2.51	1.001	2.51	0.937		2.51	1.002	2.51	1.004		2.51	1	2.51	1.002		2.51	1.001	2.51	0.979		2.51	1.004	2.51	0.913		2.51	1.001	2.51	1.001
2.514	0.999	2.512	0.994		2.512	1.005	2.512	0.927		2.512	1.002	2.512	0.937		2.512	1.002	2.512	1.004		2.512	1	2.512	1.003		2.512	1.001	2.512	0.979		2.512	1.004	2.512	0.912		2.512	1	2.512	1.002
2.516	1.001	2.514	0.994		2.514	1.004	2.514	0.928		2.514	1.001	2.514	0.937		2.514	1.003	2.514	1.004		2.514	1.001	2.514	1.004		2.514	1	2.514	0.978		2.514	1.006	2.514	0.914		2.514	1.001	2.514	1.004
2.518	1	2.516	0.994		2.516	1.004	2.516	0.928		2.516	1.001	2.516	0.938		2.516	1.002	2.516	1.005		2.516	1	2.516	1.003		2.516	1.001	2.516	0.981		2.516	1.006	2.516	0.912		2.516	1	2.516	1.002
2.52	1.001	2.518	0.996		2.518	1.003	2.518	0.928		2.518	1.001	2.518	0.937		2.518	1.003	2.518	1.004		2.518	0.999	2.518	1.003		2.518	1.001	2.518	0.98		2.518	1.006	2.518	0.912		2.518	1	2.518	1.002
2.522	1	2.52	0.997		2.52	1.004	2.52	0.929		2.52	1.001	2.52	0.938		2.52	1.003	2.52	1.003		2.52	0.999	2.52	1.003		2.52	1.001	2.52	0.979		2.52	1.005	2.52	0.912		2.52	1.002	2.52	1.003
2.524	0.999	2.522	0.994		2.522	1.003	2.522	0.927		2.522	1.002	2.522	0.937		2.522	1.003	2.522	1.003		2.522	1	2.522	1.004		2.522	1.002	2.522	0.979		2.522	1.005	2.522	0.913		2.522	1.002	2.522	1.001
2.526	0.999	2.524	0.995		2.524	1.004	2.524	0.927		2.524	1	2.524	0.937		2.524	1.003	2.524	1.003		2.524	1	2.524	1.003		2.524	1.001	2.524	0.98		2.524	1.006	2.524	0.913		2.524	1.001	2.524	1.003
2.528	1.002	2.526	0.996		2.526	1.004	2.526	0.929		2.526	1	2.526	0.938		2.526	1.003	2.526	1.003		2.526	1	2.526	1.004		2.526	1	2.526	0.981		2.526	1.005	2.526	0.914		2.526	1.001	2.526	1.004
2.53	1.002	2.528	0.996		2.528	1.003	2.528	0.929		2.528	1	2.528	0.938		2.528	1.002	2.528	1.004		2.528	1	2.528	1.004		2.528	1	2.528	0.98		2.528	1.006	2.528	0.912		2.528	1.002	2.528	1.003
2.532	1.001	2.53	0.995		2.53	1.004	2.53	0.93		2.53	1	2.53	0.938		2.53	1.004	2.53	1.005		2.53	1.001	2.53	1.004		2.53	1	2.53	0.979		2.53	1.005	2.53	0.915		2.53	0.999	2.53	1.002
2.534	1.001	2.532	0.997		2.532	1.005	2.532	0.931		2.532	1	2.532	0.939		2.532	1.002	2.532	1.003		2.532	1	2.532	1.003		2.532	1	2.532	0.979		2.532	1.003	2.532	0.913		2.532	1	2.532	1.003
2.536	1.002	2.534	0.997		2.534	1.005	2.534	0.929		2.534	1	2.534	0.939		2.534	1.003	2.534	1.003		2.534	1	2.534	1.003		2.534	1	2.534	0.981		2.534	1.003	2.534	0.914		2.534	1.002	2.534	1.002
2.538	1	2.536	0.997		2.536	1.002	2.536	0.929		2.536	1.001	2.536	0.94		2.536	1.002	2.536	1.004		2.536	1	2.536	1.003		2.536	1.001	2.536	0.98		2.536	1.005	2.536	0.914		2.536	1.001	2.536	1.004
2.54	1.002	2.538	0.996		2.538	1.004	2.538	0.93		2.538	1.001	2.538	0.938		2.538	1.004	2.538	1.003		2.538	0.999	2.538	1.003		2.538	1	2.538	0.979		2.538	1.004	2.538	0.915		2.538	1	2.538	1.001
2.542	1.001	2.54	0.996		2.54	1.005	2.54	0.929		2.54	1.001	2.54	0.939		2.54	1.004	2.54	1.004		2.54	1	2.54	1.003		2.54	1.001	2.54	0.98		2.54	1.004	2.54	0.915		2.54	1	2.54	1.003
2.544	1.002	2.542	0.997		2.542	1.004	2.542	0.93		2.542	1.001	2.542	0.939		2.542	1.002	2.542	1.004		2.542	1	2.542	1.002		2.542	1.001	2.542	0.98		2.542	1.005	2.542	0.914		2.542	1	2.542	1.002
2.546	1	2.544	0.996		2.544	1.004	2.544	0.929		2.544	1	2.544	0.94		2.544	1.003	2.544	1.004		2.544	1	2.544	1.003		2.544	1.001	2.544	0.98		2.544	1.004	2.544	0.913		2.544	1	2.544	1.001
2.548	1.003	2.546	0.998		2.546	1.005	2.546	0.928		2.546	1.002	2.546	0.94		2.546	1.003	2.546	1.003		2.546	1	2.546	1.004		2.546	1	2.546	0.979		2.546	1.004	2.546	0.914		2.546	1.002	2.546	1.002
2.55	1.001	2.548	0.998		2.548	1.004	2.548	0.929		2.548	1	2.548	0.939		2.548	1.002	2.548	1.003		2.548	0.999	2.548	1.005		2.548	1	2.548	0.98		2.548	1.006	2.548	0.916		2.548	1.002	2.548	1.004
2.552	1.001	2.55	0.998		2.55	1.004	2.55	0.931		2.55	1	2.55	0.939		2.55	1.002	2.55	1.002		2.55	1	2.55	1.004		2.55	1	2.55	0.98		2.55	1.005	2.55	0.915		2.55	1	2.55	1.003
2.554	1.002	2.552	0.996		2.552	1.004	2.552	0.93		2.552	1.001	2.552	0.94		2.552	1.003	2.552	1.005		2.552	1.001	2.552	1.003		2.552	1	2.552	0.98		2.552	1.005	2.552	0.916		2.552	1.003	2.552	1.003
2.556	1.001	2.554	0.994		2.554	1.003	2.554	0.929		2.554	1	2.554	0.94		2.554	1.003	2.554	1.005		2.554	1.001	2.554	1.004		2.554	1	2.554	0.98		2.554	1.004	2.554	0.915		2.554	1	2.554	1.003
2.558	1.001	2.556	0.995		2.556	1.005	2.556	0.931		2.556	1	2.556	0.938		2.556	1.003	2.556	1.004		2.556	1.001	2.556	1.003		2.556	0.999	2.556	0.981		2.556	1.007	2.556	0.915		2.556	1.002	2.556	1.003
2.56	1.001	2.558	0.998		2.558	1.005	2.558	0.931		2.558	1	2.558	0.939		2.558	1.002	2.558	1.002		2.558	1	2.558	1.004		2.558	0.999	2.558	0.981		2.558	1.005	2.558	0.915		2.558	1	2.558	1.003
2.562	1.001	2.56	0.997		2.56	1.004	2.56	0.93		2.56	1	2.56	0.938		2.56	1.004	2.56	1.002		2.56	1	2.56	1.002		2.56	0.999	2.56	0.979		2.56	1.004	2.56	0.916		2.56	1	2.56	1.002
2.564	1	2.562	0.994		2.562	1.003	2.562	0.931		2.562	1.003	2.562	0.941		2.562	1.003	2.562	1.004		2.562	1	2.562	1.005		2.562	1.002	2.562	0.979		2.562	1.005	2.562	0.916		2.562	1	2.562	1.004
2.566	1.002	2.564	0.997		2.564	1.003	2.564	0.931		2.564	1.002	2.564	0.941		2.564	1.002	2.564	1.003		2.564	0.999	2.564	1.004		2.564	0.999	2.564	0.981		2.564	1.004	2.564	0.917		2.564	1	2.564	1.003
2.568	1.001	2.566	0.997		2.566	1.004	2.566	0.932		2.566	1.002	2.566	0.941		2.566	1.003	2.566	1.002		2.566	1	2.566	1.003		2.566	1	2.566	0.98		2.566	1.004	2.566	0.916		2.566	1.001	2.566	1.003
2.57	1.001	2.568	0.997		2.568	1.004	2.568	0.932		2.568	1.001	2.568	0.94		2.568	1.003	2.568	1.004		2.568	1	2.568	1.002		2.568	1.001	2.568	0.98		2.568	1.005	2.568	0.916		2.568	1.001	2.568	1.002
2.572	1.001	2.57	0.997		2.57	1.004	2.57	0.933		2.57	1.001	2.57	0.941		2.57	1.004	2.57	1.004		2.57	1.001	2.57	1.004		2.57	1.002	2.57	0.98		2.57	1.004	2.57	0.916		2.57	1.001	2.57	1.003
2.574	1.001	2.572	0.999		2.572	1.004	2.572	0.933		2.572	1.001	2.572	0.941		2.572	1.003	2.572	1.003		2.572	1	2.572	1.003		2.572	1.001	2.572	0.982		2.572	1.005	2.572	0.917		2.572	1.002	2.572	1.002
2.576	1.002	2.574	0.997		2.574	1.004	2.574	0.932		2.574	0.999	2.574	0.94		2.574	1.002	2.574	1.003		2.574	1	2.574	1.002		2.574	1	2.574	0.982		2.574	1.003	2.574	0.918		2.574	1.001	2.574	1.003
2.578	1.001	2.576	0.997		2.576	1.003	2.576	0.933		2.576	1	2.576	0.94		2.576	1.003	2.576	1.004		2.576	1	2.576	1.003		2.576	1.001	2.576	0.981		2.576	1.005	2.576	0.916		2.576	1.002	2.576	1.003
2.58	0.999	2.578	0.998		2.578	1.003	2.578	0.932		2.578	1.002	2.578	0.939		2.578	1.003	2.578	1.003		2.578	0.999	2.578	1.002		2.578	1.001	2.578	0.981		2.578	1.005	2.578	0.916		2.578	1	2.578	1.002
2.582	1	2.58	0.998		2.58	1.005	2.58	0.932		2.58	1	2.58	0.941		2.58	1.003	2.58	1.002		2.58	1	2.58	1.002		2.58	1.001	2.58	0.979		2.58	1.005	2.58	0.917		2.58	1.001	2.58	1.003
2.584	0.999	2.582	0.998		2.582	1.003	2.582	0.932		2.582	1.001	2.582	0.941		2.582	1.002	2.582	1.004		2.582	1	2.582	1.003		2.582	1.001	2.582	0.982		2.582	1.004	2.582	0.918		2.582	1.001	2.582	1.004
2.586	0.999	2.584	0.996		2.584	1.004	2.584	0.932		2.584	1	2.584	0.941		2.584	1.003	2.584	1.002		2.584	1	2.584	1.002		2.584	1	2.584	0.98		2.584	1.005	2.584	0.919		2.584	0.999	2.584	1.001
2.588	1.001	2.586	0.998		2.586	1.005	2.586	0.934		2.586	0.999	2.586	0.941		2.586	1.002	2.586	1.004		2.586	1.001	2.586	1.002		2.586	1.001	2.586	0.981		2.586	1.004	2.586	0.919		2.586	0.999	2.586	1.002
2.59	1.001	2.588	0.998		2.588	1.002	2.588	0.934		2.588	1	2.588	0.942		2.588	1.003	2.588	1.002		2.588	0.999	2.588	1.004		2.588	0.999	2.588	0.98		2.588	1.005	2.588	0.918		2.588	1	2.588	1.002
2.592	1	2.59	0.998		2.59	1.003	2.59	0.933		2.59	1	2.59	0.941		2.59	1.002	2.59	1.004		2.59	0.999	2.59	1.002		2.59	0.999	2.59	0.981		2.59	1.004	2.59	0.919		2.59	1	2.59	1.002
2.594	1	2.592	0.998		2.592	1.003	2.592	0.933		2.592	0.999	2.592	0.941		2.592	1.004	2.592	1.003		2.592	0.999	2.592	1.003		2.592	1	2.592	0.981		2.592	1.004	2.592	0.918		2.592	1.002	2.592	1.003
2.596	1.002	2.594	0.998		2.594	1.004	2.594	0.933		2.594	1	2.594	0.942		2.594	1.003	2.594	1.003		2.594	1	2.594	1.003		2.594	1.002	2.594	0.98		2.594	1.004	2.594	0.918		2.594	1	2.594	1.004
2.598	1.002	2.596	0.998		2.596	1.005	2.596	0.934		2.596	1	2.596	0.941		2.596	1.004	2.596	1.003		2.596	0.999	2.596	1.003		2.596	1.001	2.596	0.981		2.596	1.005	2.596	0.92		2.596	1	2.596	1.003
2.6	1.001	2.598	1.001		2.598	1.003	2.598	0.934		2.598	1.002	2.598	0.942		2.598	1.003	2.598	1.003		2.598	1	2.598	1.004		2.598	1	2.598	0.982		2.598	1.003	2.598	0.919		2.598	1	2.598	1.002
2.602	1.001	2.6	0.997		2.6	1.004	2.6	0.934		2.6	1	2.6	0.943		2.6	1.002	2.6	1.003		2.6	1	2.6	1.003		2.6	1	2.6	0.981		2.6	1.004	2.6	0.919		2.6	1	2.6	1.002
2.604	1	2.602	0.998		2.602	1.004	2.602	0.935		2.602	1.001	2.602	0.942		2.602	1.003	2.602	1.003		2.602	1	2.602	1.004		2.602	1.001	2.602	0.982		2.602	1.005	2.602	0.918		2.602	1	2.602	1.004
2.606	1	2.604	0.998		2.604	1.004	2.604	0.934		2.604	1.001	2.604	0.941		2.604	1.003	2.604	1.003		2.604	1	2.604	1.003		2.604	1	2.604	0.98		2.604	1.004	2.604	0.92		2.604	1	2.604	1.003
2.608	0.999	2.606	0.998		2.606	1.005	2.606	0.933		2.606	1	2.606	0.943		2.606	1.002	2.606	1.004		2.606	1.001	2.606	1.002		2.606	1	2.606	0.981		2.606	1.005	2.606	0.921		2.606	1	2.606	1.001
2.61	1.002	2.608	0.999		2.608	1.003	2.608	0.935		2.608	1	2.608	0.943		2.608	1.003	2.608	1.001		2.608	1	2.608	1.001		2.608	1	2.608	0.984		2.608	1.005	2.608	0.919		2.608	1	2.608	1.002
2.612	1.001	2.61	0.998		2.61	1.003	2.61	0.934		2.61	1	2.61	0.943		2.61	1.003	2.61	1.003		2.61	0.999	2.61	1.002		2.61	1	2.61	0.982		2.61	1.004	2.61	0.92		2.61	1.002	2.61	1.002
2.614	1.001	2.612	0.997		2.612	1.005	2.612	0.935		2.612	1	2.612	0.942		2.612	1.003	2.612	1.002		2.612	1	2.612	1.002		2.612	0.999	2.612	0.98		2.612	1.005	2.612	0.921		2.612	1	2.612	1.003
2.616	1.002	2.614	0.997		2.614	1.003	2.614	0.934		2.614	1	2.614	0.943		2.614	1.001	2.614	1.002		2.614	0.999	2.614	1.004		2.614	1	2.614	0.981		2.614	1.005	2.614	0.921		2.614	1.002	2.614	1.004
2.618	1	2.616	0.997		2.616	1.003	2.616	0.934		2.616	1.001	2.616	0.942		2.616	1.003	2.616	1.002		2.616	1	2.616	1.002		2.616	1	2.616	0.981		2.616	1.004	2.616	0.921		2.616	0.999	2.616	1.003
2.62	0.999	2.618	0.999		2.618	1.004	2.618	0.936		2.618	1.001	2.618	0.943		2.618	1.002	2.618	1.002		2.618	1.002	2.618	1.004		2.618	1	2.618	0.983		2.618	1.004	2.618	0.92		2.618	1.001	2.618	1.003
2.622	0.999	2.62	0.998		2.62	1.004	2.62	0.936		2.62	0.999	2.62	0.941		2.62	1.003	2.62	1.002		2.62	1	2.62	1.003		2.62	1.001	2.62	0.981		2.62	1.004	2.62	0.921		2.62	1.002	2.62	1.004
2.624	1.002	2.622	0.997		2.622	1.004	2.622	0.935		2.622	1	2.622	0.941		2.622	1.002	2.622	1.003		2.622	1.001	2.622	1.003		2.622	1.001	2.622	0.982		2.622	1.004	2.622	0.921		2.622	1	2.622	1.003
2.626	0.999	2.624	0.998		2.624	1.002	2.624	0.937		2.624	0.999	2.624	0.942		2.624	1.003	2.624	1.004		2.624	0.999	2.624	1.003		2.624	1.002	2.624	0.981		2.624	1.005	2.624	0.921		2.624	1.001	2.624	1.003
2.628	1.002	2.626	0.998		2.626	1.003	2.626	0.935		2.626	0.998	2.626	0.943		2.626	1.003	2.626	1.002		2.626	1	2.626	1.005		2.626	1.001	2.626	0.981		2.626	1.004	2.626	0.922		2.626	1	2.626	1.002
2.63	0.999	2.628	0.998		2.628	1.002	2.628	0.937		2.628	1	2.628	0.944		2.628	1.004	2.628	1.002		2.628	1	2.628	1.002		2.628	0.999	2.628	0.981		2.628	1.005	2.628	0.922		2.628	1.001	2.628	1.003
2.632	1.001	2.63	0.997		2.63	1.003	2.63	0.935		2.63	1	2.63	0.943		2.63	1.002	2.63	1.002		2.63	1.001	2.63	1.003		2.63	0.999	2.63	0.981		2.63	1.003	2.63	0.921		2.63	1.001	2.63	1.004
2.634	1	2.632	0.998		2.632	1.005	2.632	0.936		2.632	1.001	2.632	0.944		2.632	1.003	2.632	1.004		2.632	1	2.632	1.002		2.632	1.001	2.632	0.982		2.632	1.005	2.632	0.923		2.632	0.999	2.632	1.002
2.636	1	2.634	0.997		2.634	1.003	2.634	0.935		2.634	1	2.634	0.944		2.634	1.001	2.634	1.002		2.634	0.999	2.634	1.001		2.634	1	2.634	0.982		2.634	1.005	2.634	0.922		2.634	1.001	2.634	1.003
2.638	1.002	2.636	0.998		2.636	1.002	2.636	0.937		2.636	1.001	2.636	0.943		2.636	1.002	2.636	1.001		2.636	1	2.636	1.001		2.636	1.001	2.636	0.981		2.636	1.004	2.636	0.923		2.636	1	2.636	1.003
2.64	1.001	2.638	1		2.638	1.001	2.638	0.938		2.638	1.001	2.638	0.944		2.638	1.003	2.638	1.003		2.638	0.999	2.638	1.003		2.638	1.001	2.638	0.982		2.638	1.003	2.638	0.922		2.638	1	2.638	1.005
2.642	0.999	2.64	0.999		2.64	1.004	2.64	0.938		2.64	0.999	2.64	0.944		2.64	1.003	2.64	1.002		2.64	1.001	2.64	1.004		2.64	1.001	2.64	0.981		2.64	1.003	2.64	0.922		2.64	1.001	2.64	1.003
2.644	1.002	2.642	1		2.642	1.002	2.642	0.936		2.642	1.001	2.642	0.944		2.642	1.002	2.642	1.002		2.642	1	2.642	1.001		2.642	0.999	2.642	0.982		2.642	1.004	2.642	0.922		2.642	1.001	2.642	1.002
2.646	1	2.644	0.999		2.644	1.004	2.644	0.936		2.644	1	2.644	0.944		2.644	1.003	2.644	1.003		2.644	1	2.644	1.003		2.644	1	2.644	0.982		2.644	1.004	2.644	0.924		2.644	1.001	2.644	1.003
2.648	1.002	2.646	0.998		2.646	1.004	2.646	0.937		2.646	0.999	2.646	0.944		2.646	1.005	2.646	1.001		2.646	0.998	2.646	1.002		2.646	1	2.646	0.981		2.646	1.004	2.646	0.924		2.646	1	2.646	1.002
2.65	1	2.648	0.999		2.648	1.002	2.648	0.938		2.648	1.001	2.648	0.944		2.648	1.002	2.648	1.003		2.648	1	2.648	1.002		2.648	0.999	2.648	0.981		2.648	1.004	2.648	0.924		2.648	0.999	2.648	1.003
2.652	1	2.65	0.999		2.65	1.003	2.65	0.937		2.65	0.999	2.65	0.944		2.65	1.003	2.65	1.002		2.65	1	2.65	1.003		2.65	1.001	2.65	0.982		2.65	1.003	2.65	0.923		2.65	1	2.65	1.003
2.654	1.001	2.652	0.998		2.652	1.004	2.652	0.937		2.652	1	2.652	0.945		2.652	1.002	2.652	1.002		2.652	1.002	2.652	1.003		2.652	1	2.652	0.983		2.652	1.004	2.652	0.923		2.652	1	2.652	1.003
2.656	1	2.654	0.998		2.654	1.002	2.654	0.937		2.654	0.999	2.654	0.945		2.654	1.004	2.654	1.003		2.654	0.999	2.654	1.004		2.654	1	2.654	0.983		2.654	1.005	2.654	0.925		2.654	0.999	2.654	1.003
2.658	1.002	2.656	0.999		2.656	1.002	2.656	0.938		2.656	1	2.656	0.945		2.656	1.003	2.656	1.003		2.656	1	2.656	1.002		2.656	1	2.656	0.982		2.656	1.003	2.656	0.924		2.656	0.999	2.656	1.002
2.66	1	2.658	0.998		2.658	1.003	2.658	0.937		2.658	1	2.658	0.945		2.658	1.003	2.658	1.002		2.658	0.999	2.658	1.005		2.658	0.999	2.658	0.981		2.658	1.005	2.658	0.924		2.658	1.001	2.658	1.004
2.662	0.999	2.66	0.999		2.66	1.003	2.66	0.938		2.66	1	2.66	0.945		2.66	1.003	2.66	1.001		2.66	0.999	2.66	1.002		2.66	1	2.66	0.982		2.66	1.003	2.66	0.923		2.66	1	2.66	1.003
2.664	1	2.662	0.999		2.662	1.001	2.662	0.938		2.662	0.999	2.662	0.945		2.662	1.004	2.662	1.003		2.662	1	2.662	1.001		2.662	1.001	2.662	0.981		2.662	1.004	2.662	0.924		2.662	1.001	2.662	1.002
2.666	1	2.664	1		2.664	1.003	2.664	0.938		2.664	1	2.664	0.945		2.664	1.003	2.664	1.003		2.664	1	2.664	1.003		2.664	1	2.664	0.983		2.664	1.003	2.664	0.924		2.664	1	2.664	1.004
2.668	1.002	2.666	1		2.666	1.003	2.666	0.939		2.666	1.001	2.666	0.946		2.666	1.003	2.666	1.001		2.666	1	2.666	1.003		2.666	1	2.666	0.982		2.666	1.003	2.666	0.925		2.666	0.999	2.666	1.003
2.67	1	2.668	0.999		2.668	1.003	2.668	0.938		2.668	1.001	2.668	0.946		2.668	1.002	2.668	1.002		2.668	1	2.668	1.003		2.668	1.001	2.668	0.982		2.668	1.006	2.668	0.924		2.668	1.001	2.668	1.003
2.672	1.001	2.67	0.999		2.67	1.002	2.67	0.938		2.67	1	2.67	0.945		2.67	1.003	2.67	1.002		2.67	1	2.67	1.002		2.67	1.001	2.67	0.983		2.67	1.003	2.67	0.925		2.67	1.001	2.67	1.002
2.674	1.001	2.672	0.999		2.672	1.002	2.672	0.939		2.672	1	2.672	0.945		2.672	1.002	2.672	1.001		2.672	1	2.672	1.003		2.672	1	2.672	0.982		2.672	1.004	2.672	0.925		2.672	1	2.672	1.004
2.676	1	2.674	1		2.674	1.002	2.674	0.938		2.674	1	2.674	0.944		2.674	1.003	2.674	1.002		2.674	0.999	2.674	1.004		2.674	0.999	2.674	0.982		2.674	1.004	2.674	0.926		2.674	0.999	2.674	1.003
2.678	1.001	2.676	0.999		2.676	1.003	2.676	0.939		2.676	0.999	2.676	0.947		2.676	1.002	2.676	1.002		2.676	1	2.676	1.002		2.676	1.001	2.676	0.982		2.676	1.004	2.676	0.925		2.676	1.002	2.676	1.003
2.68	1.002	2.678	0.999		2.678	1.003	2.678	0.94		2.678	1.001	2.678	0.946		2.678	1.003	2.678	1.004		2.678	1.001	2.678	1.003		2.678	1	2.678	0.982		2.678	1.005	2.678	0.927		2.678	1.001	2.678	1.004
2.682	1	2.68	0.999		2.68	1.001	2.68	0.94		2.68	1	2.68	0.945		2.68	1.002	2.68	1.001		2.68	1.001	2.68	1.002		2.68	1	2.68	0.983		2.68	1.004	2.68	0.926		2.68	1	2.68	1.003
2.684	1.001	2.682	1		2.682	1.003	2.682	0.939		2.682	0.999	2.682	0.945		2.682	1.002	2.682	1.003		2.682	0.999	2.682	1.003		2.682	1	2.682	0.981		2.682	1.004	2.682	0.926		2.682	1	2.682	1.005
2.686	1	2.684	0.999		2.684	1.003	2.684	0.939		2.684	1.001	2.684	0.945		2.684	1.004	2.684	1.002		2.684	1.001	2.684	1.002		2.684	1	2.684	0.983		2.684	1.004	2.684	0.927		2.684	1	2.684	1.003
2.688	1	2.686	0.998		2.686	1.003	2.686	0.941		2.686	0.999	2.686	0.948		2.686	1.003	2.686	1.002		2.686	1	2.686	1.001		2.686	0.999	2.686	0.982		2.686	1.003	2.686	0.926		2.686	1.001	2.686	1.003
2.69	1.002	2.688	1		2.688	1.003	2.688	0.94		2.688	1	2.688	0.947		2.688	1.002	2.688	1.001		2.688	1	2.688	1.004		2.688	1	2.688	0.983		2.688	1.003	2.688	0.926		2.688	0.999	2.688	1.003
2.692	1.002	2.69	1		2.69	1.003	2.69	0.94		2.69	1	2.69	0.946		2.69	1.003	2.69	1.003		2.69	1	2.69	1.002		2.69	1	2.69	0.98		2.69	1.003	2.69	0.927		2.69	1.001	2.69	1.003
2.694	1.001	2.692	0.999		2.692	1.003	2.692	0.941		2.692	0.999	2.692	0.945		2.692	1.003	2.692	1.002		2.692	1.001	2.692	1.003		2.692	1	2.692	0.983		2.692	1.005	2.692	0.928		2.692	1.002	2.692	1.003
2.696	1.001	2.694	0.998		2.694	1.004	2.694	0.94		2.694	1	2.694	0.946		2.694	1.002	2.694	1.002		2.694	1	2.694	1.002		2.694	1.001	2.694	0.983		2.694	1.003	2.694	0.928		2.694	1	2.694	1.003
2.698	1	2.696	1		2.696	1.002	2.696	0.941		2.696	1.001	2.696	0.947		2.696	1.002	2.696	1.002		2.696	1.001	2.696	1.002		2.696	0.999	2.696	0.982		2.696	1.004	2.696	0.927		2.696	1	2.696	1.002
2.7	1.001	2.698	0.999		2.698	1.003	2.698	0.941		2.698	0.999	2.698	0.947		2.698	1.003	2.698	1.001		2.698	0.999	2.698	1.002		2.698	1	2.698	0.983		2.698	1.004	2.698	0.927		2.698	0.999	2.698	1.003
2.702	1	2.7	1.001		2.7	1.002	2.7	0.942		2.7	1	2.7	0.946		2.7	1.002	2.7	1.001		2.7	1	2.7	1.003		2.7	1	2.7	0.982		2.7	1.004	2.7	0.927		2.7	1	2.7	1.003
2.704	1.002	2.702	0.999		2.702	1.001	2.702	0.941		2.702	1	2.702	0.948		2.702	1.002	2.702	1.001		2.702	1.001	2.702	1.003		2.702	1	2.702	0.982		2.702	1.003	2.702	0.927		2.702	1	2.702	1.005
2.706	1.001	2.704	1.001		2.704	1.002	2.704	0.941		2.704	1	2.704	0.948		2.704	1.003	2.704	1.002		2.704	0.999	2.704	1.002		2.704	1	2.704	0.982		2.704	1.004	2.704	0.928		2.704	1	2.704	1.003
2.708	1	2.706	0.999		2.706	1.001	2.706	0.941		2.706	1.001	2.706	0.947		2.706	1.002	2.706	1.003		2.706	1	2.706	1.002		2.706	1	2.706	0.983		2.706	1.003	2.706	0.928		2.706	1.001	2.706	1.006
2.71	1	2.708	1		2.708	1.002	2.708	0.942		2.708	1	2.708	0.947		2.708	1.003	2.708	1.001		2.708	0.999	2.708	1.003		2.708	1.001	2.708	0.981		2.708	1.003	2.708	0.928		2.708	0.999	2.708	1.003
2.712	1.001	2.71	1.001		2.71	1.002	2.71	0.941		2.71	0.999	2.71	0.947		2.71	1.002	2.71	1.002		2.71	1	2.71	1.001		2.71	1.001	2.71	0.983		2.71	1.005	2.71	0.929		2.71	1.001	2.71	1.004
2.714	1.002	2.712	1		2.712	1.001	2.712	0.941		2.712	1	2.712	0.947		2.712	1.002	2.712	1		2.712	1.001	2.712	1.002		2.712	1.001	2.712	0.983		2.712	1.004	2.712	0.929		2.712	1	2.712	1.004
2.716	1.001	2.714	1.002		2.714	1.003	2.714	0.942		2.714	1.001	2.714	0.947		2.714	1.003	2.714	1.001		2.714	1.001	2.714	1.003		2.714	1.002	2.714	0.983		2.714	1.003	2.714	0.929		2.714	1.002	2.714	1.004
2.718	1	2.716	0.999		2.716	1.001	2.716	0.941		2.716	1	2.716	0.947		2.716	1.002	2.716	1.001		2.716	1	2.716	1.003		2.716	1.001	2.716	0.982		2.716	1.004	2.716	0.929		2.716	1.002	2.716	1.003
2.72	1.001	2.718	1		2.718	1.002	2.718	0.942		2.718	1	2.718	0.948		2.718	1.003	2.718	1.002		2.718	1	2.718	1.002		2.718	1	2.718	0.983		2.718	1.004	2.718	0.93		2.718	0.999	2.718	1.004
2.722	1.001	2.72	1		2.72	1.003	2.72	0.942		2.72	1	2.72	0.949		2.72	1.002	2.72	1.002		2.72	1	2.72	1.004		2.72	1.001	2.72	0.983		2.72	1.004	2.72	0.929		2.72	1.001	2.72	1.003
2.724	1.001	2.722	1.001		2.722	1.002	2.722	0.943		2.722	1	2.722	0.948		2.722	1.003	2.722	1.001		2.722	1	2.722	1.002		2.722	0.999	2.722	0.983		2.722	1.003	2.722	0.929		2.722	1.001	2.722	1.002
2.726	1.002	2.724	1.002		2.724	1.002	2.724	0.942		2.724	1	2.724	0.949		2.724	1.002	2.724	1.001		2.724	1	2.724	1.002		2.724	1	2.724	0.982		2.724	1.004	2.724	0.929		2.724	1	2.724	1.003
2.728	1.002	2.726	1.001		2.726	1.002	2.726	0.944		2.726	1.001	2.726	0.948		2.726	1.003	2.726	1.001		2.726	1	2.726	1.004		2.726	1	2.726	0.982		2.726	1.003	2.726	0.929		2.726	1.001	2.726	1.004
2.73	0.999	2.728	1.001		2.728	1.001	2.728	0.942		2.728	1	2.728	0.948		2.728	1.003	2.728	1.002		2.728	1.001	2.728	1.002		2.728	0.999	2.728	0.983		2.728	1.003	2.728	0.93		2.728	1	2.728	1.002
2.732	0.999	2.73	1		2.73	1.001	2.73	0.944		2.73	1	2.73	0.949		2.73	1.002	2.73	1.001		2.73	1	2.73	1.003		2.73	1	2.73	0.983		2.73	1.005	2.73	0.93		2.73	1.002	2.73	1.006
2.734	1.001	2.732	1.001		2.732	1	2.732	0.943		2.732	1	2.732	0.948		2.732	1.002	2.732	1		2.732	1	2.732	1.002		2.732	0.999	2.732	0.983		2.732	1.003	2.732	0.929		2.732	1	2.732	1.003
2.736	0.999	2.734	1		2.734	1.002	2.734	0.942		2.734	0.999	2.734	0.949		2.734	1.002	2.734	1.001		2.734	1	2.734	1.002		2.734	1.001	2.734	0.983		2.734	1.004	2.734	0.93		2.734	1.001	2.734	1.003
2.738	1	2.736	0.999		2.736	1.002	2.736	0.943		2.736	1	2.736	0.95		2.736	1.003	2.736	1.001		2.736	0.999	2.736	1.003		2.736	1	2.736	0.983		2.736	1.004	2.736	0.93		2.736	1.001	2.736	1.004
2.74	1.001	2.738	1.001		2.738	1.001	2.738	0.944		2.738	1	2.738	0.948		2.738	1.002	2.738	1.002		2.738	1	2.738	1.002		2.738	1	2.738	0.983		2.738	1.003	2.738	0.929		2.738	1.001	2.738	1.002
2.742	1.002	2.74	1.003		2.74	1.003	2.74	0.944		2.74	1.001	2.74	0.95		2.74	1.004	2.74	1.001		2.74	1.001	2.74	1.003		2.74	0.999	2.74	0.985		2.74	1.003	2.74	0.931		2.74	1	2.74	1.003
2.744	1.001	2.742	1.001		2.742	1.001	2.742	0.945		2.742	1	2.742	0.949		2.742	1.002	2.742	1.002		2.742	0.999	2.742	1.003		2.742	1	2.742	0.982		2.742	1.003	2.742	0.93		2.742	0.999	2.742	1.003
2.746	1	2.744	1.001		2.744	1.002	2.744	0.944		2.744	1.001	2.744	0.95		2.744	1.003	2.744	1		2.744	1	2.744	1.002		2.744	1.002	2.744	0.984		2.744	1.003	2.744	0.931		2.744	1.001	2.744	1.004
2.748	1.002	2.746	1.002		2.746	1.001	2.746	0.946		2.746	1.001	2.746	0.949		2.746	1.003	2.746	1.001		2.746	1	2.746	1.003		2.746	0.999	2.746	0.984		2.746	1.003	2.746	0.93		2.746	1	2.746	1.001
2.75	1	2.748	1.002		2.748	1.002	2.748	0.945		2.748	1	2.748	0.949		2.748	1.002	2.748	1.001		2.748	1	2.748	1.002		2.748	0.999	2.748	0.983		2.748	1.002	2.748	0.93		2.748	1	2.748	1.003
2.752	1.002	2.75	1		2.75	1.001	2.75	0.945		2.75	1	2.75	0.949		2.75	1.002	2.75	1.002		2.75	1.001	2.75	1.002		2.75	1.001	2.75	0.984		2.75	1.003	2.75	0.932		2.75	1	2.75	1.002
2.754	1.002	2.752	1.002		2.752	1.001	2.752	0.944		2.752	0.999	2.752	0.95		2.752	1.004	2.752	1.001		2.752	0.999	2.752	1.002		2.752	1	2.752	0.983		2.752	1.003	2.752	0.931		2.752	1	2.752	1.004
2.756	1.001	2.754	1.002		2.754	1.002	2.754	0.945		2.754	1	2.754	0.948		2.754	1.002	2.754	1		2.754	1	2.754	1.003		2.754	1.001	2.754	0.984		2.754	1.004	2.754	0.932		2.754	0.999	2.754	1.004
2.758	1.002	2.756	1		2.756	1.001	2.756	0.944		2.756	1	2.756	0.948		2.756	1.003	2.756	1.003		2.756	1.001	2.756	1.002		2.756	1	2.756	0.983		2.756	1.003	2.756	0.933		2.756	1.001	2.756	1.002
2.76	1.001	2.758	1		2.758	1	2.758	0.946		2.758	1.001	2.758	0.95		2.758	1.001	2.758	1.001		2.758	1	2.758	1.002		2.758	1.002	2.758	0.985		2.758	1.003	2.758	0.932		2.758	1.001	2.758	1.003
2.762	0.999	2.76	1.001		2.76	1.001	2.76	0.945		2.76	1	2.76	0.951		2.76	1.002	2.76	1.001		2.76	1	2.76	1.002		2.76	0.999	2.76	0.984		2.76	1.005	2.76	0.932		2.76	1	2.76	1.003
2.764	1	2.762	1.002		2.762	1.002	2.762	0.945		2.762	1	2.762	0.951		2.762	1.003	2.762	1.001		2.762	1	2.762	1.002		2.762	1.001	2.762	0.985		2.762	1.004	2.762	0.932		2.762	1.001	2.762	1.004
2.766	1.002	2.764	1		2.764	1.001	2.764	0.946		2.764	1	2.764	0.95		2.764	1.002	2.764	1		2.764	1	2.764	1.003		2.764	0.999	2.764	0.984		2.764	1.004	2.764	0.932		2.764	0.999	2.764	1.002
2.768	0.999	2.766	1.001		2.766	1	2.766	0.945		2.766	0.999	2.766	0.95		2.766	1.003	2.766	1		2.766	1	2.766	1.003		2.766	1.001	2.766	0.984		2.766	1.004	2.766	0.933		2.766	1.001	2.766	1.004
2.77	1	2.768	1.001		2.768	1.001	2.768	0.945		2.768	1	2.768	0.951		2.768	1.002	2.768	1.001		2.768	1	2.768	1.001		2.768	1	2.768	0.982		2.768	1.002	2.768	0.932		2.768	1	2.768	1.002
2.772	1	2.77	1.002		2.77	1.001	2.77	0.945		2.77	0.999	2.77	0.951		2.77	1.002	2.77	1.001		2.77	1.002	2.77	1.003		2.77	1.001	2.77	0.985		2.77	1.002	2.77	0.933		2.77	1.001	2.77	1.003
2.774	1	2.772	1.002		2.772	1.002	2.772	0.947		2.772	1	2.772	0.951		2.772	1.002	2.772	1.003		2.772	0.999	2.772	1.002		2.772	1	2.772	0.983		2.772	1.003	2.772	0.933		2.772	1.002	2.772	1.003
2.776	1.001	2.774	1		2.774	1.002	2.774	0.946		2.774	1	2.774	0.951		2.774	1.002	2.774	1		2.774	1	2.774	1.002		2.774	1.001	2.774	0.983		2.774	1.002	2.774	0.932		2.774	1.001	2.774	1.002
2.778	1.002	2.776	1		2.776	1.003	2.776	0.946		2.776	1	2.776	0.95		2.776	1.002	2.776	1.001		2.776	1	2.776	1.002		2.776	1	2.776	0.983		2.776	1.002	2.776	0.933		2.776	1	2.776	1.003
2.78	0.999	2.778	1.001		2.778	1.002	2.778	0.946		2.778	1	2.778	0.95		2.778	1.003	2.778	1		2.778	0.999	2.778	1.001		2.778	1	2.778	0.983		2.778	1.003	2.778	0.933		2.778	1	2.778	1.002
2.782	1	2.78	1.001		2.78	1.001	2.78	0.946		2.78	1.001	2.78	0.952		2.78	1.002	2.78	1.001		2.78	0.999	2.78	1.003		2.78	0.999	2.78	0.983		2.78	1.003	2.78	0.934		2.78	1.002	2.78	1.004
2.784	1.001	2.782	1.003		2.782	1.002	2.782	0.946		2.782	1	2.782	0.951		2.782	1.002	2.782	1.002		2.782	1	2.782	1.003		2.782	1	2.782	0.983		2.782	1.004	2.782	0.934		2.782	1.001	2.782	1.003
2.786	1.002	2.784	1.002		2.784	1.001	2.784	0.946		2.784	1	2.784	0.95		2.784	1.002	2.784	1		2.784	1	2.784	1.003		2.784	1.001	2.784	0.983		2.784	1.004	2.784	0.934		2.784	1.001	2.784	1.004
2.788	1	2.786	1.003		2.786	1.001	2.786	0.948		2.786	1.001	2.786	0.951		2.786	1.002	2.786	1.001		2.786	1.001	2.786	1.002		2.786	1.001	2.786	0.985		2.786	1.004	2.786	0.934		2.786	1	2.786	1.003
2.79	1	2.788	1.001		2.788	1.001	2.788	0.948		2.788	1	2.788	0.952		2.788	1.004	2.788	1		2.788	0.999	2.788	1.004		2.788	0.999	2.788	0.985		2.788	1.004	2.788	0.934		2.788	1	2.788	1.002
2.792	1	2.79	1.002		2.79	1.001	2.79	0.947		2.79	1.001	2.79	0.951		2.79	1.003	2.79	1.001		2.79	1.001	2.79	1.002		2.79	1	2.79	0.984		2.79	1.005	2.79	0.935		2.79	1	2.79	1.003
2.794	1.001	2.792	1.002		2.792	1.001	2.792	0.948		2.792	0.999	2.792	0.95		2.792	1.002	2.792	1.001		2.792	1.001	2.792	1.003		2.792	1.001	2.792	0.982		2.792	1.004	2.792	0.935		2.792	1.001	2.792	1.004
2.796	1	2.794	1.001		2.794	1.002	2.794	0.948		2.794	0.999	2.794	0.95		2.794	1.003	2.794	1.002		2.794	1	2.794	1.003		2.794	1.001	2.794	0.983		2.794	1.003	2.794	0.934		2.794	1	2.794	1.005
2.798	1	2.796	1.002		2.796	1.002	2.796	0.948		2.796	1	2.796	0.952		2.796	1.002	2.796	1		2.796	1.001	2.796	1.002		2.796	1	2.796	0.983		2.796	1.003	2.796	0.934		2.796	1.002	2.796	1.002
2.8	0.999	2.798	1.002		2.798	1.002	2.798	0.947		2.798	1	2.798	0.953		2.798	1.001	2.798	1		2.798	1.001	2.798	1.002		2.798	1	2.798	0.984		2.798	1.002	2.798	0.935		2.798	1	2.798	1.003
2.802	1.002	2.8	1.001		2.8	1.001	2.8	0.95		2.8	1.001	2.8	0.951		2.8	1.001	2.8	1.001		2.8	1.001	2.8	1.003		2.8	1.001	2.8	0.983		2.8	1.004	2.8	0.937		2.8	1	2.8	1.004
2.804	0.999	2.802	1.002		2.802	1.001	2.802	0.947		2.802	1	2.802	0.953		2.802	1.002	2.802	1.001		2.802	1.001	2.802	1.003		2.802	1.001	2.802	0.984		2.802	1.003	2.802	0.935		2.802	1.001	2.802	1.003
2.806	1.002	2.804	1.002		2.804	1.001	2.804	0.949		2.804	0.999	2.804	0.952		2.804	1.002	2.804	1.001		2.804	1.001	2.804	1.004		2.804	1.001	2.804	0.985		2.804	1.003	2.804	0.935		2.804	1	2.804	1.004
2.808	1.001	2.806	1.003		2.806	1.001	2.806	0.949		2.806	1	2.806	0.953		2.806	1.002	2.806	1		2.806	1.002	2.806	1.002		2.806	1.001	2.806	0.984		2.806	1.002	2.806	0.936		2.806	1	2.806	1.003
2.81	1.001	2.808	1.003		2.808	1.001	2.808	0.95		2.808	0.999	2.808	0.953		2.808	1.002	2.808	1		2.808	1	2.808	1.002		2.808	1.001	2.808	0.984		2.808	1.003	2.808	0.936		2.808	1	2.808	1.002
2.812	1.001	2.81	1.002		2.81	1.001	2.81	0.949		2.81	1	2.81	0.952		2.81	1.004	2.81	1.001		2.81	1	2.81	1.002		2.81	1	2.81	0.984		2.81	1.002	2.81	0.935		2.81	1.001	2.81	1.003
2.814	1	2.812	1.003		2.812	1	2.812	0.95		2.812	1.001	2.812	0.953		2.812	1.001	2.812	1.001		2.812	1.002	2.812	1.003		2.812	1.001	2.812	0.984		2.812	1.004	2.812	0.936		2.812	1.001	2.812	1.004
2.816	1.001	2.814	1.003		2.814	1	2.814	0.948		2.814	1	2.814	0.952		2.814	1.002	2.814	1.001		2.814	1.001	2.814	1.002		2.814	0.999	2.814	0.984		2.814	1.003	2.814	0.935		2.814	1.001	2.814	1.003
2.818	1.001	2.816	1.004		2.816	1	2.816	0.948		2.816	1	2.816	0.953		2.816	1.002	2.816	1		2.816	1.001	2.816	1.002		2.816	1	2.816	0.984		2.816	1.003	2.816	0.936		2.816	1.001	2.816	1.004
2.82	1	2.818	1.003		2.818	1.002	2.818	0.949		2.818	1.001	2.818	0.955		2.818	1.002	2.818	1.001		2.818	1.002	2.818	1.002		2.818	1.001	2.818	0.985		2.818	1.002	2.818	0.937		2.818	1	2.818	1.003
2.822	1	2.82	1.002		2.82	1.001	2.82	0.949		2.82	0.999	2.82	0.953		2.82	1.002	2.82	1.001		2.82	1.001	2.82	1.002		2.82	1	2.82	0.984		2.82	1.003	2.82	0.936		2.82	1	2.82	1.004
2.824	1	2.822	1.003		2.822	1	2.822	0.949		2.822	1	2.822	0.952		2.822	1.002	2.822	1		2.822	1.001	2.822	1.004		2.822	1	2.822	0.985		2.822	1.003	2.822	0.937		2.822	1	2.822	1.004
2.826	1.001	2.824	1.002		2.824	1.002	2.824	0.949		2.824	1	2.824	0.953		2.824	1.003	2.824	1.001		2.824	1	2.824	1.001		2.824	1	2.824	0.985		2.824	1.003	2.824	0.937		2.824	1.001	2.824	1.004
2.828	1	2.826	1.002		2.826	1.001	2.826	0.95		2.826	0.999	2.826	0.953		2.826	1.004	2.826	1.001		2.826	1	2.826	1.002		2.826	1.001	2.826	0.984		2.826	1.003	2.826	0.938		2.826	1.001	2.826	1.005
2.83	0.999	2.828	1.002		2.828	1.001	2.828	0.949		2.828	1	2.828	0.954		2.828	1.003	2.828	0.999		2.828	1	2.828	1.003		2.828	1	2.828	0.984		2.828	1.001	2.828	0.938		2.828	1	2.828	1.004
2.832	1.003	2.83	1.003		2.83	1	2.83	0.95		2.83	1	2.83	0.954		2.83	1.003	2.83	0.999		2.83	1.001	2.83	1.002		2.83	0.999	2.83	0.984		2.83	1.003	2.83	0.938		2.83	1.001	2.83	1.003
2.834	1	2.832	1.003		2.832	1.002	2.832	0.951		2.832	1.001	2.832	0.954		2.832	1.002	2.832	0.999		2.832	1	2.832	1.001		2.832	1.001	2.832	0.985		2.832	1.002	2.832	0.936		2.832	1	2.832	1.004
2.836	1	2.834	1.003		2.834	1.001	2.834	0.95		2.834	1	2.834	0.954		2.834	1.002	2.834	1.001		2.834	1	2.834	1.001		2.834	0.999	2.834	0.985		2.834	1.003	2.834	0.938		2.834	1.001	2.834	1.002
2.838	1	2.836	1.004		2.836	1.002	2.836	0.951		2.836	1.001	2.836	0.955		2.836	1.001	2.836	0.999		2.836	1.001	2.836	1.002		2.836	0.999	2.836	0.984		2.836	1.002	2.836	0.938		2.836	0.999	2.836	1.003
2.84	1	2.838	1.003		2.838	1.001	2.838	0.95		2.838	1	2.838	0.954		2.838	1.002	2.838	1		2.838	1	2.838	1.002		2.838	1	2.838	0.985		2.838	1.003	2.838	0.938		2.838	1	2.838	1.003
2.842	1	2.84	1.001		2.84	1.001	2.84	0.95		2.84	1	2.84	0.955		2.84	1.003	2.84	1		2.84	1.001	2.84	1.002		2.84	1.001	2.84	0.986		2.84	1.004	2.84	0.939		2.84	1.002	2.84	1.004
2.844	1.002	2.842	1.004		2.842	1.001	2.842	0.949		2.842	1	2.842	0.955		2.842	1.003	2.842	1.001		2.842	1.001	2.842	1.002		2.842	1.001	2.842	0.985		2.842	1.004	2.842	0.938		2.842	1	2.842	1.004
2.846	0.999	2.844	1.003		2.844	1.002	2.844	0.951		2.844	1	2.844	0.954		2.844	1.003	2.844	1.001		2.844	1.002	2.844	1.003		2.844	1	2.844	0.985		2.844	1.002	2.844	0.94		2.844	1	2.844	1.004
2.848	1.001	2.846	1.003		2.846	1	2.846	0.951		2.846	1	2.846	0.955		2.846	1.001	2.846	1.001		2.846	1	2.846	1.002		2.846	1	2.846	0.984		2.846	1.003	2.846	0.94		2.846	1.001	2.846	1.003
2.85	1	2.848	1.003		2.848	1.001	2.848	0.951		2.848	1	2.848	0.954		2.848	1.003	2.848	1.001		2.848	1.001	2.848	1.003		2.848	1.001	2.848	0.986		2.848	1.003	2.848	0.938		2.848	1.001	2.848	1.003
2.852	1.001	2.85	1.001		2.85	1	2.85	0.952		2.85	1	2.85	0.954		2.85	1.001	2.85	1		2.85	1	2.85	1.002		2.85	1.001	2.85	0.985		2.85	1.003	2.85	0.938		2.85	1.001	2.85	1.004
2.854	1.001	2.852	1.004		2.852	1	2.852	0.953		2.852	1	2.852	0.955		2.852	1.003	2.852	1		2.852	1.001	2.852	1.003		2.852	0.999	2.852	0.986		2.852	1.002	2.852	0.939		2.852	1	2.852	1.003
2.856	1.001	2.854	1.004		2.854	1.001	2.854	0.952		2.854	0.999	2.854	0.954		2.854	1.002	2.854	1		2.854	1.001	2.854	1.002		2.854	1.001	2.854	0.985		2.854	1.002	2.854	0.938		2.854	1	2.854	1.004
2.858	1	2.856	1.002		2.856	1	2.856	0.951		2.856	0.999	2.856	0.953		2.856	1.003	2.856	1		2.856	1.001	2.856	1.002		2.856	1	2.856	0.985		2.856	1.003	2.856	0.94		2.856	1	2.856	1.004
2.86	1	2.858	1.003		2.858	1	2.858	0.953		2.858	1.001	2.858	0.954		2.858	1.002	2.858	1		2.858	1.001	2.858	1.002		2.858	1	2.858	0.985		2.858	1.002	2.858	0.939		2.858	0.999	2.858	1.004
2.862	1.001	2.86	1.004		2.86	1	2.86	0.952		2.86	1	2.86	0.955		2.86	1.002	2.86	1		2.86	0.999	2.86	1		2.86	0.999	2.86	0.985		2.86	1.001	2.86	0.94		2.86	1.001	2.86	1.003
2.864	1	2.862	1.004		2.862	1.001	2.862	0.952		2.862	1	2.862	0.954		2.862	1.003	2.862	1		2.862	1	2.862	1.001		2.862	1	2.862	0.984		2.862	1.003	2.862	0.939		2.862	1.002	2.862	1.003
2.866	1.001	2.864	1.003		2.864	1.001	2.864	0.953		2.864	1	2.864	0.956		2.864	1.002	2.864	0.999		2.864	1	2.864	1.001		2.864	0.999	2.864	0.986		2.864	1.002	2.864	0.94		2.864	1	2.864	1.004
2.868	1.001	2.866	1.005		2.866	0.999	2.866	0.952		2.866	0.999	2.866	0.956		2.866	1.003	2.866	0.998		2.866	1	2.866	1.002		2.866	0.999	2.866	0.985		2.866	1.002	2.866	0.94		2.866	1.001	2.866	1.005
2.87	1	2.868	1.003		2.868	1	2.868	0.953		2.868	0.999	2.868	0.955		2.868	1.002	2.868	1.001		2.868	1.001	2.868	1.002		2.868	1	2.868	0.986		2.868	1.002	2.868	0.94		2.868	1	2.868	1.004
2.872	1	2.87	1.003		2.87	1	2.87	0.954		2.87	1	2.87	0.956		2.87	1.001	2.87	0.998		2.87	1.001	2.87	1.003		2.87	1	2.87	0.984		2.87	1.002	2.87	0.941		2.87	1.002	2.87	1.004
2.874	1	2.872	1.004		2.872	1.001	2.872	0.952		2.872	1.001	2.872	0.955		2.872	1.002	2.872	1		2.872	1.001	2.872	1.002		2.872	1.001	2.872	0.986		2.872	1.002	2.872	0.94		2.872	0.999	2.872	1.004
2.876	1	2.874	1.002		2.874	1	2.874	0.954		2.874	1	2.874	0.957		2.874	1.002	2.874	1		2.874	1.002	2.874	1.001		2.874	1	2.874	0.985		2.874	1.002	2.874	0.941		2.874	1.001	2.874	1.004
2.878	1	2.876	1.003		2.876	1.002	2.876	0.952		2.876	0.999	2.876	0.956		2.876	1.001	2.876	1		2.876	1.001	2.876	1.002		2.876	1	2.876	0.986		2.876	1.003	2.876	0.941		2.876	1.001	2.876	1.004
2.88	1.001	2.878	1.004		2.878	1.001	2.878	0.952		2.878	1	2.878	0.956		2.878	1.002	2.878	1		2.878	1.001	2.878	1.002		2.878	1.001	2.878	0.985		2.878	1.002	2.878	0.942		2.878	1	2.878	1.003
2.882	1.001	2.88	1.002		2.88	1	2.88	0.953		2.88	1	2.88	0.956		2.88	1.003	2.88	0.999		2.88	1.001	2.88	1.002		2.88	1.001	2.88	0.985		2.88	1.002	2.88	0.94		2.88	1.001	2.88	1.004
2.884	1	2.882	1.004		2.882	1.002	2.882	0.953		2.882	1	2.882	0.957		2.882	1.001	2.882	0.999		2.882	1.001	2.882	1.002		2.882	1.001	2.882	0.986		2.882	1.002	2.882	0.941		2.882	0.999	2.882	1.005
2.886	1.001	2.884	1.003		2.884	1.001	2.884	0.954		2.884	1	2.884	0.955		2.884	1.002	2.884	1		2.884	1	2.884	1.002		2.884	1	2.884	0.985		2.884	1.003	2.884	0.942		2.884	1	2.884	1.004
2.888	1.001	2.886	1.004		2.886	1.001	2.886	0.955		2.886	1.001	2.886	0.957		2.886	1.003	2.886	1.001		2.886	1.002	2.886	1.003		2.886	1.001	2.886	0.986		2.886	1.002	2.886	0.941		2.886	1.002	2.886	1.005
2.89	1	2.888	1.004		2.888	1.001	2.888	0.953		2.888	1	2.888	0.956		2.888	1.002	2.888	1		2.888	1.001	2.888	1.003		2.888	1	2.888	0.985		2.888	1.003	2.888	0.943		2.888	1.001	2.888	1.004
2.892	1	2.89	1.005		2.89	1.001	2.89	0.954		2.89	1.001	2.89	0.957		2.89	1.002	2.89	1		2.89	1	2.89	1.002		2.89	1.001	2.89	0.986		2.89	1.002	2.89	0.943		2.89	1.001	2.89	1.003
2.894	1	2.892	1.004		2.892	1.001	2.892	0.954		2.892	1	2.892	0.957		2.892	1.002	2.892	0.999		2.892	1	2.892	1.002		2.892	1	2.892	0.984		2.892	1.002	2.892	0.942		2.892	1	2.892	1.004
2.896	1	2.894	1.006		2.894	1.001	2.894	0.954		2.894	1	2.894	0.956		2.894	1.003	2.894	1		2.894	1	2.894	1.003		2.894	1.001	2.894	0.985		2.894	1.002	2.894	0.942		2.894	1.003	2.894	1.004
2.898	1.001	2.896	1.004		2.896	1.001	2.896	0.955		2.896	1	2.896	0.958		2.896	1.002	2.896	1		2.896	1.001	2.896	1.003		2.896	1	2.896	0.985		2.896	1.001	2.896	0.942		2.896	1.001	2.896	1.004
2.9	1.001	2.898	1.004		2.898	1	2.898	0.956		2.898	1.001	2.898	0.957		2.898	1.001	2.898	1		2.898	1.001	2.898	1.002		2.898	1.001	2.898	0.985		2.898	1.002	2.898	0.943		2.898	1	2.898	1.003
2.902	1.001	2.9	1.003		2.9	1	2.9	0.955		2.9	1	2.9	0.957		2.9	1.002	2.9	0.999		2.9	0.999	2.9	1.001		2.9	1	2.9	0.985		2.9	1.002	2.9	0.943		2.9	1	2.9	1.003
2.904	1.001	2.902	1.003		2.902	1.001	2.902	0.955		2.902	1.001	2.902	0.956		2.902	1.003	2.902	1		2.902	1	2.902	1.001		2.902	1	2.902	0.983		2.902	1.003	2.902	0.944		2.902	1.001	2.902	1.003
2.906	1.002	2.904	1.004		2.904	1	2.904	0.956		2.904	1	2.904	0.958		2.904	1.002	2.904	1		2.904	1	2.904	1.001		2.904	1.001	2.904	0.986		2.904	1.003	2.904	0.943		2.904	1	2.904	1.002
2.908	1.001	2.906	1.005		2.906	1	2.906	0.956		2.906	1	2.906	0.957		2.906	1.001	2.906	1.001		2.906	1.001	2.906	1.001		2.906	1.001	2.906	0.985		2.906	1.003	2.906	0.942		2.906	1	2.906	1.004
2.91	1.001	2.908	1.004		2.908	1.001	2.908	0.955		2.908	1.002	2.908	0.957		2.908	1.002	2.908	0.999		2.908	1.002	2.908	1.002		2.908	1.001	2.908	0.986		2.908	1.003	2.908	0.944		2.908	1.001	2.908	1.004
2.912	1	2.91	1.004		2.91	1	2.91	0.957		2.91	1	2.91	0.958		2.91	1.002	2.91	1		2.91	1	2.91	1.001		2.91	1.002	2.91	0.986		2.91	1.001	2.91	0.943		2.91	1.001	2.91	1.004
2.914	1	2.912	1.005		2.912	0.999	2.912	0.957		2.912	0.999	2.912	0.958		2.912	1.002	2.912	0.999		2.912	1.001	2.912	1.002		2.912	1	2.912	0.986		2.912	1.001	2.912	0.944		2.912	1.001	2.912	1.005
2.916	1.001	2.914	1.005		2.914	0.999	2.914	0.956		2.914	1	2.914	0.958		2.914	1.001	2.914	1.001		2.914	1.001	2.914	1.003		2.914	1	2.914	0.987		2.914	1.003	2.914	0.944		2.914	1.001	2.914	1.004
2.918	1.002	2.916	1.005		2.916	1	2.916	0.956		2.916	1.001	2.916	0.957		2.916	1.002	2.916	1		2.916	1.001	2.916	1.002		2.916	1	2.916	0.986		2.916	1.001	2.916	0.943		2.916	1	2.916	1.004
2.92	1	2.918	1.005		2.918	1.001	2.918	0.955		2.918	1	2.918	0.958		2.918	1.002	2.918	0.999		2.918	1	2.918	1.001		2.918	1	2.918	0.988		2.918	1.003	2.918	0.944		2.918	1.001	2.918	1.003
2.922	1	2.92	1.005		2.92	1	2.92	0.956		2.92	1	2.92	0.957		2.92	1.001	2.92	0.999		2.92	1.001	2.92	1.002		2.92	1.001	2.92	0.986		2.92	1.002	2.92	0.944		2.92	1.002	2.92	1.003
2.924	1.001	2.922	1.005		2.922	1	2.922	0.956		2.922	0.999	2.922	0.958		2.922	1.002	2.922	0.998		2.922	1.001	2.922	1.002		2.922	1.001	2.922	0.984		2.922	1.002	2.922	0.944		2.922	1.001	2.922	1.003
2.926	1.001	2.924	1.004		2.924	1.001	2.924	0.956		2.924	1	2.924	0.959		2.924	1.003	2.924	0.999		2.924	1	2.924	1.003		2.924	1.001	2.924	0.987		2.924	1.002	2.924	0.945		2.924	1.001	2.924	1.005
2.928	1.001	2.926	1.004		2.926	1.001	2.926	0.958		2.926	0.999	2.926	0.958		2.926	1.002	2.926	0.999		2.926	1.001	2.926	1.001		2.926	0.999	2.926	0.987		2.926	1.002	2.926	0.943		2.926	1	2.926	1.003
2.93	1.001	2.928	1.006		2.928	1	2.928	0.956		2.928	1	2.928	0.958		2.928	1.001	2.928	1		2.928	1	2.928	1.001		2.928	0.998	2.928	0.985		2.928	1.002	2.928	0.944		2.928	1	2.928	1.004
2.932	1.001	2.93	1.006		2.93	1	2.93	0.958		2.93	1	2.93	0.957		2.93	1.002	2.93	1		2.93	1.001	2.93	1.001		2.93	1	2.93	0.987		2.93	1.001	2.93	0.944		2.93	1.001	2.93	1.004
2.934	1	2.932	1.003		2.932	1.001	2.932	0.957		2.932	1.001	2.932	0.959		2.932	1.002	2.932	1		2.932	1	2.932	1.001		2.932	1	2.932	0.986		2.932	1.001	2.932	0.946		2.932	1	2.932	1.004
2.936	1.002	2.934	1.004		2.934	1	2.934	0.958		2.934	1.001	2.934	0.958		2.934	1.002	2.934	1.001		2.934	1.001	2.934	1.002		2.934	1.001	2.934	0.987		2.934	1.002	2.934	0.947		2.934	1.001	2.934	1.004
2.938	1	2.936	1.003		2.936	1	2.936	0.957		2.936	1	2.936	0.959		2.936	1.002	2.936	1.001		2.936	1.001	2.936	1.001		2.936	1.001	2.936	0.985		2.936	1.003	2.936	0.946		2.936	1	2.936	1.004
2.94	1.001	2.938	1.005		2.938	1	2.938	0.957		2.938	1	2.938	0.958		2.938	1	2.938	0.999		2.938	1	2.938	1.002		2.938	1	2.938	0.986		2.938	1.001	2.938	0.945		2.938	0.999	2.938	1.002
2.942	1.002	2.94	1.005		2.94	0.999	2.94	0.958		2.94	1	2.94	0.959		2.94	1.002	2.94	1		2.94	1	2.94	1.001		2.94	1.001	2.94	0.986		2.94	1.001	2.94	0.945		2.94	1	2.94	1.004
2.944	1.001	2.942	1.004		2.942	1	2.942	0.957		2.942	1	2.942	0.959		2.942	1.003	2.942	0.999		2.942	0.999	2.942	1.001		2.942	1	2.942	0.987		2.942	1.002	2.942	0.947		2.942	1.001	2.942	1.005
2.946	1	2.944	1.004		2.944	1.001	2.944	0.957		2.944	1.001	2.944	0.958		2.944	1.003	2.944	1		2.944	1.001	2.944	1.002		2.944	1	2.944	0.987		2.944	1.002	2.944	0.945		2.944	1.001	2.944	1.003
2.948	1	2.946	1.006		2.946	1.001	2.946	0.957		2.946	1	2.946	0.958		2.946	1.001	2.946	1.001		2.946	1.001	2.946	1.002		2.946	1	2.946	0.987		2.946	1.002	2.946	0.946		2.946	1.001	2.946	1.005
2.95	1.001	2.948	1.005		2.948	1.002	2.948	0.958		2.948	1.003	2.948	0.959		2.948	1.002	2.948	0.999		2.948	1.001	2.948	1.001		2.948	1.001	2.948	0.985		2.948	1.001	2.948	0.945		2.948	1	2.948	1.004
2.952	1	2.95	1.005		2.95	1	2.95	0.957		2.95	1.001	2.95	0.959		2.95	1.002	2.95	0.998		2.95	1.001	2.95	1.001		2.95	1.001	2.95	0.986		2.95	1.002	2.95	0.947		2.95	1	2.95	1.004
2.954	1.002	2.952	1.005		2.952	1	2.952	0.958		2.952	0.999	2.952	0.96		2.952	1.001	2.952	0.999		2.952	1	2.952	1.002		2.952	1	2.952	0.987		2.952	1.001	2.952	0.948		2.952	1.001	2.952	1.005
2.956	1.001	2.954	1.004		2.954	1	2.954	0.958		2.954	1.001	2.954	0.959		2.954	1.001	2.954	1		2.954	1.002	2.954	1.001		2.954	1.001	2.954	0.988		2.954	1.003	2.954	0.947		2.954	1	2.954	1.004
2.958	1	2.956	1.005		2.956	1	2.956	0.958		2.956	1	2.956	0.96		2.956	1.002	2.956	0.999		2.956	1.001	2.956	1.002		2.956	1	2.956	0.986		2.956	1.001	2.956	0.947		2.956	1	2.956	1.004
2.96	1	2.958	1.004		2.958	0.999	2.958	0.959		2.958	1	2.958	0.96		2.958	1.002	2.958	0.999		2.958	1	2.958	1.001		2.958	1.002	2.958	0.988		2.958	1.002	2.958	0.946		2.958	1	2.958	1.004
2.962	1.001	2.96	1.004		2.96	1.001	2.96	0.958		2.96	1.001	2.96	0.959		2.96	1.002	2.96	0.999		2.96	1.001	2.96	1.001		2.96	1.002	2.96	0.986		2.96	1.001	2.96	0.948		2.96	0.999	2.96	1.003
2.964	1	2.962	1.006		2.962	1.001	2.962	0.958		2.962	1	2.962	0.959		2.962	1.002	2.962	0.999		2.962	1.001	2.962	1.002		2.962	1.001	2.962	0.986		2.962	1.002	2.962	0.947		2.962	1	2.962	1.004
2.966	1.002	2.964	1.005		2.964	1	2.964	0.959		2.964	1.001	2.964	0.959		2.964	1.001	2.964	0.999		2.964	1	2.964	1.003		2.964	1.001	2.964	0.987		2.964	1.002	2.964	0.947		2.964	1.001	2.964	1.004
2.968	1.001	2.966	1.005		2.966	1.001	2.966	0.959		2.966	0.999	2.966	0.959		2.966	1.002	2.966	0.999		2.966	1	2.966	1.002		2.966	1.001	2.966	0.986		2.966	1.002	2.966	0.948		2.966	1	2.966	1.004
2.97	1.001	2.968	1.005		2.968	1	2.968	0.959		2.968	0.999	2.968	0.96		2.968	1.001	2.968	1.001		2.968	1	2.968	1.001		2.968	1.001	2.968	0.988		2.968	1.001	2.968	0.948		2.968	1.001	2.968	1.004
2.972	1.001	2.97	1.004		2.97	1.002	2.97	0.959		2.97	1.001	2.97	0.96		2.97	1.001	2.97	0.999		2.97	1.001	2.97	1.002		2.97	1	2.97	0.988		2.97	1.003	2.97	0.949		2.97	1.002	2.97	1.005
2.974	1.002	2.972	1.006		2.972	0.999	2.972	0.96		2.972	1.002	2.972	0.959		2.972	1.002	2.972	0.999		2.972	1.001	2.972	1.002		2.972	0.999	2.972	0.988		2.972	1.001	2.972	0.948		2.972	1	2.972	1.004
2.976	1.001	2.974	1.006		2.974	1	2.974	0.959		2.974	1.001	2.974	0.961		2.974	1.002	2.974	1.001		2.974	1.001	2.974	1.001		2.974	1.001	2.974	0.986		2.974	1.001	2.974	0.948		2.974	1.002	2.974	1.004
2.978	1	2.976	1.005		2.976	1.001	2.976	0.96		2.976	1	2.976	0.96		2.976	1.001	2.976	0.999		2.976	0.999	2.976	1.003		2.976	1.001	2.976	0.987		2.976	1.001	2.976	0.949		2.976	1.001	2.976	1.003
2.98	1.002	2.978	1.005		2.978	1	2.978	0.96		2.978	1	2.978	0.961		2.978	1.002	2.978	0.999		2.978	1.001	2.978	1.001		2.978	1.001	2.978	0.987		2.978	1.001	2.978	0.949		2.978	1.001	2.978	1.003
2.982	1	2.98	1.006		2.98	1	2.98	0.959		2.98	1	2.98	0.961		2.98	1.003	2.98	0.999		2.98	1.001	2.98	1.002		2.98	1	2.98	0.988		2.98	1.001	2.98	0.949		2.98	0.999	2.98	1.004
2.984	1.001	2.982	1.005		2.982	1	2.982	0.96		2.982	1	2.982	0.961		2.982	1.002	2.982	1		2.982	1	2.982	1.001		2.982	1	2.982	0.988		2.982	1.002	2.982	0.949		2.982	1.001	2.982	1.003
2.986	1.001	2.984	1.005		2.984	0.999	2.984	0.96		2.984	1	2.984	0.96		2.984	1.001	2.984	0.999		2.984	1.001	2.984	1.002		2.984	1.001	2.984	0.986		2.984	1.002	2.984	0.95		2.984	1.001	2.984	1.004
2.988	1	2.986	1.004		2.986	1	2.986	0.96		2.986	1	2.986	0.961		2.986	1.001	2.986	1		2.986	0.999	2.986	1.002		2.986	1.002	2.986	0.987		2.986	1	2.986	0.951		2.986	1.002	2.986	1.004
2.99	1	2.988	1.006		2.988	1	2.988	0.961		2.988	1	2.988	0.961		2.988	1.002	2.988	0.998		2.988	1	2.988	1.001		2.988	1	2.988	0.986		2.988	1.001	2.988	0.949		2.988	1	2.988	1.005
2.992	1.001	2.99	1.005		2.99	1	2.99	0.96		2.99	1.001	2.99	0.962		2.99	1.002	2.99	1		2.99	1.001	2.99	1.001		2.99	1	2.99	0.986		2.99	1.002	2.99	0.949		2.99	1	2.99	1.003
2.994	1.001	2.992	1.005		2.992	1.001	2.992	0.96		2.992	1.001	2.992	0.961		2.992	1.002	2.992	1		2.992	1	2.992	1.001		2.992	1.001	2.992	0.987		2.992	1.002	2.992	0.95		2.992	1	2.992	1.005
2.996	1	2.994	1.005		2.994	0.999	2.994	0.962		2.994	1	2.994	0.961		2.994	1.001	2.994	0.999		2.994	1	2.994	1.001		2.994	1	2.994	0.987		2.994	1.002	2.994	0.95		2.994	1.001	2.994	1.004
2.998	1.003	2.996	1.006		2.996	1	2.996	0.962		2.996	1	2.996	0.961		2.996	1.002	2.996	0.999		2.996	1	2.996	1.001		2.996	1	2.996	0.987		2.996	1.001	2.996	0.951		2.996	1	2.996	1.004
3	1.001	2.998	1.004		2.998	1	2.998	0.961		2.998	1	2.998	0.96		2.998	1.001	2.998	1		2.998	1.001	2.998	1.001		2.998	1	2.998	0.988		2.998	1	2.998	0.95		2.998	0.999	2.998	1.005
3.002	1.001	3	1.006		3	1	3	0.962		3	1	3	0.962		3	1.002	3	0.999		3	1.001	3	1.002		3	1.001	3	0.987		3	1.002	3	0.949		3	1.001	3	1.004
3.004	1	3.002	1.006		3.002	0.999	3.002	0.962		3.002	1.001	3.002	0.962		3.002	1.003	3.002	0.999		3.002	1.001	3.002	1.001		3.002	1	3.002	0.988		3.002	1	3.002	0.951		3.002	1.001	3.002	1.005
3.006	1.001	3.004	1.006		3.004	1	3.004	0.962		3.004	1	3.004	0.961		3.004	1.001	3.004	1		3.004	1	3.004	1.001		3.004	1.001	3.004	0.987		3.004	1	3.004	0.951		3.004	0.999	3.004	1.004
3.008	1.001	3.006	1.006		3.006	1	3.006	0.962		3.006	1.001	3.006	0.962		3.006	1.001	3.006	0.999		3.006	1.001	3.006	1.001		3.006	1.001	3.006	0.988		3.006	1.001	3.006	0.95		3.006	1	3.006	1.004
3.01	1.002	3.008	1.006		3.008	1.001	3.008	0.961		3.008	1	3.008	0.962		3.008	1.002	3.008	0.998		3.008	1	3.008	1.001		3.008	0.999	3.008	0.986		3.008	1.001	3.008	0.952		3.008	1.001	3.008	1.005
3.012	1.002	3.01	1.005		3.01	1	3.01	0.963		3.01	1.001	3.01	0.962		3.01	1.001	3.01	1		3.01	1.001	3.01	1.001		3.01	1.001	3.01	0.987		3.01	1.001	3.01	0.951		3.01	1.001	3.01	1.005
3.014	1.001	3.012	1.006		3.012	1	3.012	0.962		3.012	1.001	3.012	0.962		3.012	1.001	3.012	0.999		3.012	1.002	3.012	1.002		3.012	1.001	3.012	0.988		3.012	1.002	3.012	0.952		3.012	1.001	3.012	1.004
3.016	1.002	3.014	1.006		3.014	1	3.014	0.962		3.014	1	3.014	0.961		3.014	1	3.014	1		3.014	1	3.014	1.002		3.014	1	3.014	0.988		3.014	1.002	3.014	0.952		3.014	1	3.014	1.004
3.018	1.002	3.016	1.006		3.016	1	3.016	0.963		3.016	1.001	3.016	0.963		3.016	1.002	3.016	1		3.016	1.001	3.016	1.001		3.016	1	3.016	0.987		3.016	1.001	3.016	0.952		3.016	1	3.016	1.005
3.02	1.001	3.018	1.007		3.018	1	3.018	0.964		3.018	1.001	3.018	0.962		3.018	1	3.018	0.999		3.018	1	3.018	1.002		3.018	1	3.018	0.988		3.018	1.001	3.018	0.951		3.018	1.002	3.018	1.004
3.022	1	3.02	1.005		3.02	1	3.02	0.962		3.02	1.001	3.02	0.962		3.02	1.001	3.02	0.999		3.02	1.001	3.02	1.001		3.02	1.001	3.02	0.987		3.02	1.001	3.02	0.951		3.02	1	3.02	1.005
3.024	1	3.022	1.006		3.022	1	3.022	0.963		3.022	1	3.022	0.963		3.022	1.002	3.022	0.999		3.022	1	3.022	1.003		3.022	1.001	3.022	0.988		3.022	1.001	3.022	0.952		3.022	1	3.022	1.005
3.026	1.002	3.024	1.007		3.024	1	3.024	0.962		3.024	1	3.024	0.962		3.024	1.001	3.024	0.998		3.024	1.001	3.024	1.001		3.024	1	3.024	0.987		3.024	1.001	3.024	0.952		3.024	1.001	3.024	1.004
3.028	1	3.026	1.007		3.026	0.999	3.026	0.963		3.026	1.002	3.026	0.963		3.026	1	3.026	1		3.026	1.002	3.026	1.002		3.026	1	3.026	0.989		3.026	1.002	3.026	0.953		3.026	1	3.026	1.005
3.03	1.001	3.028	1.005		3.028	1	3.028	0.963		3.028	1	3.028	0.963		3.028	1.002	3.028	0.998		3.028	1	3.028	1.001		3.028	1.002	3.028	0.987		3.028	1.002	3.028	0.953		3.028	1.002	3.028	1.003
3.032	1.001	3.03	1.006		3.03	1.001	3.03	0.963		3.03	1.001	3.03	0.962		3.03	1.002	3.03	1		3.03	1	3.03	1.002		3.03	1	3.03	0.987		3.03	1	3.03	0.952		3.03	1	3.03	1.004
3.034	1.002	3.032	1.006		3.032	1	3.032	0.964		3.032	1.001	3.032	0.965		3.032	1.002	3.032	0.999		3.032	0.999	3.032	1.001		3.032	1.001	3.032	0.988		3.032	1.001	3.032	0.953		3.032	1.001	3.032	1.005
3.036	1.001	3.034	1.005		3.034	1	3.034	0.963		3.034	1.001	3.034	0.963		3.034	1.002	3.034	0.999		3.034	1	3.034	1		3.034	1.002	3.034	0.987		3.034	1.002	3.034	0.953		3.034	1.001	3.034	1.005
3.038	1.001	3.036	1.005		3.036	1.001	3.036	0.964		3.036	1.001	3.036	0.963		3.036	1.001	3.036	0.999		3.036	1.001	3.036	1.002		3.036	1.001	3.036	0.987		3.036	1.002	3.036	0.953		3.036	1	3.036	1.005
3.04	1.001	3.038	1.005		3.038	1.001	3.038	0.965		3.038	1	3.038	0.963		3.038	1.002	3.038	0.998		3.038	0.999	3.038	1.001		3.038	0.999	3.038	0.988		3.038	1.002	3.038	0.953		3.038	1	3.038	1.003
3.042	1.002	3.04	1.007		3.04	0.999	3.04	0.964		3.04	1	3.04	0.963		3.04	1.002	3.04	1		3.04	1	3.04	1.003		3.04	1.001	3.04	0.988		3.04	1.001	3.04	0.952		3.04	1.002	3.04	1.005
3.044	1	3.042	1.006		3.042	1	3.042	0.964		3.042	1	3.042	0.963		3.042	1.002	3.042	0.998		3.042	0.999	3.042	1.002		3.042	1.001	3.042	0.988		3.042	1	3.042	0.955		3.042	1.001	3.042	1.004
3.046	1.001	3.044	1.007		3.044	1	3.044	0.964		3.044	1	3.044	0.963		3.044	1.003	3.044	0.999		3.044	0.999	3.044	1.001		3.044	1.001	3.044	0.988		3.044	1.002	3.044	0.954		3.044	1.001	3.044	1.004
3.048	1	3.046	1.007		3.046	1.001	3.046	0.964		3.046	1.001	3.046	0.963		3.046	1.002	3.046	0.998		3.046	1.001	3.046	1.001		3.046	1.001	3.046	0.989		3.046	1.001	3.046	0.953		3.046	1.001	3.046	1.003
3.05	1.001	3.048	1.007		3.048	0.999	3.048	0.964		3.048	1.001	3.048	0.964		3.048	1.002	3.048	0.999		3.048	1	3.048	1.001		3.048	1.001	3.048	0.988		3.048	1.001	3.048	0.954		3.048	0.999	3.048	1.004
3.052	1	3.05	1.007		3.05	0.999	3.05	0.964		3.05	1.001	3.05	0.964		3.05	1.002	3.05	1		3.05	1	3.05	1		3.05	1.001	3.05	0.988		3.05	1.001	3.05	0.954		3.05	1.001	3.05	1.005
3.054	1.001	3.052	1.007		3.052	1.001	3.052	0.964		3.052	1	3.052	0.964		3.052	1.002	3.052	1		3.052	1	3.052	1.003		3.052	1.001	3.052	0.989		3.052	1.001	3.052	0.955		3.052	1.001	3.052	1.004
3.056	1.002	3.054	1.006		3.054	0.999	3.054	0.966		3.054	1.002	3.054	0.963		3.054	1	3.054	0.999		3.054	1	3.054	1.001		3.054	1	3.054	0.989		3.054	1.002	3.054	0.954		3.054	1.001	3.054	1.004
3.058	1.002	3.056	1.005		3.056	1.001	3.056	0.966		3.056	1.001	3.056	0.964		3.056	1.001	3.056	1		3.056	1	3.056	1.002		3.056	1.001	3.056	0.989		3.056	1.002	3.056	0.954		3.056	1.002	3.056	1.004
3.06	1.001	3.058	1.006		3.058	1	3.058	0.965		3.058	1.001	3.058	0.964		3.058	1.002	3.058	0.998		3.058	1	3.058	1.001		3.058	1.001	3.058	0.987		3.058	1.002	3.058	0.955		3.058	1.001	3.058	1.004
3.062	1	3.06	1.006		3.06	1	3.06	0.966		3.06	1	3.06	0.963		3.06	1.001	3.06	0.998		3.06	1.001	3.06	1.001		3.06	1	3.06	0.988		3.06	1.001	3.06	0.955		3.06	0.999	3.06	1.004
3.064	1.001	3.062	1.007		3.062	1	3.062	0.966		3.062	1.001	3.062	0.964		3.062	1.002	3.062	0.999		3.062	1	3.062	1.002		3.062	1.002	3.062	0.989		3.062	1.002	3.062	0.955		3.062	1.002	3.062	1.004
3.066	1.001	3.064	1.006		3.064	1	3.064	0.966		3.064	1.001	3.064	0.965		3.064	1.001	3.064	0.999		3.064	0.999	3.064	1.001		3.064	1	3.064	0.988		3.064	1.001	3.064	0.956		3.064	1	3.064	1.003
3.068	1.002	3.066	1.007		3.066	1	3.066	0.967		3.066	1	3.066	0.964		3.066	1.003	3.066	0.999		3.066	1	3.066	1.002		3.066	1.002	3.066	0.989		3.066	1	3.066	0.955		3.066	1.002	3.066	1.003
3.07	1.002	3.068	1.007		3.068	1	3.068	0.967		3.068	1.001	3.068	0.963		3.068	1	3.068	0.999		3.068	1	3.068	1.001		3.068	1	3.068	0.989		3.068	1.001	3.068	0.955		3.068	1.001	3.068	1.004
3.072	1.001	3.07	1.006		3.07	1	3.07	0.965		3.07	1	3.07	0.965		3.07	1	3.07	0.999		3.07	1	3.07	1		3.07	1.001	3.07	0.989		3.07	1.001	3.07	0.955		3.07	1.001	3.07	1.004
3.074	1.001	3.072	1.006		3.072	1.001	3.072	0.967		3.072	1.001	3.072	0.965		3.072	1.001	3.072	1		3.072	1	3.072	1.002		3.072	1.002	3.072	0.99		3.072	1.001	3.072	0.957		3.072	1.001	3.072	1.004
3.076	1.002	3.074	1.008		3.074	0.999	3.074	0.966		3.074	1.001	3.074	0.966		3.074	1.002	3.074	0.999		3.074	1.001	3.074	1		3.074	1	3.074	0.988		3.074	0.999	3.074	0.955		3.074	1.001	3.074	1.004
3.078	1.001	3.076	1.007		3.076	1	3.076	0.967		3.076	1	3.076	0.966		3.076	1	3.076	0.999		3.076	1	3.076	1.001		3.076	1.001	3.076	0.99		3.076	1.001	3.076	0.955		3.076	1.001	3.076	1.005
3.08	1	3.078	1.006		3.078	0.999	3.078	0.966		3.078	1.002	3.078	0.965		3.078	1.001	3.078	1		3.078	1	3.078	1.001		3.078	1.001	3.078	0.989		3.078	1	3.078	0.956		3.078	1	3.078	1.004
3.082	1.002	3.08	1.007		3.08	1	3.08	0.968		3.08	1.001	3.08	0.965		3.08	1.002	3.08	0.999		3.08	1	3.08	1.002		3.08	1.002	3.08	0.989		3.08	1.001	3.08	0.956		3.08	1.001	3.08	1.003
3.084	1.003	3.082	1.006		3.082	0.999	3.082	0.968		3.082	1	3.082	0.966		3.082	1.002	3.082	0.998		3.082	1	3.082	1.002		3.082	1.001	3.082	0.988		3.082	1	3.082	0.957		3.082	1	3.082	1.003
3.086	1.003	3.084	1.006		3.084	1	3.084	0.967		3.084	1.001	3.084	0.965		3.084	1.002	3.084	0.999		3.084	0.999	3.084	1.001		3.084	1.002	3.084	0.988		3.084	1	3.084	0.957		3.084	1.001	3.084	1.005
3.088	1.003	3.086	1.007		3.086	1	3.086	0.967		3.086	1	3.086	0.966		3.086	1	3.086	1		3.086	0.999	3.086	1.001		3.086	1.002	3.086	0.991		3.086	1.001	3.086	0.956		3.086	1	3.086	1.004
3.09	1.002	3.088	1.007		3.088	0.999	3.088	0.967		3.088	1.001	3.088	0.966		3.088	1.002	3.088	0.998		3.088	1	3.088	1		3.088	1.001	3.088	0.989		3.088	1	3.088	0.956		3.088	1.002	3.088	1.005
3.092	1.002	3.09	1.006		3.09	1.001	3.09	0.968		3.09	1.002	3.09	0.966		3.09	1.002	3.09	0.999		3.09	1	3.09	1.001		3.09	1.001	3.09	0.988		3.09	1.001	3.09	0.957		3.09	1.001	3.09	1.004
3.094	1	3.092	1.007		3.092	1.001	3.092	0.967		3.092	1.001	3.092	0.966		3.092	1.003	3.092	0.999		3.092	1	3.092	1.001		3.092	1.001	3.092	0.989		3.092	1.002	3.092	0.957		3.092	1	3.092	1.004
3.096	1.001	3.094	1.007		3.094	0.999	3.094	0.969		3.094	1.001	3.094	0.966		3.094	1.002	3.094	0.998		3.094	1.001	3.094	1.002		3.094	1	3.094	0.989		3.094	1.001	3.094	0.958		3.094	1.001	3.094	1.003
3.098	1.001	3.096	1.006		3.096	0.999	3.096	0.967		3.096	1.001	3.096	0.965		3.096	1.001	3.096	0.998		3.096	1	3.096	1.001		3.096	1.003	3.096	0.989		3.096	1.001	3.096	0.957		3.096	1.001	3.096	1.004
3.1	1.001	3.098	1.005		3.098	1	3.098	0.967		3.098	1.001	3.098	0.966		3.098	1.001	3.098	0.997		3.098	1	3.098	1.002		3.098	1.001	3.098	0.989		3.098	1.001	3.098	0.957		3.098	1.001	3.098	1.003
3.102	1.002	3.1	1.007		3.1	1	3.1	0.968		3.1	1	3.1	0.966		3.1	1	3.1	0.998		3.1	1	3.1	1.001		3.1	1	3.1	0.989		3.1	1	3.1	0.958		3.1	1.001	3.1	1.004
3.104	1	3.102	1.007		3.102	0.999	3.102	0.968		3.102	1	3.102	0.967		3.102	1.001	3.102	0.999		3.102	1	3.102	1		3.102	1.001	3.102	0.989		3.102	1.001	3.102	0.959		3.102	1.002	3.102	1.004
3.106	1.001	3.104	1.007		3.104	0.999	3.104	0.968		3.104	1.001	3.104	0.966		3.104	1.002	3.104	0.999		3.104	1	3.104	0.999		3.104	1	3.104	0.989		3.104	1.001	3.104	0.958		3.104	1.001	3.104	1.003
3.108	1	3.106	1.006		3.106	1	3.106	0.968		3.106	1.001	3.106	0.966		3.106	1.001	3.106	0.998		3.106	1	3.106	1.001		3.106	1.001	3.106	0.989		3.106	1.001	3.106	0.958		3.106	1.001	3.106	1.003
3.11	1.001	3.108	1.007		3.108	0.999	3.108	0.968		3.108	1.001	3.108	0.967		3.108	1.002	3.108	0.999		3.108	1	3.108	1.003		3.108	1.001	3.108	0.989		3.108	1.002	3.108	0.96		3.108	1	3.108	1.005
3.112	1.001	3.11	1.008		3.11	1	3.11	0.97		3.11	1.001	3.11	0.967		3.11	1.001	3.11	0.999		3.11	1	3.11	1.001		3.11	1.001	3.11	0.989		3.11	1	3.11	0.958		3.11	1.001	3.11	1.004
3.114	1.002	3.112	1.008		3.112	0.999	3.112	0.969		3.112	1.001	3.112	0.966		3.112	1.001	3.112	0.999		3.112	1	3.112	1.001		3.112	1.002	3.112	0.99		3.112	1.001	3.112	0.959		3.112	1.001	3.112	1.005
3.116	1.002	3.114	1.007		3.114	1	3.114	0.969		3.114	1	3.114	0.968		3.114	1.001	3.114	1.001		3.114	1	3.114	1.001		3.114	1.002	3.114	0.989		3.114	1.002	3.114	0.958		3.114	1.001	3.114	1.004
3.118	1.002	3.116	1.007		3.116	1	3.116	0.969		3.116	1.001	3.116	0.967		3.116	1.001	3.116	0.999		3.116	1.001	3.116	1.001		3.116	1.001	3.116	0.992		3.116	1	3.116	0.958		3.116	1.001	3.116	1.004
3.12	1.002	3.118	1.007		3.118	1	3.118	0.969		3.118	1.001	3.118	0.967		3.118	1.001	3.118	0.999		3.118	1	3.118	1.001		3.118	1.001	3.118	0.989		3.118	1.001	3.118	0.958		3.118	1	3.118	1.005
3.122	1.001	3.12	1.007		3.12	1	3.12	0.969		3.12	1.001	3.12	0.967		3.12	1.002	3.12	0.999		3.12	1.001	3.12	1.002		3.12	1.002	3.12	0.991		3.12	1	3.12	0.96		3.12	1.001	3.12	1.005
3.124	1.002	3.122	1.007		3.122	0.999	3.122	0.97		3.122	1.001	3.122	0.967		3.122	1.001	3.122	0.998		3.122	1	3.122	1.001		3.122	1	3.122	0.99		3.122	1.001	3.122	0.959		3.122	1.001	3.122	1.004
3.126	1.001	3.124	1.007		3.124	1	3.124	0.97		3.124	1.001	3.124	0.968		3.124	1	3.124	0.998		3.124	1.002	3.124	1.001		3.124	1	3.124	0.99		3.124	1.001	3.124	0.959		3.124	1	3.124	1.004
3.128	1.001	3.126	1.007		3.126	0.998	3.126	0.969		3.126	1	3.126	0.969		3.126	1.001	3.126	0.998		3.126	1	3.126	1.002		3.126	1.001	3.126	0.989		3.126	1	3.126	0.96		3.126	1.001	3.126	1.004
3.13	1.001	3.128	1.006		3.128	1.001	3.128	0.97		3.128	1.001	3.128	0.967		3.128	1.001	3.128	0.999		3.128	1	3.128	1.002		3.128	1.002	3.128	0.99		3.128	1.002	3.128	0.959		3.128	1.001	3.128	1.004
3.132	1.001	3.13	1.008		3.13	0.999	3.13	0.969		3.13	1	3.13	0.967		3.13	1.001	3.13	0.999		3.13	1	3.13	1.001		3.13	1.002	3.13	0.99		3.13	1.001	3.13	0.959		3.13	1	3.13	1.004
3.134	1.002	3.132	1.006		3.132	0.999	3.132	0.969		3.132	1.001	3.132	0.967		3.132	1	3.132	0.997		3.132	0.999	3.132	1.002		3.132	1.003	3.132	0.99		3.132	1.002	3.132	0.96		3.132	1	3.132	1.003
3.136	1.001	3.134	1.008		3.134	1.001	3.134	0.97		3.134	1.001	3.134	0.967		3.134	1.002	3.134	0.999		3.134	1	3.134	1.001		3.134	1.001	3.134	0.99		3.134	1.001	3.134	0.96		3.134	1.002	3.134	1.003
3.138	1.002	3.136	1.006		3.136	1.001	3.136	0.97		3.136	1.001	3.136	0.967		3.136	1.002	3.136	0.998		3.136	1	3.136	1.002		3.136	1.001	3.136	0.989		3.136	1	3.136	0.962		3.136	1.001	3.136	1.003
3.14	1.001	3.138	1.007		3.138	1	3.138	0.971		3.138	1	3.138	0.969		3.138	1.001	3.138	1		3.138	1	3.138	1.001		3.138	1.001	3.138	0.991		3.138	1	3.138	0.96		3.138	1.001	3.138	1.004
3.142	1	3.14	1.006		3.14	1	3.14	0.97		3.14	1	3.14	0.968		3.14	1	3.14	0.999		3.14	0.999	3.14	1.001		3.14	1.002	3.14	0.99		3.14	1.001	3.14	0.96		3.14	1.001	3.14	1.004
3.144	1	3.142	1.007		3.142	0.999	3.142	0.971		3.142	1	3.142	0.968		3.142	1.001	3.142	0.998		3.142	1	3.142	1.001		3.142	1.001	3.142	0.989		3.142	1	3.142	0.961		3.142	1.001	3.142	1.004
3.146	1.001	3.144	1.007		3.144	0.999	3.144	0.97		3.144	1.001	3.144	0.967		3.144	1.002	3.144	1		3.144	1	3.144	1.002		3.144	1.001	3.144	0.99		3.144	1.001	3.144	0.961		3.144	1.001	3.144	1.003
3.148	1	3.146	1.008		3.146	1	3.146	0.97		3.146	1	3.146	0.968		3.146	1	3.146	0.999		3.146	1	3.146	1.001		3.146	1	3.146	0.989		3.146	1.001	3.146	0.96		3.146	1	3.146	1.003
3.15	1.001	3.148	1.008		3.148	1	3.148	0.971		3.148	1.001	3.148	0.969		3.148	1.001	3.148	0.999		3.148	1	3.148	1		3.148	1.002	3.148	0.99		3.148	1.001	3.148	0.961		3.148	1.002	3.148	1.003
3.152	1.001	3.15	1.007		3.15	1	3.15	0.972		3.15	0.999	3.15	0.969		3.15	1.001	3.15	0.999		3.15	1.001	3.15	1.001		3.15	1.001	3.15	0.991		3.15	1	3.15	0.963		3.15	1	3.15	1.005
3.154	1.002	3.152	1.007		3.152	0.999	3.152	0.97		3.152	1	3.152	0.968		3.152	1.001	3.152	0.998		3.152	1	3.152	1.001		3.152	1.001	3.152	0.99		3.152	1.001	3.152	0.961		3.152	1.001	3.152	1.005
3.156	1.001	3.154	1.009		3.154	1	3.154	0.972		3.154	1.001	3.154	0.968		3.154	1.001	3.154	0.999		3.154	1	3.154	1.001		3.154	1.002	3.154	0.99		3.154	1.002	3.154	0.963		3.154	1	3.154	1.004
3.158	1.001	3.156	1.008		3.156	1.001	3.156	0.972		3.156	1.001	3.156	0.969		3.156	1.001	3.156	0.999		3.156	1	3.156	1.002		3.156	1.002	3.156	0.99		3.156	1.001	3.156	0.962		3.156	1	3.156	1.004
3.16	1.001	3.158	1.008		3.158	1	3.158	0.972		3.158	1.001	3.158	0.969		3.158	1.002	3.158	0.999		3.158	0.999	3.158	1.001		3.158	1.001	3.158	0.99		3.158	1.001	3.158	0.962		3.158	1.001	3.158	1.004
3.162	1.002	3.16	1.008		3.16	0.999	3.16	0.972		3.16	1.001	3.16	0.969		3.16	1.002	3.16	0.999		3.16	1.001	3.16	1.001		3.16	1.001	3.16	0.99		3.16	1.001	3.16	0.963		3.16	1.002	3.16	1.004
3.164	1	3.162	1.008		3.162	0.999	3.162	0.972		3.162	1	3.162	0.97		3.162	1	3.162	0.999		3.162	0.999	3.162	1.001		3.162	1.001	3.162	0.991		3.162	1	3.162	0.962		3.162	1.002	3.162	1.003
3.166	1.002	3.164	1.008		3.164	1	3.164	0.971		3.164	1.002	3.164	0.969		3.164	1.001	3.164	0.998		3.164	1.001	3.164	1.001		3.164	1.001	3.164	0.991		3.164	1.001	3.164	0.962		3.164	1	3.164	1.004
3.168	1.001	3.166	1.008		3.166	0.999	3.166	0.972		3.166	1.001	3.166	0.969		3.166	1	3.166	0.998		3.166	1	3.166	1.001		3.166	1.001	3.166	0.991		3.166	1.001	3.166	0.962		3.166	1.002	3.166	1.004
3.17	1.001	3.168	1.007		3.168	1	3.168	0.972		3.168	1.001	3.168	0.97		3.168	1	3.168	0.999		3.168	1	3.168	1.001		3.168	1.001	3.168	0.99		3.168	1.001	3.168	0.962		3.168	1.002	3.168	1.005
3.172	1.002	3.17	1.006		3.17	1	3.17	0.972		3.17	1.001	3.17	0.97		3.17	1.001	3.17	0.999		3.17	1	3.17	1.002		3.17	1.002	3.17	0.991		3.17	1	3.17	0.964		3.17	1.002	3.17	1.004
3.174	1.001	3.172	1.007		3.172	1	3.172	0.972		3.172	1	3.172	0.969		3.172	1.001	3.172	0.999		3.172	1	3.172	1.001		3.172	1.001	3.172	0.991		3.172	1.001	3.172	0.963		3.172	1	3.172	1.003
3.176	1.001	3.174	1.008		3.174	1.001	3.174	0.973		3.174	1.001	3.174	0.971		3.174	1.001	3.174	0.999		3.174	1.001	3.174	1.001		3.174	1	3.174	0.991		3.174	1	3.174	0.963		3.174	1.002	3.174	1.004
3.178	1.001	3.176	1.008		3.176	1.001	3.176	0.971		3.176	1.001	3.176	0.969		3.176	1.001	3.176	0.998		3.176	1	3.176	1.001		3.176	1.002	3.176	0.99		3.176	1.001	3.176	0.964		3.176	1.001	3.176	1.003
3.18	1.001	3.178	1.009		3.178	1	3.178	0.973		3.178	1.001	3.178	0.97		3.178	1.001	3.178	0.999		3.178	1	3.178	1		3.178	1.002	3.178	0.99		3.178	1.001	3.178	0.963		3.178	1.001	3.178	1.004
3.182	1.002	3.18	1.008		3.18	1	3.18	0.972		3.18	1.002	3.18	0.969		3.18	1.001	3.18	0.999		3.18	1.001	3.18	1.002		3.18	1.002	3.18	0.99		3.18	1	3.18	0.963		3.18	1	3.18	1.004
3.184	1.002	3.182	1.008		3.182	1	3.182	0.974		3.182	1.001	3.182	0.97		3.182	1.001	3.182	0.998		3.182	0.999	3.182	1.001		3.182	1	3.182	0.992		3.182	1	3.182	0.963		3.182	1	3.182	1.004
3.186	1.002	3.184	1.009		3.184	1	3.184	0.974		3.184	1.001	3.184	0.97		3.184	1.001	3.184	0.998		3.184	1.001	3.184	1.001		3.184	1.001	3.184	0.991		3.184	1.002	3.184	0.964		3.184	1.001	3.184	1.005
3.188	1.002	3.186	1.008		3.186	1	3.186	0.971		3.186	1.001	3.186	0.969		3.186	1.001	3.186	0.997		3.186	1	3.186	1		3.186	1	3.186	0.991		3.186	1	3.186	0.964		3.186	1.001	3.186	1.003
3.19	1.001	3.188	1.007		3.188	0.999	3.188	0.974		3.188	1.001	3.188	0.97		3.188	1.001	3.188	0.999		3.188	1.001	3.188	1.001		3.188	1.001	3.188	0.992		3.188	1.001	3.188	0.965		3.188	1	3.188	1.004
3.192	1.001	3.19	1.007		3.19	1	3.19	0.974		3.19	0.999	3.19	0.97		3.19	1.001	3.19	0.999		3.19	1	3.19	1.001		3.19	1.001	3.19	0.99		3.19	1.001	3.19	0.964		3.19	1.001	3.19	1.005
3.194	1.002	3.192	1.007		3.192	0.999	3.192	0.973		3.192	1	3.192	0.971		3.192	1.001	3.192	0.999		3.192	1.001	3.192	1.001		3.192	1	3.192	0.989		3.192	1	3.192	0.965		3.192	1	3.192	1.004
3.196	1.001	3.194	1.007		3.194	0.999	3.194	0.974		3.194	1	3.194	0.971		3.194	1	3.194	0.998		3.194	0.999	3.194	1.003		3.194	1.002	3.194	0.991		3.194	1.001	3.194	0.964		3.194	1.001	3.194	1.004
3.198	1.001	3.196	1.008		3.196	1	3.196	0.974		3.196	0.999	3.196	0.971		3.196	1.001	3.196	0.999		3.196	1	3.196	1.001		3.196	1	3.196	0.991		3.196	1.001	3.196	0.964		3.196	1.002	3.196	1.005
3.2	1.001	3.198	1.007		3.198	1	3.198	0.973		3.198	1.002	3.198	0.971		3.198	1.002	3.198	0.998		3.198	1.001	3.198	1.002		3.198	1.001	3.198	0.991		3.198	1	3.198	0.965		3.198	1.001	3.198	1.005
3.202	1.001	3.2	1.008		3.2	1	3.2	0.973		3.2	1.001	3.2	0.971		3.2	1.001	3.2	0.999		3.2	1	3.2	1		3.2	1.002	3.2	0.992		3.2	1	3.2	0.964		3.2	1.001	3.2	1.005
3.204	1.001	3.202	1.007		3.202	1	3.202	0.975		3.202	1	3.202	0.971		3.202	1.001	3.202	0.999		3.202	1.001	3.202	1.001		3.202	1.002	3.202	0.992		3.202	1.001	3.202	0.965		3.202	1.001	3.202	1.004
3.206	1.002	3.204	1.008		3.204	1	3.204	0.975		3.204	1.001	3.204	0.972		3.204	1.001	3.204	1		3.204	1.001	3.204	1.001		3.204	1.001	3.204	0.991		3.204	1.002	3.204	0.965		3.204	1.001	3.204	1.003
3.208	1.001	3.206	1.008		3.206	1.001	3.206	0.974		3.206	1.001	3.206	0.971		3.206	1.001	3.206	0.997		3.206	1	3.206	1.001		3.206	1.003	3.206	0.992		3.206	1.001	3.206	0.965		3.206	1.001	3.206	1.004
3.21	1.001	3.208	1.008		3.208	0.999	3.208	0.974		3.208	1.001	3.208	0.972		3.208	1.001	3.208	1		3.208	1	3.208	1.001		3.208	1	3.208	0.991		3.208	1.001	3.208	0.966		3.208	1.001	3.208	1.004
3.212	1.001	3.21	1.009		3.21	1	3.21	0.976		3.21	1.001	3.21	0.971		3.21	1.001	3.21	0.998		3.21	1	3.21	1.002		3.21	1.001	3.21	0.991		3.21	1.001	3.21	0.964		3.21	1.002	3.21	1.004
3.214	1.001	3.212	1.008		3.212	1.001	3.212	0.974		3.212	1.001	3.212	0.971		3.212	1	3.212	0.999		3.212	1	3.212	1		3.212	1.001	3.212	0.991		3.212	1	3.212	0.966		3.212	1	3.212	1.004
3.216	1	3.214	1.007		3.214	1	3.214	0.974		3.214	1	3.214	0.972		3.214	1.001	3.214	0.998		3.214	0.999	3.214	1		3.214	1.001	3.214	0.991		3.214	1	3.214	0.965		3.214	1.001	3.214	1.003
3.218	1.001	3.216	1.008		3.216	1	3.216	0.974		3.216	1	3.216	0.972		3.216	1	3.216	0.998		3.216	1	3.216	1.001		3.216	1.002	3.216	0.991		3.216	1	3.216	0.966		3.216	1	3.216	1.005
3.22	1.002	3.218	1.008		3.218	1	3.218	0.976		3.218	1	3.218	0.973		3.218	1.001	3.218	1		3.218	1	3.218	1.001		3.218	1.001	3.218	0.993		3.218	1	3.218	0.966		3.218	1.002	3.218	1.004
3.222	1.001	3.22	1.008		3.22	0.999	3.22	0.976		3.22	1.002	3.22	0.971		3.22	1.002	3.22	0.999		3.22	1	3.22	1.001		3.22	1.001	3.22	0.992		3.22	1	3.22	0.968		3.22	1	3.22	1.004
3.224	1.003	3.222	1.009		3.222	0.999	3.222	0.975		3.222	1.002	3.222	0.973		3.222	1	3.222	0.998		3.222	1.001	3.222	1.001		3.222	1.002	3.222	0.991		3.222	1.001	3.222	0.965		3.222	1.001	3.222	1.004
3.226	1.003	3.224	1.008		3.224	0.998	3.224	0.975		3.224	1.001	3.224	0.973		3.224	1.002	3.224	0.998		3.224	1.001	3.224	1.001		3.224	1.001	3.224	0.992		3.224	1	3.224	0.967		3.224	1.002	3.224	1.003
3.228	1.002	3.226	1.008		3.226	0.999	3.226	0.976		3.226	1	3.226	0.972		3.226	1.001	3.226	0.998		3.226	1	3.226	1.001		3.226	1.002	3.226	0.992		3.226	1.001	3.226	0.967		3.226	1	3.226	1.003
3.23	1.001	3.228	1.009		3.228	0.998	3.228	0.977		3.228	1.001	3.228	0.972		3.228	1.001	3.228	0.999		3.228	1	3.228	1.001		3.228	1.001	3.228	0.991		3.228	1	3.228	0.967		3.228	1.001	3.228	1.003
3.232	1.002	3.23	1.009		3.23	1.001	3.23	0.975		3.23	1.002	3.23	0.972		3.23	1.001	3.23	0.997		3.23	0.999	3.23	1.001		3.23	1.002	3.23	0.993		3.23	1.001	3.23	0.967		3.23	1.002	3.23	1.003
3.234	1.001	3.232	1.009		3.232	1.001	3.232	0.976		3.232	1.001	3.232	0.972		3.232	1.002	3.232	0.999		3.232	1	3.232	1		3.232	1.002	3.232	0.992		3.232	1	3.232	0.966		3.232	1.001	3.232	1.004
3.236	1.001	3.234	1.008		3.234	0.999	3.234	0.975		3.234	1.001	3.234	0.973		3.234	1	3.234	0.999		3.234	0.999	3.234	1		3.234	1	3.234	0.992		3.234	0.999	3.234	0.967		3.234	1.001	3.234	1.003
3.238	1.001	3.236	1.008		3.236	1	3.236	0.976		3.236	1.001	3.236	0.973		3.236	1	3.236	0.998		3.236	1	3.236	1.001		3.236	1.001	3.236	0.992		3.236	1	3.236	0.969		3.236	1	3.236	1.005
3.24	1.001	3.238	1.008		3.238	0.999	3.238	0.976		3.238	1	3.238	0.973		3.238	1.001	3.238	0.998		3.238	1	3.238	1.001		3.238	1.001	3.238	0.991		3.238	1.001	3.238	0.967		3.238	1	3.238	1.003
3.242	0.999	3.24	1.009		3.24	1	3.24	0.977		3.24	1.001	3.24	0.973		3.24	1.001	3.24	0.998		3.24	1.001	3.24	1.001		3.24	1	3.24	0.991		3.24	1	3.24	0.967		3.24	1.001	3.24	1.003
3.244	1.002	3.242	1.008		3.242	0.999	3.242	0.976		3.242	1.001	3.242	0.974		3.242	1.001	3.242	0.999		3.242	1.001	3.242	1.001		3.242	1.003	3.242	0.992		3.242	1.001	3.242	0.968		3.242	1.001	3.242	1.004
3.246	1.001	3.244	1.009		3.244	0.999	3.244	0.977		3.244	1.001	3.244	0.972		3.244	1	3.244	0.999		3.244	1	3.244	0.999		3.244	1.001	3.244	0.992		3.244	1.001	3.244	0.968		3.244	1.001	3.244	1.003
3.248	1.001	3.246	1.008		3.246	1	3.246	0.977		3.246	1	3.246	0.973		3.246	1.001	3.246	1		3.246	1	3.246	1.001		3.246	1.002	3.246	0.992		3.246	1.001	3.246	0.967		3.246	1.001	3.246	1.002
3.25	1.001	3.248	1.008		3.248	0.999	3.248	0.977		3.248	1.001	3.248	0.972		3.248	1.001	3.248	0.999		3.248	1.001	3.248	1		3.248	1.002	3.248	0.992		3.248	0.999	3.248	0.968		3.248	1	3.248	1.004
3.252	1.001	3.25	1.008		3.25	0.999	3.25	0.977		3.25	1.001	3.25	0.973		3.25	1	3.25	0.999		3.25	1.001	3.25	1.001		3.25	1.002	3.25	0.993		3.25	1.001	3.25	0.968		3.25	1	3.25	1.006
3.254	1.002	3.252	1.008		3.252	1	3.252	0.977		3.252	1.001	3.252	0.974		3.252	1	3.252	1		3.252	1.001	3.252	1.001		3.252	1.001	3.252	0.992		3.252	1	3.252	0.968		3.252	1.001	3.252	1.004
3.256	1.002	3.254	1.01		3.254	1.001	3.254	0.977		3.254	1.001	3.254	0.974		3.254	1.001	3.254	0.998		3.254	0.999	3.254	1		3.254	1.002	3.254	0.993		3.254	1	3.254	0.969		3.254	1.002	3.254	1.003
3.258	1.002	3.256	1.009		3.256	1	3.256	0.977		3.256	1.001	3.256	0.973		3.256	1.001	3.256	0.999		3.256	1	3.256	1.001		3.256	1.001	3.256	0.993		3.256	1	3.256	0.968		3.256	1.001	3.256	1.006
3.26	1.001	3.258	1.009		3.258	1	3.258	0.978		3.258	1.001	3.258	0.973		3.258	1	3.258	0.998		3.258	1	3.258	1.001		3.258	1.002	3.258	0.992		3.258	1	3.258	0.968		3.258	1.001	3.258	1.003
3.262	1.001	3.26	1.008		3.26	1	3.26	0.977		3.26	1	3.26	0.973		3.26	1	3.26	0.999		3.26	0.999	3.26	1.001		3.26	1.002	3.26	0.993		3.26	1	3.26	0.969		3.26	1	3.26	1.004
3.264	1.002	3.262	1.008		3.262	0.999	3.262	0.978		3.262	1.001	3.262	0.973		3.262	1.001	3.262	0.998		3.262	1	3.262	1.001		3.262	1.001	3.262	0.992		3.262	1	3.262	0.969		3.262	1.001	3.262	1.004
3.266	1.002	3.264	1.009		3.264	0.999	3.264	0.977		3.264	1.001	3.264	0.975		3.264	0.999	3.264	0.998		3.264	1	3.264	1.001		3.264	1.002	3.264	0.993		3.264	1	3.264	0.97		3.264	1.001	3.264	1.003
3.268	1.001	3.266	1.009		3.266	1	3.266	0.979		3.266	1	3.266	0.975		3.266	1	3.266	0.998		3.266	1.001	3.266	1.001		3.266	1.002	3.266	0.994		3.266	0.999	3.266	0.97		3.266	1.001	3.266	1.004
3.27	1.001	3.268	1.009		3.268	0.999	3.268	0.978		3.268	1.001	3.268	0.974		3.268	1.001	3.268	0.999		3.268	1	3.268	1.001		3.268	1.003	3.268	0.992		3.268	1	3.268	0.97		3.268	1.001	3.268	1.004
3.272	1.001	3.27	1.008		3.27	0.999	3.27	0.98		3.27	1.001	3.27	0.974		3.27	1	3.27	0.998		3.27	0.999	3.27	1.001		3.27	1.001	3.27	0.993		3.27	1.001	3.27	0.969		3.27	1	3.27	1.004
3.274	1.002	3.272	1.01		3.272	1.001	3.272	0.979		3.272	1.001	3.272	0.975		3.272	1.001	3.272	0.998		3.272	1	3.272	1.001		3.272	1.002	3.272	0.994		3.272	1	3.272	0.97		3.272	1.002	3.272	1.004
3.276	1.002	3.274	1.009		3.274	1	3.274	0.978		3.274	1.001	3.274	0.974		3.274	1.002	3.274	0.998		3.274	1	3.274	1		3.274	1.001	3.274	0.993		3.274	0.999	3.274	0.97		3.274	1.001	3.274	1.004
3.278	1.002	3.276	1.008		3.276	1	3.276	0.979		3.276	1.002	3.276	0.975		3.276	1.001	3.276	0.999		3.276	1	3.276	1		3.276	1.002	3.276	0.993		3.276	1.002	3.276	0.97		3.276	1.001	3.276	1.004
3.28	1	3.278	1.008		3.278	1	3.278	0.978		3.278	1.001	3.278	0.974		3.278	1.001	3.278	0.999		3.278	1	3.278	1.001		3.278	1.002	3.278	0.994		3.278	1	3.278	0.97		3.278	1.001	3.278	1.004
3.282	1.002	3.28	1.009		3.28	1.001	3.28	0.979		3.28	1.001	3.28	0.975		3.28	0.999	3.28	0.999		3.28	0.999	3.28	1.001		3.28	1.002	3.28	0.993		3.28	1	3.28	0.97		3.28	1	3.28	1.004
3.284	1.001	3.282	1.007		3.282	1	3.282	0.979		3.282	1	3.282	0.975		3.282	1.001	3.282	0.998		3.282	1.001	3.282	1.001		3.282	1.001	3.282	0.993		3.282	0.999	3.282	0.97		3.282	1	3.282	1.004
3.286	1	3.284	1.009		3.284	1	3.284	0.979		3.284	1.001	3.284	0.974		3.284	1.001	3.284	0.999		3.284	1	3.284	1.002		3.284	1.002	3.284	0.993		3.284	1.001	3.284	0.971		3.284	1.001	3.284	1.004
3.288	1	3.286	1.009		3.286	1.001	3.286	0.979		3.286	1.001	3.286	0.975		3.286	1.002	3.286	0.998		3.286	1.001	3.286	1.002		3.286	1.002	3.286	0.992		3.286	1	3.286	0.97		3.286	1.001	3.286	1.004
3.29	1.001	3.288	1.011		3.288	1	3.288	0.979		3.288	1.001	3.288	0.975		3.288	1	3.288	0.998		3.288	1	3.288	1.001		3.288	1	3.288	0.993		3.288	1.001	3.288	0.97		3.288	1.001	3.288	1.003
3.292	1.001	3.29	1.008		3.29	1	3.29	0.98		3.29	1.002	3.29	0.974		3.29	1	3.29	0.998		3.29	1	3.29	1		3.29	1.001	3.29	0.992		3.29	1	3.29	0.971		3.29	1.001	3.29	1.003
3.294	1.002	3.292	1.009		3.292	1	3.292	0.98		3.292	1	3.292	0.976		3.292	1.001	3.292	0.998		3.292	1	3.292	0.999		3.292	1.001	3.292	0.992		3.292	1	3.292	0.971		3.292	1.001	3.292	1.004
3.296	1.002	3.294	1.009		3.294	1	3.294	0.98		3.294	1.001	3.294	0.975		3.294	1.001	3.294	0.999		3.294	1	3.294	1.001		3.294	1.001	3.294	0.994		3.294	1	3.294	0.972		3.294	1.001	3.294	1.003
3.298	1.001	3.296	1.009		3.296	0.998	3.296	0.98		3.296	1.001	3.296	0.975		3.296	1.001	3.296	0.998		3.296	1.001	3.296	1.001		3.296	1.002	3.296	0.992		3.296	1	3.296	0.971		3.296	1.001	3.296	1.004
3.3	1.002	3.298	1.009		3.298	0.999	3.298	0.98		3.298	1.002	3.298	0.976		3.298	1	3.298	0.998		3.298	1	3.298	1.001		3.298	1.002	3.298	0.993		3.298	1	3.298	0.971		3.298	1.001	3.298	1.005
3.302	1.001	3.3	1.01		3.3	1	3.3	0.98		3.3	1.001	3.3	0.976		3.3	1	3.3	0.998		3.3	1.001	3.3	1		3.3	1.001	3.3	0.994		3.3	1	3.3	0.972		3.3	1	3.3	1.004
3.304	1.002	3.302	1.009		3.302	1	3.302	0.981		3.302	1.001	3.302	0.976		3.302	1	3.302	0.999		3.302	1	3.302	1.002		3.302	1.002	3.302	0.994		3.302	1	3.302	0.971		3.302	1.001	3.302	1.004
3.306	1.001	3.304	1.009		3.304	1	3.304	0.981		3.304	1.001	3.304	0.976		3.304	1.001	3.304	0.998		3.304	1	3.304	1		3.304	1.002	3.304	0.994		3.304	1	3.304	0.972		3.304	1	3.304	1.004
3.308	1.001	3.306	1.009		3.306	1	3.306	0.98		3.306	1.001	3.306	0.976		3.306	1	3.306	0.999		3.306	1	3.306	1.001		3.306	1.003	3.306	0.993		3.306	0.999	3.306	0.972		3.306	1.001	3.306	1.003
3.31	1.002	3.308	1.009		3.308	0.999	3.308	0.98		3.308	1	3.308	0.976		3.308	1.001	3.308	0.999		3.308	1	3.308	1		3.308	1.001	3.308	0.994		3.308	1	3.308	0.972		3.308	0.999	3.308	1.004
3.312	1.001	3.31	1.009		3.31	1	3.31	0.98		3.31	1.001	3.31	0.977		3.31	0.999	3.31	0.998		3.31	1.001	3.31	1.001		3.31	1.002	3.31	0.994		3.31	0.999	3.31	0.972		3.31	1	3.31	1.003
3.314	1.001	3.312	1.009		3.312	1.001	3.312	0.981		3.312	1.001	3.312	0.977		3.312	1.001	3.312	0.998		3.312	1.001	3.312	1.001		3.312	1.002	3.312	0.993		3.312	1	3.312	0.972		3.312	1	3.312	1.004
3.316	1.002	3.314	1.008		3.314	1	3.314	0.98		3.314	1.001	3.314	0.977		3.314	1.002	3.314	0.999		3.314	0.999	3.314	1.001		3.314	1.001	3.314	0.993		3.314	1	3.314	0.972		3.314	1	3.314	1.004
3.318	1.001	3.316	1.01		3.316	0.999	3.316	0.98		3.316	1.001	3.316	0.976		3.316	1.002	3.316	0.999		3.316	0.999	3.316	1		3.316	1.001	3.316	0.993		3.316	0.999	3.316	0.973		3.316	1	3.316	1.003
3.32	1.001	3.318	1.009		3.318	1	3.318	0.981		3.318	1.001	3.318	0.976		3.318	1.001	3.318	0.999		3.318	1	3.318	1.001		3.318	1.001	3.318	0.993		3.318	1	3.318	0.974		3.318	1.001	3.318	1.003
3.322	1.002	3.32	1.009		3.32	1	3.32	0.979		3.32	1	3.32	0.977		3.32	1.001	3.32	0.999		3.32	1.001	3.32	1		3.32	1.002	3.32	0.994		3.32	1.001	3.32	0.973		3.32	1	3.32	1.003
3.324	1.001	3.322	1.01		3.322	1	3.322	0.981		3.322	1.001	3.322	0.977		3.322	1.001	3.322	0.998		3.322	1.001	3.322	1		3.322	1.001	3.322	0.994		3.322	1	3.322	0.974		3.322	1.002	3.322	1.004
3.326	1.002	3.324	1.009		3.324	1.001	3.324	0.982		3.324	1.001	3.324	0.977		3.324	1	3.324	0.999		3.324	1	3.324	1		3.324	1.003	3.324	0.994		3.324	1	3.324	0.972		3.324	1.001	3.324	1.003
3.328	1.003	3.326	1.01		3.326	1	3.326	0.982		3.326	1.001	3.326	0.976		3.326	1.001	3.326	0.999		3.326	0.999	3.326	1		3.326	1.002	3.326	0.994		3.326	0.999	3.326	0.973		3.326	1	3.326	1.002
3.33	1.002	3.328	1.009		3.328	0.999	3.328	0.981		3.328	1.001	3.328	0.976		3.328	1.001	3.328	0.999		3.328	1	3.328	1.001		3.328	1.001	3.328	0.993		3.328	1.001	3.328	0.974		3.328	1.001	3.328	1.003
3.332	1.002	3.33	1.008		3.33	1	3.33	0.982		3.33	1.001	3.33	0.976		3.33	1.001	3.33	0.998		3.33	1.001	3.33	1.001		3.33	1.002	3.33	0.993		3.33	0.999	3.33	0.973		3.33	1	3.33	1.004
3.334	1.001	3.332	1.011		3.332	1	3.332	0.981		3.332	1.001	3.332	0.976		3.332	1.001	3.332	0.999		3.332	1.001	3.332	1.001		3.332	1.002	3.332	0.995		3.332	1	3.332	0.973		3.332	1.002	3.332	1.004
3.336	1.001	3.334	1.009		3.334	1.001	3.334	0.982		3.334	1.001	3.334	0.977		3.334	1.001	3.334	0.998		3.334	1	3.334	1.002		3.334	1.002	3.334	0.996		3.334	0.999	3.334	0.973		3.334	1.001	3.334	1.004
3.338	1.001	3.336	1.01		3.336	1	3.336	0.981		3.336	1.001	3.336	0.977		3.336	1.001	3.336	0.999		3.336	1	3.336	1.002		3.336	1.001	3.336	0.994		3.336	1	3.336	0.973		3.336	1.001	3.336	1.003
3.34	1.001	3.338	1.009		3.338	1	3.338	0.981		3.338	1.001	3.338	0.977		3.338	1.001	3.338	0.998		3.338	1	3.338	1		3.338	1.001	3.338	0.994		3.338	1	3.338	0.973		3.338	1.001	3.338	1.003
3.342	1.001	3.34	1.009		3.34	1	3.34	0.982		3.34	1.001	3.34	0.977		3.34	1	3.34	0.999		3.34	1	3.34	1		3.34	1.003	3.34	0.993		3.34	1	3.34	0.975		3.34	1.001	3.34	1.004
3.344	1.002	3.342	1.01		3.342	0.999	3.342	0.982		3.342	1.001	3.342	0.977		3.342	1.001	3.342	0.999		3.342	1	3.342	1		3.342	1.001	3.342	0.995		3.342	0.999	3.342	0.975		3.342	1	3.342	1.003
3.346	1	3.344	1.009		3.344	0.999	3.344	0.982		3.344	1.002	3.344	0.977		3.344	1.001	3.344	0.999		3.344	1.001	3.344	1.001		3.344	1.002	3.344	0.994		3.344	0.999	3.344	0.975		3.344	1.001	3.344	1.004
3.348	1.001	3.346	1.009		3.346	1	3.346	0.983		3.346	1.001	3.346	0.978		3.346	1.002	3.346	0.999		3.346	1	3.346	1.001		3.346	1.002	3.346	0.994		3.346	0.999	3.346	0.974		3.346	1	3.346	1.004
3.35	1.002	3.348	1.009		3.348	1	3.348	0.981		3.348	1.001	3.348	0.977		3.348	1	3.348	0.998		3.348	1	3.348	1.001		3.348	1.002	3.348	0.993		3.348	1	3.348	0.974		3.348	1	3.348	1.002
3.352	1.002	3.35	1.008		3.35	1	3.35	0.983		3.35	1.001	3.35	0.978		3.35	1	3.35	0.999		3.35	1	3.35	1		3.35	1.001	3.35	0.994		3.35	0.999	3.35	0.976		3.35	1.001	3.35	1.003
3.354	1.001	3.352	1.01		3.352	0.999	3.352	0.984		3.352	1	3.352	0.978		3.352	1	3.352	0.999		3.352	1	3.352	1		3.352	1.001	3.352	0.995		3.352	1	3.352	0.974		3.352	1.001	3.352	1.004
3.356	1.001	3.354	1.01		3.354	1	3.354	0.983		3.354	1.001	3.354	0.977		3.354	1	3.354	0.999		3.354	1.001	3.354	1.001		3.354	1.001	3.354	0.994		3.354	1	3.354	0.975		3.354	1.001	3.354	1.003
3.358	1.002	3.356	1.009		3.356	1	3.356	0.983		3.356	1.001	3.356	0.978		3.356	1.001	3.356	0.999		3.356	1	3.356	1.001		3.356	1.001	3.356	0.994		3.356	0.999	3.356	0.975		3.356	1.001	3.356	1.003
3.36	1.001	3.358	1.009		3.358	1	3.358	0.982		3.358	1.001	3.358	0.977		3.358	1	3.358	0.998		3.358	1.001	3.358	1.001		3.358	1.001	3.358	0.995		3.358	0.999	3.358	0.975		3.358	1.001	3.358	1.003
3.362	1.002	3.36	1.01		3.36	1.001	3.36	0.984		3.36	1	3.36	0.978		3.36	1.002	3.36	0.999		3.36	1	3.36	1		3.36	1.003	3.36	0.995		3.36	1	3.36	0.976		3.36	1	3.36	1.003
3.364	1.003	3.362	1.009		3.362	1	3.362	0.984		3.362	1.001	3.362	0.978		3.362	1.001	3.362	0.998		3.362	1.001	3.362	1		3.362	1.002	3.362	0.994		3.362	1	3.362	0.974		3.362	1.001	3.362	1.004
3.366	1.002	3.364	1.01		3.364	1	3.364	0.983		3.364	1.001	3.364	0.978		3.364	1.001	3.364	0.998		3.364	0.999	3.364	1.001		3.364	1.002	3.364	0.994		3.364	1	3.364	0.975		3.364	1	3.364	1.004
3.368	1.003	3.366	1.01		3.366	1	3.366	0.984		3.366	1.001	3.366	0.978		3.366	1	3.366	0.999		3.366	1	3.366	1.001		3.366	1.001	3.366	0.995		3.366	0.998	3.366	0.976		3.366	0.999	3.366	1.005
3.37	1.001	3.368	1.009		3.368	1.001	3.368	0.984		3.368	1.001	3.368	0.978		3.368	1	3.368	1		3.368	1.001	3.368	1.001		3.368	1.002	3.368	0.994		3.368	1	3.368	0.977		3.368	1	3.368	1.004
3.372	1.002	3.37	1.01		3.37	1	3.37	0.984		3.37	1	3.37	0.978		3.37	1	3.37	0.999		3.37	1.001	3.37	1.001		3.37	1.002	3.37	0.994		3.37	0.999	3.37	0.977		3.37	1.001	3.37	1.003
3.374	1.002	3.372	1.01		3.372	1.001	3.372	0.985		3.372	1	3.372	0.978		3.372	1	3.372	1		3.372	1	3.372	1.001		3.372	1.002	3.372	0.995		3.372	1	3.372	0.976		3.372	1.001	3.372	1.003
3.376	1.001	3.374	1.01		3.374	1	3.374	0.984		3.374	1.001	3.374	0.979		3.374	1.001	3.374	0.999		3.374	1	3.374	1.001		3.374	1.001	3.374	0.994		3.374	0.999	3.374	0.977		3.374	1	3.374	1.004
3.378	1.001	3.376	1.009		3.376	1	3.376	0.984		3.376	1.001	3.376	0.978		3.376	1	3.376	1		3.376	1	3.376	1.002		3.376	1.002	3.376	0.995		3.376	0.999	3.376	0.975		3.376	1.001	3.376	1.003
3.38	1.001	3.378	1.01		3.378	1	3.378	0.984		3.378	1.002	3.378	0.979		3.378	1	3.378	0.999		3.378	1	3.378	1		3.378	1.001	3.378	0.995		3.378	0.998	3.378	0.977		3.378	1	3.378	1.003
3.382	1.002	3.38	1.009		3.38	0.999	3.38	0.985		3.38	1.001	3.38	0.979		3.38	1	3.38	1		3.38	1	3.38	1		3.38	1.001	3.38	0.995		3.38	0.998	3.38	0.977		3.38	1.001	3.38	1.002
3.384	1.001	3.382	1.011		3.382	1.002	3.382	0.984		3.382	1	3.382	0.979		3.382	1	3.382	0.999		3.382	1.001	3.382	1.001		3.382	1.001	3.382	0.995		3.382	1.001	3.382	0.976		3.382	1.001	3.382	1.003
3.386	1.001	3.384	1.01		3.384	0.999	3.384	0.984		3.384	1.001	3.384	0.979		3.384	0.999	3.384	1		3.384	1.001	3.384	1		3.384	1.001	3.384	0.995		3.384	1	3.384	0.977		3.384	1.001	3.384	1.003
3.388	1.002	3.386	1.01		3.386	1	3.386	0.985		3.386	1.001	3.386	0.978		3.386	1	3.386	0.998		3.386	1	3.386	1.001		3.386	1	3.386	0.996		3.386	0.999	3.386	0.977		3.386	1	3.386	1.003
3.39	1.001	3.388	1.009		3.388	1	3.388	0.986		3.388	1.001	3.388	0.979		3.388	1.001	3.388	0.999		3.388	1	3.388	1.001		3.388	1.002	3.388	0.995		3.388	0.999	3.388	0.977		3.388	1.001	3.388	1.003
3.392	1.001	3.39	1.011		3.39	1	3.39	0.985		3.39	1.001	3.39	0.979		3.39	1	3.39	0.998		3.39	1	3.39	1.001		3.39	1.001	3.39	0.996		3.39	0.999	3.39	0.977		3.39	1	3.39	1.003
3.394	1.001	3.392	1.01		3.392	1	3.392	0.984		3.392	1.001	3.392	0.979		3.392	1.001	3.392	0.998		3.392	1.001	3.392	1.001		3.392	1.001	3.392	0.995		3.392	0.999	3.392	0.978		3.392	1	3.392	1.003
3.396	1.002	3.394	1.01		3.394	1	3.394	0.984		3.394	1.001	3.394	0.979		3.394	1.001	3.394	1		3.394	1.001	3.394	1.001		3.394	1.002	3.394	0.995		3.394	1	3.394	0.978		3.394	1.001	3.394	1.002
3.398	1.003	3.396	1.01		3.396	0.999	3.396	0.986		3.396	1	3.396	0.979		3.396	1	3.396	1		3.396	1.001	3.396	1		3.396	1.002	3.396	0.995		3.396	0.998	3.396	0.977		3.396	1.001	3.396	1.003
3.4	1.002	3.398	1.011		3.398	1	3.398	0.986		3.398	1.001	3.398	0.98		3.398	1.001	3.398	0.999		3.398	1	3.398	1.001		3.398	1.002	3.398	0.995		3.398	0.999	3.398	0.979		3.398	1.001	3.398	1.003
3.402	1.002	3.4	1.01		3.4	1	3.4	0.986		3.4	1.001	3.4	0.979		3.4	1.002	3.4	0.999		3.4	1.001	3.4	1.001		3.4	1.001	3.4	0.995		3.4	0.999	3.4	0.979		3.4	1	3.4	1.004
3.404	1.002	3.402	1.01		3.402	0.999	3.402	0.986		3.402	1.001	3.402	0.98		3.402	1	3.402	0.998		3.402	1	3.402	1		3.402	1.001	3.402	0.995		3.402	0.999	3.402	0.978		3.402	1	3.402	1.004
3.406	1.001	3.404	1.011		3.404	1.001	3.404	0.985		3.404	1	3.404	0.98		3.404	1	3.404	1		3.404	1.001	3.404	1.001		3.404	1.002	3.404	0.996		3.404	1	3.404	0.978		3.404	1	3.404	1.003
3.408	1.002	3.406	1.01		3.406	1.001	3.406	0.986		3.406	1.001	3.406	0.98		3.406	1	3.406	0.999		3.406	1	3.406	1.001		3.406	1.003	3.406	0.996		3.406	1	3.406	0.978		3.406	1.001	3.406	1.003
3.41	1.002	3.408	1.009		3.408	0.999	3.408	0.986		3.408	1.002	3.408	0.98		3.408	1	3.408	0.999		3.408	1	3.408	1.001		3.408	1	3.408	0.996		3.408	0.999	3.408	0.978		3.408	1.001	3.408	1.003
3.412	1	3.41	1.01		3.41	1	3.41	0.986		3.41	1	3.41	0.981		3.41	1.001	3.41	1		3.41	1.001	3.41	1.001		3.41	1.001	3.41	0.995		3.41	1	3.41	0.979		3.41	1	3.41	1.003
3.414	1.001	3.412	1.01		3.412	1	3.412	0.985		3.412	1	3.412	0.98		3.412	1	3.412	0.998		3.412	1	3.412	1		3.412	1.001	3.412	0.995		3.412	1	3.412	0.98		3.412	1	3.412	1.003
3.416	1.001	3.414	1.01		3.414	1	3.414	0.986		3.414	1.001	3.414	0.98		3.414	1	3.414	0.999		3.414	1	3.414	1.001		3.414	1.002	3.414	0.996		3.414	0.999	3.414	0.979		3.414	1.001	3.414	1.003
3.418	1	3.416	1.01		3.416	1	3.416	0.986		3.416	1.001	3.416	0.979		3.416	1	3.416	0.999		3.416	1	3.416	1		3.416	1.001	3.416	0.995		3.416	0.998	3.416	0.979		3.416	1.001	3.416	1.003
3.42	1.001	3.418	1.009		3.418	1	3.418	0.986		3.418	1.001	3.418	0.98		3.418	1.001	3.418	0.999		3.418	1.001	3.418	1.001		3.418	1.002	3.418	0.996		3.418	0.999	3.418	0.979		3.418	1	3.418	1.004
3.422	1.001	3.42	1.01		3.42	1	3.42	0.985		3.42	1.002	3.42	0.982		3.42	1	3.42	0.998		3.42	1	3.42	1		3.42	1.002	3.42	0.996		3.42	0.999	3.42	0.98		3.42	1.001	3.42	1.003
3.424	1.002	3.422	1.01		3.422	1	3.422	0.987		3.422	1.001	3.422	0.98		3.422	1	3.422	0.999		3.422	1.001	3.422	1.001		3.422	1.001	3.422	0.995		3.422	0.999	3.422	0.979		3.422	1	3.422	1.003
3.426	1	3.424	1.011		3.424	1	3.424	0.987		3.424	1.001	3.424	0.981		3.424	0.999	3.424	1		3.424	1	3.424	1.001		3.424	1.003	3.424	0.995		3.424	0.999	3.424	0.979		3.424	1	3.424	1.004
3.428	1.001	3.426	1.01		3.426	1	3.426	0.987		3.426	1.001	3.426	0.98		3.426	1.001	3.426	0.998		3.426	1	3.426	1.001		3.426	1.002	3.426	0.997		3.426	0.999	3.426	0.98		3.426	1.001	3.426	1.003
3.43	1.002	3.428	1.011		3.428	1	3.428	0.986		3.428	1.001	3.428	0.981		3.428	1	3.428	1		3.428	0.999	3.428	1		3.428	1.002	3.428	0.996		3.428	0.999	3.428	0.98		3.428	1	3.428	1.003
3.432	1	3.43	1.01		3.43	1	3.43	0.987		3.43	1.002	3.43	0.981		3.43	1.001	3.43	1		3.43	1.001	3.43	1		3.43	1.001	3.43	0.996		3.43	0.998	3.43	0.98		3.43	1	3.43	1.003
3.434	1	3.432	1.011		3.432	1.001	3.432	0.987		3.432	1.001	3.432	0.98		3.432	1	3.432	0.998		3.432	1.001	3.432	1		3.432	1.001	3.432	0.996		3.432	0.999	3.432	0.98		3.432	0.999	3.432	1.002
3.436	1.001	3.434	1.01		3.434	1.001	3.434	0.987		3.434	1.002	3.434	0.982		3.434	1.001	3.434	0.999		3.434	1.001	3.434	1.001		3.434	1.002	3.434	0.995		3.434	0.999	3.434	0.98		3.434	1.001	3.434	1.004
3.438	1.001	3.436	1.011		3.436	1	3.436	0.987		3.436	1.001	3.436	0.981		3.436	1.001	3.436	0.999		3.436	1.001	3.436	1		3.436	1.003	3.436	0.995		3.436	0.999	3.436	0.981		3.436	1.001	3.436	1.003
3.44	1.001	3.438	1.01		3.438	1	3.438	0.988		3.438	1.001	3.438	0.982		3.438	1	3.438	1		3.438	1.001	3.438	1		3.438	1.001	3.438	0.995		3.438	0.999	3.438	0.981		3.438	1.001	3.438	1.003
3.442	1	3.44	1.011		3.44	1	3.44	0.987		3.44	1.001	3.44	0.982		3.44	1	3.44	1		3.44	1.001	3.44	1.001		3.44	1.002	3.44	0.996		3.44	0.999	3.44	0.981		3.44	1	3.44	1.003
3.444	1.001	3.442	1.01		3.442	0.999	3.442	0.988		3.442	1	3.442	0.981		3.442	1	3.442	0.999		3.442	0.999	3.442	1.001		3.442	1.002	3.442	0.996		3.442	0.999	3.442	0.981		3.442	1.001	3.442	1.002
3.446	1.002	3.444	1.009		3.444	0.999	3.444	0.988		3.444	1	3.444	0.981		3.444	1	3.444	1		3.444	1.001	3.444	1		3.444	1.001	3.444	0.997		3.444	0.999	3.444	0.981		3.444	1	3.444	1.003
3.448	1.001	3.446	1.011		3.446	1	3.446	0.987		3.446	1.001	3.446	0.982		3.446	1.001	3.446	0.999		3.446	1	3.446	1.001		3.446	1.003	3.446	0.995		3.446	0.998	3.446	0.982		3.446	1.001	3.446	1.003
3.45	1	3.448	1.01		3.448	1	3.448	0.987		3.448	1	3.448	0.981		3.448	1	3.448	0.999		3.448	1.001	3.448	1		3.448	1.001	3.448	0.997		3.448	0.999	3.448	0.983		3.448	1.001	3.448	1.003
3.452	1.001	3.45	1.011		3.45	1	3.45	0.987		3.45	1.001	3.45	0.981		3.45	1.002	3.45	0.999		3.45	1.001	3.45	1		3.45	1.001	3.45	0.996		3.45	0.998	3.45	0.981		3.45	1.001	3.45	1.004
3.454	1	3.452	1.011		3.452	1	3.452	0.987		3.452	1.001	3.452	0.982		3.452	1.001	3.452	0.999		3.452	1	3.452	1		3.452	1.001	3.452	0.995		3.452	0.999	3.452	0.981		3.452	1.001	3.452	1.004
3.456	1.001	3.454	1.011		3.454	1	3.454	0.989		3.454	1.001	3.454	0.981		3.454	1	3.454	0.999		3.454	1	3.454	1.001		3.454	1.002	3.454	0.995		3.454	0.999	3.454	0.981		3.454	1	3.454	1.003
3.458	1.001	3.456	1.01		3.456	1.001	3.456	0.988		3.456	1.002	3.456	0.981		3.456	1.001	3.456	0.999		3.456	1.001	3.456	1.001		3.456	1.002	3.456	0.997		3.456	0.999	3.456	0.982		3.456	1.001	3.456	1.002
3.46	1.002	3.458	1.009		3.458	0.999	3.458	0.99		3.458	1	3.458	0.981		3.458	1.002	3.458	1		3.458	1.001	3.458	1		3.458	1.002	3.458	0.996		3.458	0.998	3.458	0.982		3.458	1	3.458	1.004
3.462	1.002	3.46	1.009		3.46	1	3.46	0.988		3.46	1.001	3.46	0.982		3.46	0.999	3.46	0.999		3.46	1	3.46	1.001		3.46	1.002	3.46	0.996		3.46	0.999	3.46	0.981		3.46	1.001	3.46	1.004
3.464	1.002	3.462	1.01		3.462	1	3.462	0.989		3.462	1.001	3.462	0.983		3.462	1	3.462	0.998		3.462	1	3.462	1		3.462	1.001	3.462	0.997		3.462	1.001	3.462	0.982		3.462	1.001	3.462	1.004
3.466	1.001	3.464	1.011		3.464	1	3.464	0.989		3.464	1	3.464	0.982		3.464	0.999	3.464	0.999		3.464	1	3.464	1.002		3.464	1.002	3.464	0.997		3.464	0.999	3.464	0.983		3.464	1	3.464	1.004
3.468	1.001	3.466	1.011		3.466	1	3.466	0.989		3.466	1.001	3.466	0.983		3.466	1	3.466	1		3.466	1	3.466	1.001		3.466	1.002	3.466	0.996		3.466	1	3.466	0.982		3.466	1	3.466	1.003
3.47	1.002	3.468	1.011		3.468	0.999	3.468	0.989		3.468	1	3.468	0.981		3.468	1	3.468	0.999		3.468	1	3.468	1.001		3.468	1.001	3.468	0.997		3.468	1	3.468	0.983		3.468	1.001	3.468	1.002
3.472	1	3.47	1.011		3.47	1.001	3.47	0.988		3.47	1.001	3.47	0.983		3.47	1	3.47	1		3.47	1	3.47	1		3.47	1.002	3.47	0.997		3.47	0.999	3.47	0.983		3.47	1.001	3.47	1.003
3.474	1.002	3.472	1.01		3.472	0.999	3.472	0.99		3.472	1.001	3.472	0.982		3.472	1.001	3.472	1		3.472	1.001	3.472	1.001		3.472	1.001	3.472	0.998		3.472	0.999	3.472	0.982		3.472	0.999	3.472	1.002
3.476	1.001	3.474	1.01		3.474	0.999	3.474	0.989		3.474	1	3.474	0.983		3.474	1	3.474	1		3.474	1	3.474	0.999		3.474	1.002	3.474	0.996		3.474	0.999	3.474	0.983		3.474	1	3.474	1.003
3.478	1.001	3.476	1.011		3.476	1.001	3.476	0.988		3.476	1	3.476	0.982		3.476	1	3.476	1		3.476	1.001	3.476	1.001		3.476	1	3.476	0.996		3.476	0.998	3.476	0.983		3.476	1	3.476	1.003
3.48	1.001	3.478	1.011		3.478	1	3.478	0.989		3.478	1.001	3.478	0.983		3.478	0.999	3.478	0.999		3.478	1	3.478	1.001		3.478	1.001	3.478	0.996		3.478	0.999	3.478	0.983		3.478	1	3.478	1.003
3.482	1.001	3.48	1.011		3.48	1	3.48	0.991		3.48	1	3.48	0.983		3.48	1.001	3.48	1		3.48	1.001	3.48	1.001		3.48	1.002	3.48	0.996		3.48	0.999	3.48	0.983		3.48	1.001	3.48	1.003
3.484	1.001	3.482	1.011		3.482	1	3.482	0.989		3.482	1.001	3.482	0.983		3.482	0.999	3.482	0.998		3.482	1	3.482	1.001		3.482	1.002	3.482	0.997		3.482	0.998	3.482	0.982		3.482	1	3.482	1.002
3.486	1	3.484	1.011		3.484	1.001	3.484	0.989		3.484	1.001	3.484	0.983		3.484	1.001	3.484	0.998		3.484	1	3.484	0.999		3.484	1.001	3.484	0.997		3.484	0.999	3.484	0.984		3.484	1.001	3.484	1.004
3.488	1.001				3.486	0.999	3.486	0.99		3.486	1.001	3.486	0.984		3.486	1	3.486	0.999		3.486	1	3.486	1		3.486	1.001	3.486	0.997		3.486	0.999	3.486	0.983		3.486	1	3.486	1.003
3.49	1.001				3.488	1	3.488	0.991		3.488	1.001	3.488	0.983		3.488	0.999	3.488	1		3.488	1.001	3.488	0.999		3.488	1.002	3.488	0.997		3.488	0.999	3.488	0.984		3.488	0.999	3.488	1.003
3.490 1.001					3.49	1.001	3.49	0.99		3.49	1	3.49	0.984		3.49	1	3.49	1		3.49	1.001	3.49	0.999		3.49	1.003	3.49	0.997		3.49	0.997	3.49	0.983		3.49	1.001	3.49	1.002
					3.492	1.001	3.492	0.989		3.492	1.001	3.492	0.983		3.492	1	3.492	1		3.492	1.001	3.492	1.001		3.492	1.002	3.492	0.997		3.492	1	3.492	0.984		3.492	1.001	3.492	1.004
					3.494	0.999	3.494	0.99		3.494	1.001	3.494	0.983		3.494	1	3.494	0.999		3.494	1	3.494	1.001		3.494	1.001	3.494	0.998		3.494	0.998	3.494	0.985		3.494	1	3.494	1.003
					3.496	1.001	3.496	0.991		3.496	1.001	3.496	0.983		3.496	1	3.496	0.999		3.496	1.001	3.496	1		3.496	1.002	3.496	0.997		3.496	0.998	3.496	0.984		3.496	1	3.496	1.004
					3.498	1	3.498	0.992		3.498	1	3.498	0.984		3.498	1.001	3.498	1		3.498	1	3.498	1		3.498	1.001	3.498	0.997		3.498	0.999	3.498	0.984		3.498	1	3.498	1.003
					3.5	0.999	3.5	0.991		3.5	1.001	3.5	0.983		3.5	1.001	3.5	1		3.5	1.001	3.5	1		3.5	1.002	3.5	0.997		3.5	0.998	3.5	0.984		3.5	1.002	3.5	1.002
					3.502	1.001	3.502	0.99		3.502	1	3.502	0.983		3.502	0.999	3.502	0.999		3.502	1.001	3.502	1.001		3.502	1.002	3.502	0.996		3.502	0.999	3.502	0.985		3.502	1	3.502	1.003
					3.504	1	3.504	0.991		3.504	1.001	3.504	0.983		3.504	0.999	3.504	0.999		3.504	1	3.504	1		3.504	1.001	3.504	0.998		3.504	0.999	3.504	0.986		3.504	1	3.504	1.002
					3.506	1	3.506	0.99		3.506	1.001	3.506	0.984		3.506	1	3.506	1		3.506	1	3.506	1.001		3.506	1.001	3.506	0.997		3.506	0.998	3.506	0.985		3.506	1	3.506	1.002
					3.508	1	3.508	0.992		3.508	1.001	3.508	0.983		3.508	0.999	3.508	1		3.508	1	3.508	1		3.508	1.001	3.508	0.997		3.508	0.999	3.508	0.986		3.508	1.001	3.508	1.003
					3.51	1	3.51	0.991		3.51	1.001	3.51	0.984		3.51	1	3.51	0.999		3.51	1.001	3.51	1.001		3.51	1.001	3.51	0.997		3.51	0.998	3.51	0.985		3.51	1	3.51	1.002
					3.512	1	3.512	0.991		3.512	1.001	3.512	0.984		3.512	1.001	3.512	0.998		3.512	1	3.512	1		3.512	1.001	3.512	0.996		3.512	0.999	3.512	0.986		3.512	1	3.512	1.004
					3.514	1	3.514	0.992		3.514	1.001	3.514	0.983		3.514	1	3.514	0.999		3.514	1	3.514	1		3.514	1	3.514	0.997		3.514	0.998	3.514	0.984		3.514	1	3.514	1.003
					3.516	1	3.516	0.992		3.516	1.001	3.516	0.984		3.516	1.001	3.516	1		3.516	1.001	3.516	1.001		3.516	1.002	3.516	0.998		3.516	1	3.516	0.986		3.516	1	3.516	1.002
					3.518	1	3.518	0.991		3.518	1	3.518	0.983		3.518	1	3.518	0.999		3.518	1	3.518	1.001		3.518	1.002	3.518	0.998		3.518	0.998	3.518	0.987		3.518	1.001	3.518	1.002
					3.52	1	3.52	0.993		3.52	1.001	3.52	0.984		3.52	0.999	3.52	1		3.52	1	3.52	1.001		3.52	1.001	3.52	0.997		3.52	1	3.52	0.986		3.52	1	3.52	1.003
					3.522	1	3.522	0.991		3.522	1.001	3.522	0.985		3.522	1	3.522	1		3.522	1.001	3.522	1		3.522	1.002	3.522	0.996		3.522	0.999	3.522	0.986		3.522	1	3.522	1.002
					3.524	0.999	3.524	0.992		3.524	1.001	3.524	0.984		3.524	0.999	3.524	1.001		3.524	1.001	3.524	0.999		3.524	1.002	3.524	0.997		3.524	0.998	3.524	0.986		3.524	1	3.524	1.002
					3.526	1.001	3.526	0.993		3.526	1.001	3.526	0.985		3.526	1	3.526	1		3.526	0.999	3.526	1.001		3.526	1.002	3.526	0.998		3.526	1	3.526	0.986		3.526	1.001	3.526	1.003
					3.528	1	3.528	0.992		3.528	1.001	3.528	0.984		3.528	1.001	3.528	1		3.528	1.001	3.528	1		3.528	1.002	3.528	0.999		3.528	0.998	3.528	0.986		3.528	1.001	3.528	1.002
					3.53	1	3.53	0.993		3.53	1.001	3.53	0.985		3.53	0.999	3.53	0.999		3.53	1.002	3.53	1.001		3.53	1	3.53	0.997		3.53	0.998	3.53	0.986		3.53	1	3.53	1.002
					3.532	1.001	3.532	0.992		3.532	1	3.532	0.984		3.532	1.001	3.532	0.999		3.532	1.001	3.532	1.001		3.532	1.002	3.532	0.998		3.532	0.999	3.532	0.987		3.532	1.001	3.532	1.003
					3.534	0.999	3.534	0.993		3.534	1.001	3.534	0.985		3.534	1	3.534	0.999		3.534	1.001	3.534	1		3.534	1.001	3.534	0.998		3.534	0.999	3.534	0.987		3.534	1.001	3.534	1.002
					3.536	1.001	3.536	0.992		3.536	1	3.536	0.985		3.536	1	3.536	1		3.536	1	3.536	1.001		3.536	1.001	3.536	0.997		3.536	0.998	3.536	0.988		3.536	1.001	3.536	1.003
					3.538	1.001	3.538	0.993		3.538	1.001	3.538	0.984		3.538	0.999	3.538	1		3.538	1.001	3.538	1		3.538	1.002	3.538	0.997		3.538	0.998	3.538	0.987		3.538	1	3.538	1.003
					3.54	0.999	3.54	0.993		3.54	1	3.54	0.985		3.54	1	3.54	1		3.54	1.001	3.54	0.999		3.54	1.002	3.54	0.998		3.54	0.999	3.54	0.987		3.54	1	3.54	1.002
					3.542	1	3.542	0.993		3.542	1.001	3.542	0.985		3.542	1	3.542	1		3.542	1.001	3.542	1		3.542	1.001	3.542	0.998		3.542	0.999	3.542	0.987		3.542	1	3.542	1.002
					3.544	1	3.544	0.993		3.544	1.001	3.544	0.985		3.544	1	3.544	0.999		3.544	1	3.544	1		3.544	1.001	3.544	0.998		3.544	1	3.544	0.987		3.544	1	3.544	1.003
					3.546	1	3.546	0.994		3.546	1.001	3.546	0.986		3.546	1	3.546	0.999		3.546	1	3.546	1		3.546	1.001	3.546	0.998		3.546	0.999	3.546	0.987		3.546	1.001	3.546	1.002
					3.548	0.999	3.548	0.993		3.548	1	3.548	0.985		3.548	1	3.548	1		3.548	1	3.548	1		3.548	1.001	3.548	0.998		3.548	0.997	3.548	0.988		3.548	1.001	3.548	1.002
					3.55	1	3.55	0.993		3.55	1.001	3.55	0.985		3.55	0.999	3.55	0.999		3.55	1	3.55	1		3.55	1.001	3.55	0.998		3.55	0.999	3.55	0.987		3.55	1.001	3.55	1.002
					3.552	0.999	3.552	0.994		3.552	1.001	3.552	0.986		3.552	1.001	3.552	1		3.552	1	3.552	1.001		3.552	1.002	3.552	0.998		3.552	0.998	3.552	0.989		3.552	1.001	3.552	1.002
					3.554	0.999	3.554	0.993		3.554	1.001	3.554	0.986		3.554	1	3.554	1		3.554	1.002	3.554	1.001		3.554	1.001	3.554	0.997		3.554	1	3.554	0.988		3.554	1.001	3.554	1.002
					3.556	1	3.556	0.994		3.556	1.001	3.556	0.985		3.556	1	3.556	1.001		3.556	1.001	3.556	1		3.556	1.002	3.556	0.999		3.556	1	3.556	0.987		3.556	1.001	3.556	1.002
					3.558	1	3.558	0.994		3.558	1	3.558	0.986		3.558	1	3.558	1		3.558	1.001	3.558	1.001		3.558	1.002	3.558	0.998		3.558	0.999	3.558	0.988		3.558	0.999	3.558	1.002
					3.56	1	3.56	0.993		3.56	1.001	3.56	0.986		3.56	1	3.56	1		3.56	1	3.56	0.999		3.56	1.001	3.56	0.998		3.56	0.998	3.56	0.987		3.56	1	3.56	1.003
					3.562	0.999	3.562	0.994		3.562	1.001	3.562	0.985		3.562	1	3.562	1.001		3.562	1.001	3.562	0.999		3.562	1	3.562	0.998		3.562	0.998	3.562	0.988		3.562	1	3.562	1.003
					3.564	1	3.564	0.995		3.564	1.001	3.564	0.986		3.564	1.001	3.564	1		3.564	1.001	3.564	1		3.564	1.001	3.564	0.998		3.564	0.998	3.564	0.989		3.564	1	3.564	1.003
					3.566	1	3.566	0.993		3.566	1.001	3.566	0.987		3.566	0.999	3.566	1.001		3.566	1	3.566	1.001		3.566	1.002	3.566	0.997		3.566	0.998	3.566	0.988		3.566	1	3.566	1.003
					3.568	1.001	3.568	0.994		3.568	1.001	3.568	0.985		3.568	1	3.568	0.999		3.568	0.999	3.568	1		3.568	1.001	3.568	0.998		3.568	0.998	3.568	0.988		3.568	1	3.568	1.002
					3.57	1	3.57	0.994		3.57	1.001	3.57	0.986		3.57	1	3.57	1.001		3.57	1.001	3.57	1		3.57	1.001	3.57	0.999		3.57	0.999	3.57	0.989		3.57	1	3.57	1.003
					3.572	0.999	3.572	0.995		3.572	1.001	3.572	0.987		3.572	1.001	3.572	1.001		3.572	1.001	3.572	1.001		3.572	1.001	3.572	0.998		3.572	0.999	3.572	0.989		3.572	1.001	3.572	1.002
					3.574	0.999	3.574	0.994		3.574	1	3.574	0.987		3.574	0.999	3.574	1		3.574	1.001	3.574	1.001		3.574	1.001	3.574	0.998		3.574	0.999	3.574	0.99		3.574	1	3.574	1.002
					3.576	1	3.576	0.994		3.576	1.001	3.576	0.986		3.576	0.999	3.576	1.001		3.576	1.001	3.576	1.001		3.576	1.001	3.576	0.999		3.576	0.999	3.576	0.989		3.576	1	3.576	1.002
					3.578	1.001	3.578	0.994		3.578	1.001	3.578	0.986		3.578	1	3.578	1		3.578	1.001	3.578	1		3.578	1	3.578	0.998		3.578	0.999	3.578	0.99		3.578	1	3.578	1.002
					3.58	0.999	3.58	0.994		3.58	1	3.58	0.987		3.58	0.999	3.58	0.999		3.58	1.001	3.58	1		3.58	1.001	3.58	0.999		3.58	0.999	3.58	0.989		3.58	1	3.58	1.001
					3.582	1	3.582	0.995		3.582	1.001	3.582	0.986		3.582	1	3.582	1		3.582	1.002	3.582	1		3.582	1.001	3.582	0.999		3.582	0.999	3.582	0.988		3.582	1	3.582	1.003
					3.584	1	3.584	0.995		3.584	1.001	3.584	0.988		3.584	1	3.584	1		3.584	1.001	3.584	1		3.584	1.002	3.584	0.999		3.584	0.999	3.584	0.99		3.584	1	3.584	1.002
					3.586	1	3.586	0.994		3.586	1.001	3.586	0.987		3.586	1	3.586	0.999		3.586	1.002	3.586	1		3.586	1.001	3.586	0.998		3.586	0.999	3.586	0.99		3.586	1.001	3.586	1.001
					3.588	0.999	3.588	0.995		3.588	1	3.588	0.987		3.588	0.999	3.588	1		3.588	1.001	3.588	1.001		3.588	1.002	3.588	0.999		3.588	0.998	3.588	0.989		3.588	1.001	3.588	1.003
					3.59	1.001	3.59	0.995		3.59	1	3.59	0.987		3.59	1	3.59	1		3.59	1.001	3.59	1		3.59	1.001	3.59	0.998		3.59	0.998	3.59	0.991		3.59	1.001	3.59	1.002
					3.592	1	3.592	0.995		3.592	1.001	3.592	0.986		3.592	1	3.592	1.001		3.592	1.001	3.592	0.999		3.592	1.001	3.592	0.999		3.592	0.998	3.592	0.991		3.592	0.999	3.592	1.003
					3.594	0.999	3.594	0.994		3.594	1.001	3.594	0.986		3.594	1	3.594	1		3.594	1	3.594	1		3.594	1.001	3.594	0.998		3.594	0.998	3.594	0.991		3.594	1.001	3.594	1.002
					3.596	1	3.596	0.996		3.596	1.001	3.596	0.987		3.596	1.001	3.596	1		3.596	1.001	3.596	0.999		3.596	1.002	3.596	0.998		3.596	0.998	3.596	0.99		3.596	1	3.596	1.002
					3.598	1	3.598	0.994		3.598	1	3.598	0.987		3.598	0.999	3.598	1		3.598	1	3.598	1		3.598	1.002	3.598	0.998		3.598	0.998	3.598	0.99		3.598	1.001	3.598	1.003
					3.6	0.999	3.6	0.996		3.6	1.001	3.6	0.987		3.6	0.999	3.6	1		3.6	1.001	3.6	1		3.6	1.001	3.6	0.999		3.6	0.999	3.6	0.991		3.6	1	3.6	1.001
					3.602	1	3.602	0.995		3.602	1.001	3.602	0.986		3.602	1	3.602	1		3.602	1.001	3.602	1.001		3.602	1.001	3.602	0.999		3.602	0.998	3.602	0.99		3.602	1	3.602	1.002
					3.604	1	3.604	0.995		3.604	1.001	3.604	0.989		3.604	0.999	3.604	1		3.604	1.001	3.604	1		3.604	1.002	3.604	0.999		3.604	0.998	3.604	0.991		3.604	1.001	3.604	1.002
					3.606	1	3.606	0.995		3.606	1	3.606	0.987		3.606	1	3.606	1		3.606	1.002	3.606	1		3.606	1.002	3.606	0.999		3.606	0.998	3.606	0.99		3.606	1.001	3.606	1.001
					3.608	0.999	3.608	0.996		3.608	1.001	3.608	0.987		3.608	1	3.608	1		3.608	1.002	3.608	1.001		3.608	1.002	3.608	0.999		3.608	0.998	3.608	0.991		3.608	1.001	3.608	1.003
					3.61	0.999	3.61	0.996		3.61	1.001	3.61	0.988		3.61	1	3.61	1		3.61	1.001	3.61	1		3.61	1.002	3.61	0.999		3.61	0.998	3.61	0.992		3.61	1	3.61	1.003
					3.612	1.001	3.612	0.994		3.612	1.001	3.612	0.987		3.612	1.001	3.612	1.001		3.612	1.001	3.612	1		3.612	1.001	3.612	1		3.612	0.999	3.612	0.991		3.612	1	3.612	1.002
					3.614	1	3.614	0.996		3.614	1.001	3.614	0.987		3.614	1	3.614	1		3.614	1.001	3.614	1		3.614	1.001	3.614	0.999		3.614	0.998	3.614	0.99		3.614	1	3.614	1.003
					3.616	0.999	3.616	0.996		3.616	1	3.616	0.987		3.616	1	3.616	1		3.616	1	3.616	1.001		3.616	1.002	3.616	0.998		3.616	0.998	3.616	0.991		3.616	1	3.616	1.002
					3.618	1	3.618	0.997		3.618	1.001	3.618	0.987		3.618	1	3.618	1.001		3.618	1	3.618	1		3.618	1.001	3.618	0.999		3.618	0.999	3.618	0.993		3.618	1	3.618	1.002
					3.62	1	3.62	0.997		3.62	1.001	3.62	0.988		3.62	0.999	3.62	1		3.62	1	3.62	1		3.62	1.001	3.62	0.999		3.62	0.998	3.62	0.99		3.62	1	3.62	1.003
					3.622	1	3.622	0.996		3.622	1.001	3.622	0.988		3.622	1	3.622	1		3.622	1.001	3.622	1		3.622	1.001	3.622	0.999		3.622	0.998	3.622	0.991		3.622	1	3.622	1.002
					3.624	1	3.624	0.997		3.624	1	3.624	0.988		3.624	0.999	3.624	0.999		3.624	1.001	3.624	0.999		3.624	1.001	3.624	0.999		3.624	0.998	3.624	0.991		3.624	1	3.624	1.002
					3.626	1.001	3.626	0.997		3.626	1.001	3.626	0.988		3.626	1	3.626	1.001		3.626	1.001	3.626	1		3.626	1.001	3.626	1		3.626	0.998	3.626	0.991		3.626	1.001	3.626	1.002
					3.628	1.001	3.628	0.997		3.628	1.001	3.628	0.988		3.628	1	3.628	1		3.628	1.001	3.628	0.999		3.628	1.001	3.628	0.999		3.628	0.999	3.628	0.991		3.628	1	3.628	1.001
					3.63	1	3.63	0.997		3.63	1.001	3.63	0.988		3.63	1	3.63	0.999		3.63	1	3.63	1		3.63	1.001	3.63	1		3.63	0.998	3.63	0.992		3.63	1	3.63	1.002
					3.632	0.999	3.632	0.998		3.632	1.001	3.632	0.988		3.632	0.999	3.632	1		3.632	1	3.632	1		3.632	1.001	3.632	0.999		3.632	0.998	3.632	0.992		3.632	0.999	3.632	1.002
					3.634	0.999	3.634	0.998		3.634	1.001	3.634	0.988		3.634	1	3.634	1		3.634	1.002	3.634	0.999		3.634	1.001	3.634	0.999		3.634	0.998	3.634	0.992		3.634	1	3.634	1.001
					3.636	1	3.636	0.997		3.636	1	3.636	0.989		3.636	1	3.636	1		3.636	1.001	3.636	1		3.636	1	3.636	0.999		3.636	1	3.636	0.993		3.636	0.999	3.636	1.002
					3.638	1	3.638	0.998		3.638	1.001	3.638	0.989		3.638	1.001	3.638	1.001		3.638	1.001	3.638	1		3.638	1.002	3.638	0.998		3.638	0.998	3.638	0.993		3.638	1	3.638	1.002
					3.64	0.999	3.64	0.998		3.64	1.001	3.64	0.989		3.64	0.999	3.64	1		3.64	1	3.64	1		3.64	1	3.64	0.999		3.64	0.998	3.64	0.993		3.64	1	3.64	1.003
					3.642	1	3.642	0.997		3.642	1	3.642	0.988		3.642	0.999	3.642	1		3.642	1.001	3.642	1		3.642	1.001	3.642	0.999		3.642	0.998	3.642	0.993		3.642	1	3.642	1.003
					3.644	0.999	3.644	0.997		3.644	1.001	3.644	0.989		3.644	0.999	3.644	1.001		3.644	1	3.644	1.001		3.644	1.002	3.644	1		3.644	0.998	3.644	0.992		3.644	1	3.644	1.002
					3.646	0.999	3.646	0.998		3.646	1	3.646	0.988		3.646	1	3.646	1.001		3.646	1.001	3.646	1		3.646	1.001	3.646	1		3.646	0.997	3.646	0.993		3.646	1	3.646	1.003
					3.648	1	3.648	0.998		3.648	1	3.648	0.99		3.648	0.999	3.648	1		3.648	1	3.648	1		3.648	1.002	3.648	1		3.648	1	3.648	0.993		3.648	1	3.648	1.003
					3.65	0.999	3.65	0.998		3.65	1.001	3.65	0.989		3.65	1	3.65	1.001		3.65	1	3.65	0.999		3.65	1.001	3.65	1		3.65	0.998	3.65	0.993		3.65	1	3.65	1.002
					3.652	1.001	3.652	0.997		3.652	1.001	3.652	0.989		3.652	1	3.652	1		3.652	1	3.652	0.999		3.652	1.001	3.652	1		3.652	0.998	3.652	0.994		3.652	1	3.652	1.002
					3.654	1	3.654	0.998		3.654	1.001	3.654	0.99		3.654	0.999	3.654	1.001		3.654	1.001	3.654	1		3.654	1.001	3.654	1		3.654	0.998	3.654	0.994		3.654	1	3.654	1.002
					3.656	1	3.656	0.998		3.656	1	3.656	0.989		3.656	1	3.656	1		3.656	1.001	3.656	1		3.656	1.001	3.656	1		3.656	0.998	3.656	0.994		3.656	1.001	3.656	1.002
					3.658	1	3.658	0.999		3.658	1.001	3.658	0.99		3.658	0.999	3.658	1		3.658	1.001	3.658	0.999		3.658	1.001	3.658	1		3.658	0.998	3.658	0.994		3.658	1	3.658	1.003
					3.66	1	3.66	0.999		3.66	1.001	3.66	0.989		3.66	1	3.66	1		3.66	1	3.66	1		3.66	0.999	3.66	1		3.66	0.998	3.66	0.994		3.66	1	3.66	1
					3.662	0.999	3.662	0.998		3.662	1	3.662	0.989		3.662	1	3.662	1		3.662	1.001	3.662	1		3.662	1.001	3.662	1		3.662	0.999	3.662	0.994		3.662	1	3.662	1.002
					3.664	1	3.664	0.999		3.664	1.001	3.664	0.99		3.664	1	3.664	1		3.664	1.001	3.664	1		3.664	1	3.664	1		3.664	0.999	3.664	0.994		3.664	1	3.664	1.002
					3.666	1	3.666	0.999		3.666	1.001	3.666	0.989		3.666	1	3.666	1		3.666	1	3.666	1		3.666	1.001	3.666	1		3.666	0.999	3.666	0.995		3.666	1	3.666	1.001
					3.668	0.999	3.668	0.999		3.668	1.001	3.668	0.99		3.668	1	3.668	1.001		3.668	1.001	3.668	1		3.668	1	3.668	0.999		3.668	0.998	3.668	0.995		3.668	1.001	3.668	1.003
					3.67	0.999	3.67	0.999		3.67	1.001	3.67	0.989		3.67	1.001	3.67	1		3.67	1.001	3.67	1		3.67	1	3.67	0.999		3.67	0.998	3.67	0.994		3.67	1	3.67	1.001
					3.672	1	3.672	1		3.672	1.001	3.672	0.99		3.672	1	3.672	1.001		3.672	1.002	3.672	0.999		3.672	1.001	3.672	1		3.672	0.998	3.672	0.995		3.672	1	3.672	1.003
					3.674	0.999	3.674	0.999		3.674	1	3.674	0.991		3.674	1	3.674	0.999		3.674	1	3.674	1		3.674	1.001	3.674	1		3.674	0.998	3.674	0.995		3.674	0.999	3.674	1.001
					3.676	1	3.676	0.999		3.676	1.001	3.676	0.99		3.676	1	3.676	1.001		3.676	1.001	3.676	1		3.676	1	3.676	1		3.676	0.999	3.676	0.994		3.676	1	3.676	1.003
					3.678	0.999	3.678	1		3.678	1.001	3.678	0.99		3.678	0.999	3.678	1		3.678	1.002	3.678	0.999		3.678	1	3.678	1		3.678	0.998	3.678	0.995		3.678	0.999	3.678	1.002
					3.68	0.999	3.68	0.999		3.68	1.001	3.68	0.99		3.68	1	3.68	1		3.68	1.001	3.68	1		3.68	1.001	3.68	1.001		3.68	0.998	3.68	0.995		3.68	1.001	3.68	1.003
					3.682	1	3.682	0.999		3.682	1	3.682	0.99		3.682	0.999	3.682	1.001		3.682	1	3.682	1		3.682	1.001	3.682	1		3.682	0.998	3.682	0.996		3.682	1	3.682	1.003
					3.684	0.999	3.684	1		3.684	1	3.684	0.99		3.684	0.999	3.684	0.999		3.684	1.001	3.684	0.999		3.684	1.001	3.684	1		3.684	0.998	3.684	0.995		3.684	1.001	3.684	1.002
					3.686	1	3.686	0.999		3.686	1	3.686	0.99		3.686	0.999	3.686	1.001		3.686	1.001	3.686	1		3.686	1.001	3.686	1.001		3.686	0.998	3.686	0.995		3.686	1	3.686	1.002
					3.688	1	3.688	0.999		3.688	1.001	3.688	0.99		3.688	0.999	3.688	1.001		3.688	1.001	3.688	1		3.688	1.001	3.688	1		3.688	0.998	3.688	0.996		3.688	1.001	3.688	1.003
					3.69	1	3.69	0.999		3.69	1	3.69	0.991		3.69	0.999	3.69	1.001		3.69	1.002	3.69	1		3.69	1.001	3.69	1.001		3.69	0.998	3.69	0.996		3.69	1.002	3.69	1.003
					3.692	1	3.692	1		3.692	1	3.692	0.99		3.692	0.999	3.692	1.001		3.692	1	3.692	0.999		3.692	1.001	3.692	1.001		3.692	0.999	3.692	0.996		3.692	1	3.692	1.002
					3.694	1.001	3.694	1		3.694	1	3.694	0.991		3.694	1	3.694	1		3.694	1.001	3.694	1		3.694	1.001	3.694	1		3.694	0.998	3.694	0.995		3.694	1.001	3.694	1.002
					3.696	0.999	3.696	1		3.696	1.001	3.696	0.991		3.696	1	3.696	0.999		3.696	1.001	3.696	0.998		3.696	1.002	3.696	0.999		3.696	0.997	3.696	0.996		3.696	1	3.696	1.002
					3.698	1	3.698	0.999		3.698	1	3.698	0.991		3.698	0.999	3.698	1.002		3.698	1.001	3.698	1		3.698	1.002	3.698	1.001		3.698	0.998	3.698	0.996		3.698	1	3.698	1.001
					3.7	1	3.7	1		3.7	1	3.7	0.991		3.7	1	3.7	1.001		3.7	1	3.7	0.999		3.7	1	3.7	1.001		3.7	0.998	3.7	0.996		3.7	1.001	3.7	1.002
					3.702	0.999	3.702	1.001		3.702	1.001	3.702	0.99		3.702	1	3.702	1.001		3.702	1.001	3.702	0.999		3.702	1.001	3.702	1.001		3.702	0.998	3.702	0.997		3.702	1	3.702	1.002
					3.704	1.001	3.704	1		3.704	1.001	3.704	0.991		3.704	1	3.704	1.001		3.704	1.001	3.704	1		3.704	1	3.704	1.001		3.704	0.999	3.704	0.996		3.704	1	3.704	1.001
					3.706	1	3.706	0.999		3.706	1.001	3.706	0.991		3.706	1	3.706	1.001		3.706	1.001	3.706	1		3.706	1.001	3.706	1.001		3.706	0.999	3.706	0.997		3.706	1	3.706	1.001
					3.708	0.999	3.708	1.001		3.708	1	3.708	0.992		3.708	0.999	3.708	1.001		3.708	1	3.708	0.999		3.708	1.001	3.708	1		3.708	0.998	3.708	0.997		3.708	1	3.708	1.003
					3.71	1	3.71	1		3.71	1.001	3.71	0.991		3.71	0.999	3.71	1.001		3.71	1.001	3.71	0.999		3.71	1.001	3.71	1.001		3.71	0.999	3.71	0.997		3.71	0.999	3.71	1.001
					3.712	1	3.712	1.001		3.712	1.001	3.712	0.991		3.712	1	3.712	1.001		3.712	1.001	3.712	1		3.712	1.001	3.712	1.001		3.712	0.997	3.712	0.998		3.712	0.999	3.712	1.002
					3.714	1	3.714	1.001		3.714	1.001	3.714	0.991		3.714	1	3.714	1.001		3.714	1.001	3.714	1.001		3.714	1.001	3.714	1		3.714	0.998	3.714	0.996		3.714	1	3.714	1.001
					3.716	0.999	3.716	1.001		3.716	1.002	3.716	0.992		3.716	1	3.716	1.001		3.716	1.001	3.716	1.001		3.716	1.001	3.716	1.001		3.716	0.998	3.716	0.997		3.716	1.001	3.716	1.002
					3.718	1.001	3.718	1.001		3.718	1.002	3.718	0.991		3.718	1	3.718	1.001		3.718	1.001	3.718	1		3.718	1	3.718	1.002		3.718	0.998	3.718	0.997		3.718	1	3.718	1.001
					3.72	1	3.72	1.002		3.72	1.001	3.72	0.992		3.72	1	3.72	1		3.72	1	3.72	1		3.72	1.001	3.72	1		3.72	0.998	3.72	0.998		3.72	1	3.72	1.002
					3.722	1.001	3.722	1		3.722	1	3.722	0.992		3.722	1.001	3.722	1		3.722	1.001	3.722	0.999		3.722	1	3.722	1		3.722	0.998	3.722	0.997		3.722	1	3.722	1.003
					3.724	1	3.724	1.001		3.724	1	3.724	0.992		3.724	0.999	3.724	1.002		3.724	1.001	3.724	0.999		3.724	1.001	3.724	1.001		3.724	0.999	3.724	0.998		3.724	1	3.724	1.001
					3.726	1.001	3.726	1.001		3.726	1	3.726	0.992		3.726	0.999	3.726	1.001		3.726	1.001	3.726	0.999		3.726	1	3.726	1		3.726	0.998	3.726	0.998		3.726	1.001	3.726	1.001
					3.728	1.001	3.728	1.002		3.728	1.002	3.728	0.991		3.728	1	3.728	1.001		3.728	1.002	3.728	0.999		3.728	1	3.728	1		3.728	0.998	3.728	0.997		3.728	1	3.728	1.002
					3.73	1	3.73	1.002		3.73	1.001	3.73	0.993		3.73	1	3.73	1.001		3.73	1.001	3.73	0.999		3.73	1	3.73	1		3.73	0.998	3.73	0.996		3.73	1	3.73	1.002
					3.732	1	3.732	1.002		3.732	1.001	3.732	0.993		3.732	1	3.732	1		3.732	1	3.732	1		3.732	1.001	3.732	1.001		3.732	0.999	3.732	0.998		3.732	0.999	3.732	1.002
					3.734	1	3.734	1.002		3.734	0.999	3.734	0.992		3.734	1	3.734	1		3.734	1.001	3.734	1		3.734	1	3.734	1.001		3.734	0.998	3.734	1		3.734	1.001	3.734	1.001
					3.736	0.999	3.736	1		3.736	1	3.736	0.992		3.736	0.999	3.736	1		3.736	1.001	3.736	1		3.736	1.001	3.736	1		3.736	0.998	3.736	0.998		3.736	1	3.736	1.002
					3.738	1.001	3.738	1.001		3.738	1.001	3.738	0.991		3.738	0.999	3.738	1		3.738	1.002	3.738	1		3.738	1.001	3.738	1		3.738	0.997	3.738	0.998		3.738	1	3.738	1.002
					3.74	1.001	3.74	1.002		3.74	1.001	3.74	0.992		3.74	0.999	3.74	1.001		3.74	1.001	3.74	1.001		3.74	1	3.74	1		3.74	0.998	3.74	0.999		3.74	1	3.74	1.002
					3.742	1	3.742	1.002		3.742	1.002	3.742	0.992		3.742	0.999	3.742	1.002		3.742	1.001	3.742	1		3.742	1.001	3.742	1.001		3.742	0.998	3.742	0.999		3.742	1	3.742	1.001
					3.744	1	3.744	1.002		3.744	1	3.744	0.992		3.744	0.999	3.744	1.002		3.744	1.001	3.744	1		3.744	1.001	3.744	1.001		3.744	0.998	3.744	0.999		3.744	1	3.744	1.002
					3.746	0.999	3.746	1.001		3.746	1.001	3.746	0.992		3.746	1	3.746	1.001		3.746	1.001	3.746	1		3.746	1	3.746	1.001		3.746	0.998	3.746	0.998		3.746	1	3.746	1.002
					3.748	1	3.748	1.002		3.748	1	3.748	0.992		3.748	0.999	3.748	1.001		3.748	1.001	3.748	1		3.748	1	3.748	1.001		3.748	0.999	3.748	1		3.748	1.001	3.748	1.002
					3.75	1	3.75	1.002		3.75	1.001	3.75	0.992		3.75	0.999	3.75	1.001		3.75	1.001	3.75	0.999		3.75	1	3.75	1.001		3.75	0.998	3.75	0.999		3.75	1.001	3.75	1.002
					3.752	0.999	3.752	1.002		3.752	0.999	3.752	0.992		3.752	1	3.752	1.002		3.752	1.001	3.752	0.999		3.752	1	3.752	1.001		3.752	0.997	3.752	1		3.752	0.999	3.752	1.002
					3.754	1	3.754	1.002		3.754	1	3.754	0.992		3.754	1	3.754	1		3.754	1.001	3.754	0.999		3.754	1.001	3.754	1.001		3.754	0.998	3.754	0.999		3.754	0.999	3.754	1.001
					3.756	0.999	3.756	1.002		3.756	1.001	3.756	0.993		3.756	0.999	3.756	1.001		3.756	1.001	3.756	1		3.756	1.001	3.756	1.001		3.756	0.997	3.756	1		3.756	1	3.756	1.002
					3.758	1	3.758	1.003		3.758	1.001	3.758	0.992		3.758	1	3.758	1.001		3.758	1.001	3.758	1		3.758	1	3.758	1.002		3.758	0.999	3.758	1		3.758	1	3.758	1.002
					3.76	1	3.76	1.003		3.76	1	3.76	0.992		3.76	0.999	3.76	1.002		3.76	1.001	3.76	0.999		3.76	0.999	3.76	1.002		3.76	0.998	3.76	0.999		3.76	1.001	3.76	1.002
					3.762	1	3.762	1.003		3.762	1.001	3.762	0.992		3.762	1	3.762	1.001		3.762	1.001	3.762	1		3.762	1.001	3.762	1.002		3.762	0.999	3.762	1		3.762	1.002	3.762	1.003
					3.764	1	3.764	1.002		3.764	1.001	3.764	0.993		3.764	1	3.764	1.001		3.764	1.002	3.764	1		3.764	1.002	3.764	1.003		3.764	0.998	3.764	1		3.764	0.999	3.764	1.002
					3.766	1	3.766	1.003		3.766	1	3.766	0.993		3.766	0.999	3.766	1		3.766	1.002	3.766	0.999		3.766	1.001	3.766	1.001		3.766	0.998	3.766	0.999		3.766	1	3.766	1.001
					3.768	1	3.768	1.003		3.768	1.001	3.768	0.992		3.768	1	3.768	1.002		3.768	1.001	3.768	0.999		3.768	1.001	3.768	1.001		3.768	0.998	3.768	1		3.768	1	3.768	1.002
					3.77	1	3.77	1.002		3.77	1.001	3.77	0.993		3.77	1	3.77	1.001		3.77	1.001	3.77	0.999		3.77	1	3.77	1.001		3.77	0.998	3.77	1.001		3.77	1	3.77	1.001
					3.772	1	3.772	1.003		3.772	1.001	3.772	0.993		3.772	1	3.772	1.001		3.772	1.001	3.772	1		3.772	1	3.772	1.001		3.772	0.998	3.772	1		3.772	1	3.772	1.002
					3.774	1	3.774	1.004		3.774	1	3.774	0.994		3.774	1	3.774	1.002		3.774	1.001	3.774	0.999		3.774	1.001	3.774	1.002		3.774	0.997	3.774	1		3.774	1	3.774	1.001
					3.776	1	3.776	1.003		3.776	1	3.776	0.993		3.776	1	3.776	1.001		3.776	1.001	3.776	1		3.776	1	3.776	1.002		3.776	0.998	3.776	1.001		3.776	1.001	3.776	1.002
					3.778	1.001	3.778	1.004		3.778	1.001	3.778	0.994		3.778	0.999	3.778	1.001		3.778	1.001	3.778	1		3.778	1	3.778	1.002		3.778	0.999	3.778	1.001		3.778	1	3.778	1.002
					3.78	1	3.78	1.003		3.78	1	3.78	0.994		3.78	0.999	3.78	1.001		3.78	1.001	3.78	1		3.78	1.001	3.78	1.002		3.78	0.999	3.78	1		3.78	1	3.78	1.001
					3.782	1.001	3.782	1.004		3.782	1	3.782	0.993		3.782	1	3.782	1.002		3.782	1	3.782	0.999		3.782	1.001	3.782	1.003		3.782	0.999	3.782	1.001		3.782	1	3.782	1.003
					3.784	1	3.784	1.003		3.784	1.001	3.784	0.994		3.784	0.999	3.784	1.001		3.784	1.001	3.784	1		3.784	1	3.784	1.002		3.784	0.998	3.784	1.001		3.784	1	3.784	1.002
					3.786	1.001	3.786	1.003		3.786	1	3.786	0.994		3.786	0.999	3.786	1.001		3.786	1.001	3.786	1.001		3.786	1	3.786	1.001		3.786	0.998	3.786	1.002		3.786	1	3.786	1.002
					3.788	1	3.788	1.004		3.788	1.001	3.788	0.994		3.788	0.999	3.788	1.001		3.788	1.001	3.788	1		3.788	1	3.788	1.002		3.788	0.998	3.788	1.002		3.788	0.999	3.788	1.002
					3.79	1	3.79	1.004		3.79	1	3.79	0.994		3.79	1	3.79	1.001		3.79	1.001	3.79	1		3.79	1	3.79	1.002		3.79	0.998	3.79	1.002		3.79	1	3.79	1.002
					3.792	1	3.792	1.003		3.792	1	3.792	0.994		3.792	1	3.792	1.002		3.792	1	3.792	1		3.792	1	3.792	1.001		3.792	0.998	3.792	1.002		3.792	1.001	3.792	1.001
					3.794	1	3.794	1.005		3.794	1	3.794	0.993		3.794	0.999	3.794	1.001		3.794	1	3.794	1.001		3.794	1	3.794	1.002		3.794	0.998	3.794	1.002		3.794	0.999	3.794	1.002
					3.796	1	3.796	1.005		3.796	1	3.796	0.995		3.796	0.999	3.796	1.001		3.796	1	3.796	0.999		3.796	0.999	3.796	1.002		3.796	0.998	3.796	1.001		3.796	1.001	3.796	1.002
					3.798	0.999	3.798	1.004		3.798	1	3.798	0.994		3.798	0.999	3.798	1.001		3.798	1.002	3.798	1		3.798	1	3.798	1.002		3.798	0.998	3.798	1.002		3.798	1	3.798	1.002
					3.8	1	3.8	1.005		3.8	1	3.8	0.994		3.8	1	3.8	1.001		3.8	1.001	3.8	1		3.8	1.001	3.8	1.002		3.8	0.997	3.8	1.001		3.8	1	3.8	1.002
					3.802	1	3.802	1.004		3.802	1.001	3.802	0.994		3.802	1	3.802	1.002		3.802	1	3.802	1		3.802	1.002	3.802	1.002		3.802	0.997	3.802	1.003		3.802	1	3.802	1.002
					3.804	1.001	3.804	1.004		3.804	1.001	3.804	0.994		3.804	1	3.804	1.002		3.804	1	3.804	1		3.804	1	3.804	1.001		3.804	0.999	3.804	1.003		3.804	1	3.804	1.002
					3.806	1	3.806	1.004		3.806	1	3.806	0.993		3.806	1	3.806	1.001		3.806	1.001	3.806	0.999		3.806	1.001	3.806	1.001		3.806	0.999	3.806	1.003		3.806	1	3.806	1.001
					3.808	1	3.808	1.004		3.808	1	3.808	0.994		3.808	1	3.808	1.001		3.808	1.001	3.808	0.999		3.808	1.001	3.808	1.002		3.808	0.998	3.808	1.003		3.808	1	3.808	1.001
					3.81	1	3.81	1.004		3.81	1.001	3.81	0.994		3.81	1	3.81	1.001		3.81	1.001	3.81	1		3.81	1	3.81	1.001		3.81	0.998	3.81	1.003		3.81	1.001	3.81	1.001
					3.812	1	3.812	1.004		3.812	1	3.812	0.994		3.812	1	3.812	1.002		3.812	1.001	3.812	1		3.812	1	3.812	1.002		3.812	0.997	3.812	1.003		3.812	0.999	3.812	1.001
					3.814	0.999	3.814	1.005		3.814	1	3.814	0.994		3.814	0.999	3.814	1.002		3.814	1.002	3.814	1		3.814	1.001	3.814	1.003		3.814	0.999	3.814	1.003		3.814	1	3.814	1.002
					3.816	1	3.816	1.005		3.816	1	3.816	0.995		3.816	1	3.816	1.001		3.816	1	3.816	0.999		3.816	1	3.816	1.002		3.816	0.998	3.816	1.003		3.816	1	3.816	1.002
					3.818	1.001	3.818	1.004		3.818	1	3.818	0.994		3.818	0.999	3.818	1.001		3.818	1.001	3.818	1		3.818	1.001	3.818	1.002		3.818	0.998	3.818	1.003		3.818	1	3.818	1.002
					3.82	1	3.82	1.005		3.82	1	3.82	0.995		3.82	0.999	3.82	1.001		3.82	1.001	3.82	1		3.82	1.001	3.82	1.002		3.82	0.997	3.82	1.003		3.82	0.999	3.82	1.003
					3.822	1.001	3.822	1.005		3.822	1	3.822	0.994		3.822	0.999	3.822	1.001		3.822	1	3.822	0.999		3.822	1	3.822	1.003		3.822	0.998	3.822	1.003		3.822	1	3.822	1.002
					3.824	0.999	3.824	1.005		3.824	1.001	3.824	0.995		3.824	0.998	3.824	1.001		3.824	1	3.824	1		3.824	1.001	3.824	1.003		3.824	0.997	3.824	1.004		3.824	1.001	3.824	1.003
					3.826	1	3.826	1.005		3.826	1	3.826	0.995		3.826	0.999	3.826	1.001		3.826	1.002	3.826	1		3.826	1	3.826	1.003		3.826	0.999	3.826	1.003		3.826	1	3.826	1.001
					3.828	1	3.828	1.005		3.828	1.001	3.828	0.995		3.828	1	3.828	1.001		3.828	1	3.828	1		3.828	1	3.828	1.002		3.828	0.998	3.828	1.004		3.828	1	3.828	1.002
					3.83	1	3.83	1.006		3.83	1.001	3.83	0.994		3.83	1	3.83	1.002		3.83	1.001	3.83	1		3.83	1	3.83	1.002		3.83	0.996	3.83	1.004		3.83	1	3.83	1.002
					3.832	1	3.832	1.005		3.832	1	3.832	0.996		3.832	0.999	3.832	1.002		3.832	1	3.832	1		3.832	1.001	3.832	1.002		3.832	0.998	3.832	1.004		3.832	1	3.832	1.003
					3.834	1	3.834	1.005		3.834	1	3.834	0.995		3.834	1	3.834	1.001		3.834	1.001	3.834	0.999		3.834	1	3.834	1.002		3.834	0.998	3.834	1.004		3.834	1	3.834	1.003
					3.836	1	3.836	1.005		3.836	1	3.836	0.995		3.836	0.999	3.836	1.001		3.836	1	3.836	1		3.836	1.001	3.836	1.002		3.836	0.997	3.836	1.004		3.836	0.999	3.836	1.003
					3.838	1.001	3.838	1.005		3.838	1.001	3.838	0.995		3.838	1	3.838	1.001		3.838	1.001	3.838	0.999		3.838	1	3.838	1.003		3.838	0.998	3.838	1.003		3.838	0.999	3.838	1.001
					3.84	0.999	3.84	1.005		3.84	1	3.84	0.995		3.84	0.999	3.84	1.002		3.84	1.001	3.84	1		3.84	1	3.84	1.003		3.84	0.998	3.84	1.004		3.84	1	3.84	1.003
					3.842	1	3.842	1.005		3.842	1	3.842	0.996		3.842	0.999	3.842	1.001		3.842	1.002	3.842	1		3.842	1.001	3.842	1.002		3.842	0.998	3.842	1.005		3.842	1	3.842	1.002
					3.844	1	3.844	1.006		3.844	1	3.844	0.995		3.844	1	3.844	1		3.844	1	3.844	1		3.844	1	3.844	1.002		3.844	0.998	3.844	1.004		3.844	0.998	3.844	1.001
					3.846	1.001	3.846	1.006		3.846	1	3.846	0.996		3.846	1	3.846	1.001		3.846	1.001	3.846	1.001		3.846	1.001	3.846	1.003		3.846	0.998	3.846	1.004		3.846	1	3.846	1.002
					3.848	0.999	3.848	1.007		3.848	1	3.848	0.995		3.848	0.997	3.848	1.002		3.848	1.001	3.848	0.999		3.848	1	3.848	1.002		3.848	0.998	3.848	1.005		3.848	0.999	3.848	1.002
					3.85	1	3.85	1.007		3.85	1.001	3.85	0.995		3.85	1	3.85	1.001		3.85	1.001	3.85	1		3.85	0.999	3.85	1.002		3.85	0.998	3.85	1.004		3.85	0.999	3.85	1.001
					3.852	1	3.852	1.006		3.852	1	3.852	0.996		3.852	0.999	3.852	1.002		3.852	1.001	3.852	0.999		3.852	1	3.852	1.002		3.852	0.997	3.852	1.005		3.852	0.999	3.852	1.002
					3.854	1	3.854	1.005		3.854	0.999	3.854	0.995		3.854	1	3.854	1.002		3.854	1.001	3.854	0.999		3.854	1.001	3.854	1.003		3.854	0.998	3.854	1.005		3.854	0.999	3.854	1.001
					3.856	0.999	3.856	1.006		3.856	1	3.856	0.996		3.856	1	3.856	1		3.856	1.002	3.856	1		3.856	1	3.856	1.003		3.856	0.997	3.856	1.005		3.856	1	3.856	1.001
					3.858	1	3.858	1.007		3.858	1	3.858	0.996		3.858	1	3.858	1.002		3.858	1	3.858	0.999		3.858	1	3.858	1.002		3.858	0.998	3.858	1.005		3.858	1.001	3.858	1.002
					3.86	0.998	3.86	1.005		3.86	1	3.86	0.995		3.86	1	3.86	1.001		3.86	1.001	3.86	0.999		3.86	1.001	3.86	1.002		3.86	0.997	3.86	1.005		3.86	0.999	3.86	1.002
					3.862	0.999	3.862	1.006		3.862	1	3.862	0.996		3.862	1	3.862	1.002		3.862	1.001	3.862	0.999		3.862	1.001	3.862	1.003		3.862	0.998	3.862	1.006		3.862	0.999	3.862	1
					3.864	1	3.864	1.007		3.864	1	3.864	0.995		3.864	1	3.864	1.002		3.864	1.001	3.864	1		3.864	0.999	3.864	1.003		3.864	0.997	3.864	1.006		3.864	1	3.864	1.002
					3.866	1	3.866	1.006		3.866	1	3.866	0.995		3.866	0.999	3.866	1.001		3.866	1	3.866	1		3.866	1.001	3.866	1.003		3.866	0.998	3.866	1.004		3.866	1	3.866	1.002
					3.868	1	3.868	1.007		3.868	1	3.868	0.996		3.868	0.999	3.868	1.001		3.868	1.001	3.868	1.001		3.868	1	3.868	1.002		3.868	0.998	3.868	1.007		3.868	1	3.868	1.001
					3.87	1	3.87	1.006		3.87	1	3.87	0.996		3.87	1	3.87	1		3.87	1.001	3.87	1		3.87	1	3.87	1.003		3.87	0.998	3.87	1.005		3.87	1	3.87	1.002
					3.872	1.001	3.872	1.006		3.872	1	3.872	0.996		3.872	1	3.872	1.002		3.872	1	3.872	1		3.872	1	3.872	1.003		3.872	0.998	3.872	1.006		3.872	1.001	3.872	1.002
					3.874	1	3.874	1.007		3.874	1.001	3.874	0.996		3.874	1	3.874	1.001		3.874	1.002	3.874	1		3.874	1.001	3.874	1.003		3.874	0.998	3.874	1.007		3.874	0.999	3.874	1.002
					3.876	1	3.876	1.007		3.876	1	3.876	0.996		3.876	1	3.876	1.002		3.876	1	3.876	0.999		3.876	0.999	3.876	1.002		3.876	0.998	3.876	1.007		3.876	1	3.876	1.001
					3.878	1	3.878	1.007		3.878	1	3.878	0.998		3.878	0.999	3.878	1.001		3.878	1.001	3.878	1		3.878	1.001	3.878	1.003		3.878	0.998	3.878	1.006		3.878	1	3.878	1.003
					3.88	1	3.88	1.006		3.88	0.999	3.88	0.997		3.88	0.999	3.88	1.001		3.88	1.001	3.88	1		3.88	1	3.88	1.004		3.88	0.998	3.88	1.006		3.88	1	3.88	1.002
					3.882	0.999	3.882	1.007		3.882	1	3.882	0.996		3.882	0.999	3.882	1.001		3.882	1.001	3.882	1		3.882	1.001	3.882	1.002		3.882	0.997	3.882	1.006		3.882	1	3.882	1.002
					3.884	1.001	3.884	1.007		3.884	1	3.884	0.996		3.884	1.001	3.884	1.002		3.884	1.001	3.884	1		3.884	1	3.884	1.002		3.884	0.998	3.884	1.007		3.884	1	3.884	1.002
					3.886	0.999	3.886	1.008		3.886	1	3.886	0.996		3.886	1	3.886	1.002		3.886	1.001	3.886	1		3.886	1	3.886	1.002		3.886	0.998	3.886	1.006		3.886	1	3.886	1.001
					3.888	1	3.888	1.007		3.888	0.999	3.888	0.996		3.888	1	3.888	1.002		3.888	1.001	3.888	0.999		3.888	1	3.888	1.004		3.888	0.997	3.888	1.007		3.888	1	3.888	1.002
					3.89	1	3.89	1.007		3.89	1.001	3.89	0.997		3.89	0.999	3.89	1.001		3.89	1.001	3.89	1		3.89	1	3.89	1.003		3.89	0.998	3.89	1.008		3.89	1	3.89	1.002
					3.892	1	3.892	1.008		3.892	1.001	3.892	0.997		3.892	0.999	3.892	1.002		3.892	1.001	3.892	1		3.892	1	3.892	1.003		3.892	0.998	3.892	1.007		3.892	0.999	3.892	1.002
					3.894	1	3.894	1.008		3.894	1.001	3.894	0.997		3.894	1	3.894	1.002		3.894	1.001	3.894	1		3.894	1	3.894	1.003		3.894	0.998	3.894	1.008		3.894	0.999	3.894	1.001
					3.896	1.001	3.896	1.008		3.896	1	3.896	0.997		3.896	1	3.896	1.002		3.896	1.001	3.896	0.999		3.896	1	3.896	1.003		3.896	0.998	3.896	1.007				3.896	1.001
					3.898	1.001	3.898	1.007		3.898	1	3.898	0.998		3.898	1	3.898	1.002		3.898	1	3.898	1		3.898	1.001	3.898	1.003		3.898	0.997	3.898	1.007				3.898	1.001
					3.9	0.999	3.9	1.008		3.9	1.001	3.9	0.997		3.9	1	3.9	1.002		3.9	1	3.9	1		3.9	1	3.9	1.002		3.9	0.998	3.9	1.007				3.9	1.001
					3.902	0.999	3.902	1.008		3.902	1	3.902	0.997		3.902	1	3.902	1.002		3.902	1	3.902	1		3.902	1	3.902	1.003		3.902	0.998	3.902	1.007				3.902	1.001
					3.904	0.999	3.904	1.008		3.904	1	3.904	0.997		3.904	1	3.904	1.002		3.904	1.001	3.904	1		3.904	1	3.904	1.003		3.904	0.998	3.904	1.007				3.904	1
					3.906	1	3.906	1.008		3.906	1	3.906	0.998		3.906	1	3.906	1.002		3.906	1.001	3.906	1		3.906	1.001	3.906	1.002		3.906	0.998	3.906	1.007				3.906	1
					3.908	1	3.908	1.008		3.908	0.999	3.908	0.997		3.908	1	3.908	1.002		3.908	1	3.908	1		3.908	1.001	3.908	1.003		3.908	0.998	3.908	1.008				3.908	1.001
					3.91	1	3.91	1.009		3.91	1	3.91	0.997		3.91	0.998	3.91	1.001		3.91	1	3.91	0.999		3.91	1	3.91	1.003		3.91	0.997	3.91	1.008				3.91	1.001
					3.912	1	3.912	1.008		3.912	1	3.912	0.997		3.912	1	3.912	1.002		3.912	1.001	3.912	0.999		3.912	1	3.912	1.003				3.912	1.008				3.912	1
					3.914	0.999	3.914	1.008		3.914	1	3.914	0.997		3.914	0.999	3.914	1.002		3.914	1.001	3.914	1		3.914	1	3.914	1.002				3.914	1.008				3.914	0.999
					3.916	0.999	3.916	1.009		3.916	1	3.916	0.997		3.916	1	3.916	1.002		3.916	1.001	3.916	1		3.916	1	3.916	1.002				3.916	1.009				3.916	1
					3.918	1	3.918	1.009		3.918	0.999	3.918	0.997		3.918	1	3.918	1.001		3.918	1	3.918	1		3.918	1	3.918	1.003				3.918	1.009				3.918	0.999
					3.92	1.001	3.92	1.008		3.92	1.001	3.92	0.999		3.92	0.999	3.92	1.002		3.92	1.001	3.92	1		3.92	1	3.92	1.004				3.92	1.008				3.92	0.999
					3.922	1	3.922	1.009		3.922	1	3.922	0.998		3.922	1	3.922	1.002		3.922	1.001	3.922	0.999		3.922	1.001	3.922	1.003				3.922	1.009				3.922	1
					3.924	1	3.924	1.009		3.924	1	3.924	0.998		3.924	1	3.924	1.002		3.924	1.001	3.924	0.999		3.924	1	3.924	1.004									3.924	1
					3.926	1	3.926	1.008		3.926	1.001	3.926	0.999		3.926	0.998	3.926	1.001		3.926	1.001	3.926	1		3.926	1	3.926	1.004									3.926	0.999
					3.928	1	3.928	1.008		3.928	1.001	3.928	0.997		3.928	0.999	3.928	1.002		3.928	1.001	3.928	1.001		3.928	0.999	3.928	1.004									3.928	0.998
					3.93	1	3.93	1.009		3.93	1	3.93	0.998		3.93	1	3.93	1.001		3.93	1	3.93	1		3.93	1	3.93	1.004									3.93	0.998
					3.932	0.999	3.932	1.009		3.932	1	3.932	0.998		3.932	1	3.932	1.002		3.932	1.002	3.932	1		3.932	1.001	3.932	1.003									3.932	0.999
					3.934	1	3.934	1.009		3.934	1	3.934	0.999		3.934	1	3.934	1.002		3.934	1	3.934	1		3.934	0.999	3.934	1.004									3.934	0.998
					3.936	0.999	3.936	1.009		3.936	1	3.936	0.998		3.936	1	3.936	1.002		3.936	1.001	3.936	0.999		3.936	0.999	3.936	1.003									3.936	0.997
					3.938	1	3.938	1.009		3.938	1	3.938	0.998		3.938	0.999				3.938	1	3.938	0.999		3.938	0.999	3.938	1.003									3.938	0.997
					3.94	1	3.94	1.009		3.94	1	3.94	0.998		3.94	0.999				3.94	1.001	3.94	1.001		3.94	1	3.94	1.004									3.94	0.998
					3.942	1	3.942	1.01		3.942	1.001	3.942	0.998		3.942	0.999				3.942	1.001	3.942	1		3.942	0.999	3.942	1.002									3.942	0.996
					3.944	1	3.944	1.009		3.944	1	3.944	0.997		3.944	1				3.944	1	3.944	0.999		3.944	1	3.944	1.004									3.944	0.996
					3.946	1.001	3.946	1.009		3.946	1	3.946	0.999		3.946	1				3.946	1.002	3.946	1		3.946	1	3.946	1.003									3.946	0.995
					3.948	0.999	3.948	1.009		3.948	1	3.948	0.999		3.948	0.999				3.948	1.001	3.948	0.999		3.948	1.001	3.948	1.004									3.948	0.996
					3.95	1	3.95	1.01		3.95	1	3.95	0.998		3.95	1.001				3.95	1	3.95	1.001		3.95	0.999	3.95	1.004									3.95	0.995
					3.952	1.001	3.952	1.01		3.952	1	3.952	0.998		3.952	0.999				3.952	1.001	3.952	1		3.952	1.001	3.952	1.004									3.952	0.995
					3.954	1	3.954	1.01		3.954	1	3.954	1		3.954	0.999				3.954	1	3.954	1		3.954	1	3.954	1.004									3.954	0.994
					3.956	1.001	3.956	1.009		3.956	0.999	3.956	0.998		3.956	0.998				3.956	1.001	3.956	0.999		3.956	1	3.956	1.004									3.956	0.993
					3.958	1	3.958	1.01		3.958	0.999	3.958	0.999		3.958	1.001				3.958	1.001	3.958	1		3.958	1	3.958	1.003									3.958	0.993
					3.96	0.755	3.96	0.944		3.96	1	3.96	0.999		3.96	1				3.96	1.001	3.96	1		3.96	1.001	3.96	1.004									3.96	0.992
										3.962	1.001	3.962	0.999		3.962	1				3.962	1.001	3.962	0.999		3.962	1	3.962	1.004									3.962	0.992
										3.964	1	3.964	0.998		3.964	1				3.964	1	3.964	1		3.964	0.999	3.964	1.004									3.964	0.991
										3.966	1.001	3.966	1		3.966	0.999				3.966	1.001	3.966	1.001		3.966	1	3.966	1.004									3.966	0.991
										3.968	0.999	3.968	0.999		3.968	0.999				3.968	1.001	3.968	1		3.968	0.999	3.968	1.003									3.968	0.99
										3.97	1	3.97	0.998		3.97	1				3.97	1.001	3.97	1		3.97	0.999	3.97	1.004									3.97	0.99
										3.972	1.001	3.972	1		3.972	0.999				3.972	1.001	3.972	1		3.972	1	3.972	1.004									3.972	0.99
										3.974	1	3.974	0.999		3.974	0.999				3.974	1	3.974	1		3.974	1.001	3.974	1.003									3.974	0.989
										3.976	1	3.976	0.999		3.976	0.999				3.976	1.001	3.976	1.001		3.976	1	3.976	1.003									3.976	0.987
										3.978	1	3.978	0.999		3.978	0.999				3.978	1.001	3.978	1		3.978	0.999	3.978	1.004									3.978	0.986
										3.98	1	3.98	0.999		3.98	0.999				3.98	1.002	3.98	1		3.98	1	3.98	1.003									3.98	0.986
										3.982	0.999	3.982	1		3.982	0.999				3.982	1.001	3.982	1		3.982	1	3.982	1.003									3.982	0.986
										3.984	1	3.984	1		3.984	0.999				3.984	1.001	3.984	1		3.984	1	3.984	1.003									3.984	0.985
										3.986	1	3.986	0.999		3.986	0.999				3.986	1	3.986	0.999		3.986	1	3.986	1.004									3.986	0.983
										3.988	1	3.988	0.999		3.988	0.999				3.988	1.001	3.988	1		3.988	0.999	3.988	1.004									3.988	0.983
										3.99	1	3.99	1		3.99	0.997				3.99	1	3.99	0.999		3.99	1	3.99	1.003									3.99	0.983
										3.992	1	3.992	0.999		3.992	0.997				3.992	1.002	3.992	1.001		3.992	0.999	3.992	1.005									3.992	0.982
										3.994	1	3.994	1		3.994	0.998				3.994	1.001	3.994	1		3.994	1	3.994	1.004									3.994	0.982
[truncated: 181 more rows]

## Sheet: Supplementary Figure 3
No.1					No.2					No.3					No.4					No.5					No.6					No.7					No.8
Coordinate (nm)	Normalized density	Coordinate (nm)	Normalized density		Coordinate (nm)	Normalized density	Coordinate (nm)	Normalized density		Coordinate (nm)	Normalized density	Coordinate (nm)	Normalized density		Coordinate (nm)	Normalized density	Coordinate (nm)	Normalized density		Coordinate (nm)	Normalized density	Coordinate (nm)	Normalized density		Coordinate (nm)	Normalized density	Coordinate (nm)	Normalized density		Coordinate (nm)	Normalized density	Coordinate (nm)	Normalized density		Coordinate (nm)	Normalized density	Coordinate (nm)	Normalized density
0.07057	0.97381	0.07057	0.80757		0.08027	0.69281	0.08027	0.94296		0.08764	0.8969	0.08764	0.71416		0.08021	0.97151	0.08021	0.98812		0.08768	1	0.08768	0.97947		0.08063	0.97004	0.08063	0.64424		0.07893	0.82899	0.07893	0.65145		0.07782	0.98435	0.07782	0.99297
0.21172	0.96247	0.21172	0.81038		0.24082	0.67822	0.24082	0.95083		0.26293	0.87615	0.26293	0.75507		0.24063	0.96013	0.24063	0.992		0.26305	0.9982	0.26305	0.97911		0.24189	0.98178	0.24189	0.62902		0.2368	0.85612	0.2368	0.61027		0.23345	0.98409	0.23345	0.99451
0.35287	0.94552	0.35287	0.82327		0.40137	0.66524	0.40137	0.96162		0.43822	0.85504	0.43822	0.79772		0.40104	0.95656	0.40104	0.99491		0.43841	0.99197	0.43841	0.9788		0.40315	0.99025	0.40315	0.61459		0.39467	0.88185	0.39467	0.56956		0.38908	0.9853	0.38908	0.99159
0.49402	0.92864	0.49402	0.8375		0.56192	0.65287	0.56192	0.96821		0.6135	0.83726	0.6135	0.8329		0.56146	0.9582	0.56146	0.99739		0.61378	0.98856	0.61378	0.98011		0.56441	0.99595	0.56441	0.60097		0.55254	0.90512	0.55254	0.53193		0.54471	0.98453	0.54471	0.9917
0.63517	0.91662	0.63517	0.85328		0.72247	0.6359	0.72247	0.98046		0.78879	0.81827	0.78879	0.8671		0.72188	0.95955	0.72188	0.99376		0.78914	0.98275	0.78914	0.98208		0.72567	0.99921	0.72567	0.59569		0.71041	0.92816	0.71041	0.4977		0.70034	0.98603	0.70034	0.99217
0.77632	0.89567	0.77632	0.86948		0.88302	0.61829	0.88302	0.99015		0.96407	0.80547	0.96407	0.89619		0.8823	0.96052	0.8823	0.99352		0.96451	0.97816	0.96451	0.98512		0.88693	1	0.88693	0.60005		0.86827	0.94628	0.86827	0.46779		0.85598	0.98573	0.85598	0.98926
0.91746	0.87607	0.91746	0.88884		1.04357	0.61024	1.04357	0.99775		1.13936	0.78884	1.13936	0.91777		1.04272	0.96409	1.04272	0.99411		1.13987	0.9719	1.13987	0.98651		1.04819	0.9954	1.04819	0.60976		1.02614	0.96128	1.02614	0.44406		1.01161	0.98726	1.01161	0.98546
1.05861	0.86081	1.05861	0.90498		1.20411	0.60673	1.20411	0.99912		1.31464	0.77519	1.31464	0.94711		1.20313	0.96823	1.20313	0.99362		1.31524	0.96943	1.31524	0.98668		1.20945	0.98729	1.20945	0.61772		1.18401	0.97372	1.18401	0.42374		1.16724	0.98957	1.16724	0.98221
1.19976	0.84906	1.19976	0.91372		1.36466	0.60302	1.36466	1		1.48993	0.76467	1.48993	0.9724		1.36355	0.97626	1.36355	0.9921		1.4906	0.963	1.4906	0.9885		1.37071	0.97503	1.37071	0.63181		1.34188	0.98366	1.34188	0.40841		1.32287	0.99297	1.32287	0.9774
1.34091	0.83654	1.34091	0.91902		1.52521	0.60631	1.52521	0.99823		1.66522	0.758	1.66522	0.99232		1.52397	0.98133	1.52397	0.98873		1.66597	0.94785	1.66597	0.99176		1.53197	0.95972	1.53197	0.65434		1.49975	0.98918	1.49975	0.39677		1.4785	0.9929	1.4785	0.97235
1.48206	0.82081	1.48206	0.92965		1.68576	0.61352	1.68576	0.99236		1.8405	0.75412	1.8405	0.99946		1.68439	0.98341	1.68439	0.98771		1.84134	0.94328	1.84134	0.99536		1.69323	0.93938	1.69323	0.68556		1.65761	0.99574	1.65761	0.38663		1.63413	0.99397	1.63413	0.97095
1.62321	0.80465	1.62321	0.9444		1.84631	0.62274	1.84631	0.98516		2.01579	0.75293	2.01579	1		1.84481	0.99145	1.84481	0.98273		2.0167	0.93544	2.0167	0.99625		1.85449	0.91697	1.85449	0.71484		1.81548	0.99972	1.81548	0.38132		1.78977	0.99671	1.78977	0.96805
1.76435	0.78502	1.76435	0.95753		2.00686	0.63485	2.00686	0.97531		2.19107	0.75869	2.19107	0.99121		2.00522	0.99711	2.00522	0.97912		2.19207	0.93335	2.19207	1		2.01575	0.89678	2.01575	0.74675		1.97335	1	1.97335	0.38097		1.9454	0.9958	1.9454	0.968
1.9055	0.76907	1.9055	0.96975		2.16741	0.6487	2.16741	0.96366		2.36636	0.76772	2.36636	0.97332		2.16564	1	2.16564	0.97796		2.36743	0.93511	2.36743	0.99895		2.17701	0.88045	2.17701	0.77235		2.13122	0.99957	2.13122	0.38361		2.10103	0.99835	2.10103	0.96918
2.04665	0.7544	2.04665	0.9786		2.32795	0.6623	2.32795	0.95458		2.54165	0.77597	2.54165	0.95001		2.32606	0.99554	2.32606	0.98143		2.5428	0.93632	2.5428	0.99846		2.33827	0.86274	2.33827	0.79716		2.28908	0.99442	2.28908	0.38913		2.25666	0.99555	2.25666	0.96525
2.1878	0.74438	2.1878	0.98665		2.4885	0.67394	2.4885	0.9443		2.71693	0.79057	2.71693	0.92732		2.48648	0.99042	2.48648	0.98253		2.71816	0.94387	2.71816	0.99655		2.49953	0.8461	2.49953	0.81999		2.44695	0.9895	2.44695	0.3989		2.41229	0.99658	2.41229	0.96979
2.32895	0.73806	2.32895	0.9943		2.64905	0.69305	2.64905	0.93321		2.89222	0.80379	2.89222	0.90176		2.6469	0.98831	2.6469	0.98848		2.89353	0.94758	2.89353	0.99419		2.66079	0.83171	2.66079	0.84724		2.60482	0.97923	2.60482	0.41405		2.56793	0.99515	2.56793	0.96774
2.4701	0.73981	2.4701	0.99784		2.8096	0.71488	2.8096	0.91694		3.0675	0.81692	3.0675	0.87567		2.80731	0.979	2.80731	0.99109		3.06889	0.95269	3.06889	0.9929		2.82205	0.81572	2.82205	0.86823		2.76269	0.96672	2.76269	0.43571		2.72356	0.99526	2.72356	0.97158
2.61124	0.74292	2.61124	1		2.97015	0.74211	2.97015	0.90104		3.24279	0.83146	3.24279	0.8542		2.96773	0.97604	2.96773	0.99105		3.24426	0.95125	3.24426	0.99715		2.98331	0.80076	2.98331	0.89157		2.92056	0.95056	2.92056	0.45918		2.87919	0.9949	2.87919	0.97352
2.75239	0.74389	2.75239	0.9885		3.1307	0.76403	3.1307	0.88135		3.41808	0.84532	3.41808	0.82853		3.12815	0.97981	3.12815	0.99236		3.41962	0.94415	3.41962	0.99731		3.14457	0.78764	3.14457	0.9068		3.07842	0.93641	3.07842	0.48555		3.03482	0.99381	3.03482	0.97463
2.89354	0.74993	2.89354	0.98288		3.29125	0.78445	3.29125	0.86688		3.59336	0.85458	3.59336	0.80373		3.28857	0.97571	3.28857	0.99132		3.59499	0.94323	3.59499	0.99885		3.30583	0.77413	3.30583	0.92264		3.23629	0.91615	3.23629	0.5142		3.19045	0.99366	3.19045	0.97431
3.03469	0.75339	3.03469	0.97669		3.45179	0.80664	3.45179	0.8486		3.76865	0.86385	3.76865	0.78432		3.44899	0.97602	3.44899	0.99083		3.77035	0.94281	3.77035	0.99772		3.46709	0.76307	3.46709	0.94509		3.39416	0.89323	3.39416	0.54865		3.34609	0.9917	3.34609	0.97646
3.17584	0.75943	3.17584	0.97152		3.61234	0.83869	3.61234	0.82861		3.94393	0.87155	3.94393	0.76569		3.6094	0.97634	3.6094	0.99277		3.94572	0.94829	3.94572	0.99522		3.62835	0.75386	3.62835	0.9576		3.55203	0.8709	3.55203	0.58396		3.50172	0.99639	3.50172	0.96964
3.31699	0.76569	3.31699	0.96501		3.77289	0.8737	3.77289	0.80624		4.11922	0.88075	4.11922	0.747		3.76982	0.96769	3.76982	0.99479		4.12108	0.95182	4.12108	0.99585		3.78961	0.74699	3.78961	0.9662		3.7099	0.84542	3.7099	0.62377		3.65735	0.99851	3.65735	0.96567
3.45813	0.76723	3.45813	0.96674		3.93344	0.90598	3.93344	0.78569		4.29451	0.88576	4.29451	0.73492		3.93024	0.96458	3.93024	0.9966		4.29645	0.95897	4.29645	0.99479		3.95087	0.74013	3.95087	0.97575		3.86776	0.81592	3.86776	0.66812		3.81298	1	3.81298	0.96259
3.59928	0.77004	3.59928	0.96541		4.09399	0.93965	4.09399	0.76067		4.46979	0.89164	4.46979	0.72639		4.09066	0.96216	4.09066	0.99945		4.47181	0.95981	4.47181	0.99427		4.11213	0.73824	4.11213	0.97939		4.02563	0.78841	4.02563	0.71262		3.96861	0.99931	3.96861	0.96203
3.74043	0.77473	3.74043	0.96534		4.25454	0.96508	4.25454	0.73923		4.64508	0.89818	4.64508	0.71735		4.25107	0.95708	4.25107	1		4.64718	0.9596	4.64718	0.99537		4.27339	0.73708	4.27339	0.98024		4.1835	0.75552	4.1835	0.75984		4.12424	0.99976	4.12424	0.96233
3.88158	0.78521	3.88158	0.96308		4.41509	0.98547	4.41509	0.72264		4.82036	0.90358	4.82036	0.7037		4.41149	0.956	4.41149	0.99894		4.82255	0.95929	4.82255	0.99515		4.43465	0.7347	4.43465	0.97972		4.34137	0.72567	4.34137	0.80545		4.27988	0.998	4.27988	0.9647
4.02273	0.79851	4.02273	0.95677		4.57563	0.9965	4.57563	0.71348		4.99565	0.91035	4.99565	0.68972		4.57191	0.95327	4.57191	0.9975		4.99791	0.95683	4.99791	0.99319		4.59591	0.73291	4.59591	0.9845		4.49924	0.69757	4.49924	0.84655		4.43551	0.99853	4.43551	0.96495
4.16388	0.81073	4.16388	0.93983		4.73618	1	4.73618	0.70943		5.17094	0.91885	5.17094	0.67688		4.73233	0.95437	4.73233	0.99982		5.17328	0.95251	5.17328	0.99259		4.75717	0.73143	4.75717	0.99043		4.6571	0.66975	4.6571	0.88475		4.59114	0.99745	4.59114	0.96709
4.30502	0.82625	4.30502	0.92358		4.89673	0.99812	4.89673	0.71259		5.34622	0.92693	5.34622	0.65811		4.89275	0.95476	4.89275	0.99816		5.34864	0.94653	5.34864	0.99274		4.91843	0.72701	4.91843	0.99322		4.81497	0.64787	4.81497	0.91888		4.74677	0.99457	4.74677	0.97079
4.44617	0.84332	4.44617	0.91359		5.05728	0.98882	5.05728	0.72329		5.52151	0.93767	5.52151	0.63577		5.05316	0.95243	5.05316	0.99621		5.52401	0.94952	5.52401	0.9919		5.07969	0.72469	5.07969	0.99817		4.97284	0.63033	4.97284	0.94887		4.9024	0.9954	4.9024	0.97051
4.58732	0.8556	4.58732	0.89766		5.21783	0.9705	5.21783	0.73587		5.69679	0.94797	5.69679	0.61627		5.21358	0.95278	5.21358	0.99519		5.69937	0.95112	5.69937	0.99062		5.24095	0.7249	5.24095	0.99626		5.13071	0.61459	5.13071	0.96801		5.05804	0.99446	5.05804	0.96957
4.72847	0.87126	4.72847	0.88241		5.37838	0.94689	5.37838	0.75444		5.87208	0.9599	5.87208	0.59311		5.374	0.95356	5.374	0.99513		5.87474	0.95164	5.87474	0.98993		5.40221	0.72817	5.40221	0.9946		5.28857	0.6054	5.28857	0.98657		5.21367	0.99699	5.21367	0.96894
4.86962	0.88881	4.86962	0.87396		5.53893	0.92517	5.53893	0.77174		6.04737	0.96816	6.04737	0.57278		5.53442	0.94844	5.53442	0.99489		6.0501	0.95103	6.0501	0.99149		5.56347	0.72941	5.56347	0.99311		5.44644	0.59838	5.44644	0.99534		5.3693	0.99624	5.3693	0.97
5.01077	0.90411	5.01077	0.86465		5.69947	0.90005	5.69947	0.79201		6.22265	0.97766	6.22265	0.55625		5.69484	0.95113	5.69484	0.99491		6.22547	0.94676	6.22547	0.99192		5.72473	0.72739	5.72473	0.99976		5.60431	0.594	5.60431	0.99948		5.52493	0.99489	5.52493	0.97206
5.15191	0.91824	5.15191	0.85081		5.86002	0.87523	5.86002	0.80969		6.39794	0.98313	6.39794	0.54728		5.85525	0.9521	5.85525	0.99557		6.40083	0.94983	6.40083	0.99253		5.88599	0.72946	5.88599	1		5.76218	0.59344	5.76218	1		5.68056	0.99378	5.68056	0.96966
5.29306	0.92984	5.29306	0.83855		6.02057	0.85176	6.02057	0.82523		6.57323	0.9895	6.57323	0.53555		6.01567	0.95141	6.01567	0.99577		6.5762	0.95594	6.5762	0.99055		6.04725	0.73472	6.04725	0.99011		5.92005	0.59701	5.92005	0.997		5.83619	0.99366	5.83619	0.97493
5.43421	0.94615	5.43421	0.82965		6.18112	0.83382	6.18112	0.83974		6.74851	0.99663	6.74851	0.523		6.17609	0.95175	6.17609	0.99447		6.75156	0.95678	6.75156	0.99046		6.20851	0.74589	6.20851	0.96817		6.07791	0.60224	6.07791	0.99015		5.99183	0.9917	5.99183	0.97966
5.57536	0.95597	5.57536	0.81509		6.34167	0.81362	6.34167	0.8497		6.9238	1	6.9238	0.51704		6.33651	0.95732	6.33651	0.98938		6.92693	0.95478	6.92693	0.99082		6.36977	0.76158	6.36977	0.94434		6.23578	0.61137	6.23578	0.98398		6.14746	0.98812	6.14746	0.98237
5.71651	0.96911	5.71651	0.80469		6.50222	0.80301	6.50222	0.86165		7.09908	0.9999	7.09908	0.51241		6.49693	0.96717	6.49693	0.98702		7.10229	0.95535	7.10229	0.98981		6.53103	0.78145	6.53103	0.91771		6.39365	0.62011	6.39365	0.9641		6.30309	0.98734	6.30309	0.9846
5.85766	0.97644	5.85766	0.79795		6.66277	0.79203	6.66277	0.86885		7.27437	0.99941	7.27437	0.5133		6.65734	0.97706	6.65734	0.98355		7.27766	0.94953	7.27766	0.99067		6.69229	0.79991	6.69229	0.89404		6.55152	0.63182	6.55152	0.94692		6.45872	0.98533	6.45872	0.98819
5.9988	0.98646	5.9988	0.7926		6.82331	0.78238	6.82331	0.87583		7.44965	0.9971	7.44965	0.51895		6.81776	0.98829	6.81776	0.98149		7.45302	0.95014	7.45302	0.99108		6.85355	0.81876	6.85355	0.86893		6.70939	0.64674	6.70939	0.9268		6.61435	0.98835	6.61435	0.98637
6.13995	0.99361	6.13995	0.78744		6.98386	0.77407	6.98386	0.88223		7.62494	0.99283	7.62494	0.52868		6.97818	0.99468	6.97818	0.97893		7.62839	0.95125	7.62839	0.99014		7.01481	0.83983	7.01481	0.84216		6.86725	0.66192	6.86725	0.90306		6.76999	0.98687	6.76999	0.98674
6.2811	0.99895	6.2811	0.78393		7.14441	0.76513	7.14441	0.88785		7.80023	0.98541	7.80023	0.5403		7.1386	0.99813	7.1386	0.9788		7.80375	0.95273	7.80375	0.98971		7.17607	0.85598	7.17607	0.81027		7.02512	0.68119	7.02512	0.8739		6.92562	0.98697	6.92562	0.98979
6.42225	1	6.42225	0.78738		7.30496	0.75067	7.30496	0.89766		7.97551	0.97798	7.97551	0.55455		7.29902	0.9995	7.29902	0.97817		7.97912	0.95451	7.97912	0.988		7.33733	0.88045	7.33733	0.77722		7.18299	0.70379	7.18299	0.84182		7.08125	0.98316	7.08125	0.99261
6.5634	0.99582	6.5634	0.78996		7.46551	0.74025	7.46551	0.90574		8.1508	0.96699	8.1508	0.57797		7.45943	0.99925	7.45943	0.97648		8.15448	0.96881	8.15448	0.9874		7.49859	0.90105	7.49859	0.74307		7.34086	0.72616	7.34086	0.80344		7.23688	0.98278	7.23688	0.99545
6.70455	0.99263	6.70455	0.79103		7.62606	0.72496	7.62606	0.91376		8.32609	0.95447	8.32609	0.60539		7.61985	0.98939	7.61985	0.97757		8.32985	0.97905	8.32985	0.98215		7.65985	0.91935	7.65985	0.711		7.49872	0.75177	7.49872	0.76819		7.39251	0.98175	7.39251	0.99752
6.84569	0.98965	6.84569	0.79339		7.7866	0.71468	7.7866	0.92337		8.50137	0.9372	8.50137	0.63797		7.78027	0.98003	7.78027	0.98125		8.50522	0.98851	8.50522	0.98024		7.82111	0.93942	7.82111	0.68695		7.65659	0.77486	7.65659	0.72907		7.54815	0.98326	7.54815	1
6.98684	0.98136	6.98684	0.80239		7.94715	0.70472	7.94715	0.93023		8.67666	0.9163	8.67666	0.67462		7.94069	0.97743	7.94069	0.98291		8.68058	0.99361	8.68058	0.97737		7.98237	0.95355	7.98237	0.66495		7.81446	0.80136	7.81446	0.69127		7.70378	0.98457	7.70378	0.9913

## Sheet: Supplementary Figure 4
top							bottom
Z'	-Z''	Z'	-Z''	Z'	-Z''		Z'	-Z''	Z'	-Z''	Z'	-Z''
14.51	-10.04	16.74	-7.77	94.55	-3.51		3.505	-11.44	4.148	-9.579	5.254	-9.364
13.87	-7.835	16.2	-6.337	92.25	-1.255		2.961	-9.12	3.651	-7.714	4.744	-7.555
13.16	-6.431	15.79	-5.158	89.67	-1.479		2.418	-7.381	3.233	-6.27	4.349	-6.152
12.98	-5.136	15.53	-4.211	89.43	-0.5312		2.211	-5.963	3.008	-5.094	4.11	-4.988
12.85	-4.234	15.37	-3.432	89.56	-0.5749		2.057	-4.899	2.851	-4.166	3.961	-4.074
12.84	-3.423	15.27	-2.782	90.04	-0.2491		1.993	-4.003	2.761	-3.385	3.871	-3.304
12.79	-2.775	15.21	-2.228	90.2	-0.2113		1.921	-3.256	2.69	-2.728	3.807	-2.66
12.75	-2.188	15.17	-1.748	90.27	-0.0068		1.871	-2.597	2.642	-2.157	3.762	-2.101
12.74	-1.647	15.15	-1.309	90.37	0.337		1.833	-2.022	2.607	-1.655	3.733	-1.61
12.73	-1.175	15.13	-0.9282	90.42	0.6165		1.801	-1.354	2.586	-1.213	3.716	-1.179
12.71	-0.8031	15.12	-0.6061	90.29	-0.6215		1.767	-0.6787	2.574	-0.8212	3.706	-0.7986
12.69	-0.4669	15.11	-0.3084	90.17	-2.368		1.754	-0.1881	2.572	-0.4638	3.705	-0.4514
12.69	-0.1543	15.11	-0.02561	90.07	-3.058		1.756	0.16	2.578	-0.1296	3.712	-0.1257
12.71	0.1648	15.12	0.2589	90.05	-2.797		1.772	0.4215	2.592	0.1969	3.725	0.1933
12.73	0.4952	15.14	0.5513	90.05	-1.917		1.794	0.6763	2.613	0.5264	3.745	0.5153
12.78	0.8407	15.17	0.8605	90.11	-0.9555		1.823	0.9561	2.641	0.8702	3.771	0.8518
12.82	1.2	15.2	1.189	90.19	-0.1166		1.86	1.277	2.678	1.238	3.805	1.212
12.88	1.585	15.24	1.548	90.26	0.5662		1.916	1.612	2.723	1.64	3.847	1.607
12.94	2.014	15.29	1.954	90.32	1.208		1.99	1.987	2.78	2.092	3.898	2.052
13.01	2.504	15.34	2.42	90.39	1.856		2.072	2.451	2.85	2.607	3.96	2.559
13.1	3.063	15.41	2.957	90.48	2.554		2.164	3.01	2.936	3.197	4.036	3.143
13.21	3.714	15.5	3.582	90.58	3.341		2.272	3.673	3.042	3.884	4.128	3.822
13.33	4.471	15.6	4.316	90.69	4.236		2.404	4.446	3.173	4.686	4.239	4.619
13.49	5.366	15.73	5.187	90.85	5.303		2.563	5.347	3.331	5.628	4.373	5.56
13.68	6.42	15.89	6.217	91.05	6.535		2.758	6.404	3.526	6.738	4.537	6.673
13.92	7.651	16.08	7.425	91.29	7.905		3	7.641	3.768	8.042	4.74	7.987
14.19	9.098	16.31	8.85	91.57	9.472		3.297	9.093	4.066	9.576	4.989	9.539
14.53	10.8	16.59	10.53	91.87	11.3		3.656	10.79	4.43	11.38	5.295	11.38
14.93	12.81	16.94	12.53	92.24	13.45		4.093	12.79	4.874	13.5	5.669	13.55
15.43	15.17	17.37	14.89	92.69	16		4.623	15.13	5.425	16	6.136	16.12
16.04	17.97	17.91	17.66	93.21	19.01		5.261	17.89	6.09	18.94	6.707	19.17
16.79	21.25	18.56	20.94	93.86	22.59		6.025	21.14	6.893	22.41	7.402	22.78
17.72	25.1	19.35	24.84	94.64	26.81		6.947	24.94	7.867	26.44	8.254	27.01
18.83	29.64	20.32	29.47	95.57	31.81		8.057	29.4	9.036	31.18	9.295	32.01
20.18	34.99	21.51	34.94	96.68	37.74		9.383	34.66	10.43	36.76	10.56	37.92
21.8	41.26	22.98	41.37	97.98	44.69		10.97	40.85	12.12	43.33	12.11	44.9
23.75	48.54	24.77	48.89	99.54	52.85		12.87	48.08	14.14	50.98	13.97	53.08
26.09	57.11	26.95	57.76	101.5	62.6		15.15	56.61	16.53	60.01	16.22	62.77
28.9	67.18	29.59	68.22	103.8	74.22		17.91	66.68	19.4	70.66	18.94	74.22
32.26	79.02	32.81	80.57	106.7	88.07		21.26	78.57	22.84	83.23	22.24	87.78
36.18	92.67	36.61	94.83	110.2	104.2		25.26	92.33	26.89	97.78	26.15	103.5
40.81	108.7	41.16	111.6	114.4	123.3		30.12	108.5	31.75	114.9	30.89	122.1
46.24	127.4	46.58	131.2	119.5	145.9		36.03	127.4	37.57	135	36.6	144
52.6	149.3	52.99	154.3	125.8	172.9		43.21	149.5	44.54	158.7	43.48	169.7
59.96	174.8	60.46	181	133.6	204.4		51.77	174.9	52.81	186.1	51.69	199.7
68.32	203.7	68.97	211.3	142.7	240.2		61.77	203.6	62.38	217.2	61.2	233.7
78.6	239.3	79.44	248.6	154.1	284.2		74.49	238.5	74.46	255.2	73.14	275.3
90.56	280.7	91.56	291.9	167.9	335.4		89.68	278.6	88.81	299.2	87.27	323.6
104	327.7	105.2	341	184.1	393.5		107.2	323.4	105.4	348.7	103.5	378.1
119.8	383.4	121.4	399.3	203.7	462		128.2	375.5	125.4	407	122.9	442.5
138.3	449	140.1	467.3	227.4	542.2		153.1	435.7	149.3	474.3	145.7	517.2
160.1	526.2	162.5	547.5	256	636.2		183	505.1	178.4	552.7	173.3	605
186.2	616.5	189.4	642.5	290.1	745.6		218.6	584.6	214	644.2	206.7	708.4
216.9	722.7	220.9	754.2	330.6	873.2		260.9	675.7	256.3	749.9	246	829.2
252.9	847.8	258	885.7	378.6	1022		310.7	780.3	306.6	872.1	292.5	970.5
296.5	994.7	303.7	1040	435.8	1195		370.3	899.7	367.8	1012	349.6	1135
351	1168	359	1221	503.6	1395		442.8	1035	442.6	1172	419.8	1327
415.7	1369	424.9	1432	584.1	1629		529	1189	531.7	1355	505	1549
492.3	1603	505	1678	678.9	1900		629.9	1363	636.8	1564	608.6	1808
583.7	1874	601.8	1965	791	2214		747.5	1557	760.2	1799	735.2	2104
693.7	2190	717.6	2297	922.6	2578		883.6	1773	905.6	2064	888.5	2443
826.6	2559	855.8	2684	1075	3004		1042	2016	1076	2364	1072	2833
985	2989	1021	3134	1254	3500		1225	2288	1275	2705	1293	3279
1173	3488	1217	3660	1462	4082		1433	2594	1505	3093	1559	3788
1399	4064	1454	4266	1708	4755		1669	2933	1770	3529	1879	4361
1670	4735	1736	4972	1999	5543		1935	3318	2076	4024	2263	5011
1994	5511	2076	5788	2344	6460		2235	3751	2427	4581	2721	5740
2367	6438	2468	6766	2735	7570		2573	4277	2828	5250	3256	6593
2807	7523	2932	7911	3188	8880		2954	4891	3284	6025	3884	7562
3351	8733	3509	9187	3748	10350		3380	5541	3809	6850	4630	8587
4025	10090	4223	10620	4436	11990		3860	6238	4412	7740	5513	9676
4814	11560	5057	12180	5253	13820		4384	6983	5072	8693	6494	10810
5716	13150	6014	13860	6209	15830		4941	7775	5776	9710	7546	11960
6758	14910	7129	15740	7325	18100		5545	8643	6540	10830	8698	13180
7965	16900	8431	17850	8640	20700		6212	9644	7376	12100	9961	14520
9381	19160	9949	20220	10180	23680		6954	10790	8298	13540	11340	15990
11020	21720	11700	22860	11950	27070		7778	12100	9312	15190	12850	17650
12890	24560	13710	25790	14000	30900		8695	13590	10440	17110	14460	19450
15020	27710	16000	29040	16380	35230		9715	15280	11680	19270	16170	21390
17430	31210	18630	32650	19130	40120		10900	17260	13050	21680	18000	23570
20150	35060	21580	36610	22290	45600		12240	19490	14580	24440	19950	26030
23180	39310	24850	40930	25850	51690		13700	21940	16260	27590	22020	28820
26610	44040	28510	45690	30040	58580		15320	24740	18150	31220	24240	32010
30820	49510	33000	51170	35240	66640		17290	28070	20480	35600	26950	35810
35770	55630	38240	57350	41330	75730		19610	31900	23240	40670	30080	40160
41210	62210	43950	63840	48120	85700		22150	36160	26290	46340	33470	44950
47180	69330	50190	70820	55800	96760		24980	41000	29670	52800		0
53660	76990	56980	78570	64480	109000		28140	46490	33470	60210		0
	0	64360	87120	74200	122600		31700	52800	37710	68610		0
							35670	59940		0		0

## Sheet: Supplementary Figure 5
7 Li NMR										19F NMR									1H NMR
chemical shift	intensity	chemical shift	intensity	chemical shift	integral area	chemical shift	integral area			chemical shift	intensity	chemical shift	intensity	chemical shift	integral area	chemical shift	integral area		chemical shift	intensity	chemical shift	intensity
-104.368	-0.12592	-104.368	0.07284	-1.19955	0	-1.19955	0			-297.744	0.27803	-297.744	0.45061	-297.744	0	-297.744	0		-2.01518	-0.06659	-1.99918	-0.04416
-104.368	-0.12527	-104.368	0.07268	-1.19915	0.00327	-1.19915	0.00056321			-297.743	0.16628	-297.743	0.22188	-297.743	0.000222153	-297.743	0.00033825		-2.01469	-0.08179	-1.99869	-0.01818
-104.368	-0.12379	-104.368	0.0723	-1.19876	0.00646	-1.19876	0.00112			-297.741	-0.30013	-297.741	-0.44061	-297.741	8.8305e-05	-297.741	0.000118204		-2.0142	-0.04429	-1.9982	-0.06446
-104.367	-0.1221	-104.367	0.07184	-1.19837	0.00967	-1.19837	0.00167			-297.74	-0.48486	-297.74	0.07567	-297.74	-0.00030419	-297.74	-6.53613e-05		-2.01371	-0.06869	-1.99771	-0.02873
-104.367	-0.1202	-104.367	0.0713	-1.19797	0.01297	-1.19797	0.00224			-297.739	-0.00577	-297.739	-0.05094	-297.739	-0.000549507	-297.739	-5.2924e-05		-2.01322	-0.05269	-1.99722	-0.06369
-104.366	-0.11806	-104.366	0.07068	-1.19758	0.0162	-1.19758	0.0028			-297.738	-0.2046	-297.738	0.81235	-297.738	-0.000654691	-297.738	0.000330047		-2.01273	-0.07099	-1.99673	-0.01968
-104.366	-0.1157	-104.366	0.06998	-1.19719	0.01944	-1.19719	0.00337			-297.737	-0.54924	-297.737	0.21618	-297.737	-0.00103	-297.737	0.000848165		-2.01224	-0.05099	-1.99624	-0.0663
-104.366	-0.1131	-104.366	0.06918	-1.19679	0.02278	-1.19679	0.00395			-297.736	0.30693	-297.736	0.29906	-297.736	-0.00115	-297.736	0.00111		-2.01175	-0.0793	-1.99575	-0.02522
-104.365	-0.11028	-104.365	0.06829	-1.1964	0.02605	-1.1964	0.00452			-297.735	-0.1434	-297.735	-0.05485	-297.735	-0.00107	-297.735	0.00123		-2.01126	-0.04947	-1.99526	-0.05894
-104.365	-0.10722	-104.365	0.0673	-1.19601	0.02932	-1.19601	0.00509			-297.734	0.10525	-297.734	-0.02933	-297.734	-0.00109	-297.734	0.00119		-2.01077	-0.07236	-1.99477	-0.03553
-104.364	-0.10395	-104.364	0.06622	-1.19561	0.03269	-1.19561	0.00568			-297.732	0.64676	-297.732	0.47153	-297.732	-0.000338065	-297.732	0.00163		-2.01028	-0.05302	-1.99428	-0.0621
-104.364	-0.10049	-104.364	0.06504	-1.19522	0.03599	-1.19522	0.00626			-297.731	-0.54841	-297.731	0.07631	-297.731	-0.000288889	-297.731	0.00191		-2.00979	-0.07206	-1.99379	-0.0164
-104.364	-0.09681	-104.364	0.06377	-1.19483	0.03931	-1.19483	0.00684			-297.73	0.32036	-297.73	-0.16672	-297.73	-0.000402916	-297.73	0.00186		-2.00931	-0.04434	-1.9933	-0.06728
-104.363	-0.09299	-104.363	0.06241	-1.19443	0.04272	-1.19443	0.00744			-297.729	-0.15101	-297.729	0.13465	-297.729	-0.000318243	-297.729	0.00184		-2.00882	-0.08918	-1.99282	-0.02486
-104.363	-0.08901	-104.363	0.06096	-1.19404	0.04606	-1.19404	0.00803			-297.728	-0.2408	-297.728	-0.46801	-297.728	-0.000514151	-297.728	0.00168		-2.00833	-0.05121	-1.99233	-0.07461
-104.362	-0.08493	-104.362	0.05944	-1.19365	0.04941	-1.19365	0.00862			-297.727	0.13804	-297.727	0.28385	-297.727	-0.000565533	-297.727	0.00158		-2.00784	-0.07404	-1.99184	-0.01331
-104.362	-0.08074	-104.362	0.05784	-1.19325	0.05285	-1.19325	0.00924			-297.726	0.06231	-297.726	-0.04623	-297.726	-0.000465357	-297.726	0.00171		-2.00735	-0.05035	-1.99135	-0.05307
-104.362	-0.07649	-104.362	0.05617	-1.19286	0.05623	-1.19286	0.00984			-297.725	-0.43609	-297.725	-0.20061	-297.725	-0.000652248	-297.725	0.00158		-2.00686	-0.06962	-1.99086	-0.03022
-104.361	-0.07222	-104.361	0.05446	-1.19247	0.05962	-1.19247	0.01044			-297.723	0.56325	-297.723	0.43435	-297.723	-0.00052509	-297.723	0.00181		-2.00637	-0.05619	-1.99037	-0.055
-104.361	-0.06794	-104.361	0.05269	-1.19207	0.06311	-1.19207	0.01106			-297.722	0.01138	-297.722	0.65752	-297.722	-0.000237776	-297.722	0.00237		-2.00588	-0.09349	-1.98988	-0.02111
-104.36	-0.06367	-104.36	0.05088	-1.19168	0.06653	-1.19168	0.01168			-297.721	-0.3711	-297.721	-0.0107	-297.721	-0.000417641	-297.721	0.00269		-2.00539	-0.05448	-1.98939	-0.06672
-104.36	-0.05947	-104.36	0.04904	-1.19128	0.07004	-1.19128	0.01231			-297.72	0.07996	-297.72	0.08161	-297.72	-0.000563215	-297.72	0.00272		-2.0049	-0.07582	-1.9889	-0.01559
-104.36	-0.05535	-104.36	0.04717	-1.19089	0.07348	-1.19089	0.01293			-297.719	0.18169	-297.719	-0.4311	-297.719	-0.000432394	-297.719	0.00255		-2.00441	-0.04663	-1.98841	-0.06299
-104.359	-0.05134	-104.359	0.04529	-1.1905	0.07692	-1.1905	0.01356			-297.718	0.237	-297.718	0.42171	-297.718	-0.00022305	-297.718	0.00255		-2.00392	-0.07791	-1.98792	-0.02502
-104.359	-0.04747	-104.359	0.04339	-1.1901	0.08048	-1.1901	0.0142			-297.717	-0.11781	-297.717	0.88717	-297.717	-0.000163454	-297.717	0.00321		-2.00343	-0.04215	-1.98743	-0.0527
-104.359	-0.04375	-104.359	0.04147	-1.18971	0.08396	-1.18971	0.01484			-297.716	-0.24979	-297.716	0.47173	-297.716	-0.000347254	-297.716	0.00389		-2.00295	-0.07456	-1.98695	-0.01393
-104.358	-0.0402	-104.358	0.03955	-1.18932	0.08745	-1.18932	0.01547			-297.714	-0.58246	-297.714	-0.50934	-297.714	-0.00118	-297.714	0.00385		-2.00246	-0.03298	-1.98646	-0.06167
-104.358	-0.03686	-104.358	0.03763	-1.18892	0.09105	-1.18892	0.01613			-297.713	-0.18417	-297.713	0.07456	-297.713	-0.00156	-297.713	0.00363		-2.00197	-0.0732	-1.98597	-0.00912
-104.357	-0.03372	-104.357	0.03571	-1.18853	0.09456	-1.18853	0.01678			-297.712	0.00956	-297.712	-0.40152	-297.712	-0.00165	-297.712	0.00346		-2.00148	-0.04044	-1.98548	-0.06632
-104.357	-0.03078	-104.357	0.03378	-1.18814	0.09809	-1.18814	0.01743			-297.711	-0.07455	-297.711	-0.10356	-297.711	-0.00168	-297.711	0.00321		-2.00099	-0.08683	-1.98499	-0.0196
-104.357	-0.02805	-104.357	0.03186	-1.18774	0.10173	-1.18774	0.01811			-297.71	-0.37545	-297.71	-0.47394	-297.71	-0.00191	-297.71	0.00292		-2.0005	-0.04957	-1.9845	-0.07195
-104.356	-0.02554	-104.356	0.02993	-1.18735	0.10528	-1.18735	0.01877			-297.709	0.39279	-297.709	0.42376	-297.709	-0.0019	-297.709	0.00291		-2.00001	-0.0742	-1.98401	-0.01562
-104.356	-0.02324	-104.356	0.02802	-1.18696	0.10886	-1.18696	0.01943			-297.708	0.21206	-297.708	0.2818	-297.708	-0.0016	-297.708	0.00326		-1.99952	-0.05434	-1.98352	-0.0602
-104.355	-0.02115	-104.355	0.02611	-1.18656	0.11253	-1.18656	0.02012			-297.707	0.38559	-297.707	0.35235	-297.707	-0.0013	-297.707	0.00357		-1.99903	-0.08534	-1.98303	-0.02276
-104.355	-0.01926	-104.355	0.02421	-1.18617	0.11613	-1.18617	0.0208			-297.705	-0.24648	-297.705	0.33481	-297.705	-0.00116	-297.705	0.00426		-1.99854	-0.06614	-1.98254	-0.04565
-104.355	-0.01755	-104.355	0.02232	-1.18578	0.11973	-1.18578	0.02148			-297.704	-0.39552	-297.704	0.53432	-297.704	-0.00148	-297.704	0.0047		-1.99805	-0.07934	-1.98205	-0.01054
-104.354	-0.01599	-104.354	0.02044	-1.18538	0.12345	-1.18538	0.02218			-297.703	0.47598	-297.703	-0.48537	-297.703	-0.00144	-297.703	0.00472		-1.99756	-0.04977	-1.98156	-0.0577
-104.354	-0.01459	-104.354	0.01859	-1.18499	0.12709	-1.18499	0.02287			-297.702	-0.18986	-297.702	-0.01169	-297.702	-0.0013	-297.702	0.00448		-1.99707	-0.07677	-1.98107	-0.01735
-104.353	-0.01331	-104.353	0.01675	-1.1846	0.13075	-1.1846	0.02356			-297.701	0.4652	-297.701	-0.50781	-297.701	-0.00116	-297.701	0.00421		-1.99659	-0.05142	-1.98059	-0.06353
-104.353	-0.01214	-104.353	0.01495	-1.1842	0.13451	-1.1842	0.02428			-297.7	0.13825	-297.7	-0.27147	-297.7	-0.000856902	-297.7	0.00382		-1.9961	-0.08435	-1.9801	-0.02206
-104.353	-0.01108	-104.353	0.01318	-1.18381	0.13818	-1.18381	0.02499			-297.699	0.13114	-297.699	0.193	-297.699	-0.000722205	-297.699	0.00379		-1.99561	-0.04907	-1.97961	-0.04927
-104.352	-0.01008	-104.352	0.01146	-1.18342	0.14188	-1.18342	0.0257			-297.698	-0.45603	-297.698	-0.56712	-297.698	-0.000884648	-297.698	0.0036		-1.99512	-0.08651	-1.97912	-0.01569
-104.352	-0.00913	-104.352	0.00978	-1.18302	0.14568	-1.18302	0.02643			-297.696	0.64519	-297.696	-0.49148	-297.696	-0.000695488	-297.696	0.00252		-1.99463	-0.0507	-1.97863	-0.06596
-104.351	-0.00823	-104.351	0.00816	-1.18263	0.1494	-1.18263	0.02715			-297.695	-0.46257	-297.695	-0.43567	-297.695	-0.000604181	-297.695	0.00206		-1.99414	-0.0738	-1.97814	-0.01638
-104.351	-0.00735	-104.351	0.0066	-1.18224	0.15314	-1.18224	0.02787			-297.694	0.31379	-297.694	0.20659	-297.694	-0.000678575	-297.694	0.00194		-1.99365	-0.04845	-1.97765	-0.05214
-104.351	-0.00649	-104.351	0.00511	-1.18184	0.15698	-1.18184	0.02862			-297.693	0.27776	-297.693	-0.22223	-297.693	-0.000382801	-297.693	0.00194		-1.99316	-0.08616	-1.97716	-0.02531
-104.35	-0.00564	-104.35	0.00369	-1.18145	0.16074	-1.18145	0.02936			-297.692	0.04698	-297.692	0.02167	-297.692	-0.000220427	-297.692	0.00184		-1.99267	-0.04524	-1.97667	-0.0725
-104.35	-0.0048	-104.35	0.00235	-1.18106	0.16453	-1.18106	0.0301			-297.691	-0.11614	-297.691	-0.26233	-297.691	-0.000255005	-297.691	0.00171		-1.99218	-0.07909	-1.97618	-0.01919
-104.349	-0.00396	-104.349	0.00109	-1.18066	0.16841	-1.18066	0.03086			-297.69	0.00751	-297.69	0.36011	-297.69	-0.000309322	-297.69	0.00176		-1.99169	-0.04591	-1.97569	-0.06658
-104.349	-0.00312	-104.349	-7.69572e-05	-1.18027	0.17222	-1.18027	0.03161			-297.689	0.40246	-297.689	-0.21297	-297.689	-0.000104338	-297.689	0.00184		-1.9912	-0.07525	-1.9752	-0.0301
-104.349	-0.00231	-104.349	-0.00116	-1.17988	0.17604	-1.17988	0.03237			-297.687	0.546	-297.687	-0.29691	-297.687	0.000844125	-297.687	0.00133		-1.99071	-0.06363	-1.97471	-0.0763
-104.348	-0.00153	-104.348	-0.00215	-1.17948	0.17997	-1.17948	0.03315			-297.686	-0.53681	-297.686	-0.07773	-297.686	0.00084872	-297.686	0.00114		-1.99023	-0.08442	-1.97423	-0.02538
-104.348	-0.000769172	-104.348	-0.00305	-1.17909	0.18382	-1.17909	0.03391			-297.685	0.64124	-297.685	-0.31908	-297.685	0.000900931	-297.685	0.000936779		-1.98974	-0.05543	-1.97374	-0.07094
-104.348	-6.34802e-05	-104.348	-0.00386	-1.1787	0.18768	-1.1787	0.03468			-297.684	0.23613	-297.684	0.05766	-297.684	0.00134	-297.684	0.000810188		-1.98925	-0.08199	-1.97325	-0.01837
-104.347	0.000569426	-104.347	-0.00458	-1.1783	0.19166	-1.1783	0.03548			-297.683	0.42206	-297.683	-0.07849	-297.683	0.00167	-297.683	0.000797528		-1.98876	-0.06427	-1.97276	-0.07036
-104.347	0.00112	-104.347	-0.00523	-1.17791	0.19556	-1.17791	0.03626			-297.682	0.15944	-297.682	-0.02691	-297.682	0.00196	-297.682	0.000740561		-1.98827	-0.07174	-1.97227	-0.02906
-104.346	0.00156	-104.346	-0.00581	-1.17752	0.19946	-1.17752	0.03704			-297.681	0.12015	-297.681	-0.14992	-297.681	0.0021	-297.681	0.000651948		-1.98778	-0.05238	-1.97178	-0.06432
-104.346	0.00187	-104.346	-0.00632	-1.17712	0.20348	-1.17712	0.03786			-297.679	-0.7338	-297.679	-0.44589	-297.679	0.00149	-297.679	5.53455e-05		-1.98729	-0.07565	-1.97129	-0.01701
-104.346	0.00203	-104.346	-0.00678	-1.17673	0.20742	-1.17673	0.03865			-297.678	0.39211	-297.678	0.1851	-297.678	0.00131	-297.678	-7.58284e-05		-1.9868	-0.0555	-1.9708	-0.05451
-104.345	0.00201	-104.345	-0.0072	-1.17634	0.21137	-1.17634	0.03946			-297.677	-0.10387	-297.677	-0.06218	-297.677	0.00146	-297.677	-1.39988e-05		-1.98631	-0.08079	-1.97031	-0.03194
-104.345	0.00182	-104.345	-0.00759	-1.17594	0.21543	-1.17594	0.04028			-297.676	-0.08438	-297.676	0.35665	-297.676	0.00136	-297.676	0.000134115		-1.98582	-0.0567	-1.96982	-0.06929
-104.344	0.0014	-104.344	-0.00797	-1.17555	0.21941	-1.17555	0.0411			-297.675	0.58518	-297.675	-0.06362	-297.675	0.00162	-297.675	0.000281503		-1.98533	-0.08412	-1.96933	-0.02261
[truncated: 524,225+ more rows]
