# Supplementary material for: Exploiting nonaqueous self-stratified electrolyte systems toward large-scale energy storage
Source: Nat Commun. 2023 Apr 20;14:2267. doi: 10.1038/s41467-023-37995-8 (PMC10119102; doi:10.1038/s41467-023-37995-8)
Supplement: Supplementary file 7 — Source Data [file 41467_2023_37995_MOESM7_ESM.zip › Source data-3.xlsx]

## Sheet: Supplementary Figure 11
λ (nm)	s8-DEE - RawData	S4-DMA - RawData	S6-DMA - RawData	S8-DMA - RawData
200	0.13576	0.64463	0.77319	0.858
201	0.1427	0.63195	0.80999	0.87367
202	0.12382	0.65407	0.79534	0.87042
203	0.13904	0.65056	0.81434	0.8672
204	0.14878	0.64481	0.83336	0.8761
205	0.12943	0.66911	0.82881	0.87148
206	0.14191	0.65442	0.82133	0.88488
207	0.14819	0.6569	0.85125	0.90668
208	0.16349	0.71355	0.83691	0.93142
209	0.16946	0.71561	0.88369	0.9005
210	0.17844	0.7012	0.85702	0.95358
211	0.17386	0.71758	0.89928	0.95904
212	0.17557	0.73977	0.88764	0.99158
213	0.18595	0.73932	0.89892	0.95773
214	0.19311	0.74462	0.90968	0.99707
215	0.19675	0.75292	0.92402	1.01604
216	0.19392	0.76907	0.94636	0.99688
217	0.20056	0.78672	0.93512	1.02309
218	0.2232	0.78746	0.99284	1.04382
219	0.21232	0.8156	0.9702	1.04078
220	0.2357	0.81622	0.97429	1.06636
221	0.23076	0.82372	0.99525	1.09979
222	0.24138	0.85035	1.00726	1.09099
223	0.23917	0.8328	1.02137	1.11619
224	0.2609	0.86482	1.02919	1.09747
225	0.24308	0.86957	1.06257	1.13461
226	0.24929	0.8629	1.06497	1.12119
227	0.25206	0.89773	1.09471	1.12673
228	0.26119	0.89444	1.08628	1.17064
229	0.25718	0.88108	1.12228	1.1768
230	0.27055	0.92512	1.09792	1.15327
231	0.26389	0.92122	1.1298	1.16546
232	0.26109	0.93423	1.14364	1.20719
233	0.26979	0.95309	1.15907	1.20411
234	0.27667	0.95141	1.18487	1.2268
235	0.28167	0.97599	1.19013	1.23719
236	0.27165	0.98803	1.19947	1.24674
237	0.28541	1.02168	1.22038	1.27556
238	0.28578	1.01833	1.2572	1.26014
239	0.29955	1.01143	1.20779	1.3026
240	0.29138	1.06908	1.2521	1.31652
241	0.28922	1.06447	1.25819	1.33938
242	0.30205	1.08702	1.30544	1.35988
243	0.29638	1.10384	1.28727	1.3378
244	0.30728	1.1109	1.35193	1.38499
245	0.31229	1.12931	1.34841	1.4119
246	0.30583	1.14933	1.35506	1.42723
247	0.32083	1.17466	1.43069	1.47896
248	0.30941	1.17973	1.41503	1.4705
249	0.31637	1.21097	1.44196	1.49107
250	0.32086	1.21332	1.4759	1.505
251	0.32983	1.24477	1.49543	1.55298
252	0.33235	1.27506	1.50504	1.57867
253	0.32913	1.29987	1.54302	1.60869
254	0.33513	1.31985	1.56094	1.64346
255	0.3519	1.33722	1.60472	1.67368
256	0.34894	1.36457	1.65421	1.71324
257	0.35258	1.39074	1.66609	1.75118
258	0.35354	1.4369	1.72442	1.79118
259	0.3624	1.4676	1.75885	1.82095
260	0.36806	1.52235	1.80524	1.85958
261	0.38014	1.55113	1.86132	1.91814
262	0.42053	1.66659	2.00143	2.07238
263	0.49942	1.98896	2.42632	2.45688
264	0.5202	2.28373	2.94758	3.04833
265	0.50857	2.35845	3.3537	3.54799
266	0.49278	2.37466	3.59911	3.97578
267	0.47602	2.36724	3.69067	4.25195
268	0.46321	2.35167	3.73078	4.49233
269	0.45173	2.33623	3.73435	4.67998
270	0.4434	2.32472	3.72536	4.85153
271	0.43512	2.31004	3.72259	5.04915
272	0.42826	2.29719	3.69132	5.11268
273	0.42253	2.28141	3.6797	4.94454
274	0.41769	2.26893	3.66319	5.11466
275	0.4128	2.2521	3.64326	5.31192
276	0.40845	2.23429	3.60881	5.10827
277	0.40345	2.21453	3.56889	4.94267
278	0.39993	2.19425	3.55275	4.92832
279	0.39597	2.17174	3.50413	5.07275
280	0.39293	2.14963	3.47613	5.08179
281	0.38505	2.12096	3.42642	5.1437
282	0.38362	2.09747	3.38758	5.15091
283	0.38083	2.07143	3.3455	5.09698
284	0.37839	2.04405	3.30118	4.90143
285	0.37701	2.01694	3.25412	4.91451
286	0.37456	1.99112	3.21202	4.95511
287	0.37155	1.96305	3.16852	4.86126
288	0.36833	1.93462	3.11972	4.79159
289	0.36659	1.90962	3.07748	4.85166
290	0.36316	1.88334	3.03652	4.75118
291	0.35929	1.85728	2.98949	4.85254
292	0.35641	1.83302	2.95007	4.61921
293	0.35381	1.80956	2.9112	4.68878
294	0.34996	1.785	2.86724	4.56846
295	0.34653	1.76166	2.83053	4.57331
296	0.34271	1.73873	2.79241	4.48915
297	0.33944	1.71775	2.75596	4.46133
298	0.33654	1.69756	2.71941	4.42491
299	0.33276	1.67643	2.68255	4.35133
300	0.32871	1.65533	2.64841	4.31685
301	0.32398	1.63405	2.61107	4.27469
302	0.32037	1.61392	2.57752	4.20066
303	0.31669	1.59353	2.54742	4.18246
304	0.31309	1.57438	2.51337	4.12251
305	0.30922	1.55445	2.47936	4.10016
306	0.30772	1.53639	2.44826	4.05215
307	0.30385	1.51679	2.41524	4.02926
308	0.30074	1.49752	2.38133	3.96084
309	0.29697	1.47808	2.34954	3.91436
310	0.29331	1.4581	2.31596	3.85539
311	0.28993	1.43812	2.28087	3.82328
312	0.28639	1.41907	2.24995	3.76997
313	0.2831	1.40014	2.21507	3.72545
314	0.27983	1.38083	2.18207	3.68528
315	0.27612	1.36157	2.14884	3.63279
316	0.27273	1.34292	2.11607	3.60631
317	0.26934	1.32508	2.08479	3.55471
318	0.26639	1.30767	2.05307	3.51709
319	0.26306	1.28944	2.02085	3.4764
320	0.26	1.27204	1.98936	3.43312
321	0.25708	1.2553	1.95904	3.39105
322	0.25402	1.23835	1.9276	3.35673
323	0.25131	1.22169	1.89637	3.32143
324	0.24863	1.20631	1.86775	3.29295
325	0.2458	1.18993	1.83666	3.25594
326	0.24326	1.17468	1.80811	3.22377
327	0.24101	1.15979	1.77997	3.19268
328	0.23879	1.14527	1.75368	3.16643
329	0.23654	1.13096	1.72634	3.13728
330	0.23478	1.11785	1.70091	3.10927
331	0.23285	1.10438	1.67431	3.08419
332	0.23102	1.09144	1.64993	3.05969
333	0.22949	1.07985	1.62759	3.04105
334	0.22834	1.06855	1.60621	3.02087
335	0.22705	1.05806	1.58513	3.00354
336	0.22588	1.04794	1.56596	2.98348
337	0.22484	1.03849	1.54706	2.96929
338	0.22425	1.02933	1.52931	2.9558
339	0.2236	1.02084	1.51257	2.94586
340	0.2232	1.01259	1.49754	2.93496
341	0.22271	1.00495	1.48324	2.9228
342	0.22249	0.99845	1.47055	2.91869
343	0.22261	0.99235	1.45894	2.91239
344	0.2224	0.98632	1.44741	2.91031
345	0.22278	0.98096	1.4373	2.91065
346	0.22293	0.97661	1.42854	2.90867
347	0.22344	0.97226	1.42067	2.90949
348	0.22377	0.96823	1.4135	2.90766
349	0.22433	0.96492	1.4075	2.91448
350	0.22501	0.96164	1.40167	2.92369
351	0.22581	0.95892	1.39722	2.92869
352	0.22648	0.95661	1.39282	2.9368
353	0.2273	0.95415	1.38913	2.94435
354	0.22807	0.95195	1.38629	2.95949
355	0.22896	0.95001	1.38318	2.97293
356	0.22995	0.94814	1.38063	2.98608
357	0.23077	0.94612	1.37838	3.00058
358	0.23148	0.94437	1.3758	3.01489
359	0.23249	0.94269	1.37331	3.02915
360	0.23316	0.94054	1.3708	3.04781
361	0.23403	0.93835	1.36818	3.06211
362	0.23493	0.93635	1.36497	3.08159
363	0.23558	0.93363	1.3618	3.0972
364	0.23625	0.93094	1.35826	3.11535
365	0.23685	0.92822	1.35447	3.13673
366	0.23726	0.92489	1.34993	3.15297
367	0.23777	0.92154	1.34498	3.16239
368	0.23818	0.91783	1.33923	3.18382
369	0.23846	0.91319	1.33284	3.20348
370	0.23872	0.90902	1.32641	3.21283
371	0.23878	0.90409	1.3185	3.22722
372	0.23874	0.89894	1.31023	3.24562
373	0.23833	0.89152	1.2981	3.25494
374	0.23797	0.88538	1.28885	3.26347
375	0.23771	0.87916	1.2795	3.27309
376	0.23726	0.87281	1.26909	3.28351
377	0.23676	0.86539	1.25763	3.28819
378	0.23613	0.85815	1.24563	3.29708
379	0.23533	0.85042	1.23353	3.30754
380	0.23454	0.84284	1.22098	3.30773
381	0.23338	0.83395	1.2073	3.30235
382	0.2321	0.82546	1.19321	3.31065
383	0.23105	0.81691	1.17977	3.31004
384	0.22983	0.8075	1.16492	3.30546
385	0.22845	0.7984	1.15014	3.29567
386	0.22698	0.7888	1.13485	3.28771
387	0.22527	0.77865	1.11893	3.28141
388	0.22357	0.76852	1.10246	3.26606
389	0.22165	0.75823	1.08613	3.25134
390	0.2196	0.74716	1.0693	3.23346
391	0.21756	0.73609	1.05177	3.21712
392	0.2155	0.72535	1.03475	3.19685
393	0.21323	0.71411	1.01695	3.17512
394	0.21107	0.70279	0.99947	3.14933
395	0.20881	0.69154	0.98175	3.12506
396	0.20643	0.68024	0.96429	3.09293
397	0.20385	0.66857	0.94628	3.06651
398	0.20135	0.65717	0.92892	3.03275
399	0.19894	0.64572	0.91099	2.99803
400	0.18935	0.62689	0.88624	2.95609
401	0.18667	0.61525	0.86892	2.91866
402	0.18393	0.6036	0.85128	2.87963
403	0.18125	0.592	0.83349	2.8385
404	0.17858	0.58077	0.81638	2.79792
405	0.17588	0.56958	0.79984	2.75578
406	0.17314	0.55831	0.78339	2.71064
407	0.17041	0.54665	0.76645	2.66544
408	0.16755	0.5355	0.75046	2.61816
409	0.16483	0.52443	0.73399	2.57152
410	0.1622	0.51396	0.71864	2.52369
411	0.15945	0.50366	0.70369	2.47621
412	0.15674	0.49312	0.68865	2.42699
413	0.15413	0.48278	0.67384	2.37597
414	0.15146	0.47285	0.65973	2.32548
415	0.14875	0.46267	0.64548	2.27324
416	0.14611	0.45281	0.63153	2.22193
417	0.14639	0.44585	0.62392	2.17382
418	0.14391	0.43674	0.61071	2.12342
419	0.14134	0.42742	0.59756	2.0725
420	0.13883	0.41858	0.58527	2.02198
421	0.13634	0.40971	0.57314	1.97045
422	0.13391	0.40125	0.56145	1.91958
423	0.13134	0.39279	0.54987	1.86792
424	0.12901	0.38457	0.53868	1.81662
425	0.12688	0.37684	0.52809	1.76804
426	0.12462	0.36964	0.5181	1.72142
427	0.12246	0.36233	0.50805	1.67331
428	0.1203	0.35534	0.4986	1.62601
429	0.11826	0.34845	0.48961	1.58028
430	0.11616	0.34186	0.48075	1.53408
431	0.11413	0.33539	0.47205	1.48804
432	0.11218	0.32913	0.46401	1.44577
433	0.11031	0.32329	0.45616	1.40311
434	0.10846	0.31746	0.44854	1.36074
435	0.10659	0.31217	0.44173	1.32055
436	0.10491	0.30692	0.43496	1.28041
437	0.10325	0.30173	0.42844	1.24046
438	0.10156	0.29699	0.42247	1.20319
439	0.09989	0.29238	0.41678	1.16664
440	0.09837	0.28788	0.41119	1.12987
441	0.09688	0.28383	0.40619	1.09578
442	0.09554	0.27986	0.40122	1.06197
443	0.09396	0.27569	0.3964	1.02821
444	0.09254	0.2722	0.39218	0.99698
445	0.09125	0.2688	0.38818	0.96612
446	0.08982	0.26536	0.38429	0.93614
447	0.08871	0.2624	0.38098	0.90855
448	0.08747	0.25926	0.37764	0.88096
449	0.08627	0.25652	0.37451	0.8538
450	0.08502	0.25392	0.3719	0.82927
451	0.08393	0.2515	0.36945	0.80499
452	0.08292	0.24931	0.36724	0.78182
453	0.08193	0.24724	0.36532	0.75922
454	0.08095	0.2452	0.36357	0.73804
455	0.07999	0.24334	0.36194	0.71739
456	0.07912	0.24166	0.36067	0.69828
457	0.07817	0.24017	0.35957	0.68012
458	0.07738	0.23877	0.35868	0.66251
459	0.07646	0.23748	0.3578	0.64567
460	0.08547	0.24601	0.36711	0.63946
461	0.08468	0.2449	0.36664	0.62421
462	0.08405	0.24405	0.36665	0.6097
463	0.08339	0.24332	0.36662	0.59627
464	0.08281	0.24249	0.36682	0.58336
465	0.08235	0.24215	0.36724	0.57144
466	0.08111	0.24092	0.367	0.55903
467	0.08085	0.2408	0.36787	0.54822
468	0.07995	0.24013	0.36827	0.53748
469	0.07921	0.2395	0.36875	0.52724
470	0.0783	0.23895	0.36921	0.51738
471	0.0784	0.23934	0.37089	0.50933
472	0.0772	0.23854	0.37121	0.50071
473	0.07703	0.23871	0.37261	0.4935
474	0.07652	0.2388	0.37378	0.48663
475	0.07618	0.23895	0.37537	0.47985
476	0.07585	0.23924	0.37687	0.4739
477	0.07477	0.23863	0.37737	0.46735
478	0.07482	0.23933	0.37942	0.46247
479	0.07434	0.23942	0.38085	0.45739
480	0.07419	0.23994	0.38264	0.45298
481	0.0737	0.24017	0.38414	0.44865
482	0.07302	0.24016	0.38555	0.44405
483	0.07298	0.24076	0.38757	0.44057
484	0.07245	0.24099	0.38902	0.43692
485	0.07227	0.24153	0.39096	0.43381
486	0.0719	0.242	0.39272	0.43078
487	0.07201	0.24273	0.39487	0.42844
488	0.0715	0.243	0.39647	0.4257
489	0.071	0.24334	0.39804	0.42324
490	0.07082	0.24405	0.39994	0.42143
491	0.07025	0.2443	0.40158	0.41922
492	0.07019	0.24502	0.40354	0.4178
493	0.07012	0.24585	0.40558	0.41652
494	0.06998	0.24649	0.40754	0.41526
495	0.06995	0.24731	0.40961	0.41422
496	0.06963	0.24784	0.41123	0.41309
497	0.06969	0.24869	0.41334	0.41239
498	0.06958	0.2495	0.41517	0.41159
499	0.06941	0.25012	0.41686	0.41082
500	0.0662	0.24798	0.41599	0.40718
501	0.06601	0.24875	0.41774	0.40671
502	0.06594	0.2495	0.41967	0.40634
503	0.06573	0.25028	0.42144	0.40607
504	0.06568	0.25121	0.42341	0.40593
505	0.06539	0.25203	0.42519	0.40572
506	0.06528	0.25297	0.42718	0.40569
507	0.06531	0.25404	0.42916	0.40579
508	0.0651	0.25484	0.4309	0.40574
509	0.06502	0.25579	0.43289	0.40586
510	0.0649	0.25673	0.43467	0.40602
511	0.06479	0.25775	0.43653	0.40621
512	0.06466	0.25896	0.43865	0.40668
513	0.06461	0.26011	0.44074	0.407
514	0.06467	0.26169	0.44321	0.40768
515	0.0645	0.26299	0.44543	0.40838
516	0.06444	0.26441	0.44778	0.4092
517	0.06439	0.26585	0.45018	0.40992
518	0.06439	0.2675	0.45261	0.41089
519	0.06431	0.26893	0.45488	0.41163
520	0.06428	0.27052	0.45729	0.41246
521	0.06435	0.27223	0.46003	0.41352
522	0.06422	0.27401	0.46244	0.41456
523	0.06429	0.27586	0.46522	0.41567
524	0.06422	0.27797	0.46817	0.41702
525	0.06438	0.28022	0.47143	0.41871
526	0.06435	0.28248	0.47468	0.42036
527	0.06444	0.28508	0.47833	0.42227
528	0.06441	0.28761	0.48204	0.42417
529	0.06452	0.29039	0.48569	0.42614
530	0.06458	0.29315	0.48959	0.42823
531	0.06465	0.29589	0.49352	0.43038
532	0.06478	0.29873	0.49729	0.43249
533	0.06486	0.30169	0.50135	0.43473
534	0.06485	0.30465	0.50553	0.43702
535	0.06492	0.30799	0.51008	0.43965
536	0.0651	0.31148	0.51493	0.44244
537	0.06197	0.31156	0.52182	0.44193
538	0.06213	0.31572	0.52746	0.44534
539	0.06228	0.31989	0.53343	0.4489
540	0.0624	0.32438	0.53975	0.45288
541	0.06262	0.32882	0.54612	0.45685
542	0.06275	0.33334	0.55258	0.46073
543	0.06298	0.33799	0.55902	0.4647
544	0.06323	0.34261	0.56552	0.4688
545	0.06331	0.34735	0.57204	0.47286
546	0.06361	0.35219	0.57871	0.47704
547	0.06374	0.35693	0.58532	0.48122
548	0.0641	0.36217	0.59267	0.48587
549	0.06428	0.36758	0.6003	0.49079
550	0.06454	0.37327	0.60858	0.49618
551	0.06475	0.37938	0.61726	0.50177
552	0.06505	0.38604	0.62666	0.50799
553	0.06531	0.39275	0.63596	0.51437
554	0.06573	0.39944	0.64553	0.52064
555	0.06596	0.406	0.65501	0.52687
556	0.06625	0.4127	0.66448	0.53315
557	0.06667	0.41927	0.67408	0.53927
558	0.06688	0.4258	0.68348	0.54552
559	0.06713	0.4323	0.69271	0.55173
560	0.06752	0.43902	0.7021	0.5581
561	0.06789	0.44597	0.71182	0.56466
562	0.06816	0.45309	0.72199	0.5715
563	0.06848	0.4603	0.73223	0.57842
564	0.06894	0.46835	0.74373	0.58616
565	0.06932	0.47661	0.75603	0.59446
566	0.06975	0.48512	0.76837	0.60298
567	0.07018	0.49378	0.78093	0.61147
568	0.07065	0.50237	0.79324	0.62007
569	0.07109	0.51081	0.80541	0.62843
570	0.07153	0.51897	0.81724	0.63638
571	0.07199	0.52689	0.82872	0.64416
572	0.07232	0.5345	0.83966	0.65146
573	0.07275	0.54169	0.85001	0.65857
574	0.07303	0.54896	0.86068	0.66567
575	0.07344	0.55655	0.87143	0.67298
576	0.07368	0.56403	0.88228	0.68023
577	0.07421	0.57229	0.89427	0.68841
578	0.07463	0.58079	0.90639	0.69694
579	0.07502	0.58951	0.91923	0.70571
580	0.0755	0.59892	0.93301	0.71511
581	0.07594	0.6081	0.94657	0.72458
582	0.07634	0.61738	0.96013	0.73401
583	0.07683	0.62653	0.97354	0.7434
584	0.07723	0.63504	0.9858	0.75192
585	0.07768	0.64323	0.99755	0.75999
586	0.07817	0.65086	1.00855	0.76732
587	0.0785	0.65751	1.01813	0.77394
588	0.07886	0.66367	1.02713	0.77982
589	0.07928	0.66986	1.03598	0.78575
590	0.07951	0.67562	1.04424	0.79114
591	0.0799	0.68162	1.05264	0.79691
592	0.08014	0.68787	1.06139	0.80284
593	0.08053	0.69434	1.07094	0.80921
594	0.08095	0.70164	1.08154	0.81634
595	0.08144	0.70909	1.0925	0.82399
596	0.0817	0.71659	1.10363	0.83146
597	0.08215	0.72442	1.11523	0.83959
598	0.08261	0.73201	1.12615	0.847
599	0.08289	0.73855	1.13581	0.85355
600	0.08337	0.74486	1.14493	0.85971
601	0.08355	0.75016	1.15267	0.86478
602	0.08385	0.75455	1.15884	0.86874
603	0.08402	0.75807	1.1637	0.87169
604	0.08413	0.76062	1.16711	0.87366
605	0.08426	0.76258	1.16968	0.87481
606	0.08431	0.76429	1.1718	0.87567
607	0.08451	0.76578	1.17362	0.87661
608	0.08461	0.76759	1.17555	0.8775
609	0.08463	0.76953	1.17829	0.87875
610	0.08481	0.77198	1.18157	0.88072
611	0.08511	0.77526	1.1861	0.88281
612	0.08533	0.77854	1.19055	0.88567
613	0.08543	0.78175	1.19522	0.88844
614	0.08574	0.78512	1.19969	0.89135
615	0.08583	0.78786	1.20384	0.8937
616	0.08606	0.79043	1.20713	0.89566
617	0.08617	0.79179	1.20895	0.89639
618	0.08617	0.79216	1.20908	0.8959
619	0.08615	0.79152	1.20774	0.89439
620	0.08619	0.78964	1.20462	0.89144
621	0.08601	0.78677	1.19984	0.88733
622	0.08587	0.78289	1.19365	0.88215
623	0.08562	0.77862	1.18661	0.8764
624	0.08536	0.77377	1.17879	0.87013
625	0.08515	0.76913	1.17128	0.86401
626	0.08491	0.7645	1.16363	0.85803
627	0.08465	0.76021	1.15674	0.8524
628	0.08462	0.75648	1.15059	0.84742
629	0.08441	0.75297	1.14487	0.84251
630	0.08428	0.74989	1.13996	0.83854
631	0.08414	0.74719	1.13535	0.8347
632	0.08409	0.74454	1.13077	0.83087
633	0.08386	0.74159	1.12586	0.82682
634	0.08381	0.73827	1.12074	0.82258
635	0.08368	0.73497	1.11503	0.8174
636	0.08347	0.73026	1.10773	0.81144
637	0.08328	0.72457	1.09865	0.80445
638	0.0829	0.71777	1.0878	0.79618
639	0.0825	0.71035	1.07599	0.78708
640	0.08214	0.70168	1.06235	0.77662
641	0.08164	0.69214	1.04753	0.76526
642	0.08117	0.68271	1.03269	0.75398
643	0.08072	0.67275	1.01734	0.74199
644	0.08018	0.66237	1.0012	0.7297
645	0.0797	0.65227	0.9855	0.7178
646	0.07916	0.64226	0.96955	0.70592
647	0.07883	0.63303	0.95464	0.69481
648	0.07833	0.62407	0.94068	0.68418
649	0.07797	0.61549	0.92702	0.67396
650	0.07751	0.6075	0.91469	0.66449
651	0.07713	0.60007	0.90308	0.65558
652	0.07673	0.59231	0.89108	0.6463
653	0.07635	0.58481	0.8794	0.63757
654	0.07603	0.57749	0.8676	0.62873
655	0.0756	0.56942	0.85515	0.6192
656	0.07529	0.56123	0.84227	0.60954
657	0.07475	0.55267	0.82893	0.59945
658	0.0743	0.54327	0.81461	0.58852
659	0.07382	0.53404	0.80014	0.5772
660	0.07339	0.52394	0.7842	0.56538
661	0.0728	0.51308	0.76712	0.55279
662	0.07223	0.50192	0.74962	0.53981
663	0.07163	0.4907	0.73214	0.52666
664	0.07103	0.47895	0.71392	0.51327
665	0.0705	0.46751	0.6962	0.50003
666	0.06987	0.45616	0.67873	0.48678
667	0.06932	0.44488	0.66119	0.47375
668	0.06871	0.43438	0.64463	0.46175
669	0.06824	0.42413	0.62861	0.44981
670	0.06763	0.41404	0.61283	0.4381
671	0.06715	0.40454	0.59805	0.42714
672	0.06669	0.39535	0.58383	0.41644
673	0.06621	0.38638	0.56999	0.40611
674	0.06584	0.37794	0.55684	0.39643
675	0.06548	0.37046	0.54482	0.38734
676	0.06508	0.3624	0.53218	0.3782
677	0.06464	0.35451	0.52	0.36917
678	0.06427	0.34643	0.50737	0.35985
679	0.06382	0.33858	0.49527	0.35069
680	0.06343	0.33059	0.48302	0.34156
681	0.06292	0.3225	0.47038	0.3323
682	0.06247	0.31433	0.45778	0.32297
683	0.06215	0.30659	0.44528	0.31382
684	0.06159	0.29807	0.43201	0.30416
685	0.06132	0.29003	0.41937	0.29482
686	0.06085	0.28183	0.40671	0.28548
687	0.06037	0.27356	0.39388	0.27617
688	0.06005	0.26554	0.38156	0.26707
689	0.05945	0.25731	0.3688	0.25761
690	0.05915	0.24959	0.35673	0.24882
691	0.05873	0.24213	0.34507	0.24034
692	0.05842	0.23477	0.33349	0.23184
693	0.05792	0.2276	0.32236	0.22372
694	0.05758	0.22108	0.31206	0.21621
695	0.05727	0.21442	0.30196	0.20879
696	0.05689	0.20831	0.29244	0.20168
697	0.05665	0.20244	0.28334	0.19494
698	0.05632	0.19679	0.27447	0.18857
699	0.05602	0.19135	0.2659	0.18233
700	0.05577	0.18637	0.25805	0.17656
701	0.05546	0.18114	0.25009	0.17074
702	0.05522	0.1763	0.24251	0.16523
703	0.05491	0.1717	0.23541	0.16007
704	0.05476	0.16715	0.22834	0.15482
705	0.05446	0.16279	0.22154	0.1498
706	0.05423	0.15854	0.2149	0.14504
707	0.05397	0.1544	0.20849	0.14026
708	0.05378	0.15052	0.20244	0.13592
709	0.05366	0.14644	0.19624	0.13129
710	0.05337	0.14257	0.19033	0.12699
711	0.05317	0.13894	0.18473	0.12285
712	0.05304	0.13569	0.17933	0.11897
713	0.05292	0.13207	0.17391	0.11497
714	0.05266	0.12883	0.16861	0.11124
715	0.05249	0.1254	0.16351	0.10743
716	0.0524	0.12227	0.1585	0.10381
717	0.05207	0.11901	0.15368	0.10023
718	0.05189	0.11602	0.14904	0.09679
719	0.05184	0.1132	0.14456	0.09372
720	0.05162	0.11056	0.14025	0.09054
721	0.0515	0.10787	0.13626	0.08761
722	0.05138	0.10543	0.13234	0.08484
723	0.0512	0.10299	0.12858	0.082
724	0.0511	0.10066	0.12505	0.07941
725	0.05099	0.09839	0.12169	0.07687
726	0.05088	0.09621	0.11826	0.07456
727	0.05078	0.0943	0.11516	0.07232
728	0.05065	0.09234	0.11215	0.0701
729	0.05059	0.09051	0.10929	0.06809
730	0.05047	0.08879	0.10664	0.06604
731	0.05021	0.08688	0.10379	0.06402
732	0.05024	0.0855	0.10135	0.06226
733	0.05011	0.08385	0.09898	0.06059
734	0.05005	0.08246	0.09668	0.05888
735	0.04997	0.0809	0.09451	0.05732
736	0.04994	0.07975	0.09256	0.05585
737	0.04989	0.07843	0.09055	0.05456
738	0.04987	0.07728	0.08882	0.05315
739	0.04974	0.07616	0.08696	0.05183
740	0.04967	0.07487	0.08528	0.05057
741	0.04949	0.07384	0.08356	0.04938
742	0.04953	0.07294	0.08219	0.04836
743	0.0493	0.0719	0.08049	0.04716
744	0.04943	0.07099	0.07918	0.04627
745	0.04931	0.0701	0.07791	0.04521
746	0.0492	0.06933	0.07658	0.04421
747	0.04921	0.0686	0.07547	0.04347
748	0.04927	0.06783	0.07425	0.04271
749	0.0492	0.06725	0.07309	0.04181
750	0.04914	0.06653	0.07201	0.04109
751	0.04917	0.06577	0.07102	0.0403
752	0.04912	0.0652	0.06997	0.03965
753	0.04896	0.06449	0.06907	0.03884
754	0.049	0.06397	0.06825	0.03822
755	0.04889	0.06342	0.06732	0.03768
756	0.04898	0.06298	0.06667	0.03716
757	0.04895	0.06248	0.06583	0.03651
758	0.04877	0.06187	0.06502	0.03598
759	0.04888	0.06156	0.06448	0.03558
760	0.04884	0.06124	0.06391	0.03503
761	0.04895	0.06093	0.06338	0.03481
762	0.04887	0.06048	0.0626	0.03433
763	0.04875	0.06007	0.06215	0.03387
764	0.04888	0.05976	0.06172	0.03364
765	0.04883	0.05949	0.06124	0.03333
766	0.04878	0.05912	0.06073	0.03277
767	0.04893	0.05887	0.06039	0.03258
768	0.04882	0.05863	0.05985	0.03224
769	0.04875	0.05826	0.05947	0.03199
770	0.04885	0.05824	0.05915	0.03185
771	0.04886	0.05796	0.05877	0.03148
772	0.04879	0.0578	0.05845	0.03134
773	0.04879	0.05754	0.05813	0.03094
774	0.04896	0.05739	0.05785	0.03081
775	0.04898	0.05718	0.05755	0.03065
776	0.04881	0.05695	0.05719	0.03037
777	0.04894	0.05695	0.05705	0.03023
778	0.04887	0.05677	0.05682	0.03027
779	0.04875	0.05652	0.05653	0.0297
780	0.04875	0.05631	0.0562	0.02961
781	0.04867	0.05614	0.05597	0.02941
782	0.04876	0.05604	0.0558	0.02929
783	0.04879	0.05592	0.05569	0.0292
784	0.04868	0.05572	0.05542	0.02899
785	0.04877	0.05568	0.05533	0.02884
786	0.04878	0.05559	0.05516	0.0287
787	0.04871	0.05538	0.05488	0.02859
788	0.04876	0.05524	0.05483	0.0284
789	0.04871	0.05514	0.05454	0.02825
790	0.04865	0.05493	0.05436	0.02805
791	0.04872	0.0549	0.05425	0.02801
792	0.04868	0.05476	0.05411	0.02793
793	0.0487	0.05472	0.05407	0.02783
794	0.04844	0.05448	0.0538	0.02754
795	0.04863	0.05437	0.05376	0.02754
796	0.04853	0.05436	0.05365	0.02738
797	0.04847	0.05427	0.05352	0.02732
798	0.04855	0.05423	0.0534	0.02718
799	0.04849	0.05412	0.05331	0.0271
800	0.04845	0.05409	0.05325	0.02703

## Sheet: Supplementary Figure 12
Times	voltage	Times	voltage	Times	voltage	Times	voltage		Wavenumber	intensity	Wavenumber	intensity	Wavenumber	intensity	Wavenumber	intensity	Wavenumber	intensity	Wavenumber	intensity
1800	2.5775	1801	2.6014	1800	2.5332	1801	2.6004		101.112	-12.24	101.112	11.5856	101.187	91.5162	101.187	79.3776	101.187	195.157	101.187	152.077
1801	2.5775	1802	2.6014	1801	2.5332	1802	2.6004		102.396	2.38014	102.396	-0.32168	102.472	40.4269	102.472	84.5396	102.472	147.768	102.472	184.098
1802	2.5775	1803	2.6017	1802	2.5335	1803	2.6004		103.681	6.87097	103.681	1.509	103.758	72.287	103.758	86.6251	103.758	162.358	103.758	155.083
1803	2.5775	1804	2.6017	1803	2.5335	1804	2.6004		104.967	-2.78133	104.967	-23.0365	105.042	57.095	105.042	92.6328	105.042	176.931	105.042	137.033
1804	2.5775	1805	2.6014	1804	2.5332	1805	2.5992		106.252	-10.5852	106.252	-5.96504	106.327	57.8525	106.327	53.5648	106.327	146.485	106.327	117.948
1805	2.5775	1806	2.6014	1805	2.5326	1806	2.5989		107.536	-4.53866	107.536	0.73189	107.611	64.5602	107.611	98.4221	107.611	164.02	107.611	114.828
1806	2.5775	1807	2.6008	1806	2.5326	1807	2.5989		108.819	-8.64006	108.819	-2.93712	108.895	77.2184	108.895	103.206	108.895	129.538	108.895	170.674
1807	2.5775	1808	2.6008	1807	2.5319	1808	2.5989		110.103	7.12132	110.103	3.04865	110.18	40.8285	110.18	79.9175	110.18	168.036	110.18	139.485
1808	2.5772	1809	2.6004	1808	2.5319	1809	2.5989		111.387	-19.2577	111.387	-37.3097	111.463	60.3895	111.463	69.5565	111.463	117.517	111.463	130.264
1809	2.5772	1810	2.6004	1809	2.5316	1810	2.598		112.671	14.2244	112.671	29.9955	112.747	46.903	112.747	40.1248	112.747	134.982	112.747	114.01
1810	2.5769	1811	2.6001	1810	2.5316	1811	2.598		113.954	-10.4351	113.954	-9.03332	114.03	72.369	114.03	96.623	114.03	131.43	114.03	116.723
1811	2.5756	1812	2.5995	1811	2.531	1812	2.5977		115.237	-27.2304	115.237	-50.3826	115.312	72.7886	115.312	44.0525	115.312	107.86	115.312	104.405
1812	2.5756	1813	2.5995	1812	2.531	1813	2.5973		116.52	-30.1599	116.52	39.9553	116.595	26.162	116.595	35.4139	116.595	85.2745	116.595	127.054
1813	2.5756	1814	2.5995	1813	2.5307	1814	2.5973		117.802	14.7739	117.802	-14.0164	117.877	6.48987	117.877	50.7084	117.877	106.672	117.877	95.6731
1814	2.5756	1815	2.5995	1814	2.5307	1815	2.5973		119.084	-0.42334	119.084	15.715	119.161	39.7731	119.161	51.9369	119.161	86.0526	119.161	127.259
1815	2.5756	1816	2.5992	1815	2.5301	1816	2.5973		120.366	-7.7503	120.366	29.1571	120.443	2.01135	120.443	17.0999	120.443	106.419	120.443	84.8167
1816	2.5756	1817	2.5992	1816	2.5301	1817	2.5973		121.648	-15.2055	121.648	6.31771	121.725	43.2057	121.725	15.1985	121.725	93.7694	121.725	82.3442
1817	2.5756	1818	2.5986	1817	2.5301	1818	2.5973		122.931	-18.784	122.931	5.20814	123.006	49.3566	123.006	37.2338	123.006	63.1049	123.006	114.842
1818	2.5756	1819	2.5986	1818	2.5301	1819	2.597		124.213	-2.49124	124.213	19.8285	124.288	23.4645	124.288	48.2067	124.288	113.425	124.288	86.311
1819	2.5756	1820	2.5986	1819	2.5301	1820	2.597		125.494	7.67448	125.494	34.187	125.569	28.53	125.569	54.1178	125.569	101.731	125.569	104.751
1820	2.5753	1821	2.5986	1820	2.5301	1821	2.5967		126.775	-8.28193	126.775	-19.7048	126.85	19.5537	126.85	0.96838	126.85	76.0223	126.85	84.1631
1821	2.5753	1822	2.5986	1821	2.5301	1822	2.5967		128.056	-30.359	128.056	-5.8394	128.131	0.53589	128.131	20.7592	128.131	80.2994	128.131	-1.45313
1822	2.5747	1823	2.5986	1822	2.5301	1823	2.5964		129.336	-2.55824	129.336	25.7882	129.411	10.4773	129.411	36.491	129.411	85.5625	129.411	15.9033
1823	2.5747	1824	2.5986	1823	2.5301	1824	2.5964		130.616	-0.87502	130.616	17.1887	130.691	37.3784	130.691	-5.83533	130.691	61.812	130.691	61.2329
1824	2.5753	1825	2.5986	1824	2.5295	1825	2.5958		131.896	6.69209	131.896	40.3698	131.971	-2.76038	131.971	-0.21875	131.971	99.0479	131.971	86.5354
1825	2.5753	1826	2.5986	1825	2.5295	1826	2.5949		133.176	10.1446	133.176	11.3391	133.251	66.0615	133.251	20.3414	133.251	84.2706	133.251	48.8118
1826	2.5744	1827	2.5986	1826	2.5295	1827	2.5949		134.456	11.4839	134.456	10.1044	134.531	34.8446	134.531	52.8463	134.531	87.4803	134.531	55.0623
1827	2.5744	1828	2.5983	1827	2.5295	1828	2.5949		135.736	8.71143	135.736	16.6731	135.81	54.5894	135.81	33.2965	135.81	27.6774	135.81	23.2874
1828	2.5744	1829	2.5983	1828	2.5282	1829	2.5949		137.015	-6.17365	137.015	-10.9488	137.09	40.2961	137.09	67.6929	137.09	59.8619	137.09	88.4873
1829	2.5744	1830	2.5983	1829	2.5282	1830	2.5942		138.294	-17.1673	138.294	25.2485	138.369	42.9657	138.369	29.0364	138.369	47.0342	138.369	48.6624
1830	2.5738	1831	2.5983	1830	2.5288	1831	2.5942		139.573	9.73178	139.573	5.27251	139.648	70.5984	139.648	14.3278	139.648	38.1945	139.648	95.8132
1831	2.5738	1832	2.5983	1831	2.5288	1832	2.5939		140.851	4.52306	140.851	29.1295	140.926	27.1947	140.926	6.56799	140.926	61.343	140.926	33.9402
1832	2.5738	1833	2.598	1832	2.5288	1833	2.5939		142.13	1.21231	142.13	12.83	142.205	14.7551	142.205	29.7577	142.205	13.48	142.205	30.0435
1833	2.5738	1834	2.598	1833	2.5288	1834	2.5939		143.408	13.7968	143.408	42.379	143.483	42.2802	143.483	6.89783	143.483	33.6057	143.483	61.1235
1834	2.5735	1835	2.5977	1834	2.5282	1835	2.5939		144.686	12.2801	144.686	-6.21461	144.761	-0.22961	144.761	56.9891	144.761	80.7203	144.761	70.1809
1835	2.5735	1836	2.5977	1835	2.5282	1836	2.5939		145.964	4.66363	145.964	25.0569	146.039	74.2261	146.039	22.0323	146.039	45.8242	146.039	45.2156
1836	2.5729	1837	2.5977	1836	2.5282	1837	2.5939		147.241	-1.05283	147.241	18.2003	147.316	16.6478	147.316	22.0286	147.316	49.9175	147.316	47.2285
1837	2.5729	1838	2.5977	1837	2.5282	1838	2.5939		148.519	-0.86428	148.519	21.225	148.594	36.036	148.594	51.9783	148.594	72.0004	148.594	66.2197
1838	2.5729	1839	2.597	1838	2.5282	1839	2.5936		149.796	-8.77269	149.796	2.13686	149.871	69.3912	149.871	8.88245	149.871	50.0731	149.871	33.1895
1839	2.5729	1840	2.597	1839	2.5282	1840	2.5936		151.073	7.22513	151.073	2.94446	151.148	57.714	151.148	13.7417	151.148	55.136	151.148	47.1384
1840	2.5725	1841	2.5961	1840	2.5273	1841	2.5936		152.35	3.13064	152.35	-0.34473	152.425	53.0046	152.425	30.557	152.425	30.1892	152.425	0.06665
1841	2.5722	1842	2.5961	1841	2.5273	1842	2.5936		153.626	14.9439	153.626	44.2751	153.701	33.2637	153.701	38.329	153.701	53.233	153.701	39.9749
1842	2.5722	1843	2.5961	1842	2.5267	1843	2.5936		154.903	16.6692	154.903	46.8103	154.977	33.4916	154.977	25.0586	154.977	8.26746	154.977	44.863
1843	2.5722	1844	2.5955	1843	2.5267	1844	2.5933		156.177	-15.6972	156.177	-2.73557	156.254	52.6887	156.254	4.74634	156.254	33.2931	156.254	41.7317
1844	2.5719	1845	2.5955	1844	2.5267	1845	2.593		157.453	-2.14731	157.453	1.64466	157.529	73.8557	157.529	19.3932	157.529	41.3098	157.529	17.5813
1845	2.5719	1846	2.5955	1845	2.5267	1846	2.593		158.729	23.3176	158.729	-32.0446	158.805	66.9928	158.805	30.9998	158.805	-0.68188	158.805	39.4121
1846	2.5719	1847	2.5955	1846	2.5267	1847	2.5927		160.005	16.6991	160.005	2.20189	160.081	61.1007	160.081	54.5669	160.081	49.318	160.081	25.2246
1847	2.5719	1848	2.5955	1847	2.5267	1848	2.5927		161.28	31.9975	161.28	4.38919	161.355	36.1808	161.355	11.097	161.355	23.3121	161.355	37.0215
1848	2.5719	1849	2.5955	1848	2.5267	1849	2.5927		162.555	19.2155	162.555	0.52273	162.63	79.2313	162.63	59.5875	162.63	63.296	162.63	47.7981
1849	2.5719	1850	2.5955	1849	2.5267	1850	2.5927		163.83	16.3544	163.83	-13.3923	163.904	56.2539	163.904	49.0408	163.904	58.2722	163.904	40.5574
1850	2.5719	1851	2.5955	1850	2.5267	1851	2.5927		165.105	43.4158	165.105	4.64931	165.179	45.2489	165.179	12.4574	165.179	9.24109	165.179	37.2996
1851	2.5716	1852	2.5952	1851	2.5264	1852	2.5921		166.378	2.39959	166.378	-41.3472	166.454	38.2168	166.454	16.8383	166.454	21.2025	166.454	30.0251
1852	2.5716	1853	2.5952	1852	2.5264	1853	2.5921		167.652	13.3096	167.652	-1.37668	167.728	53.158	167.728	48.184	167.728	39.157	167.728	46.7344
1853	2.5716	1854	2.5955	1853	2.5264	1854	2.5918		168.926	20.1465	168.926	0.56614	169	56.0742	169	30.4973	169	29.1071	169	54.4302
1854	2.5716	1855	2.5955	1854	2.526	1855	2.5918		170.2	26.9117	170.2	20.4864	170.274	65.9635	170.274	40.775	170.274	47.0481	170.274	37.1077
1855	2.5716	1856	2.5949	1855	2.526	1856	2.5918		171.473	39.6061	171.473	38.3893	171.548	68.8273	171.548	39.0197	171.548	13.9827	171.548	41.77
1856	2.5716	1857	2.5955	1856	2.526	1857	2.5915		172.747	22.2323	172.747	-1.7227	172.821	58.6661	172.821	33.2321	172.821	17.9111	172.821	50.417
1857	2.5716	1858	2.5955	1857	2.526	1858	2.5915		174.019	22.7903	174.019	0.15101	174.095	47.4805	174.095	49.4128	174.095	27.8335	174.095	51.0496
1858	2.5707	1859	2.5949	1858	2.526	1859	2.5915		175.292	13.2829	175.292	0.01032	175.368	105.271	175.368	43.5627	175.368	41.7502	175.368	48.6677
1859	2.5707	1860	2.5949	1859	2.526	1860	2.5911		176.564	23.7109	176.564	-16.1443	176.639	46.0387	176.639	44.6846	176.639	90.6637	176.639	42.2749
1860	2.5704	1861	2.5958	1860	2.5257	1861	2.5911		177.837	40.0763	177.837	21.6869	177.912	53.7821	177.912	70.7747	177.912	28.5693	177.912	56.8652
1861	2.5704	1862	2.5949	1861	2.5257	1862	2.5911		179.109	20.3799	179.109	-20.4953	179.184	54.5024	179.184	52.8357	179.184	26.4698	179.184	45.4424
1862	2.5704	1863	2.5949	1862	2.5257	1863	2.5911		180.38	24.6234	180.38	3.30899	180.456	86.2004	180.456	42.8687	180.456	55.3652	180.456	46.0066
1863	2.5701	1864	2.5952	1863	2.5254	1864	2.5908		181.652	12.8086	181.652	-22.9002	181.727	31.8779	181.727	26.8762	181.727	53.2584	181.727	25.5608
1864	2.5701	1865	2.5952	1864	2.5254	1865	2.5908		182.924	28.9366	182.924	-23.1225	182.998	70.5323	182.998	59.8546	182.998	50.1445	182.998	58.0999
1865	2.5701	1866	2.5949	1865	2.5254	1866	2.5905		184.195	37.0089	184.195	-7.35752	184.27	79.1654	184.27	88.8066	184.27	28.0262	184.27	13.6267
1866	2.5701	1867	2.5949	1866	2.5251	1867	2.5905		185.465	17.0271	185.465	16.3949	185.541	50.7777	185.541	18.733	185.541	51.9038	185.541	29.1418
1867	2.5701	1868	2.5942	1867	2.5251	1868	2.5899		186.737	58.9925	186.737	4.13426	186.811	71.3713	186.811	69.637	186.811	50.7798	186.811	78.6484
1868	2.5701	1869	2.5942	1868	2.5251	1869	2.5899		188.008	20.9067	188.008	1.86149	188.082	41.9431	188.082	34.5139	188.082	34.6494	188.082	82.1411
1869	2.5698	1870	2.5942	1869	2.5251	1870	2.5899		189.277	16.7712	189.277	7.57698	189.353	65.4954	189.353	16.3672	189.353	75.5155	189.353	46.6228
1870	2.5698	1871	2.5942	1870	2.5251	1871	2.5896		190.547	32.5873	190.547	17.2803	190.623	45.0284	190.623	-5.80286	190.623	20.3782	190.623	41.094
1871	2.5698	1872	2.5942	1871	2.5251	1872	2.5896		191.818	14.3562	191.818	-11.0285	191.892	40.5443	191.892	22.0073	191.892	23.24	191.892	39.5579
1872	2.5698	1873	2.5942	1872	2.5251	1873	2.5896		193.088	28.0798	193.088	12.6514	193.162	67.0399	193.162	61.7928	193.162	37.0963	193.162	53.0088
1873	2.5698	1874	2.5939	1873	2.5251	1874	2.5896		194.356	45.7599	194.356	0.32034	194.432	51.5176	194.432	14.5573	194.432	29.9498	194.432	52.4502
1874	2.5698	1875	2.5936	1874	2.5251	1875	2.5896		195.626	25.3968	195.626	13.9776	195.7	61.9794	195.7	15.3033	195.7	48.8031	195.7	54.8853
1875	2.5698	1876	2.5936	1875	2.5248	1876	2.5896		196.895	34.9928	196.895	-8.376	196.97	106.422	196.97	58.0267	196.97	12.6512	196.97	51.3081
1876	2.5694	1877	2.5936	1876	2.5245	1877	2.5893		198.163	50.5495	198.163	17.2599	198.239	90.8477	198.239	4.73071	198.239	41.4972	198.239	67.7224
1877	2.5694	1878	2.5936	1877	2.5245	1878	2.589		199.432	28.0675	199.432	2.88483	199.507	96.2587	199.507	41.4182	199.507	42.3435	199.507	4.1311
1878	2.5694	1879	2.5936	1878	2.5245	1879	2.589		200.701	29.5486	200.701	-11.5007	200.776	50.6516	200.776	86.0847	200.776	35.1853	200.776	35.5288
1879	2.5694	1880	2.5936	1879	2.5245	1880	2.5887		201.968	60.9952	201.968	-1.8959	202.044	76.0288	202.044	43.7334	202.044	16.0254	202.044	78.9185
1880	2.5694	1881	2.593	1880	2.5245	1881	2.5887		203.237	34.4068	203.237	13.6982	203.311	82.3925	203.311	5.36755	203.311	65.8663	203.311	7.30371
1881	2.5694	1882	2.593	1881	2.5245	1882	2.5887		204.504	29.7869	204.504	-22.717	204.579	94.739	204.579	35.9823	204.579	39.7034	204.579	102.679
1882	2.5694	1883	2.5927	1882	2.5245	1883	2.5887		205.772	45.1353	205.772	4.85782	205.846	91.0729	205.846	72.5837	205.846	42.5416	205.846	32.0496
1883	2.5694	1884	2.5927	1883	2.5242	1884	2.5887		207.04	34.4539	207.04	6.42308	207.114	76.3905	207.114	5.16675	207.114	35.3762	207.114	81.4106
1884	2.5694	1885	2.5924	1884	2.5236	1885	2.5887		208.306	21.7455	208.306	-18.0203	208.382	7.69409	208.382	44.7347	208.382	75.21	208.382	46.7651
1885	2.5694	1886	2.5924	1885	2.5236	1886	2.5884		209.573	65.0096	209.573	3.52684	209.647	62.986	209.647	51.291	209.647	24.0455	209.647	-0.8833
1886	2.5694	1887	2.5924	1886	2.5236	1887	2.5884		210.84	16.2483	210.84	-8.93498	210.915	91.2626	210.915	59.8306	210.915	50.8779	210.915	29.4592
1887	2.5694	1888	2.5924	1887	2.5236	1888	2.5877		212.106	3.46356	212.106	-11.4052	212.18	70.5284	212.18	28.3595	212.18	38.7125	212.18	47.7993
1888	2.5694	1889	2.5924	1888	2.5236	1889	2.5877		213.373	-1.34434	213.373	20.1156	213.447	92.7795	213.447	35.8727	213.447	61.5442	213.447	15.1306
1889	2.5694	1890	2.5924	1889	2.5236	1890	2.5877		214.638	-0.17211	214.638	17.6288	214.714	71.0184	214.714	68.3734	214.714	33.376	214.714	81.457
1890	2.5694	1891	2.5924	1890	2.5236	1891	2.588		215.904	18.9797	215.904	-18.8666	215.979	71.2476	215.979	62.8652	215.979	2.21033	215.979	70.7817
1891	2.5691	1892	2.5924	1891	2.5236	1892	2.588		217.169	28.114	217.169	0.63043	217.245	68.463	217.245	6.34277	217.245	50.0424	217.245	58.0989
1892	2.5691	1893	2.5924	1892	2.5226	1893	2.588		218.435	13.2306	218.435	22.1192	218.509	65.6693	218.509	76.8125	218.509	38.8774	218.509	58.4146
1893	2.5691	1894	2.5918	1893	2.5226	1894	2.588		219.7	10.3325	219.7	-0.39927	219.775	69.8627	219.775	55.2687	219.775	46.7106	219.775	16.7231
1894	2.5682	1895	2.5918	1894	2.5226	1895	2.588		220.965	25.4203	220.965	-24.9252	221.039	76.0477	221.039	29.7181	221.039	78.5469	221.039	82.0313
1895	2.5682	1896	2.5918	1895	2.5223	1896	2.588		222.23	26.4955	222.23	28.5416	222.305	98.2203	222.305	44.1553	222.305	26.3816	222.305	114.333
1896	2.5682	1897	2.5918	1896	2.5223	1897	2.5877		223.494	45.5601	223.494	-5.99822	223.568	70.3853	223.568	45.5864	223.568	76.22	223.568	74.6335
1897	2.5682	1898	2.5918	1897	2.5214	1898	2.5877		224.759	-3.38579	224.759	-8.54538	224.833	108.538	224.833	77.0061	224.833	66.057	224.833	48.9287
1898	2.5679	1899	2.5918	1898	2.5214	1899	2.5877		226.022	27.6614	226.022	24.9016	226.097	89.6847	226.097	42.421	226.097	70.8979	226.097	44.2241
1899	2.5679	1900	2.5918	1899	2.5214	1900	2.5877		227.287	-9.2999	227.287	10.3412	227.361	60.8198	227.361	37.8253	227.361	41.7378	227.361	65.5137
1900	2.5676	1901	2.5918	1900	2.5214	1901	2.5877		228.55	3.73472	228.55	-6.22461	228.624	108.949	228.624	43.2257	228.624	68.5819	228.624	39.8042
1901	2.5676	1902	2.5918	1901	2.5211	1902	2.5877		229.813	40.7652	229.813	49.2034	229.888	100.067	229.888	23.6165	229.888	31.4254	229.888	78.0896
1902	2.5676	1903	2.5918	1902	2.5211	1903	2.5871		231.077	45.7921	231.077	26.625	231.151	82.1794	231.151	88.0043	231.151	40.2733	231.151	73.3765
1903	2.5676	1904	2.5911	1903	2.5211	1904	2.5868		232.339	-1.18085	232.339	16.0418	232.414	29.2822	232.414	48.3833	232.414	65.1208	232.414	46.6584
1904	2.5676	1905	2.5911	1904	2.5211	1905	2.5868		233.602	29.8455	233.602	-8.54753	233.676	74.3799	233.676	86.7603	233.676	10.9733	233.676	76.9424
1905	2.5676	1906	2.5908	1905	2.5211	1906	2.5865		234.864	52.874	234.864	34.8582	234.94	60.4683	234.94	31.1293	234.94	53.8254	234.94	70.2219
1906	2.5676	1907	2.5908	1906	2.5211	1907	2.5865		236.127	23.9047	236.127	6.25832	236.201	88.5522	236.201	24.4972	236.201	-2.31714	236.201	32.5039
1907	2.5676	1908	2.5908	1907	2.5211	1908	2.5865		237.389	24.9403	237.389	3.65385	237.464	72.6277	237.464	66.858	237.464	41.5404	237.464	36.7822
1908	2.5676	1909	2.5905	1908	2.5214	1909	2.5865		238.652	17.9808	238.652	-12.956	238.725	27.6992	238.725	68.2185	238.725	59.4033	238.725	99.0632
1909	2.5673	1910	2.5905	1909	2.5214	1910	2.5862		239.913	21.0295	239.913	12.4305	239.986	88.7649	239.986	28.5759	239.986	23.2693	239.986	53.3442
1910	2.5673	1911	2.5905	1910	2.5211	1911	2.5862		241.173	6.08569	241.173	-8.18695	241.249	47.823	241.249	50.9276	241.249	1.13586	241.249	57.6221
1911	2.5673	1912	2.5905	1911	2.5211	1912	2.5862		242.436	-8.85391	242.436	17.1898	242.509	74.8781	242.509	48.2802	242.509	43.0082	242.509	18.9033
1912	2.5673	1913	2.5905	1912	2.5211	1913	2.5862		243.696	0.21498	243.696	30.5639	243.771	62.926	243.771	55.6279	243.771	35.8815	243.771	61.1821
1913	2.5673	1914	2.5905	1913	2.5211	1914	2.5859		244.958	19.2884	244.958	9.93312	245.032	96.9716	245.032	40.9772	245.032	47.7609	245.032	45.4646
1914	2.5673	1915	2.5905	1914	2.5211	1915	2.5859		246.218	-19.6308	246.218	19.2996	246.292	49.0129	246.292	31.3254	246.292	62.6439	246.292	67.7483
1915	2.5667	1916	2.5905	1915	2.5211	1916	2.5856		247.478	15.4555	247.478	14.6625	247.553	67.048	247.553	-6.32996	247.553	51.5283	247.553	75.03
1916	2.5667	1917	2.5905	1916	2.5211	1917	2.5856		248.739	2.54651	248.739	12.0215	248.812	74.0815	248.812	28.0175	248.812	55.4192	248.812	24.3162
1917	2.5667	1918	2.5905	1917	2.5211	1918	2.5853		249.998	1.64411	249.998	-22.6216	250.072	108.112	250.072	21.365	250.072	0.31409	250.072	11.604
1918	2.5667	1919	2.5905	1918	2.5211	1919	2.5853		251.259	-1.25478	251.259	-9.26877	251.332	82.1362	251.332	26.7098	251.332	20.2108	251.332	90.8906
1919	2.5667	1920	2.5902	1919	2.5211	1920	2.5853		252.518	29.8525	252.518	-3.91774	252.591	79.1603	252.591	6.05872	252.591	39.1144	252.591	60.1824
1920	2.5663	1921	2.5902	1920	2.5211	1921	2.5853		253.776	-7.03505	253.776	-26.5688	253.852	67.1793	253.852	50.4058	253.852	65.02	253.852	74.4734
1921	2.5663	1922	2.5896	1921	2.5211	1922	2.5853		255.037	-13.9204	255.037	-3.2239	255.11	53.1985	255.11	49.7574	255.11	49.9326	255.11	29.77
1922	2.5663	1923	2.5896	1922	2.5211	1923	2.5853		256.295	-4.79956	256.295	-7.87971	256.369	66.2155	256.369	29.1112	256.369	64.8501	256.369	38.0693
1923	2.5663	1924	2.5896	1923	2.5211	1924	2.5853		257.553	12.3251	257.553	-8.53759	257.627	47.2307	257.627	-9.53284	257.627	11.7723	257.627	36.3713
1924	2.5657	1925	2.5896	1924	2.5211	1925	2.5853		258.811	7.45344	258.811	14.8026	258.886	60.2419	258.886	72.8226	258.886	9.69727	258.886	63.6733
1925	2.5651	1926	2.5896	1925	2.5208	1926	2.5853		260.07	12.5845	260.07	20.1406	260.144	92.2544	260.144	5.1842	260.144	37.6296	260.144	52.9819
1926	2.5651	1927	2.5896	1926	2.5208	1927	2.5853		261.328	1.71944	261.328	13.4775	261.402	68.2657	261.402	25.5491	261.402	54.5674	261.402	47.2939
1927	2.5651	1928	2.5896	1927	2.5208	1928	2.5853		262.585	32.858	262.585	6.81362	262.66	68.274	262.66	14.9146	262.66	33.5079	262.66	26.6067
1928	2.5651	1929	2.5896	1928	2.5205	1929	2.5856		263.844	-16.0019	263.844	-25.8525	263.918	72.2842	263.918	2.28711	263.918	59.4565	263.918	72.9263
1929	2.5651	1930	2.5896	1929	2.5205	1930	2.5856		265.101	19.142	265.101	-34.5186	265.175	22.2941	265.175	4.66394	265.175	51.4106	265.175	27.25
1930	2.5651	1931	2.5896	1930	2.5205	1931	2.5853		266.358	2.2883	266.358	8.81454	266.431	38.304	266.431	5.04541	266.431	22.3705	266.431	55.5779
1931	2.5648	1932	2.5893	1931	2.5205	1932	2.5837		267.614	-10.5626	267.614	22.1476	267.689	72.3118	267.689	47.4287	267.689	89.3339	267.689	54.9072
1932	2.5648	1933	2.5893	1932	2.5198	1933	2.5837		268.872	20.587	268.872	31.4791	268.946	51.3225	268.946	14.8203	268.946	7.30554	268.946	75.2444
1933	2.5651	1934	2.5893	1933	2.5198	1934	2.5837		270.128	13.7397	270.128	-39.1886	270.202	91.334	270.202	52.2175	270.202	51.2833	270.202	41.5864
1934	2.5651	1935	2.5893	1934	2.5198	1935	2.5837		271.384	16.8939	271.384	-13.8564	271.458	112.346	271.458	69.6205	271.458	45.2672	271.458	87.9333
1935	2.5648	1936	2.5893	1935	2.5198	1936	2.5837		272.64	-15.9507	272.64	-16.5241	272.715	72.3578	272.715	30.0266	272.715	17.2551	272.715	60.2825
1936	2.5648	1937	2.5893	1936	2.5198	1937	2.584		273.897	11.2051	273.897	22.8079	273.97	49.3729	273.97	40.4421	273.97	48.2518	273.97	21.6399
1937	2.5648	1938	2.5893	1937	2.5202	1938	2.584		275.152	0.36305	275.152	8.14147	275.226	56.3899	275.226	40.8643	275.226	74.255	275.226	95.0032
1938	2.5648	1939	2.589	1938	2.5202	1939	2.584		276.407	39.5216	276.407	-10.5243	276.481	68.4088	276.481	36.2936	276.481	73.2648	276.481	122.372
1939	2.5648	1940	2.589	1939	2.5202	1940	2.5834		277.662	-9.31937	277.662	20.8107	277.737	90.4275	277.737	1.72705	277.737	53.2791	277.737	89.7437
1940	2.5648	1941	2.5893	1940	2.5202	1941	2.5834		278.917	11.8398	278.917	0.14665	278.992	88.451	278.992	37.171	278.992	61.3025	278.992	95.1245
1941	2.5648	1942	2.5893	1941	2.5202	1942	2.5834		280.173	-19.0017	280.173	5.48329	280.247	93.4773	280.247	19.6228	280.247	57.3329	280.247	44.5117
1942	2.5648	1943	2.5893	1942	2.5202	1943	2.5837		281.427	-1.84212	281.427	12.8223	281.501	76.5063	281.501	60.0826	281.501	29.3702	281.501	88.9053
1943	2.5648	1944	2.5893	1943	2.5195	1944	2.5837		282.681	7.31702	282.681	-7.83708	282.755	38.5386	282.755	51.5508	282.755	72.4149	282.755	37.3054
1944	2.5648	1945	2.5893	1944	2.5195	1945	2.5837		283.935	-7.52451	283.935	-4.49479	284.009	59.574	284.009	12.0275	284.009	74.4668	284.009	78.7124
1945	2.5648	1946	2.5893	1945	2.5195	1946	2.5837		285.189	1.63307	285.189	-13.1506	285.264	56.6107	285.264	52.5099	285.264	29.5237	285.264	39.1233
1946	2.5639	1947	2.5893	1946	2.5198	1947	2.5831		286.443	-13.2104	286.443	-11.8043	286.518	74.6537	286.518	69.0044	286.518	26.5905	286.518	65.5444
1947	2.5639	1948	2.5893	1947	2.5198	1948	2.5831		287.696	-4.05457	287.696	-16.4553	287.771	0.70044	287.771	17.5083	287.771	70.6648	287.771	44.9727
1948	2.5645	1949	2.589	1948	2.5198	1949	2.5828		288.951	-6.90157	288.951	-7.1049	289.024	52.7515	289.024	66.0215	289.024	39.7467	289.024	42.4084
1949	2.5645	1950	2.589	1949	2.5198	1950	2.5828		290.203	-1.74828	290.203	10.2497	290.277	88.807	290.277	53.5444	290.277	70.8364	290.277	59.8516
1950	2.5642	1951	2.589	1950	2.5195	1951	2.5828		291.456	-4.59761	291.456	1.60652	291.53	43.8671	291.53	39.0776	291.53	40.934	291.53	75.3027
1951	2.5642	1952	2.5884	1951	2.5195	1952	2.5828		292.709	2.5509	292.709	4.96634	292.782	72.932	292.782	50.6208	292.782	59.0396	292.782	16.7615
1952	2.5642	1953	2.5884	1952	2.5189	1953	2.5828		293.961	-10.3023	293.961	-37.6702	294.034	95.002	294.034	24.1743	294.034	81.1531	294.034	59.2285
1953	2.5642	1954	2.588	1953	2.5183	1954	2.5828		295.213	12.842	295.213	-10.3034	295.286	81.0771	295.286	37.7383	295.286	66.2748	295.286	49.7036
1954	2.5642	1955	2.588	1954	2.5183	1955	2.5818		296.465	7.98344	296.465	-10.9331	296.538	48.1578	296.538	21.3135	296.538	40.4048	296.538	35.187
1955	2.5636	1956	2.588	1955	2.5183	1956	2.5818		297.717	-32.8781	297.717	-1.55917	297.791	49.2419	297.791	44.8965	297.791	70.5409	297.791	65.676
1956	2.5636	1957	2.588	1956	2.5183	1957	2.5818		298.968	0.25783	298.968	-32.1809	299.043	42.334	299.043	43.4937	299.043	47.6876	299.043	42.1768
1957	2.5636	1958	2.588	1957	2.5186	1958	2.5818		300.219	1.39034	300.219	1.20148	300.294	72.4323	300.294	19.1021	300.294	53.8428	300.294	27.686
1958	2.5636	1959	2.588	1958	2.5186	1959	2.5818		301.47	0.51921	301.47	-25.412	301.545	44.5366	301.545	37.7222	301.545	55.0066	301.545	60.2043
1959	2.5636	1960	2.5877	1959	2.5189	1960	2.5818		302.721	5.64424	302.721	9.97896	302.796	51.6475	302.796	31.3542	302.796	67.1791	302.796	61.7319
1960	2.5636	1961	2.5877	1960	2.5189	1961	2.5818		303.972	10.7652	303.972	-6.62554	304.047	71.765	304.047	65.998	304.047	74.3604	304.047	56.2686
1961	2.5636	1962	2.5877	1961	2.5189	1962	2.5818		305.224	11.8812	305.224	-5.22578	305.297	53.8892	305.297	61.6538	305.297	103.55	305.297	76.8145
1962	2.5636	1963	2.5877	1962	2.5183	1963	2.5818		306.474	22.9941	306.474	-9.82014	306.548	88.0205	306.548	36.322	306.548	25.7495	306.548	56.3699
1963	2.5636	1964	2.5877	1963	2.5183	1964	2.5818		307.724	-1.89763	307.724	-8.40941	307.798	69.1589	307.798	55.0027	307.798	30.9575	307.798	74.9348
1964	2.5632	1965	2.5877	1964	2.5174	1965	2.5818		308.974	-0.79429	308.974	3.00659	309.047	65.3047	309.047	25.6958	309.047	18.1746	309.047	57.5095
1965	2.5632	1966	2.5877	1965	2.5174	1966	2.5818		310.224	8.30394	310.224	-19.572	310.297	37.458	310.297	21.4019	310.297	105.401	310.297	43.0942
1966	2.5629	1967	2.5877	1966	2.5174	1967	2.5818		311.473	1.39757	311.473	25.8556	311.547	82.619	311.547	37.1206	311.547	25.6365	311.547	74.689
1967	2.5629	1968	2.5877	1967	2.5174	1968	2.5818		312.723	8.48495	312.723	5.28845	312.796	75.7878	312.796	60.8525	312.796	52.8813	312.796	45.2937
1968	2.5629	1969	2.5874	1968	2.5174	1969	2.5815		313.97	-44.4312	313.97	18.7286	314.045	70.9647	314.045	15.5977	314.045	64.1356	314.045	74.9087
1969	2.5629	1970	2.5871	1969	2.5174	1970	2.5815		315.219	-23.3548	315.219	32.1741	315.294	87.1499	315.294	56.356	315.294	79.3995	315.294	121.534
1970	2.5626	1971	2.5871	1970	2.5174	1971	2.5815		316.468	-8.28448	316.468	3.62587	316.542	33.3435	316.542	-4.87207	316.542	77.6729	316.542	84.1699
1971	2.5626	1972	2.5871	1971	2.5174	1972	2.5815		317.716	10.7802	317.716	-6.91542	317.791	68.5455	317.791	49.9133	317.791	63.9558	317.791	61.8164
1972	2.5626	1973	2.5868	1972	2.5171	1973	2.5815		318.964	-6.16171	318.964	-23.45	319.039	72.7563	319.039	63.7124	319.039	73.2484	319.039	35.4739
1973	2.5626	1974	2.5868	1973	2.5171	1974	2.5815		320.213	-3.11116	320.213	14.0218	320.287	71.9761	320.287	15.5254	320.287	92.5509	320.287	74.1421
1974	2.5626	1975	2.5871	1974	2.5167	1975	2.5815		321.46	5.93399	321.46	-4.49854	321.535	52.2048	321.535	28.3521	321.535	56.8632	321.535	14.821
1975	2.5626	1976	2.5871	1975	2.5167	1976	2.5815		322.708	-13.0287	322.708	-17.0121	322.781	46.4448	322.781	35.1956	322.781	69.1874	322.781	47.5139
1976	2.5626	1977	2.5868	1976	2.5167	1977	2.5815		323.956	22.0015	323.956	-11.5182	324.029	80.692	324.029	2.05054	324.029	95.5197	324.029	67.2153
1977	2.5626	1978	2.5868	1977	2.5171	1978	2.5815		325.203	9.02531	325.203	21.9836	325.276	91.9489	325.276	48.9199	325.276	107.862	325.276	60.928
1978	2.5626	1979	2.5868	1978	2.5171	1979	2.5815		326.45	26.0418	326.45	-4.50763	326.523	73.2153	326.523	8.80347	326.523	42.2142	326.523	101.652
1979	2.5626	1980	2.5865	1979	2.5171	1980	2.5812		327.697	7.05085	327.697	27.007	327.77	33.4916	327.77	60.7017	327.77	74.5768	327.77	29.3877
1980	2.5626	1981	2.5865	1980	2.5171	1981	2.5812		328.943	16.0532	328.943	10.5267	329.016	55.7778	329.016	51.6143	329.016	111.95	329.016	77.135
1981	2.5626	1982	2.5865	1981	2.5167	1982	2.5812		330.188	-8.95116	330.188	18.0501	330.263	84.0741	330.263	31.5415	330.263	59.3326	330.263	61.894
1982	2.5626	1983	2.5865	1982	2.5167	1983	2.5812		331.435	-1.96483	331.435	17.5749	331.509	89.3807	331.509	21.4834	331.509	59.7262	331.509	79.6648
1983	2.5626	1984	2.5865	1983	2.5167	1984	2.5812		332.681	1.01455	332.681	7.1011	332.755	46.6976	332.755	92.4399	332.755	50.1301	332.755	70.4475
1984	2.5626	1985	2.5865	1984	2.5164	1985	2.5812		333.926	23.9869	333.926	-11.3726	334	56.0271	334	38.4138	334	110.546	334	66.2449
1985	2.5623	1986	2.5862	1985	2.5164	1986	2.5812		335.172	-19.0495	335.172	-1.84822	335.245	59.3654	335.245	46.4001	335.245	105.971	335.245	73.052
1986	2.5623	1987	2.5868	1986	2.5161	1987	2.5803		336.418	9.90607	336.418	23.6735	336.491	89.7142	336.491	-0.59863	336.491	81.4069	336.491	85.8711
1987	2.5623	1988	2.5868	1987	2.5161	1988	2.5803		337.663	0.85434	337.663	9.19163	337.736	66.0741	337.736	41.4177	337.736	27.8531	337.736	90.7024
1988	2.5623	1989	2.5868	1988	2.5161	1989	2.5803		338.906	7.79612	338.906	0.70543	338.981	58.4452	338.981	36.449	338.981	23.3101	338.981	79.5464
1989	2.5623	1990	2.5868	1989	2.5161	1990	2.5803		340.151	-5.2721	340.151	-19.7879	340.224	1.82922	340.224	44.4978	340.224	50.7797	340.224	97.4053
1990	2.5623	1991	2.5868	1990	2.5161	1991	2.5803		341.396	-0.34871	341.396	41.7112	341.469	65.2227	341.469	24.5596	341.469	45.2582	341.469	41.2742
1991	2.5623	1992	2.5868	1991	2.5161	1992	2.5803		342.64	8.56706	342.64	31.2019	342.713	92.6276	342.713	34.6362	342.713	88.7477	342.713	56.1558
1992	2.562	1993	2.5868	1992	2.5161	1993	2.5809		343.885	15.4734	343.885	12.6822	343.958	32.0442	343.958	19.7283	343.958	113.248	343.958	99.0503
1993	2.562	1994	2.5865	1993	2.5161	1994	2.5803		345.127	12.3737	345.127	22.1526	345.202	96.4723	345.202	64.8357	345.202	71.7594	345.202	63.9575
1994	2.562	1995	2.5865	1994	2.5161	1995	2.5803		346.371	7.26353	346.371	23.6097	346.444	35.9142	346.444	19.9604	346.444	57.2836	346.444	71.8801
1995	2.5617	1996	2.5862	1995	2.5158	1996	2.5806		347.615	12.1445	347.615	1.05324	347.688	22.3662	347.688	8.09839	347.688	97.8171	347.688	34.8132
1996	2.5617	1997	2.5856	1996	2.5158	1997	2.5806		348.858	11.0175	348.858	-11.5176	348.931	88.8302	348.931	33.2515	348.931	52.3618	348.931	36.7595
1997	2.5617	1998	2.5856	1997	2.5158	1998	2.5806		350.1	-10.1177	350.1	-0.10408	350.174	22.3063	350.174	-10.5801	350.174	0.91748	350.174	16.719
1998	2.5617	1999	2.5859	1998	2.5158	1999	2.5806		351.343	-29.2629	351.343	-34.7082	351.416	39.7965	351.416	13.606	351.416	51.4863	351.416	36.6941
1999	2.5611	2000	2.5859	1999	2.5155	2000	2.5806		352.586	5.58279	352.586	-21.3308	352.659	68.2974	352.659	-0.19482	352.659	76.0647	352.659	-4.32007
2000	2.5611	2001	2.5859	2000	2.5155	2001	2.5806		353.828	-23.5799	353.828	-1.97257	353.901	55.8107	353.901	46.0198	353.901	91.6543	353.901	38.6794
2001	2.5611	2002	2.5859	2001	2.5155	2002	2.58		355.069	-6.75103	355.069	-4.6346	355.144	58.3365	355.144	24.2498	355.144	65.2551	355.144	41.6921
2002	2.5608	2003	2.5859	2002	2.5155	2003	2.58		356.312	-19.9335	356.312	-5.31976	356.385	58.8768	356.385	31.4971	356.385	9.86914	356.385	-0.27905
2003	2.5608	2004	2.5859	2003	2.5155	2004	2.5797		357.554	18.8754	357.554	-36.0267	357.627	80.4282	357.627	1.75781	357.627	57.4932	357.627	18.761
2004	2.5611	2005	2.5859	2004	2.5155	2005	2.5797		358.794	-16.3233	358.794	-4.75355	358.868	22.9927	358.868	40.0337	358.868	25.1284	358.868	32.8145
2005	2.5611	2006	2.5859	2005	2.5155	2006	2.5797		360.036	-1.53376	360.036	10.4987	360.109	80.5715	360.109	1.3269	360.109	88.7769	360.109	21.884
2006	2.5608	2007	2.5853	2006	2.5155	2007	2.5797		361.277	7.24697	361.277	3.7331	361.35	22.162	361.35	22.6333	361.35	32.4353	361.35	53.9653
2007	2.5608	2008	2.5853	2007	2.5155	2008	2.5797		362.517	-3.9812	362.517	-17.0489	362.591	71.7656	362.591	63.9551	362.591	-2.89478	362.591	32.0603
2008	2.5605	2009	2.5849	2008	2.5155	2009	2.58		363.758	0.77966	363.758	-5.84723	363.831	72.384	363.831	18.2937	363.831	39.7883	363.831	29.1714
2009	2.5605	2010	2.5849	2009	2.5155	2010	2.58		364.999	1.53043	364.999	-14.6599	365.072	37.0144	365.072	14.646	365.072	111.482	365.072	39.2942
2010	2.5605	2011	2.5849	2010	2.5155	2011	2.58		366.238	6.27307	366.238	-7.48433	366.312	91.6581	366.312	49.0129	366.312	32.1865	366.312	76.4312
2011	2.5605	2012	2.5843	2011	2.5155	2012	2.58		367.479	-2.99658	367.479	15.6783	367.551	103.317	367.551	59.3972	367.551	93.9048	367.551	17.5842
2012	2.5605	2013	2.5843	2012	2.5155	2013	2.5797		368.719	53.7244	368.719	36.8312	368.792	50.9878	368.792	56.7944	368.792	83.6333	368.792	82.7493
2013	2.5605	2014	2.5843	2013	2.5155	2014	2.5797		369.957	0.43713	369.957	11.9765	370.032	90.6724	370.032	70.2068	370.032	37.3735	370.032	4.92871
2014	2.5605	2015	2.5843	2014	2.5155	2015	2.5797		371.197	11.1372	371.197	19.1128	371.27	56.3723	371.27	69.6357	371.27	43.127	371.27	50.1243
2015	2.5605	2016	2.5849	2015	2.5152	2016	2.5797		372.437	7.82669	372.437	22.2427	372.51	75.0846	372.51	70.0776	372.51	80.8909	372.51	64.332
2016	2.5605	2017	2.5849	2016	2.5152	2017	2.5784		373.675	-3.4924	373.675	7.36907	373.749	48.8109	373.749	61.5344	373.749	62.6667	373.749	64.5542
2017	2.5605	2018	2.5849	2017	2.5149	2018	2.5784		374.914	57.1767	374.914	14.4911	374.987	102.553	374.987	33.0078	374.987	69.4558	374.987	26.7927
2018	2.5605	2019	2.5849	2018	2.5149	2019	2.5784		376.152	27.836	376.152	33.6115	376.226	79.3069	376.226	45.4939	376.226	94.2556	376.226	66.0437
2019	2.5598	2020	2.5849	2019	2.5149	2020	2.5784		377.391	32.4832	377.391	26.7302	377.463	87.0769	377.463	28.9963	377.463	58.0686	377.463	77.311
2020	2.5598	2021	2.5849	2020	2.5149	2021	2.5784		378.629	49.1205	378.629	47.85	378.702	55.8596	378.702	38.5117	378.702	92.8921	378.702	89.5911
2021	2.5598	2022	2.5849	2021	2.5149	2022	2.5784		379.866	9.74778	379.866	20.9721	379.939	105.658	379.939	91.043	379.939	88.729	379.939	62.8875
2022	2.5598	2023	2.5846	2022	2.5149	2023	2.5784		381.105	14.3616	381.105	22.0959	381.177	46.4696	381.177	96.5867	381.177	111.577	381.177	58.1965
2023	2.5598	2024	2.5846	2023	2.5146	2024	2.5781		382.341	26.9675	382.341	59.2261	382.415	122.295	382.415	53.1448	382.415	58.4363	382.415	39.52
2024	2.5595	2025	2.5843	2024	2.5146	2025	2.5781		383.579	9.55979	383.579	18.3606	383.652	82.1371	383.652	72.7188	383.652	94.3093	383.652	58.8604
2025	2.5595	2026	2.5843	2025	2.5146	2026	2.5781		384.815	6.14286	384.815	29.5034	384.889	32.9921	384.889	16.3049	384.889	47.1931	384.889	52.2131
2026	2.5595	2027	2.584	2026	2.5146	2027	2.5781		386.053	12.7121	386.053	36.6532	386.125	71.8629	386.125	86.9065	386.125	87.0903	386.125	50.5828
2027	2.5595	2028	2.584	2027	2.5146	2028	2.5781		387.289	-18.728	387.289	15.814	387.363	94.7471	387.363	76.5203	387.363	56.9983	387.363	78.9653
2028	2.5595	2029	2.584	2028	2.5149	2029	2.5778		388.526	1.81893	388.526	18.9851	388.598	62.6473	388.598	58.1494	388.598	64.9199	388.598	71.3643
2029	2.5595	2030	2.584	2029	2.5149	2030	2.5778		389.761	22.3564	389.761	-5.83017	389.835	32.5609	389.835	42.7905	389.835	90.8521	389.835	20.7764
2030	2.5595	2031	2.584	2030	2.5149	2031	2.5778		390.998	-1.12031	390.998	-24.6332	391.07	43.4907	391.07	49.4465	391.07	53.7979	391.07	51.2048
2031	2.5595	2032	2.5837	2031	2.5149	2032	2.5778		392.233	-6.60668	392.233	20.58	392.307	72.4341	392.307	64.1143	392.307	34.7546	392.307	31.6465
2032	2.5595	2033	2.5837	2032	2.5149	2033	2.5778		393.469	11.8937	393.469	21.8089	393.542	48.3937	393.542	82.7966	393.542	59.7246	393.542	47.105
2033	2.5595	2034	2.5837	2033	2.5149	2034	2.5778		394.704	-3.61692	394.704	1.05586	394.778	54.3668	394.778	25.4905	394.778	92.7056	394.778	65.5764
2034	2.5589	2035	2.5837	2034	2.5146	2035	2.5778		395.94	10.859	395.94	10.3211	396.012	65.3563	396.012	93.1987	396.012	104.7	396.012	67.0645
2035	2.5589	2036	2.5837	2035	2.5146	2036	2.5778		397.174	-4.67495	397.174	9.60721	397.248	25.3596	397.248	84.9182	397.248	94.7056	397.248	63.5657
2036	2.5589	2037	2.5837	2036	2.5146	2037	2.5772		398.409	-6.22257	398.409	-15.0878	398.482	26.3792	398.482	99.6519	398.482	94.7244	398.482	80.0837
2037	2.5589	2038	2.5837	2037	2.5143	2038	2.5772		399.643	-3.78143	399.643	-9.76319	399.716	-4.58618	399.716	76.3979	399.716	64.7556	399.716	82.6167
2038	2.5589	2039	2.5837	2038	2.5143	2039	2.5772		400.878	2.64584	400.878	-2.42021	400.951	46.4625	400.951	87.1548	400.951	73.7979	400.951	93.1628
2039	2.5589	2040	2.5834	2039	2.5146	2040	2.5772		402.112	1.0617	402.112	34.9419	402.184	52.5275	402.184	63.925	402.184	104.853	402.184	57.7256
2040	2.5586	2041	2.5834	2040	2.5146	2041	2.5772		403.345	7.46609	403.345	6.32281	403.419	65.6066	403.419	60.7061	403.419	100.92	403.419	113.302
2041	2.5586	2042	2.5831	2041	2.5146	2042	2.5772		404.579	23.8563	404.579	7.72123	404.652	64.7019	404.652	51.5	404.652	43	404.652	42.8945
2042	2.5589	2043	2.5831	2042	2.5146	2043	2.5772		405.812	20.235	405.812	-46.8621	405.885	82.8126	405.885	18.3057	405.885	124.092	405.885	98.5022
2043	2.5589	2044	2.5831	2043	2.5146	2044	2.5772		407.046	6.59922	407.046	14.5715	407.119	43.9375	407.119	55.1216	407.119	111.196	407.119	93.1233
2044	2.5586	2045	2.5831	2044	2.5146	2045	2.5772		408.279	0.9517	408.279	-5.97724	408.351	40.0787	408.351	50.9497	408.351	75.3127	408.351	84.7612
2045	2.5586	2046	2.5831	2045	2.5146	2046	2.5772		409.511	9.29233	409.511	27.4913	409.585	40.2344	409.585	60.7878	409.585	79.4407	409.585	67.4124
2046	2.5586	2047	2.5828	2046	2.5146	2047	2.5772		410.745	23.617	410.745	28.9757	410.817	70.4064	410.817	48.6382	410.817	42.582	410.817	86.0801
2047	2.5586	2048	2.5828	2047	2.5143	2048	2.5769		411.977	31.931	411.977	12.4771	412.049	64.5936	412.049	87.499	412.049	94.7356	412.049	52.7629
2048	2.5586	2049	2.5828	2048	2.5143	2049	2.5769		413.208	12.2329	413.208	-16.005	413.282	85.7954	413.282	76.3691	413.282	80.9004	413.282	76.4592
2049	2.5586	2050	2.5828	2049	2.5143	2050	2.5769		414.441	0.51852	414.441	17.5279	414.513	37.0135	414.513	132.251	414.513	95.0784	414.513	72.1719
2050	2.5586	2051	2.5828	2050	2.5143	2051	2.5769		415.672	34.7933	415.672	25.077	415.745	76.2471	415.745	57.1426	415.745	60.2686	415.745	30.8997
2051	2.5586	2052	2.5828	2051	2.5143	2052	2.5769		416.903	3.05442	416.903	6.64131	416.977	1.49512	416.977	76.043	416.977	86.4702	416.977	121.641
2052	2.5586	2053	2.5825	2052	2.514	2053	2.5766		418.136	25.2989	418.136	36.2198	418.208	52.7595	418.208	80.9543	418.208	96.6851	418.208	84.3987
2053	2.5583	2054	2.5825	2053	2.514	2054	2.5766		419.366	-14.4663	419.366	27.814	419.439	60.0394	419.439	92.875	419.439	77.9119	419.439	79.1714
2054	2.5583	2055	2.5825	2054	2.514	2055	2.5766		420.597	23.7532	420.597	1.42212	420.671	57.3339	420.671	104.804	420.671	112.15	420.671	99.9578
2055	2.558	2056	2.5825	2055	2.514	2056	2.5766		421.829	5.95719	421.829	13.0441	421.901	77.6447	421.901	91.7429	421.901	103.402	421.901	111.76
2056	2.558	2057	2.5825	2056	2.514	2057	2.5766		423.059	20.1499	423.059	20.6804	423.131	72.9709	423.131	76.6907	423.131	88.665	423.131	82.5779
2057	2.558	2058	2.5825	2057	2.514	2058	2.5763		424.289	34.3285	424.289	22.3302	424.362	86.3118	424.362	49.6458	424.362	106.94	424.362	119.409
2058	2.5577	2059	2.5825	2058	2.514	2059	2.5763		425.518	32.4943	425.518	15.9935	425.592	65.6689	425.592	81.6104	425.592	156.228	425.592	77.2566
2059	2.5577	2060	2.5825	2059	2.5136	2060	2.5763		426.749	26.6426	426.749	43.6692	426.821	85.0415	426.821	69.583	426.821	95.5278	426.821	70.1187
2060	2.5574	2061	2.5825	2060	2.5136	2061	2.5763		427.979	0.77802	427.979	43.3579	428.051	81.4296	428.051	93.5635	428.051	77.8401	428.051	106.996
2061	2.5574	2062	2.5825	2061	2.5136	2062	2.5763		429.208	38.9004	429.208	39.0592	429.281	98.8324	429.281	95.5503	429.281	119.164	429.281	58.8867
2062	2.5574	2063	2.5825	2062	2.5136	2063	2.5766		430.438	53.0066	430.438	78.7723	430.51	112.251	430.51	139.546	430.51	119.5	430.51	80.7935
2063	2.5574	2064	2.5825	2063	2.5136	2064	2.5766		431.667	57.0996	431.667	70.4976	431.739	145.686	431.739	123.548	431.739	123.848	431.739	79.7151
2064	2.5574	2065	2.5825	2064	2.5136	2065	2.5766		432.895	99.1794	432.895	90.2345	432.967	148.135	432.967	160.558	432.967	131.209	432.967	88.6514
2065	2.5574	2066	2.5828	2065	2.5136	2066	2.5766		434.124	117.243	434.124	139.983	434.197	219.6	434.197	159.572	434.197	150.581	434.197	143.601
2066	2.5574	2067	2.5828	2066	2.5136	2067	2.5766		435.352	173.293	435.352	153.742	435.425	245.081	435.425	241.594	435.425	205.966	435.425	161.567
2067	2.5574	2068	2.5825	2067	2.5133	2068	2.5766		436.581	241.326	436.581	247.512	436.653	344.577	436.653	321.623	436.653	245.362	436.653	169.548
2068	2.5574	2069	2.5825	2068	2.5133	2069	2.5766		437.809	323.346	437.809	343.292	437.881	405.088	437.881	385.657	437.881	315.771	437.881	266.543
2069	2.5574	2070	2.5825	2069	2.5133	2070	2.5766		439.036	409.352	439.036	419.083	439.108	505.614	439.108	406.696	439.108	389.192	439.108	266.553
2070	2.557	2071	2.5822	2070	2.513	2071	2.5766		440.264	463.341	440.264	526.883	440.336	511.156	440.336	444.741	440.336	395.624	440.336	331.577
2071	2.557	2072	2.5822	2071	2.513	2072	2.5763		441.491	475.316	441.491	480.693	441.564	466.713	441.564	353.789	441.564	402.068	441.564	329.615
2072	2.557	2073	2.5825	2072	2.5127	2073	2.5763		442.719	391.275	442.719	398.513	442.791	386.286	442.791	326.843	442.791	355.524	442.791	248.668
2073	2.557	2074	2.5825	2073	2.5127	2074	2.5763		443.946	317.219	443.946	322.341	444.018	290.873	444.018	257.902	444.018	250.993	444.018	210.737
2074	2.557	2075	2.5825	2074	2.5124	2075	2.5763		445.173	207.148	445.173	248.179	445.245	230.476	445.245	235.964	445.245	207.473	445.245	197.819
2075	2.5574	2076	2.5825	2075	2.5124	2076	2.5763		446.399	153.063	446.399	174.025	446.471	212.094	446.471	138.031	446.471	198.965	446.471	163.916
2076	2.5574	2077	2.5825	2076	2.5124	2077	2.5763		447.625	106.962	447.625	125.879	447.697	156.727	447.697	180.1	447.697	175.469	447.697	133.027
2077	2.5574	2078	2.5825	2077	2.5124	2078	2.5763		448.851	118.845	448.851	91.7409	448.924	122.375	448.924	108.172	448.924	110.984	448.924	87.1514
2078	2.5574	2079	2.5825	2078	2.5118	2079	2.5763		450.077	90.712	450.077	63.6107	450.15	83.0386	450.15	125.247	450.15	114.511	450.15	118.291
2079	2.5574	2080	2.5825	2079	2.5118	2080	2.5763		451.302	32.5648	451.302	63.488	451.376	125.717	451.376	102.325	451.376	95.05	451.376	85.4451
2080	2.5574	2081	2.5825	2080	2.5118	2081	2.576		452.529	58.3979	452.529	23.3722	452.601	109.41	452.601	93.4058	452.601	118.601	452.601	97.6133
2081	2.5574	2082	2.5825	2081	2.5118	2082	2.576		453.754	66.2184	453.754	49.2635	453.826	91.1188	453.826	48.4878	453.826	89.1631	453.826	67.7954
2082	2.5574	2083	2.5825	2082	2.5118	2083	2.576		454.979	34.0226	454.979	-0.83868	455.051	53.8419	455.051	88.5715	455.051	43.7371	455.051	38.9919
2083	2.5574	2084	2.5825	2083	2.5118	2084	2.576		456.204	37.8103	456.204	33.0655	456.276	35.5801	456.276	80.6565	456.276	79.3225	456.276	22.2021
2084	2.5577	2085	2.5825	2084	2.5112	2085	2.576		457.429	25.5816	457.429	-1.02437	457.501	76.3329	457.501	92.7422	457.501	89.9194	457.501	51.4265
2085	2.5577	2086	2.5825	2085	2.5112	2086	2.576		458.653	7.33819	458.653	20.8916	458.725	67.1006	458.725	77.8284	458.725	102.528	458.725	71.6648
2086	2.5577	2087	2.5825	2086	2.5109	2087	2.576		459.877	35.0782	459.877	22.8131	459.949	60.8829	459.949	62.9148	459.949	102.148	459.949	86.9167
2087	2.5577	2088	2.5815	2087	2.5112	2088	2.576		461.101	18.8014	461.101	10.7398	461.173	87.6799	461.173	92.0012	461.173	121.779	461.173	80.1826
2088	2.5577	2089	2.5815	2088	2.5112	2089	2.576		462.325	-15.4922	462.325	18.6714	462.397	78.4916	462.397	45.0869	462.397	79.4221	462.397	104.462
2089	2.5577	2090	2.5825	2089	2.5112	2090	2.576		463.549	12.1974	463.549	66.6076	463.621	57.3179	463.621	135.172	463.621	40.0764	463.621	93.7556
2090	2.5574	2091	2.5825	2090	2.5109	2091	2.576		464.772	21.8719	464.772	34.5483	464.844	80.1584	464.844	87.2556	464.844	120.742	464.844	93.0625
2091	2.5574	2092	2.5825	2091	2.5109	2092	2.576		465.996	1.52745	465.996	-13.5069	466.067	68.0137	466.067	97.3379	466.067	114.418	466.067	50.3831
2092	2.5577	2093	2.5825	2092	2.5109	2093	2.576		467.219	37.1679	467.219	22.4418	467.29	76.8832	467.29	122.418	467.29	95.1064	467.29	61.717
2093	2.5577	2094	2.5825	2093	2.5109	2094	2.5756		468.441	28.7932	468.441	6.3944	468.513	68.767	468.513	117.496	468.513	97.8057	468.513	54.0642
2094	2.5574	2095	2.5825	2094	2.5109	2095	2.5756		469.664	2.39949	469.664	4.35068	469.736	93.665	469.736	107.571	469.736	83.5159	469.736	86.425
2095	2.5574	2096	2.5815	2095	2.5109	2096	2.5756		470.886	-10.0094	470.886	-21.6894	470.958	61.5773	470.958	90.6436	470.958	45.2373	470.958	32.7991
2096	2.5577	2097	2.5815	2096	2.5109	2097	2.5756		472.109	9.56248	472.109	0.27397	472.18	47.5037	472.18	108.712	472.18	78.9697	472.18	94.1863
2097	2.5577	2098	2.5812	2097	2.5109	2098	2.576		473.331	25.1192	473.331	-5.75924	473.403	49.4441	473.403	94.7776	473.403	48.7131	473.403	70.5867
2098	2.5574	2099	2.5812	2098	2.5109	2099	2.576		474.553	16.6586	474.553	22.2108	474.624	52.3984	474.624	77.8384	474.624	98.4673	474.624	52
2099	2.5577	2100	2.5812	2099	2.5109	2100	2.576		475.774	2.1827	475.774	16.1841	475.846	31.3668	475.846	105.895	475.846	132.233	475.846	69.4265
2100	2.5577	2101	2.5815	2100	2.5109	2101	2.576		476.996	-2.31253	476.996	-13.8396	477.068	86.3489	477.068	68.946	477.068	52.0088	477.068	47.8657
2101	2.5574	2102	2.5815	2101	2.5109	2102	2.5753		478.217	39.1769	478.217	2.13963	478.289	69.3448	478.289	56.9922	478.289	100.796	478.289	95.3179
2102	2.5574	2103	2.5815	2102	2.5109	2103	2.5753		479.438	-5.35102	479.438	14.1217	479.51	25.3544	479.51	22.0325	479.51	88.5935	479.51	88.7827
2103	2.5574	2104	2.5815	2103	2.5109	2104	2.5753		480.659	4.10358	480.659	20.1065	480.731	47.3776	480.731	80.0664	480.731	99.4019	480.731	71.2605
2104	2.5574	2105	2.5818	2104	2.5109	2105	2.575		481.88	25.5407	481.88	18.094	481.951	45.4143	481.951	106.094	481.951	49.2207	481.951	82.7507
2105	2.5574	2106	2.5818	2105	2.5105	2106	2.575		483.099	12.9645	483.099	48.084	483.172	34.4645	483.172	88.1147	483.172	68.0505	483.172	38.2534
2106	2.557	2107	2.5818	2106	2.5105	2107	2.575		484.319	-11.6313	484.319	-19.9237	484.392	57.5281	484.392	39.1279	484.392	26.8906	484.392	54.7686
2107	2.557	2108	2.5818	2107	2.5105	2108	2.575		485.539	19.7554	485.539	8.07099	485.612	54.6049	485.612	90.1333	485.612	113.741	485.612	50.2961
2108	2.557	2109	2.5818	2108	2.5105	2109	2.575		486.759	-16.8757	486.759	-5.93217	486.831	42.6947	486.831	54.1316	486.831	2.60254	486.831	12.8364
2109	2.557	2110	2.5815	2109	2.5105	2110	2.575		487.979	36.4757	487.979	8.06676	488.051	30.7977	488.051	78.1201	488.051	35.4741	488.051	22.3882
2110	2.557	2111	2.5815	2110	2.5102	2111	2.5753		489.198	35.8115	489.198	20.0677	489.27	37.9138	489.27	95.0999	489.27	59.3557	489.27	2.95239
2111	2.557	2112	2.5812	2111	2.5102	2112	2.5753		490.418	25.1274	490.418	18.0704	490.489	15.0428	490.489	41.0698	490.489	72.2478	490.489	58.5283
2112	2.557	2113	2.5812	2112	2.5099	2113	2.5753		491.637	2.42769	491.637	8.07491	491.708	45.1847	491.708	86.0298	491.708	68.1501	491.708	-0.88379
2113	2.557	2114	2.5812	2113	2.5099	2114	2.5753		492.854	-8.28532	492.854	12.081	492.927	31.3392	492.927	83.9795	492.927	65.0625	492.927	11.7161
2114	2.5567	2115	2.5812	2114	2.5099	2115	2.575		494.073	8.97938	494.073	28.0887	494.146	24.5063	494.146	57.9185	494.146	85.9849	494.146	20.3274
2115	2.5567	2116	2.5812	2115	2.5099	2116	2.575		495.292	12.2262	495.292	26.0978	495.363	27.6859	495.363	102.847	495.363	53.9175	495.363	77.9509
2116	2.5567	2117	2.5812	2116	2.5099	2117	2.575		496.51	-4.54264	496.51	60.1083	496.582	67.8781	496.582	111.763	496.582	83.8599	496.582	41.5854
2117	2.5567	2118	2.5812	2117	2.5099	2118	2.575		497.728	58.6706	497.728	34.1199	497.8	74.0825	497.8	68.667	497.8	91.8123	497.8	60.2314
2118	2.5567	2119	2.5812	2118	2.5099	2119	2.575		498.945	41.8681	498.945	38.1326	499.018	88.2992	499.018	54.5583	499.018	80.7744	499.018	59.8887
2119	2.5567	2120	2.5812	2119	2.5099	2120	2.575		500.163	49.0454	500.163	44.1464	500.236	68.528	500.236	79.4365	500.236	56.7463	500.236	18.5571
2120	2.557	2121	2.5809	2120	2.5099	2121	2.575		501.38	20.2069	501.38	34.161	501.452	99.7686	501.452	123.302	501.452	65.728	501.452	89.2373
2121	2.5564	2122	2.5809	2121	2.5099	2122	2.575		502.598	23.348	502.598	68.1764	502.669	80.0212	502.669	107.153	502.669	59.7192	502.669	58.928
2122	2.5564	2123	2.5806	2122	2.5099	2123	2.575		503.815	4.47328	503.815	42.1925	503.886	48.2858	503.886	90.9893	503.886	62.72	503.886	53.6294
2123	2.5561	2124	2.5806	2123	2.5099	2124	2.5747		505.03	21.5852	505.03	20.2091	505.103	66.562	505.103	60.8103	505.103	53.7302	505.103	0.3418
2124	2.5561	2125	2.5806	2124	2.5099	2125	2.5747		506.247	14.6742	506.247	20.2263	506.319	84.8495	506.319	89.6177	506.319	67.75	506.319	67.0652
2125	2.5561	2126	2.5806	2125	2.5099	2126	2.5744		507.464	39.7449	507.464	-17.7563	507.535	72.1487	507.535	108.407	507.535	98.7791	507.535	35.7988
2126	2.5561	2127	2.5806	2126	2.5099	2127	2.5744		508.68	0.79976	508.68	26.2614	508.752	55.4594	508.752	51.1812	508.752	29.8174	508.752	2.54297
2127	2.5561	2128	2.5806	2127	2.5099	2128	2.5744		509.895	-22.1612	509.895	26.2792	509.968	59.7811	509.968	90.9377	509.968	62.865	509.968	30.2974
2128	2.5561	2129	2.58	2128	2.5099	2129	2.5744		511.111	12.857	511.111	36.2971	511.183	35.1136	511.183	53.6787	511.183	89.9216	511.183	42.0623
2129	2.5567	2130	2.58	2129	2.5099	2130	2.5744		512.327	13.8569	512.327	-7.68508	512.398	41.4576	512.398	90.4001	512.398	59.9873	512.398	30.8372
2130	2.5561	2131	2.58	2130	2.5099	2131	2.5744		513.541	0.84336	513.541	14.3325	513.614	76.8124	513.614	85.1033	513.614	79.0623	513.614	39.6221
2131	2.5561	2132	2.58	2131	2.5099	2132	2.5744		514.757	-0.19361	514.757	20.3499	514.828	56.1775	514.828	74.7893	514.828	59.1458	514.828	43.417
2132	2.5555	2133	2.5803	2132	2.5096	2133	2.5744		515.972	-3.24656	515.972	8.36679	516.043	62.5536	516.043	78.4543	516.043	40.2383	516.043	59.2214
2133	2.5555	2134	2.5803	2133	2.5096	2134	2.5744		517.186	9.68451	517.186	-3.61679	517.258	59.9402	517.258	0.09937	517.258	9.3396	517.258	53.0356
2134	2.5555	2135	2.5803	2134	2.5099	2135	2.5738		518.401	34.5945	518.401	18.399	518.472	13.3367	518.472	72.7258	518.472	76.4495	518.472	62.8596
2135	2.5555	2136	2.58	2135	2.5096	2136	2.5738		519.615	9.48847	519.615	6.41415	519.687	1.7439	519.687	114.33	519.687	52.5681	519.687	27.6929
2136	2.5564	2137	2.58	2136	2.5096	2137	2.5738		520.828	10.3664	520.828	-1.57157	520.901	9.16113	520.901	58.9124	520.901	92.6951	520.901	64.5352
2137	2.5564	2138	2.5797	2137	2.5096	2138	2.5738		522.043	-8.77947	522.043	46.4418	522.114	54.5879	522.114	65.4749	522.114	87.8306	522.114	34.387
2138	2.5564	2139	2.5794	2138	2.5096	2139	2.5738		523.257	2.05855	523.257	-19.5459	523.328	22.025	523.328	104.013	523.328	64.9746	523.328	65.2476
2139	2.5564	2140	2.5794	2139	2.5096	2140	2.5735		524.469	24.8831	524.469	16.4653	524.542	49.4718	524.542	109.528	524.542	41.1267	524.542	39.1172
2140	2.5564	2141	2.5794	2140	2.5096	2141	2.5732		525.683	47.6837	525.683	4.47531	525.754	20.9276	525.754	52.0217	525.754	56.2871	525.754	7.99561
2141	2.5564	2142	2.5794	2141	2.5093	2142	2.5732		526.896	56.468	526.896	44.4839	526.968	38.3933	526.968	82.4897	526.968	52.4556	526.968	58.8828
2142	2.5561	2143	2.5797	2142	2.5093	2143	2.5732		528.108	47.2363	528.108	30.4911	528.18	60.8678	528.18	38.9348	528.18	104.632	528.18	23.7783
2143	2.5552	2144	2.5797	2143	2.5093	2144	2.5732		529.322	85.9803	529.322	44.4967	529.393	76.3519	529.393	80.3528	529.393	91.8164	529.393	26.6824
2144	2.5552	2145	2.5797	2144	2.5093	2145	2.5741		530.533	112.714	530.533	30.5007	530.606	97.8451	530.606	67.7454	530.606	44.009	530.606	54.5945
2145	2.5558	2146	2.5797	2145	2.5093	2146	2.5741		531.746	115.422	531.746	48.5028	531.817	16.3464	531.817	99.1135	531.817	64.209	531.817	57.5149
2146	2.5558	2147	2.5791	2146	2.5093	2147	2.5741		532.958	220.115	532.958	28.5031	533.03	60.8571	533.03	79.4534	533.03	43.4167	533.03	54.4431
2147	2.5555	2148	2.5791	2147	2.5093	2148	2.5741		534.169	304.791	534.169	66.5015	534.241	25.3756	534.241	134.768	534.241	100.632	534.241	46.3794
2148	2.5555	2149	2.5791	2148	2.5096	2149	2.5735		535.382	271.443	535.382	60.4977	535.453	57.9033	535.453	101.052	535.453	64.8552	535.453	53.3232
2149	2.5555	2150	2.5791	2149	2.5096	2150	2.5735		536.592	242.084	536.592	50.4918	536.663	61.4385	536.663	97.3101	536.663	104.085	536.663	59.2749
2150	2.5555	2151	2.5791	2150	2.5096	2151	2.5735		537.804	142.701	537.804	2.48356	537.875	55.9823	537.875	105.537	537.875	93.3232	537.875	37.2336
2151	2.5543	2152	2.5791	2151	2.5096	2152	2.5735		539.014	97.3038	539.014	-9.52704	539.087	25.5342	539.087	100.735	539.087	85.5684	539.087	83.1997
2152	2.5543	2153	2.5794	2152	2.5096	2153	2.5735		540.226	85.8819	540.226	44.4598	540.297	49.0931	540.297	99.9043	540.297	73.8203	540.297	54.1731
2153	2.5543	2154	2.5794	2153	2.5096	2154	2.5738		541.435	18.4493	541.435	28.4441	541.508	19.6604	541.508	107.041	541.508	62.0796	541.508	76.1536
2154	2.5543	2155	2.5794	2154	2.5096	2155	2.5738		542.646	22.9918	542.646	-35.5743	542.717	41.2344	542.717	70.1489	542.717	79.3457	542.717	45.1406
2155	2.5543	2156	2.5794	2155	2.5096	2156	2.5738		543.856	55.5179	543.856	34.4045	543.928	43.8164	543.928	48.2227	543.928	64.6187	543.928	60.1345
2156	2.5543	2157	2.5794	2156	2.5093	2157	2.5738		545.067	36.0217	545.067	54.3803	545.138	18.4048	545.138	120.266	545.138	40.8984	545.138	79.135
2157	2.5543	2158	2.5794	2157	2.5093	2158	2.5738		546.276	18.5121	546.276	-9.64683	546.348	51.001	546.348	103.275	546.348	50.1851	546.348	73.1418
2158	2.5552	2159	2.5791	2158	2.5093	2159	2.5738		547.486	18.9801	547.486	8.32288	547.557	48.6031	547.557	77.2517	547.557	25.478	547.557	56.1548
2159	2.5552	2160	2.5791	2159	2.5093	2160	2.5738		548.694	23.4347	548.694	34.2894	548.767	51.2126	548.767	98.1921	548.767	70.7778	548.767	61.1741
2160	2.5552	2161	2.5791	2160	2.5093	2161	2.5738		549.904	25.8638	549.904	16.2526	549.975	78.8279	549.975	66.1003	549.975	46.0835	549.975	90.1992
2161	2.5543	2162	2.5791	2161	2.5093	2162	2.5732		551.113	6.27652	551.113	24.2123	551.184	21.4495	551.184	77.9731	551.184	63.3955	551.184	73.23
2162	2.5549	2163	2.5787	2162	2.5093	2163	2.5732		552.322	38.6697	552.322	34.1685	552.393	78.0779	552.393	88.8076	552.393	54.7144	552.393	105.267
2163	2.5549	2164	2.5787	2163	2.5093	2164	2.5732		553.53	21.0463	553.53	38.1211	553.601	70.7115	553.601	91.6082	553.601	81.0386	553.601	62.3086
2164	2.5543	2165	2.5787	2164	2.5093	2165	2.5732		554.738	29.4033	554.738	40.0699	554.81	79.3517	554.81	105.369	554.81	81.3694	554.81	55.3562
2165	2.5543	2166	2.5787	2165	2.5093	2166	2.5732		555.947	-4.26228	555.947	8.01487	556.018	41.9967	556.018	25.0942	556.018	62.7056	556.018	29.4087
2166	2.5549	2167	2.5787	2166	2.5093	2167	2.5732		557.154	26.0586	557.154	3.95596	557.226	52.6478	557.226	71.7786	557.226	74.0481	557.226	45.4661
2167	2.5549	2168	2.5787	2167	2.5093	2168	2.5732		558.362	-21.6433	558.362	11.8929	558.433	16.3035	558.433	114.427	558.433	43.396	558.433	31.5286
2168	2.5546	2169	2.5787	2168	2.5093	2169	2.5732		559.569	-17.3619	559.569	-16.1742	559.64	53.9642	559.64	61.0352	559.64	73.7493	559.64	57.5955
2169	2.5546	2170	2.5787	2169	2.5093	2170	2.5732		560.776	22.8999	560.776	31.7544	560.848	41.6305	560.848	144.601	560.848	52.1084	560.848	20.667
2170	2.5546	2171	2.5787	2170	2.5093	2171	2.5732		561.984	15.1387	561.984	-6.32139	562.055	59.3008	562.055	73.1282	562.055	58.4727	562.055	26.7429
2171	2.5546	2172	2.5781	2171	2.5093	2172	2.5732		563.19	33.364	563.19	25.5985	563.261	35.9756	563.261	111.614	563.261	80.842	563.261	62.823
2172	2.5546	2173	2.5781	2172	2.5093	2173	2.5725		564.398	9.56323	564.398	11.5136	564.469	13.6555	564.469	72.0547	564.469	62.2173	564.469	42.907
2173	2.5546	2174	2.5787	2173	2.5093	2174	2.5719		565.604	3.74957	565.604	11.4242	565.675	38.3387	565.675	63.4558	565.675	74.5969	565.675	62.9949
2174	2.5546	2175	2.5787	2174	2.5093	2175	2.5719		566.81	-10.0823	566.81	31.33	566.881	59.0259	566.881	129.813	566.881	32.9814	566.881	46.0864
2175	2.5546	2176	2.5787	2175	2.5093	2176	2.5719		568.017	16.0651	568.017	25.2309	568.088	31.7177	568.088	121.124	568.088	59.3713	568.088	70.1816
2176	2.5546	2177	2.5787	2176	2.509	2177	2.5719		569.222	30.2025	569.222	5.12693	569.293	41.4121	569.293	77.3928	569.293	37.7656	569.293	65.28
2177	2.5546	2178	2.5787	2177	2.509	2178	2.5716		570.427	4.32426	570.427	39.0179	570.498	33.11	570.498	50.6165	570.498	43.1643	570.498	91.3813
2178	2.5546	2179	2.5787	2178	2.509	2179	2.5716		571.632	10.4313	571.632	10.9037	571.705	34.8119	571.705	80.7905	571.705	54.5684	571.705	57.4861
2179	2.5543	2180	2.5787	2179	2.509	2180	2.5719		572.839	30.5179	572.839	14.784	572.909	55.5159	572.909	138.922	572.909	69.9758	572.909	100.593
2180	2.5543	2181	2.5787	2180	2.509	2181	2.5719		574.043	-3.39866	574.043	4.65918	574.114	51.2227	574.114	54.0051	574.114	-2.61206	574.114	34.7031
2181	2.5543	2182	2.5787	2181	2.5087	2182	2.5716		575.248	6.66939	575.248	4.52879	575.32	1.93286	575.32	48.0371	575.32	60.8047	575.32	52.8157
2182	2.5543	2183	2.5787	2182	2.5087	2183	2.5716		576.453	24.7262	576.453	10.3928	576.524	59.6445	576.524	92.0242	576.524	1.22485	576.524	26.9304
2183	2.5536	2184	2.5787	2183	2.5087	2184	2.5719		577.658	8.77264	577.658	18.2511	577.728	45.3585	577.728	107.962	577.728	65.6489	577.728	14.0469
2184	2.5536	2185	2.5787	2184	2.5087	2185	2.5719		578.861	2.81619	578.861	10.1039	578.932	13.0743	578.932	127.85	578.932	24.0769	578.932	60.1655
2185	2.5533	2186	2.5787	2185	2.5087	2186	2.5719		580.065	28.8479	580.065	-4.04939	580.137	64.7928	580.137	51.6831	580.137	53.5093	580.137	100.286
2186	2.5533	2187	2.5787	2186	2.5087	2187	2.5719		581.27	32.8685	581.27	11.7912	581.341	45.5121	581.341	96.4688	581.341	26.9446	581.341	77.4077
2187	2.5533	2188	2.5787	2187	2.5087	2188	2.5719		582.473	28.8889	582.473	57.626	582.544	-2.76733	582.544	70.2026	582.544	28.3833	582.544	44.531
2188	2.5533	2189	2.5787	2188	2.5087	2189	2.5719		583.676	26.9033	583.676	31.4545	583.747	50.9543	583.747	108.884	583.747	71.8254	583.747	53.6553
2189	2.5533	2190	2.5787	2189	2.5081	2190	2.5719		584.879	-11.0874	584.879	49.2768	584.951	33.6779	584.951	110.507	584.951	59.2712	584.951	38.7808
2190	2.553	2191	2.5775	2190	2.5081	2191	2.5716		586.084	16.911	586.084	37.0923	586.154	38.4011	586.154	102.081	586.154	87.7197	586.154	89.9067
2191	2.553	2192	2.5775	2191	2.5081	2192	2.5716		587.286	-7.0839	587.286	38.9018	587.357	51.125	587.357	96.5999	587.357	111.171	587.357	90.0334
2192	2.553	2193	2.5775	2192	2.5081	2193	2.5716		588.488	28.9187	588.488	18.7047	588.559	44.8491	588.559	165.063	588.559	79.6255	588.559	128.161
2193	2.553	2194	2.5775	2193	2.5081	2194	2.5716		589.691	44.9163	589.691	34.5007	589.761	72.5734	589.761	137.471	589.761	125.083	589.761	134.288
2194	2.553	2195	2.5775	2194	2.5081	2195	2.5716		590.893	32.9165	590.893	72.2901	590.965	46.2982	590.965	125.817	590.965	96.5427	590.965	91.4153
2195	2.553	2196	2.5778	2195	2.5081	2196	2.5716		592.094	36.9202	592.094	56.0727	592.166	43.022	592.166	134.11	592.166	87.0051	592.166	110.542
2196	2.553	2197	2.5778	2196	2.5074	2197	2.5716		593.297	38.9182	593.297	55.848	593.368	56.7451	593.368	116.344	593.368	83.4697	593.368	81.6689
2197	2.553	2198	2.5778	2197	2.5074	2198	2.5716		594.499	12.9214	594.499	33.6163	594.569	30.4674	594.569	136.52	594.569	84.9365	594.569	84.7952
2198	2.553	2199	2.5778	2198	2.5074	2199	2.5716		595.7	50.9306	595.7	25.3776	595.771	14.1887	595.771	102.636	595.771	136.406	595.771	89.9204
2199	2.553	2200	2.5778	2199	2.5071	2200	2.5716		596.901	42.9434	596.901	57.1316	596.972	71.9087	596.972	54.6917	596.972	33.8765	596.972	23.0449
2200	2.553	2201	2.5778	2200	2.5071	2201	2.5716		598.102	12.9607	598.102	46.8782	598.172	50.6272	598.172	83.686	598.172	36.3494	598.172	131.168
2201	2.5524	2202	2.5778	2201	2.5071	2202	2.5716		599.302	18.9866	599.302	56.6175	599.374	45.3448	599.374	150.614	599.374	37.8245	599.374	53.29
2202	2.5524	2203	2.5778	2202	2.5071	2203	2.5716		600.503	9.01544	600.503	-1.65105	600.575	84.0597	600.575	142.484	600.575	75.3008	600.575	54.4102
2203	2.5524	2204	2.5778	2203	2.5071	2204	2.571		601.705	-6.95201	601.705	26.0724	601.775	72.7725	601.775	122.291	601.775	19.7783	601.775	63.5288
2204	2.5524	2205	2.5778	2204	2.5071	2205	2.571		602.905	-6.90493	602.905	69.7886	602.975	93.4828	602.975	110.033	602.975	66.2576	602.975	85.6453
2205	2.5524	2206	2.5778	2205	2.5071	2206	2.5713		604.105	25.1509	604.105	15.4968	604.175	126.19	604.175	140.711	604.175	130.738	604.175	91.7595
2206	2.5524	2207	2.5778	2206	2.5068	2207	2.5713		605.304	21.2197	605.304	11.1973	605.375	56.8953	605.375	134.323	605.375	84.2192	605.375	74.8713
2207	2.5527	2208	2.5778	2207	2.5068	2208	2.571		606.504	5.29565	606.504	64.8894	606.574	18.5969	606.574	134.87	606.574	91.7017	606.574	91.9805
2208	2.5527	2209	2.5778	2208	2.5068	2209	2.571		607.703	-2.61375	607.703	14.5735	607.774	80.2952	607.774	182.349	607.774	38.1848	607.774	109.087
2209	2.5527	2210	2.5778	2209	2.5068	2210	2.5713		608.902	49.4891	608.902	46.2493	608.973	99.99	608.973	74.7605	608.973	141.669	608.973	80.1902
2210	2.5524	2211	2.5775	2210	2.5068	2211	2.5713		610.101	17.6049	610.101	41.9167	610.172	67.6809	610.172	125.104	610.172	87.1531	610.172	97.2903
2211	2.5524	2212	2.5778	2211	2.5068	2212	2.571		611.3	41.7345	611.3	29.5756	611.37	62.3678	611.37	72.3772	611.37	82.6379	611.37	67.387
2212	2.5521	2213	2.5778	2212	2.5068	2213	2.571		612.499	39.8783	612.499	49.2259	612.569	79.0503	612.569	175.581	612.569	120.123	612.569	98.48
2213	2.5521	2214	2.5778	2213	2.5068	2214	2.571		613.697	-9.95962	613.697	34.8678	613.767	73.7283	613.767	94.7141	613.767	64.6084	613.767	90.5691
2214	2.5521	2215	2.5778	2214	2.5068	2215	2.5707		614.895	12.218	614.895	20.5008	614.966	56.4015	614.966	147.776	614.966	55.0938	614.966	90.6541
2215	2.5521	2216	2.5778	2215	2.5065	2216	2.5707		616.093	24.4119	616.093	32.1249	616.163	65.0696	616.163	146.765	616.163	65.5791	616.163	83.7349
2216	2.5521	2217	2.5778	2216	2.5065	2217	2.5707		617.291	-11.3774	617.291	81.7401	617.361	67.7324	617.361	168.681	617.361	63.064	617.361	77.8108
2217	2.5521	2218	2.5778	2217	2.5062	2218	2.5707		618.489	-21.1492	618.489	25.3461	618.559	74.3896	618.559	132.524	618.559	66.5486	618.559	41.8823
2218	2.5524	2219	2.5778	2218	2.5062	2219	2.5707		619.686	15.1003	619.686	44.9432	619.756	92.0411	619.756	171.292	619.756	92.0327	619.756	79.9485
2219	2.5524	2220	2.5775	2219	2.5062	2220	2.5707		620.883	-2.63147	620.883	22.5311	620.954	102.687	620.954	137.984	620.954	78.5161	620.954	75.0098
2220	2.5524	2221	2.5775	2220	2.5062	2221	2.5707		622.08	55.6561	622.08	46.1095	622.151	91.3258	622.151	159.6	622.151	79.9985	622.151	108.065
2221	2.5524	2222	2.5775	2221	2.5062	2222	2.5707		623.277	3.96371	623.277	33.6784	623.347	70.9584	623.347	114.14	623.347	39.4802	623.347	43.1155
2222	2.5524	2223	2.5775	2222	2.5062	2223	2.571		624.474	4.29195	624.474	33.2377	624.544	61.5841	624.544	146.602	624.544	95.9607	624.544	81.1597
2223	2.5521	2224	2.5775	2223	2.5062	2224	2.571		625.67	40.6445	625.67	24.7877	625.741	52.2028	625.741	67.9849	625.741	51.4399	625.741	49.1978
2224	2.5521	2225	2.5775	2224	2.5062	2225	2.571		626.867	1.0159	626.867	36.3275	626.937	65.8141	626.937	83.2888	626.937	57.9177	626.937	88.2295
2225	2.5524	2226	2.5775	2225	2.5062	2226	2.571		628.063	-26.5872	628.063	-2.14217	628.133	38.4178	628.133	156.513	628.133	58.394	628.133	89.2546
2226	2.5524	2227	2.5772	2226	2.5059	2227	2.5707		629.259	11.8329	629.259	3.37812	629.329	113.014	629.329	133.656	629.329	86.8687	629.329	79.2729
2227	2.5524	2228	2.5772	2227	2.5059	2228	2.5707		630.454	12.2798	630.454	-3.11128	630.525	90.6014	630.525	140.717	630.525	38.3416	630.525	15.2844
2228	2.5524	2229	2.5772	2228	2.5059	2229	2.5707		631.648	-11.2461	631.648	34.3896	631.72	75.1808	631.72	100.696	631.72	70.8123	631.72	32.2883
2229	2.5524	2230	2.5772	2229	2.5059	2230	2.5707		632.844	15.2471	632.844	23.8793	632.915	47.7516	632.915	118.591	632.915	12.281	632.915	92.2852
2230	2.5524	2231	2.5772	2230	2.5059	2231	2.5707		634.039	-10.231	634.039	19.359	634.109	35.3127	634.109	150.41	634.109	26.7468	634.109	96.2739
2231	2.5524	2232	2.5772	2231	2.5059	2232	2.5707		635.234	-1.68297	635.234	40.8283	635.304	70.8654	635.304	77.1365	635.304	31.2109	635.304	126.255
2232	2.5524	2233	2.5772	2232	2.5059	2233	2.5704		636.429	12.892	636.429	26.287	636.499	67.4084	636.499	123.778	636.499	51.6724	636.499	23.2275
2233	2.5521	2234	2.5772	2233	2.5059	2234	2.5704		637.623	5.4973	637.623	29.7354	637.694	45.9419	637.694	121.332	637.694	28.1311	637.694	58.1919
2234	2.5521	2235	2.5772	2234	2.5059	2235	2.5704		638.818	56.1279	638.818	-2.82739	638.888	24.4653	638.888	106.799	638.888	37.5869	638.888	75.1475
2235	2.5521	2236	2.5772	2235	2.5059	2236	2.5704		640.011	28.7929	640.011	46.5999	640.082	46.9784	640.082	143.178	640.082	73.0398	640.082	53.094
2236	2.5521	2237	2.5772	2236	2.5059	2237	2.5704		641.205	23.4844	641.205	32.0157	641.276	32.4811	641.276	88.468	641.276	68.4895	641.276	99.0315
2237	2.5521	2238	2.5772	2237	2.5059	2238	2.5704		642.398	22.2086	642.398	17.421	642.469	26.9722	642.469	136.676	642.469	39.9353	642.469	68.9597
2238	2.5521	2239	2.5772	2238	2.5053	2239	2.5701		643.592	-3.03924	643.592	10.8146	643.662	16.4529	643.662	105.785	643.662	42.3782	643.662	37.8782
2239	2.5521	2240	2.5772	2239	2.5053	2240	2.5701		644.786	-4.25587	644.786	14.1968	644.856	36.9221	644.856	106.803	644.856	-0.18262	644.856	82.7869
2240	2.5521	2241	2.5772	2240	2.5053	2241	2.5698		645.979	-5.43797	645.979	-10.4317	646.049	58.3796	646.049	148.729	646.049	87.2529	646.049	21.6853
2241	2.5521	2242	2.5772	2241	2.5053	2242	2.5698		647.171	17.415	647.171	2.92884	647.242	31.8253	647.242	75.5618	647.242	74.6843	647.242	8.57349
2242	2.5521	2243	2.5772	2242	2.5053	2243	2.5698		648.364	2.29845	648.364	46.2773	648.434	33.2582	648.434	62.3091	648.434	17.1113	648.434	63.4512
2243	2.5521	2244	2.5769	2243	2.5053	2244	2.5698		649.556	7.21816	649.556	37.6146	649.626	37.6792	649.626	21.9526	649.626	41.5344	649.626	-4.68237
2244	2.5521	2245	2.5769	2244	2.5053	2245	2.5701		650.749	26.1696	650.749	-3.06035	650.819	37.0873	650.819	91.5007	650.819	73.9531	650.819	72.1731
2245	2.5521	2246	2.5769	2245	2.5056	2246	2.5701		651.94	5.16106	651.94	30.254	652.011	17.4822	652.011	141.952	652.011	63.3674	652.011	49.0173
2246	2.5521	2247	2.5769	2246	2.5056	2247	2.5694		653.132	38.1855	653.132	13.5558	653.202	51.8634	653.202	95.3157	653.202	26.7764	653.202	39.8501
2247	2.5521	2248	2.5769	2247	2.5056	2248	2.5694		654.324	23.2461	654.324	20.8455	654.394	70.2313	654.394	26.5713	654.394	51.1809	654.394	40.6707
2248	2.5521	2249	2.5772	2248	2.5056	2249	2.5694		655.516	14.3435	655.516	14.1232	655.586	41.5853	655.586	76.728	655.586	24.5803	655.586	41.479
2249	2.5521	2250	2.5772	2249	2.505	2250	2.5694		656.706	-6.51689	656.706	19.3898	656.777	67.925	656.777	89.7849	656.777	65.9746	656.777	77.2751
2250	2.5521	2251	2.5769	2250	2.505	2251	2.5694		657.897	34.6583	657.897	38.6434	657.967	85.2499	657.967	96.751	657.967	65.363	657.967	74.0591
2251	2.5518	2252	2.5769	2251	2.505	2252	2.5694		659.089	19.8697	659.089	19.884	659.158	47.5602	659.158	81.6052	659.158	52.7463	659.158	41.8296
2252	2.5518	2253	2.5769	2252	2.505	2253	2.5694		660.278	21.1273	660.278	7.11407	660.349	73.8555	660.349	55.3572	660.349	58.124	660.349	45.5869
2253	2.5518	2254	2.5769	2253	2.505	2254	2.5694		661.469	4.42013	661.469	-1.66983	661.539	50.1349	661.539	78.0151	661.539	22.4954	661.539	73.3313
2254	2.5518	2255	2.5769	2254	2.505	2255	2.5694		662.66	-42.2466	662.66	-4.46645	662.73	80.3989	662.73	118.56	662.73	22.8613	662.73	22.0618
2255	2.5518	2256	2.5772	2255	2.505	2256	2.5694		663.849	27.1322	663.849	28.7255	663.92	55.647	663.92	96.9985	663.92	46.2209	663.92	37.7781
2256	2.5518	2257	2.5772	2256	2.505	2257	2.5694		665.039	8.55042	665.039	39.9038	665.109	51.8784	665.109	49.342	665.109	85.5737	665.109	55.4807
2257	2.5518	2258	2.5772	2257	2.505	2258	2.5694		666.229	36.0109	666.229	29.0692	666.299	73.0934	666.299	126.568	666.299	19.9204	666.299	67.1685
2258	2.5518	2259	2.5772	2258	2.505	2259	2.5694		667.418	33.5164	667.418	20.2221	667.489	67.2915	667.489	91.686	667.489	60.2605	667.489	79.8416
2259	2.5518	2260	2.5769	2259	2.505	2260	2.5691		668.607	19.0653	668.607	11.3619	668.677	33.4722	668.677	93.7058	668.677	67.5933	668.677	69.5
2260	2.5515	2261	2.5769	2260	2.5053	2261	2.5691		669.797	30.6564	669.797	42.4876	669.867	35.6355	669.867	93.606	669.867	49.9194	669.867	54.1428
2261	2.5515	2262	2.5763	2261	2.5053	2262	2.5691		670.985	-3.70391	670.985	15.6015	671.056	90.781	671.056	96.3955	671.056	77.2383	671.056	47.77
2262	2.5518	2263	2.5763	2262	2.5053	2263	2.5691		672.174	17.9791	672.174	-9.29892	672.244	76.9081	672.244	135.085	672.244	23.5496	672.244	83.3821
2263	2.5518	2264	2.5763	2263	2.5053	2264	2.5691		673.363	-20.2919	673.363	17.7871	673.433	64.0168	673.433	111.65	673.433	15.8535	673.433	22.9775
2264	2.5518	2265	2.5763	2264	2.5056	2265	2.5691		674.55	-12.5126	674.55	28.861	674.62	38.1068	674.62	124.114	674.62	14.1497	674.62	76.5571
2265	2.5518	2266	2.5763	2265	2.5056	2266	2.5691		675.739	-26.69	675.739	-14.0804	675.809	38.1777	675.809	98.4529	675.809	16.4382	675.809	59.1196
2266	2.5518	2267	2.5763	2266	2.5053	2267	2.5691		676.926	9.18405	676.926	15.4908	676.997	56.2292	676.997	106.676	676.997	81.7185	676.997	88.6653
2267	2.5518	2268	2.5763	2267	2.5053	2268	2.5691		678.114	-18.8954	678.114	11.0753	678.184	45.261	678.184	109.796	678.184	47.9905	678.184	41.1943
2268	2.5518	2269	2.576	2268	2.5053	2269	2.5691		679.301	1.07581	679.301	24.6602	679.372	24.2727	679.372	62.7864	679.372	24.2544	679.372	60.7056
2269	2.5518	2270	2.576	2269	2.5053	2270	2.5691		680.489	5.09488	680.489	0.24469	680.559	21.264	680.559	100.671	680.559	67.5093	680.559	65.1995
2270	2.5518	2271	2.576	2270	2.5053	2271	2.5691		681.675	29.1674	681.675	-2.1701	681.746	58.2347	681.746	28.426	681.746	35.7559	681.746	98.675
2271	2.5518	2272	2.576	2271	2.5053	2272	2.5688		682.862	11.289	682.862	9.41476	682.932	45.1844	682.932	19.073	682.932	70.9932	682.932	56.1328
2272	2.5518	2273	2.576	2272	2.5053	2273	2.5688		684.05	-26.5396	684.05	28.9993	684.12	58.1129	684.12	70.5874	684.12	43.2217	684.12	101.572
2273	2.5518	2274	2.576	2273	2.5053	2274	2.5688		685.235	21.6883	685.235	6.58483	685.305	36.0197	685.305	54.9932	685.305	8.44067	685.305	95.9922
2274	2.5515	2275	2.576	2274	2.5053	2275	2.5688		686.422	-6.03421	686.422	2.16969	686.492	17.9044	686.492	68.2637	686.492	41.6506	686.492	90.3928
2275	2.5515	2276	2.576	2275	2.5053	2276	2.5688		687.608	46.2979	687.608	27.7549	687.677	7.76709	687.677	85.4243	687.677	64.8506	687.677	63.7751
2276	2.5515	2277	2.576	2276	2.5053	2277	2.5688		688.794	-3.31629	688.794	17.3401	688.864	56.6069	688.864	6.44775	688.864	35.041	688.864	43.137
2277	2.5515	2278	2.576	2277	2.5053	2278	2.5688		689.979	9.1252	689.979	30.9257	690.049	46.424	690.049	69.3586	690.049	27.2212	690.049	65.4795
2278	2.5515	2279	2.576	2278	2.5053	2279	2.5688		691.165	25.6203	691.165	-7.48912	691.235	9.21765	691.235	87.1309	691.235	17.3914	691.235	83.8013
2279	2.5515	2280	2.576	2279	2.5053	2280	2.5688		692.35	-1.82775	692.35	6.09644	692.42	35.9879	692.42	60.7896	692.42	26.5513	692.42	59.1033
2280	2.5515	2281	2.576	2280	2.5056	2281	2.5688		693.534	-1.34927	693.534	-40.3177	693.606	29.734	693.606	42.3069	693.606	73.7007	693.606	74.3838
2281	2.5515	2282	2.576	2281	2.5056	2282	2.5688		694.72	0.29354	694.72	39.2676	694.79	10.4561	694.79	49.7085	694.79	42.8394	694.79	80.6438
2282	2.5508	2283	2.5756	2282	2.5056	2283	2.5688		695.904	-12.0597	695.904	28.8535	695.975	8.15332	695.975	2.9668	695.975	39.967	695.975	51.8818
2283	2.5508	2284	2.5756	2283	2.5056	2284	2.5688		697.089	7.58513	697.089	-5.56097	697.159	55.8259	697.159	83.1086	697.159	27.0837	697.159	54.0991
2284	2.5508	2285	2.5756	2284	2.5056	2285	2.5688		698.273	-40.7681	698.273	8.02494	698.343	24.4733	698.343	38.1187	698.343	52.1892	698.343	75.2944
2285	2.5508	2286	2.5756	2285	2.505	2286	2.5682		699.458	-3.12328	699.458	23.6105	699.528	0.09473	699.528	-0.01807	699.528	0.28345	699.528	2.46655
2286	2.5508	2287	2.5756	2286	2.505	2287	2.5682
2287	2.5512	2288	2.5756	2287	2.505	2288	2.5682
2288	2.5512	2289	2.5756	2288	2.505	2289	2.5682
2289	2.5512	2290	2.5756	2289	2.5056	2290	2.5682
2290	2.5512	2291	2.5756	2290	2.5056	2291	2.5685
2291	2.5512	2292	2.575	2291	2.5056	2292	2.5685
2292	2.5512	2293	2.575	2292	2.5056	2293	2.5685
2293	2.5512	2294	2.5756	2293	2.505	2294	2.5685
2294	2.5512	2295	2.5756	2294	2.505	2295	2.5685
2295	2.5512	2296	2.5747	2295	2.5047	2296	2.5685
2296	2.5512	2297	2.5747	2296	2.5047	2297	2.5685
2297	2.5499	2298	2.5747	2297	2.5047	2298	2.5682
2298	2.5499	2299	2.5747	2298	2.5047	2299	2.5682
2299	2.5499	2300	2.5747	2299	2.5047	2300	2.5682
2300	2.5499	2301	2.5747	2300	2.5053	2301	2.5682
2301	2.5499	2302	2.576	2301	2.5053	2302	2.5682
2302	2.5505	2303	2.576	2302	2.5053	2303	2.5682
2303	2.5505	2304	2.5756	2303	2.5053	2304	2.5682
2304	2.5496	2305	2.5756	2304	2.5053	2305	2.5682
2305	2.5496	2306	2.5753	2305	2.5053	2306	2.5682
2306	2.5493	2307	2.5753	2306	2.5053	2307	2.5682
2307	2.5493	2308	2.5753	2307	2.5053	2308	2.5682
2308	2.5493	2309	2.5753	2308	2.5053	2309	2.5679
2309	2.5493	2310	2.5753	2309	2.5053	2310	2.5679
2310	2.5493	2311	2.5753	2310	2.5043	2311	2.5676
2311	2.5493	2312	2.5753	2311	2.5043	2312	2.5676
2312	2.5493	2313	2.5747	2312	2.5043	2313	2.5676
2313	2.549	2314	2.5747	2313	2.5043	2314	2.5679
2314	2.549	2315	2.5744	2314	2.5043	2315	2.5679
2315	2.549	2316	2.5744	2315	2.5043	2316	2.5679
2316	2.549	2317	2.5744	2316	2.5053	2317	2.5679
2317	2.549	2318	2.5744	2317	2.5053	2318	2.5682
2318	2.549	2319	2.5753	2318	2.5053	2319	2.5682
2319	2.5493	2320	2.5753	2319	2.5053	2320	2.5682
2320	2.5493	2321	2.5753	2320	2.5053	2321	2.5682
2321	2.5493	2322	2.5753	2321	2.5053	2322	2.5679
2322	2.5493	2323	2.5753	2322	2.5043	2323	2.5676
2323	2.5493	2324	2.5753	2323	2.5043	2324	2.5676
2324	2.5493	2325	2.5753	2324	2.504	2325	2.5676
2325	2.5493	2326	2.5753	2325	2.504	2326	2.5676
2326	2.5493	2327	2.575	2326	2.504	2327	2.5676
2327	2.5487	2328	2.575	2327	2.504	2328	2.5676
2328	2.5487	2329	2.5753	2328	2.504	2329	2.5676
2329	2.5487	2330	2.575	2329	2.504	2330	2.5673
2330	2.5484	2331	2.575	2330	2.5043	2331	2.5673
2331	2.5484	2332	2.575	2331	2.5043	2332	2.5673
2332	2.5484	2333	2.575	2332	2.5043	2333	2.5673
2333	2.5484	2334	2.575	2333	2.5043	2334	2.5673
2334	2.5481	2335	2.575	2334	2.5043	2335	2.5673
2335	2.5481	2336	2.575	2335	2.504	2336	2.5673
2336	2.5481	2337	2.575	2336	2.504	2337	2.5673
2337	2.5481	2338	2.5747	2337	2.504	2338	2.5673
2338	2.5481	2339	2.5747	2338	2.504	2339	2.5673
2339	2.5481	2340	2.5747	2339	2.504	2340	2.5673
2340	2.5481	2341	2.5738	2340	2.504	2341	2.5679
2341	2.5477	2342	2.5738	2341	2.5043	2342	2.5679
2342	2.5477	2343	2.5738	2342	2.5043	2343	2.5679
2343	2.5477	2344	2.5738	2343	2.5047	2344	2.5679
2344	2.5477	2345	2.5738	2344	2.5047	2345	2.5673
2345	2.5477	2346	2.5741	2345	2.5047	2346	2.5673
2346	2.5477	2347	2.5741	2346	2.5047	2347	2.5673
2347	2.5474	2348	2.5741	2347	2.5047	2348	2.5673
2348	2.5474	2349	2.5741	2348	2.5043	2349	2.5667
2349	2.5477	2350	2.5735	2349	2.5043	2350	2.5667
2350	2.5474	2351	2.5729	2350	2.5043	2351	2.5673
2351	2.5474	2352	2.5729	2351	2.5043	2352	2.5673
2352	2.5474	2353	2.5729	2352	2.5043	2353	2.5673
2353	2.5474	2354	2.5729	2353	2.5043	2354	2.5673
2354	2.5474	2355	2.5732	2354	2.504	2355	2.5673
2355	2.5474	2356	2.5732	2355	2.504	2356	2.5667
2356	2.5474	2357	2.5732	2356	2.5037	2357	2.5667
2357	2.5474	2358	2.5732	2357	2.5037	2358	2.5667
2358	2.5471	2359	2.5732	2358	2.5037	2359	2.5667
2359	2.5471	2360	2.5732	2359	2.5037	2360	2.5667
2360	2.5471	2361	2.5735	2360	2.5037	2361	2.5667
2361	2.5471	2362	2.5735	2361	2.5037	2362	2.5667
2362	2.5468	2363	2.5735	2362	2.5037	2363	2.5667
2363	2.5471	2364	2.5735	2363	2.5034	2364	2.5663
2364	2.5471	2365	2.5735	2364	2.5034	2365	2.5663
2365	2.5471	2366	2.5729	2365	2.5034	2366	2.5667
2366	2.5471	2367	2.5729	2366	2.5034	2367	2.5667
2367	2.5471	2368	2.5729	2367	2.5034	2368	2.5667
2368	2.5471	2369	2.5729	2368	2.5034	2369	2.5667
2369	2.5471	2370	2.5729	2369	2.5034	2370	2.5667
2370	2.5471	2371	2.5729	2370	2.5034	2371	2.5667
2371	2.5468	2372	2.5729	2371	2.5034	2372	2.5663
2372	2.5468	2373	2.5729	2372	2.5031	2373	2.566
2373	2.5471	2374	2.5725	2373	2.5031	2374	2.566
2374	2.5471	2375	2.5725	2374	2.5031	2375	2.566
2375	2.5471	2376	2.5725	2375	2.5031	2376	2.566
2376	2.5474	2377	2.5725	2376	2.5031	2377	2.566
2377	2.5474	2378	2.5725	2377	2.5031	2378	2.566
2378	2.5474	2379	2.5725	2378	2.5031	2379	2.566
2379	2.5474	2380	2.5725	2379	2.5028	2380	2.566
2380	2.5468	2381	2.5725	2380	2.5028	2381	2.566
2381	2.5468	2382	2.5725	2381	2.5028	2382	2.566
2382	2.5468	2383	2.5725	2382	2.5028	2383	2.566
2383	2.5468	2384	2.5725	2383	2.5031	2384	2.566
2384	2.5468	2385	2.5725	2384	2.5031	2385	2.566
2385	2.5468	2386	2.5725	2385	2.5031	2386	2.566
2386	2.5468	2387	2.5725	2386	2.5031	2387	2.5657
2387	2.5468	2388	2.5725	2387	2.5028	2388	2.5657
2388	2.5471	2389	2.5725	2388	2.5028	2389	2.5657
2389	2.5471	2390	2.5725	2389	2.5028	2390	2.5657
2390	2.5471	2391	2.5725	2390	2.5028	2391	2.5657
2391	2.5468	2392	2.5725	2391	2.5028	2392	2.5657
2392	2.5468	2393	2.5725	2392	2.5028	2393	2.5657
2393	2.5468	2394	2.5722	2393	2.5022	2394	2.5657
2394	2.5468	2395	2.5722	2394	2.5022	2395	2.5657
2395	2.5468	2396	2.5722	2395	2.5022	2396	2.5657
2396	2.5468	2397	2.5722	2396	2.5028	2397	2.5654
2397	2.5468	2398	2.5722	2397	2.5028	2398	2.5654
2398	2.5468	2399	2.5722	2398	2.5028	2399	2.5654
2399	2.5468	2400	2.5722	2399	2.5028	2400	2.5654
2400	2.5468	2401	2.5725	2400	2.5028	2401	2.5654
2401	2.5468	2402	2.5725	2401	2.5028	2402	2.5651
2402	2.5468	2403	2.5722	2402	2.5022	2403	2.5654
2403	2.5468	2404	2.5722	2403	2.5022	2404	2.5654
2404	2.5471	2405	2.5722	2404	2.5022	2405	2.5654
2405	2.5471	2406	2.5722	2405	2.5022	2406	2.5654
2406	2.5468	2407	2.5722	2406	2.5022	2407	2.5654
2407	2.5468	2408	2.5722	2407	2.5022	2408	2.5654
2408	2.5468	2409	2.5722	2408	2.5022	2409	2.5648
2409	2.5468	2410	2.5722	2409	2.5019	2410	2.5648
2410	2.5468	2411	2.5722	2410	2.5016	2411	2.5648
2411	2.5468	2412	2.5722	2411	2.5016	2412	2.5648
2412	2.5465	2413	2.5722	2412	2.5016	2413	2.5651
2413	2.5465	2414	2.5722	2413	2.5016	2414	2.5651
2414	2.5465	2415	2.5722	2414	2.5016	2415	2.5651
2415	2.5465	2416	2.5722	2415	2.5016	2416	2.5651
2416	2.5465	2417	2.5722	2416	2.5016	2417	2.5645
2417	2.5465	2418	2.5719	2417	2.5016	2418	2.5645
2418	2.5465	2419	2.5719	2418	2.5016	2419	2.5645
2419	2.5465	2420	2.5719	2419	2.5016	2420	2.5645
2420	2.5465	2421	2.5719	2420	2.5012	2421	2.5645
2421	2.5465	2422	2.5719	2421	2.5012	2422	2.5645
2422	2.5465	2423	2.5716	2422	2.5009	2423	2.5645
2423	2.5465	2424	2.5716	2423	2.5009	2424	2.5645
2424	2.5468	2425	2.5716	2424	2.5009	2425	2.5645
2425	2.5468	2426	2.5716	2425	2.5009	2426	2.5642
2426	2.5468	2427	2.5716	2426	2.5009	2427	2.5642
2427	2.5468	2428	2.5716	2427	2.5006	2428	2.5642
2428	2.5465	2429	2.5716	2428	2.5006	2429	2.5636
2429	2.5465	2430	2.5719	2429	2.5006	2430	2.5636
2430	2.5465	2431	2.5719	2430	2.5006	2431	2.5636
2431	2.5465	2432	2.5716	2431	2.5006	2432	2.5636
2432	2.5465	2433	2.5716	2432	2.5006	2433	2.5636
2433	2.5465	2434	2.5716	2433	2.5003	2434	2.5636
2434	2.5468	2435	2.5716	2434	2.5003	2435	2.5642
2435	2.5468	2436	2.5716	2435	2.5003	2436	2.5642
2436	2.5468	2437	2.5716	2436	2.5003	2437	2.5642
2437	2.5465	2438	2.5713	2437	2.5003	2438	2.5642
2438	2.5465	2439	2.5713	2438	2.5003	2439	2.5642
2439	2.5465	2440	2.5713	2439	2.5003	2440	2.5642
2440	2.5465	2441	2.5713	2440	2.5003	2441	2.5642
2441	2.5465	2442	2.5713	2441	2.5003	2442	2.5642
2442	2.5462	2443	2.5713	2442	2.5003	2443	2.5642
2443	2.5462	2444	2.5713	2443	2.5003	2444	2.5642
2444	2.5462	2445	2.5713	2444	2.5003	2445	2.5642
2445	2.5459	2446	2.5713	2445	2.5003	2446	2.5642
2446	2.5459	2447	2.5713	2446	2.5003	2447	2.5639
2447	2.5456	2448	2.5713	2447	2.5003	2448	2.5639
2448	2.5456	2449	2.5713	2448	2.5003	2449	2.5639
2449	2.5456	2450	2.5713	2449	2.5003	2450	2.5639
2450	2.5456	2451	2.571	2450	2.5006	2451	2.5632
2451	2.5456	2452	2.5713	2451	2.5006	2452	2.5632
2452	2.5453	2453	2.571	2452	2.5006	2453	2.5632
2453	2.5453	2454	2.571	2453	2.5006	2454	2.5632
2454	2.545	2455	2.571	2454	2.5003	2455	2.5632
2455	2.545	2456	2.571	2455	2.5003	2456	2.5632
2456	2.545	2457	2.571	2456	2.5003	2457	2.5632
2457	2.545	2458	2.571	2457	2.5003	2458	2.5629
2458	2.545	2459	2.571	2458	2.5003	2459	2.5629
2459	2.545	2460	2.571	2459	2.5	2460	2.5636
2460	2.545	2461	2.5707	2460	2.5	2461	2.5636
2461	2.545	2462	2.5707	2461	2.5	2462	2.5636
2462	2.545	2463	2.5707	2462	2.5003	2463	2.5636
2463	2.545	2464	2.5707	2463	2.5003	2464	2.5636
2464	2.5443	2465	2.5707	2464	2.5003	2465	2.5636
2465	2.5443	2466	2.5704	2465	2.5003	2466	2.5636
2466	2.544	2467	2.5704	2466	2.5003	2467	2.5636
2467	2.544	2468	2.5704	2467	2.5003	2468	2.5636
2468	2.544	2469	2.5704	2468	2.5003	2469	2.5632
2469	2.5443	2470	2.5704	2469	2.5003	2470	2.5632
2470	2.5443	2471	2.5704	2470	2.5003	2471	2.5632
2471	2.5443	2472	2.5704	2471	2.5003	2472	2.5632
2472	2.5443	2473	2.5704	2472	2.5003	2473	2.5632
2473	2.5443	2474	2.5704	2473	2.5003	2474	2.5632
2474	2.5443	2475	2.5704	2474	2.5003	2475	2.5632
2475	2.5443	2476	2.5704	2475	2.5003	2476	2.5632
2476	2.544	2477	2.5704	2476	2.5003	2477	2.5632
2477	2.544	2478	2.5704	2477	2.5003	2478	2.5632
2478	2.544	2479	2.5704	2478	2.5003	2479	2.5632
2479	2.544	2480	2.5704	2479	2.5003	2480	2.5632
2480	2.544	2481	2.5704	2480	2.5003	2481	2.5626
2481	2.544	2482	2.5704	2481	2.5003	2482	2.5626
2482	2.544	2483	2.5704	2482	2.5003	2483	2.5626
2483	2.544	2484	2.5704	2483	2.5003	2484	2.5626
2484	2.544	2485	2.5704	2484	2.5003	2485	2.5626
2485	2.544	2486	2.5704	2485	2.5003	2486	2.5629
2486	2.544	2487	2.5701	2486	2.5	2487	2.5629
2487	2.5443	2488	2.5701	2487	2.5	2488	2.5629
2488	2.5443	2489	2.5701	2488	2.5	2489	2.5629
2489	2.5443	2490	2.5701	2489	2.5	2490	2.5629
2490	2.5443	2491	2.5701	2490	2.5	2491	2.5629
2491	2.5443	2492	2.5701	2491	2.5	2492	2.5629
2492	2.5443	2493	2.5701	2492	2.5	2493	2.5629
2493	2.5443	2494	2.5701	2493	2.5	2494	2.5629
2494	2.5443	2495	2.5701	2494	2.5	2495	2.5626
2495	2.5443	2496	2.5701	2495	2.5	2496	2.5626
2496	2.5443	2497	2.5701	2496	2.5	2497	2.5626
2497	2.5443	2498	2.5701	2497	2.4997	2498	2.5626
2498	2.5443	2499	2.5701	2498	2.4997	2499	2.5626
2499	2.544	2500	2.5701	2499	2.4997	2500	2.5623
2500	2.544	2501	2.5701	2500	2.4997	2501	2.5623
2501	2.5443	2502	2.5701	2501	2.5	2502	2.5623
2502	2.5443	2503	2.5701	2502	2.5	2503	2.5623
2503	2.544	2504	2.5701	2503	2.5	2504	2.5623
2504	2.544	2505	2.5698	2504	2.4994	2505	2.5623
2505	2.544	2506	2.5698	2505	2.4994	2506	2.562
2506	2.544	2507	2.5698	2506	2.4994	2507	2.562
2507	2.5437	2508	2.5698	2507	2.4994	2508	2.562
2508	2.5437	2509	2.5698	2508	2.5003	2509	2.562
2509	2.5437	2510	2.5698	2509	2.5003	2510	2.562
2510	2.5437	2511	2.5698	2510	2.5003	2511	2.5623
2511	2.5437	2512	2.5698	2511	2.5003	2512	2.5623
2512	2.544	2513	2.5698	2512	2.5	2513	2.562
2513	2.544	2514	2.5698	2513	2.4994	2514	2.562
2514	2.5437	2515	2.5698	2514	2.4994	2515	2.562
2515	2.5437	2516	2.5698	2515	2.4994	2516	2.562
2516	2.5437	2517	2.5698	2516	2.4994	2517	2.562
2517	2.5437	2518	2.5698	2517	2.4994	2518	2.562
2518	2.5437	2519	2.5698	2518	2.4994	2519	2.562
2519	2.5437	2520	2.5698	2519	2.4994	2520	2.562
2520	2.5431	2521	2.5698	2520	2.4994	2521	2.562
2521	2.5431	2522	2.5698	2521	2.5	2522	2.5617
2522	2.5431	2523	2.5698	2522	2.5	2523	2.5617
2523	2.5434	2524	2.5698	2523	2.5	2524	2.5617
2524	2.5434	2525	2.5698	2524	2.5	2525	2.5617
2525	2.5434	2526	2.5698	2525	2.5	2526	2.5617
2526	2.5434	2527	2.5694	2526	2.5	2527	2.5617
2527	2.5434	2528	2.5694	2527	2.5	2528	2.5614
2528	2.5434	2529	2.5694	2528	2.5	2529	2.5617
2529	2.5431	2530	2.5698	2529	2.5	2530	2.5617
2530	2.5431	2531	2.5698	2530	2.5	2531	2.5617
2531	2.5434	2532	2.5698	2531	2.5	2532	2.5617
2532	2.5431	2533	2.5698	2532	2.4994	2533	2.5617
2533	2.5431	2534	2.5698	2533	2.4994	2534	2.5617
2534	2.5431	2535	2.5698	2534	2.4994	2535	2.5617
2535	2.5431	2536	2.5694	2535	2.4994	2536	2.5617
2536	2.5425	2537	2.5694	2536	2.4991	2537	2.5614
2537	2.5425	2538	2.5694	2537	2.4991	2538	2.5614
2538	2.5425	2539	2.5694	2538	2.4991	2539	2.5614
2539	2.5425	2540	2.5694	2539	2.4991	2540	2.5614
2540	2.5425	2541	2.5694	2540	2.4991	2541	2.5614
2541	2.5425	2542	2.5694	2541	2.4997	2542	2.5614
2542	2.5425	2543	2.5694	2542	2.4997	2543	2.5614
2543	2.5425	2544	2.5694	2543	2.4997	2544	2.5614
2544	2.5425	2545	2.5694	2544	2.4997	2545	2.5614
2545	2.5425	2546	2.5694	2545	2.4997	2546	2.5614
2546	2.5425	2547	2.5694	2546	2.4997	2547	2.5614
2547	2.5425	2548	2.5694	2547	2.4997	2548	2.5614
2548	2.5425	2549	2.5694	2548	2.4988	2549	2.5614
2549	2.5422	2550	2.5694	2549	2.4988	2550	2.5611
2550	2.5422	2551	2.5694	2550	2.4984	2551	2.5611
2551	2.5422	2552	2.5694	2551	2.4984	2552	2.5611
2552	2.5422	2553	2.5694	2552	2.4984	2553	2.5611
2553	2.5419	2554	2.5694	2553	2.4984	2554	2.5611
2554	2.5419	2555	2.5694	2554	2.4984	2555	2.5611
2555	2.5419	2556	2.5694	2555	2.4984	2556	2.5611
2556	2.5419	2557	2.5694	2556	2.4984	2557	2.5614
2557	2.5419	2558	2.5694	2557	2.4984	2558	2.5614
2558	2.5419	2559	2.5694	2558	2.4984	2559	2.5614
2559	2.5419	2560	2.5694	2559	2.4984	2560	2.5614
2560	2.5419	2561	2.5694	2560	2.4994	2561	2.5614
2561	2.5419	2562	2.5694	2561	2.4994	2562	2.5611
2562	2.5419	2563	2.5694	2562	2.4994	2563	2.5611
2563	2.5419	2564	2.5694	2563	2.4994	2564	2.5611
2564	2.5419	2565	2.5694	2564	2.4994	2565	2.5611
2565	2.5419	2566	2.5694	2565	2.4984	2566	2.5605
2566	2.5419	2567	2.5698	2566	2.4984	2567	2.5605
2567	2.5419	2568	2.5698	2567	2.4984	2568	2.5605
2568	2.5419	2569	2.5694	2568	2.4984	2569	2.5605
2569	2.5419	2570	2.5694	2569	2.4984	2570	2.5605
2570	2.5419	2571	2.5694	2570	2.4984	2571	2.5605
2571	2.5419	2572	2.5694	2571	2.4984	2572	2.5605
2572	2.5419	2573	2.5688	2572	2.4984	2573	2.5605
2573	2.5419	2574	2.5688	2573	2.4984	2574	2.5605
2574	2.5419	2575	2.5685	2574	2.4984	2575	2.5605
2575	2.5419	2576	2.5685	2575	2.4984	2576	2.5605
2576	2.5419	2577	2.5688	2576	2.4988	2577	2.5605
2577	2.5419	2578	2.5688	2577	2.4988	2578	2.5605
2578	2.5419	2579	2.5691	2578	2.4988	2579	2.5605
2579	2.5419	2580	2.5691	2579	2.4988	2580	2.5601
2580	2.5419	2581	2.5691	2580	2.4988	2581	2.5601
2581	2.5415	2582	2.5691	2581	2.4988	2582	2.5601
2582	2.5415	2583	2.5691	2582	2.4984	2583	2.5601
2583	2.5415	2584	2.5691	2583	2.4984	2584	2.5601
2584	2.5415	2585	2.5691	2584	2.4981	2585	2.5601
2585	2.5415	2586	2.5685	2585	2.4984	2586	2.5601
2586	2.5419	2587	2.5685	2586	2.4984	2587	2.5601
2587	2.5419	2588	2.5685	2587	2.4988	2588	2.5601
2588	2.5419	2589	2.5685	2588	2.4988	2589	2.5601
2589	2.5419	2590	2.5685	2589	2.4988	2590	2.5601
2590	2.5415	2591	2.5688	2590	2.4988	2591	2.5601
2591	2.5415	2592	2.5688	2591	2.4991	2592	2.5605
2592	2.5415	2593	2.5688	2592	2.4988	2593	2.5605
2593	2.5415	2594	2.5688	2593	2.4988	2594	2.5595
2594	2.5419	2595	2.5688	2594	2.4984	2595	2.5595
2595	2.5419	2596	2.5688	2595	2.4984	2596	2.5595
2596	2.5419	2597	2.5685	2596	2.4984	2597	2.5595
2597	2.5419	2598	2.5685	2597	2.4984	2598	2.5595
2598	2.5419	2599	2.5685	2598	2.4981	2599	2.5595
2599	2.5415	2600	2.5685	2599	2.4981	2600	2.5595
2600	2.5415	2601	2.5685	2600	2.4981	2601	2.5595
2601	2.5415	2602	2.5685	2601	2.4984	2602	2.5598
2602	2.5415	2603	2.5685	2602	2.4984	2603	2.5595
2603	2.5415	2604	2.5679	2603	2.4984	2604	2.5598
2604	2.5415	2605	2.5679	2604	2.4984	2605	2.5598
2605	2.5415	2606	2.5679	2605	2.4984	2606	2.5595
2606	2.5415	2607	2.5679	2606	2.4984	2607	2.5595
2607	2.5415	2608	2.5679	2607	2.4984	2608	2.5598
2608	2.5415	2609	2.5679	2608	2.4984	2609	2.5595
2609	2.5415	2610	2.5682	2609	2.4975	2610	2.5595
2610	2.5415	2611	2.5679	2610	2.4975	2611	2.5595
2611	2.5415	2612	2.5679	2611	2.4972	2612	2.5592
2612	2.5412	2613	2.5679	2612	2.4972	2613	2.5592
2613	2.5412	2614	2.5679	2613	2.4972	2614	2.5592
2614	2.5412	2615	2.5679	2614	2.4975	2615	2.5592
2615	2.5412	2616	2.5679	2615	2.4975	2616	2.5589
2616	2.5412	2617	2.5679	2616	2.4975	2617	2.5589
2617	2.5412	2618	2.5679	2617	2.4975	2618	2.5586
2618	2.5412	2619	2.5679	2618	2.4975	2619	2.5586
2619	2.5412	2620	2.5679	2619	2.4975	2620	2.5586
2620	2.5412	2621	2.5679	2620	2.4975	2621	2.5586
2621	2.5412	2622	2.5679	2621	2.4975	2622	2.5586
2622	2.5412	2623	2.5676	2622	2.4969	2623	2.5586
2623	2.5412	2624	2.5676	2623	2.4969	2624	2.5589
2624	2.5412	2625	2.5676	2624	2.4969	2625	2.5592
2625	2.5415	2626	2.5676	2625	2.4969	2626	2.5589
2626	2.5415	2627	2.5676	2626	2.4969	2627	2.5589
2627	2.5415	2628	2.5673	2627	2.4969	2628	2.5589
2628	2.5415	2629	2.5673	2628	2.4969	2629	2.5589
2629	2.5415	2630	2.5673	2629	2.4969	2630	2.5589
2630	2.5415	2631	2.5673	2630	2.4969	2631	2.5589
2631	2.5415	2632	2.5673	2631	2.4969	2632	2.5589
2632	2.5415	2633	2.5673	2632	2.4969	2633	2.5589
2633	2.5415	2634	2.567	2633	2.4972	2634	2.5586
2634	2.5415	2635	2.567	2634	2.4972	2635	2.5583
2635	2.5415	2636	2.567	2635	2.4972	2636	2.5583
2636	2.5415	2637	2.5673	2636	2.4969	2637	2.5583
2637	2.5415	2638	2.5673	2637	2.4969	2638	2.5583
2638	2.5415	2639	2.5673	2638	2.4969	2639	2.5583
2639	2.5415	2640	2.5673	2639	2.4969	2640	2.5583
2640	2.5415	2641	2.5673	2640	2.4969	2641	2.558
2641	2.5415	2642	2.5673	2641	2.4969	2642	2.558
2642	2.5415	2643	2.567	2642	2.4969	2643	2.558
2643	2.5415	2644	2.5667	2643	2.4969	2644	2.5583
2644	2.5415	2645	2.5667	2644	2.4969	2645	2.5583
2645	2.5415	2646	2.5667	2645	2.4969	2646	2.5586
2646	2.5415	2647	2.567	2646	2.4969	2647	2.5586
2647	2.5415	2648	2.567	2647	2.4969	2648	2.5586
2648	2.5419	2649	2.567	2648	2.4969	2649	2.5586
2649	2.5419	2650	2.567	2649	2.4969	2650	2.5583
2650	2.5415	2651	2.567	2650	2.4969	2651	2.5583
2651	2.5415	2652	2.5667	2651	2.4966	2652	2.5577
2652	2.5415	2653	2.5667	2652	2.4966	2653	2.5577
2653	2.5415	2654	2.5667	2653	2.4966	2654	2.5577
2654	2.5415	2655	2.5667	2654	2.4966	2655	2.5577
2655	2.5419	2656	2.5667	2655	2.4966	2656	2.5577
2656	2.5419	2657	2.567	2656	2.4966	2657	2.5577
2657	2.5419	2658	2.567	2657	2.4966	2658	2.5577
2658	2.5419	2659	2.5667	2658	2.4966	2659	2.5577
2659	2.5419	2660	2.5667	2659	2.4966	2660	2.5577
2660	2.5419	2661	2.5667	2660	2.4966	2661	2.5577
2661	2.5419	2662	2.5667	2661	2.4966	2662	2.5577
2662	2.5412	2663	2.5667	2662	2.4966	2663	2.5577
2663	2.5412	2664	2.5667	2663	2.4966	2664	2.5577
2664	2.5412	2665	2.5667	2664	2.4966	2665	2.5577
2665	2.5412	2666	2.5667	2665	2.4963	2666	2.5577
2666	2.5412	2667	2.5667	2666	2.4963	2667	2.5577
2667	2.5412	2668	2.5663	2667	2.4963	2668	2.5577
2668	2.5412	2669	2.5663	2668	2.4963	2669	2.5577
2669	2.5415	2670	2.5663	2669	2.4963	2670	2.5577
2670	2.5415	2671	2.5663	2670	2.4963	2671	2.5577
2671	2.5415	2672	2.5657	2671	2.4963	2672	2.5577
2672	2.5415	2673	2.5657	2672	2.4963	2673	2.5577
2673	2.5415	2674	2.5657	2673	2.4966	2674	2.5577
2674	2.5409	2675	2.5657	2674	2.4966	2675	2.5577
2675	2.5409	2676	2.5657	2675	2.4963	2676	2.5577
2676	2.5409	2677	2.566	2676	2.4963	2677	2.5577
2677	2.5409	2678	2.566	2677	2.4963	2678	2.5574
2678	2.5409	2679	2.566	2678	2.4963	2679	2.5574
2679	2.5409	2680	2.566	2679	2.4963	2680	2.5574
2680	2.5412	2681	2.566	2680	2.4963	2681	2.5574
2681	2.5409	2682	2.566	2681	2.4963	2682	2.5574
2682	2.5409	2683	2.566	2682	2.4963	2683	2.5574
2683	2.5412	2684	2.566	2683	2.4963	2684	2.5574
2684	2.5412	2685	2.5657	2684	2.4963	2685	2.5574
2685	2.5406	2686	2.5657	2685	2.4963	2686	2.5577
2686	2.5406	2687	2.566	2686	2.4963	2687	2.5577
2687	2.5406	2688	2.566	2687	2.4963	2688	2.5577
2688	2.5406	2689	2.5657	2688	2.4966	2689	2.5577
2689	2.5403	2690	2.5651	2689	2.4966	2690	2.5577
2690	2.5403	2691	2.5651	2690	2.4966	2691	2.5577
2691	2.5406	2692	2.5648	2691	2.4966	2692	2.5574
2692	2.5406	2693	2.5648	2692	2.4963	2693	2.5574
2693	2.54	2694	2.5648	2693	2.4963	2694	2.5574
2694	2.54	2695	2.5648	2694	2.4963	2695	2.5574
2695	2.5412	2696	2.5648	2695	2.4963	2696	2.5574
2696	2.5397	2697	2.5648	2696	2.4963	2697	2.5567
2697	2.5397	2698	2.5648	2697	2.4963	2698	2.5567
2698	2.5406	2699	2.5648	2698	2.4963	2699	2.5567
2699	2.5406	2700	2.5648	2699	2.4963	2700	2.5567
2700	2.5406	2701	2.5648	2700	2.4963	2701	2.5567
2701	2.5406	2702	2.5648	2701	2.4963	2702	2.5567
2702	2.5409	2703	2.5654	2702	2.4963	2703	2.5567
2703	2.5409	2704	2.5654	2703	2.496	2704	2.5564
2704	2.5409	2705	2.5654	2704	2.496	2705	2.5564
2705	2.5409	2706	2.5654	2705	2.496	2706	2.5564
2706	2.5409	2707	2.5651	2706	2.496	2707	2.5564
2707	2.5409	2708	2.5651	2707	2.496	2708	2.5564
2708	2.5409	2709	2.5651	2708	2.4953	2709	2.5564
2709	2.5409	2710	2.5651	2709	2.4953	2710	2.5564
2710	2.5409	2711	2.5651	2710	2.4953	2711	2.5564
2711	2.5397	2712	2.5651	2711	2.4953	2712	2.5564
2712	2.5397	2713	2.5651	2712	2.4953	2713	2.5564
2713	2.5397	2714	2.5651	2713	2.4953	2714	2.5564
2714	2.5397	2715	2.5651	2714	2.4953	2715	2.5564
2715	2.5397	2716	2.5651	2715	2.4953	2716	2.5564
2716	2.5397	2717	2.5651	2716	2.4957	2717	2.5561
2717	2.5397	2718	2.5651	2717	2.4957	2718	2.5561
2718	2.5397	2719	2.5651	2718	2.4957	2719	2.5561
2719	2.5397	2720	2.5648	2719	2.4957	2720	2.5561
2720	2.5403	2721	2.5648	2720	2.4957	2721	2.5561
2721	2.5403	2722	2.5648	2721	2.4957	2722	2.5564
2722	2.5403	2723	2.5651	2722	2.4957	2723	2.5564
2723	2.5403	2724	2.5651	2723	2.4957	2724	2.5567
2724	2.5403	2725	2.5651	2724	2.4957	2725	2.5567
2725	2.5403	2726	2.5651	2725	2.496	2726	2.5564
2726	2.54	2727	2.5651	2726	2.496	2727	2.5564
2727	2.54	2728	2.5651	2727	2.4957	2728	2.5564
2728	2.54	2729	2.5648	2728	2.4957	2729	2.5564
2729	2.5391	2730	2.5642	2729	2.4957	2730	2.5564
2730	2.5391	2731	2.5642	2730	2.4957	2731	2.5564
2731	2.5388	2732	2.5642	2731	2.4957	2732	2.5564
2732	2.5388	2733	2.5642	2732	2.4957	2733	2.5564
2733	2.5391	2734	2.5642	2733	2.496	2734	2.5564
2734	2.5391	2735	2.5642	2734	2.496	2735	2.5564
2735	2.5388	2736	2.5648	2735	2.496	2736	2.5564
2736	2.5388	2737	2.5648	2736	2.4957	2737	2.5564
2737	2.5384	2738	2.5648	2737	2.4957	2738	2.5564
2738	2.5384	2739	2.5648	2738	2.4957	2739	2.5564
2739	2.5384	2740	2.5648	2739	2.4957	2740	2.5564
2740	2.5384	2741	2.5642	2740	2.4957	2741	2.5564
2741	2.5388	2742	2.5642	2741	2.4957	2742	2.5564
2742	2.5388	2743	2.5645	2742	2.4957	2743	2.5561
2743	2.5388	2744	2.5645	2743	2.4957	2744	2.5561
2744	2.5391	2745	2.5642	2744	2.4957	2745	2.5561
2745	2.5391	2746	2.5642	2745	2.4957	2746	2.5564
2746	2.5391	2747	2.5642	2746	2.4957	2747	2.5564
2747	2.5391	2748	2.5645	2747	2.4953	2748	2.5564
2748	2.5391	2749	2.5642	2748	2.4953	2749	2.5564
2749	2.5391	2750	2.5642	2749	2.4953	2750	2.5564
2750	2.5388	2751	2.5645	2750	2.4953	2751	2.5564
2751	2.5388	2752	2.5645	2751	2.4953	2752	2.5561
2752	2.5388	2753	2.5639	2752	2.4953	2753	2.5561
2753	2.5381	2754	2.5639	2753	2.4953	2754	2.5561
2754	2.5381	2755	2.5639	2754	2.4953	2755	2.5561
2755	2.5381	2756	2.5639	2755	2.495	2756	2.5561
2756	2.5381	2757	2.5639	2756	2.495	2757	2.5561
2757	2.5381	2758	2.5645	2757	2.4953	2758	2.5561
2758	2.5381	2759	2.5645	2758	2.4953	2759	2.5561
2759	2.5381	2760	2.5645	2759	2.495	2760	2.5561
2760	2.5381	2761	2.5645	2760	2.4947	2761	2.5561
2761	2.5381	2762	2.5645	2761	2.4947	2762	2.5561
2762	2.5381	2763	2.5636	2762	2.4944	2763	2.5561
2763	2.5381	2764	2.5636	2763	2.4944	2764	2.5561
2764	2.5381	2765	2.5636	2764	2.4947	2765	2.5564
2765	2.5388	2766	2.5636	2765	2.495	2766	2.5564
2766	2.5388	2767	2.5636	2766	2.495	2767	2.5564
2767	2.5388	2768	2.5636	2767	2.495	2768	2.5564
2768	2.5384	2769	2.5636	2768	2.495	2769	2.5564
2769	2.5384	2770	2.5642	2769	2.495	2770	2.5564
2770	2.5378	2771	2.5642	2770	2.495	2771	2.5561
2771	2.5378	2772	2.5642	2771	2.495	2772	2.5564
2772	2.5378	2773	2.5642	2772	2.495	2773	2.5564
2773	2.5378	2774	2.5642	2773	2.495	2774	2.5564
2774	2.5378	2775	2.5639	2774	2.4947	2775	2.5564
2775	2.5378	2776	2.5639	2775	2.4947	2776	2.5564
2776	2.5378	2777	2.5639	2776	2.4944	2777	2.5564
2777	2.5381	2778	2.5639	2777	2.4944	2778	2.5564
2778	2.5381	2779	2.5636	2778	2.4947	2779	2.5564
2779	2.5381	2780	2.5636	2779	2.4947	2780	2.5564
2780	2.5378	2781	2.5636	2780	2.4947	2781	2.5561
2781	2.5378	2782	2.5636	2781	2.4947	2782	2.5561
2782	2.5375	2783	2.5636	2782	2.495	2783	2.5561
2783	2.5375	2784	2.5639	2783	2.495	2784	2.5561
2784	2.5375	2785	2.5639	2784	2.495	2785	2.5561
2785	2.5375	2786	2.5639	2785	2.495	2786	2.5561
2786	2.5375	2787	2.5639	2786	2.4941	2787	2.5564
2787	2.5381	2788	2.5636	2787	2.4941	2788	2.5564
2788	2.5381	2789	2.5636	2788	2.4941	2789	2.5561
2789	2.5375	2790	2.5632	2789	2.4947	2790	2.5561
2790	2.5375	2791	2.5632	2790	2.4947	2791	2.5561
2791	2.5381	2792	2.5636	2791	2.4947	2792	2.5561
2792	2.5375	2793	2.5636	2792	2.4947	2793	2.5555
2793	2.5375	2794	2.5632	2793	2.4947	2794	2.5555
2794	2.5381	2795	2.5632	2794	2.4947	2795	2.5555
2795	2.5381	2796	2.5632	2795	2.4947	2796	2.5555
2796	2.5384	2797	2.5632	2796	2.4947	2797	2.5561
2797	2.5384	2798	2.5632	2797	2.4947	2798	2.5561
2798	2.5384	2799	2.5632	2798	2.4947	2799	2.5561
2799	2.5384	2800	2.5632	2799	2.4947	2800	2.5561
2800	2.5378	2801	2.5629	2800	2.4947	2801	2.5561
2801	2.5378	2802	2.5629	2801	2.4947	2802	2.5561
2802	2.5378	2803	2.5632	2802	2.4947	2803	2.5561
2803	2.5378	2804	2.5632	2803	2.4947	2804	2.5561
2804	2.5378	2805	2.5632	2804	2.4941	2805	2.5561
2805	2.5378	2806	2.5632	2805	2.4941	2806	2.5561
2806	2.5378	2807	2.5632	2806	2.4938	2807	2.5552
2807	2.5378	2808	2.5632	2807	2.4938	2808	2.5552
2808	2.5378	2809	2.5632	2808	2.4938	2809	2.5552
2809	2.5375	2810	2.5626	2809	2.4947	2810	2.5552
2810	2.5375	2811	2.5626	2810	2.4947	2811	2.5552
2811	2.5375	2812	2.5626	2811	2.4947	2812	2.5552
2812	2.5372	2813	2.5626	2812	2.4947	2813	2.5555
2813	2.5372	2814	2.5632	2813	2.4947	2814	2.5555
2814	2.5372	2815	2.5632	2814	2.4947	2815	2.5555
2815	2.5372	2816	2.5632	2815	2.4947	2816	2.5555
2816	2.5372	2817	2.5632	2816	2.4947	2817	2.5546
2817	2.5372	2818	2.5632	2817	2.4944	2818	2.5546
2818	2.5372	2819	2.5626	2818	2.4944	2819	2.5546
2819	2.5372	2820	2.5626	2819	2.4944	2820	2.5546
2820	2.5372	2821	2.5629	2820	2.4944	2821	2.5546
2821	2.5372	2822	2.5629	2821	2.4941	2822	2.5546
2822	2.5372	2823	2.5629	2822	2.4941	2823	2.5546
2823	2.5372	2824	2.5626	2823	2.4941	2824	2.5546
2824	2.5372	2825	2.5626	2824	2.4941	2825	2.5546
2825	2.5369	2826	2.5626	2825	2.4941	2826	2.5546
2826	2.5369	2827	2.5626	2826	2.4941	2827	2.5549
2827	2.5369	2828	2.5626	2827	2.4941	2828	2.5549
2828	2.5369	2829	2.5626	2828	2.4941	2829	2.5549
2829	2.5366	2830	2.5626	2829	2.4941	2830	2.5555
2830	2.5369	2831	2.5626	2830	2.4941	2831	2.5552
2831	2.5369	2832	2.5626	2831	2.4941	2832	2.5552
2832	2.5369	2833	2.5626	2832	2.4941	2833	2.5552
2833	2.5369	2834	2.5626	2833	2.4941	2834	2.5552
2834	2.5369	2835	2.5626	2834	2.4941	2835	2.5552
2835	2.5369	2836	2.5626	2835	2.4941	2836	2.5552
2836	2.5369	2837	2.5626	2836	2.4938	2837	2.5552
2837	2.5366	2838	2.5626	2837	2.4938	2838	2.5552
2838	2.5366	2839	2.5626	2838	2.4938	2839	2.5552
2839	2.5366	2840	2.5626	2839	2.4938	2840	2.5552
2840	2.5366	2841	2.5626	2840	2.4935	2841	2.5549
2841	2.5366	2842	2.5626	2841	2.4935	2842	2.5549
2842	2.5366	2843	2.5626	2842	2.4935	2843	2.5549
2843	2.5366	2844	2.5626	2843	2.4935	2844	2.5549
2844	2.5366	2845	2.5626	2844	2.4935	2845	2.5549
2845	2.5366	2846	2.5626	2845	2.4929	2846	2.5546
2846	2.5366	2847	2.5626	2846	2.4929	2847	2.5546
2847	2.5366	2848	2.5626	2847	2.4929	2848	2.5546
2848	2.5366	2849	2.5626	2848	2.4929	2849	2.5546
2849	2.5366	2850	2.5626	2849	2.4938	2850	2.5546
2850	2.5366	2851	2.5626	2850	2.4938	2851	2.5546
2851	2.5363	2852	2.5626	2851	2.4938	2852	2.5546
2852	2.5363	2853	2.5626	2852	2.4929	2853	2.5546
2853	2.5366	2854	2.5626	2853	2.4929	2854	2.5546
2854	2.5366	2855	2.5626	2854	2.4929	2855	2.5546
2855	2.5363	2856	2.5626	2855	2.4929	2856	2.5546
2856	2.5366	2857	2.5626	2856	2.4929	2857	2.5546
2857	2.5366	2858	2.5626	2857	2.4929	2858	2.5546
2858	2.5363	2859	2.5626	2858	2.4929	2859	2.5546
2859	2.5363	2860	2.5626	2859	2.4929	2860	2.5546
2860	2.5363	2861	2.5626	2860	2.4929	2861	2.5546
2861	2.5363	2862	2.562	2861	2.4929	2862	2.5539
2862	2.5363	2863	2.562	2862	2.4929	2863	2.5539
2863	2.5363	2864	2.562	2863	2.4929	2864	2.5539
2864	2.536	2865	2.562	2864	2.4929	2865	2.5533
2865	2.536	2866	2.562	2865	2.4929	2866	2.5533
2866	2.536	2867	2.5626	2866	2.4929	2867	2.5533
2867	2.536	2868	2.5626	2867	2.4926	2868	2.5533
2868	2.5363	2869	2.5626	2868	2.4926	2869	2.5533
2869	2.5363	2870	2.5626	2869	2.4926	2870	2.5533
2870	2.5363	2871	2.5626	2870	2.4926	2871	2.5533
2871	2.5363	2872	2.5626	2871	2.4926	2872	2.5536
2872	2.5363	2873	2.562	2872	2.4926	2873	2.5536
2873	2.5363	2874	2.562	2873	2.4926	2874	2.5536
2874	2.5363	2875	2.562	2874	2.4926	2875	2.5536
2875	2.5363	2876	2.562	2875	2.4926	2876	2.5533
2876	2.5363	2877	2.5617	2876	2.4926	2877	2.5533
2877	2.5363	2878	2.5617	2877	2.4926	2878	2.5533
2878	2.5363	2879	2.5617	2878	2.4926	2879	2.5533
2879	2.5363	2880	2.562	2879	2.4922	2880	2.5533
2880	2.536	2881	2.562	2880	2.4922	2881	2.553
2881	2.536	2882	2.562	2881	2.4922	2882	2.553
2882	2.536	2883	2.562	2882	2.4919	2883	2.5527
2883	2.536	2884	2.5617	2883	2.4919	2884	2.5527
2884	2.536	2885	2.5617	2884	2.4919	2885	2.553
2885	2.536	2886	2.5617	2885	2.4919	2886	2.553
2886	2.536	2887	2.5617	2886	2.4919	2887	2.5527
2887	2.536	2888	2.5617	2887	2.4919	2888	2.5527
2888	2.5357	2889	2.5617	2888	2.4919	2889	2.5527
2889	2.5357	2890	2.5617	2889	2.4919	2890	2.5527
2890	2.5357	2891	2.5614	2890	2.4919	2891	2.5527
2891	2.5357	2892	2.5614	2891	2.4919	2892	2.5527
2892	2.5357	2893	2.5614	2892	2.4919	2893	2.5527
2893	2.5357	2894	2.5617	2893	2.4919	2894	2.5527
2894	2.5357	2895	2.5614	2894	2.4919	2895	2.5527
2895	2.5357	2896	2.5614	2895	2.4919	2896	2.5527
2896	2.5357	2897	2.5614	2896	2.4919	2897	2.5527
2897	2.5357	2898	2.5614	2897	2.4919	2898	2.5527
2898	2.5357	2899	2.5614	2898	2.4919	2899	2.5527
2899	2.5357	2900	2.5614	2899	2.4919	2900	2.5527
2900	2.5357	2901	2.5614	2900	2.4919	2901	2.5527
2901	2.5353	2902	2.5614	2901	2.4919	2902	2.5527
2902	2.5353	2903	2.5611	2902	2.4919	2903	2.5527
2903	2.5353	2904	2.5611	2903	2.4916	2904	2.5527
2904	2.5353	2905	2.5611	2904	2.4916	2905	2.553
2905	2.5357	2906	2.5611	2905	2.4916	2906	2.553
2906	2.5357	2907	2.5611	2906	2.4916	2907	2.553
2907	2.5353	2908	2.5611	2907	2.4916	2908	2.553
2908	2.5353	2909	2.5611	2908	2.4916	2909	2.553
2909	2.5353	2910	2.5611	2909	2.4916	2910	2.553
2910	2.5353	2911	2.5611	2910	2.4916	2911	2.5527
2911	2.5353	2912	2.5611	2911	2.4916	2912	2.5527
2912	2.5353	2913	2.5611	2912	2.4916	2913	2.5527
2913	2.5357	2914	2.5611	2913	2.4916	2914	2.5527
2914	2.5357	2915	2.5611	2914	2.4913	2915	2.5527
2915	2.5357	2916	2.5611	2915	2.4913	2916	2.5527
2916	2.5357	2917	2.5605	2916	2.4916	2917	2.5527
2917	2.5357	2918	2.5605	2917	2.4916	2918	2.553
2918	2.5357	2919	2.5605	2918	2.4916	2919	2.553
2919	2.5353	2920	2.5605	2919	2.4916	2920	2.5527
2920	2.5353	2921	2.5605	2920	2.4916	2921	2.5527
2921	2.5353	2922	2.5605	2921	2.4913	2922	2.553
2922	2.5353	2923	2.5608	2922	2.4913	2923	2.553
2923	2.5353	2924	2.5608	2923	2.491	2924	2.553
2924	2.5353	2925	2.5608	2924	2.491	2925	2.553
2925	2.5353	2926	2.5608	2925	2.491	2926	2.553
2926	2.5353	2927	2.5611	2926	2.491	2927	2.553
2927	2.5353	2928	2.5608	2927	2.491	2928	2.553
2928	2.5353	2929	2.5608	2928	2.491	2929	2.553
2929	2.5353	2930	2.5611	2929	2.491	2930	2.5527
2930	2.5353	2931	2.5611	2930	2.491	2931	2.5527
2931	2.5353	2932	2.5608	2931	2.491	2932	2.5524
2932	2.5353	2933	2.5608	2932	2.491	2933	2.5527
2933	2.5347	2934	2.5608	2933	2.491	2934	2.5527
2934	2.5347	2935	2.5608	2934	2.4907	2935	2.5527
2935	2.5347	2936	2.5608	2935	2.4907	2936	2.5527
2936	2.5347	2937	2.5608	2936	2.491	2937	2.5527
2937	2.5347	2938	2.5608	2937	2.491	2938	2.5527
2938	2.5347	2939	2.5608	2938	2.491	2939	2.5524
2939	2.535	2940	2.5608	2939	2.491	2940	2.5524
2940	2.5353	2941	2.5608	2940	2.491	2941	2.5524
2941	2.5353	2942	2.5605	2941	2.4907	2942	2.5524
2942	2.5353	2943	2.5605	2942	2.4904	2943	2.5524
2943	2.5353	2944	2.5605	2943	2.4904	2944	2.5524
2944	2.5353	2945	2.5601	2944	2.4904	2945	2.5527
2945	2.5353	2946	2.5601	2945	2.4904	2946	2.5527
2946	2.535	2947	2.5601	2946	2.4904	2947	2.5527
2947	2.535	2948	2.5601	2947	2.4904	2948	2.5521
2948	2.535	2949	2.5601	2948	2.4904	2949	2.5521
2949	2.535	2950	2.5601	2949	2.4904	2950	2.5521
2950	2.535	2951	2.5601	2950	2.4907	2951	2.5521
2951	2.535	2952	2.5601	2951	2.4907	2952	2.5524
2952	2.5347	2953	2.5601	2952	2.4907	2953	2.5524
2953	2.5347	2954	2.5601	2953	2.4907	2954	2.5524
2954	2.5347	2955	2.5601	2954	2.4904	2955	2.5521
2955	2.5347	2956	2.5601	2955	2.4904	2956	2.5521
2956	2.5347	2957	2.5601	2956	2.4904	2957	2.5521
2957	2.5341	2958	2.5601	2957	2.4901	2958	2.5521
2958	2.5341	2959	2.5601	2958	2.4901	2959	2.5521
2959	2.5341	2960	2.5601	2959	2.4901	2960	2.5521
2960	2.5341	2961	2.5601	2960	2.4901	2961	2.5521
2961	2.5341	2962	2.5601	2961	2.4901	2962	2.5521
2962	2.5341	2963	2.5598	2962	2.4901	2963	2.5521
2963	2.5341	2964	2.5598	2963	2.4901	2964	2.5521
2964	2.5341	2965	2.5595	2964	2.4901	2965	2.5518
2965	2.5341	2966	2.5595	2965	2.4901	2966	2.5518
2966	2.5341	2967	2.5595	2966	2.4901	2967	2.5518
2967	2.5341	2968	2.5595	2967	2.4901	2968	2.5518
2968	2.5341	2969	2.5595	2968	2.4901	2969	2.5518
2969	2.5341	2970	2.5595	2969	2.4901	2970	2.5518
2970	2.5341	2971	2.5592	2970	2.4901	2971	2.5518
2971	2.5341	2972	2.5592	2971	2.4901	2972	2.5518
2972	2.5344	2973	2.5592	2972	2.4901	2973	2.5518
2973	2.5344	2974	2.5592	2973	2.4901	2974	2.5515
2974	2.5344	2975	2.5592	2974	2.4901	2975	2.5515
2975	2.5344	2976	2.5592	2975	2.4901	2976	2.5515
2976	2.5344	2977	2.5592	2976	2.4901	2977	2.5518
2977	2.5344	2978	2.5592	2977	2.4901	2978	2.5518
2978	2.5344	2979	2.5592	2978	2.4901	2979	2.5515
2979	2.5341	2980	2.5592	2979	2.4901	2980	2.5515
2980	2.5341	2981	2.5592	2980	2.4901	2981	2.5515
2981	2.5341	2982	2.5592	2981	2.4901	2982	2.5515
2982	2.5341	2983	2.5589	2982	2.4901	2983	2.5515
2983	2.5341	2984	2.5589	2983	2.4901	2984	2.5515
2984	2.5341	2985	2.5589	2984	2.4901	2985	2.5515
2985	2.5341	2986	2.5589	2985	2.4901	2986	2.5512
2986	2.5338	2987	2.5589	2986	2.4901	2987	2.5512
2987	2.5335	2988	2.5592	2987	2.4901	2988	2.5508
2988	2.5335	2989	2.5598	2988	2.4901	2989	2.5508
2989	2.5335	2990	2.5598	2989	2.4901	2990	2.5512
2990	2.5335	2991	2.5592	2990	2.4904	2991	2.5512
2991	2.5335	2992	2.5595	2991	2.4904	2992	2.5512
2992	2.5335	2993	2.5595	2992	2.4904	2993	2.5512
2993	2.5335	2994	2.5595	2993	2.4904	2994	2.5512
2994	2.5335	2995	2.5595	2994	2.4901	2995	2.5512
2995	2.5335	2996	2.5598	2995	2.4901	2996	2.5512
2996	2.5335	2997	2.5598	2996	2.4901	2997	2.5512
2997	2.5335	2998	2.5598	2997	2.4901	2998	2.5512
2998	2.5335	2999	2.5595	2998	2.4901	2999	2.5508
2999	2.5332	3000	2.5595	2999	2.4901	3000	2.5502
3000	2.5332	3001	2.5595	3000	2.4901	3001	2.5502
3001	2.5332	3002	2.5595	3001	2.4901	3002	2.5502
3002	2.5332	3003	2.5595	3002	2.4901	3003	2.5502
3003	2.5329	3004	2.5595	3003	2.4901	3004	2.5502
3004	2.5332	3005	2.5595	3004	2.4901	3005	2.5502
3005	2.5332	3006	2.5589	3005	2.4901	3006	2.5502
3006	2.5332	3007	2.5595	3006	2.4898	3007	2.5502
3007	2.5332	3008	2.5589	3007	2.4898	3008	2.5508
3008	2.5332	3009	2.5589	3008	2.4898	3009	2.5508
3009	2.5332	3010	2.5589	3009	2.4901	3010	2.5508
3010	2.5332	3011	2.5589	3010	2.4901	3011	2.5508
3011	2.5332	3012	2.5589	3011	2.4901	3012	2.5512
3012	2.5329	3013	2.5589	3012	2.4901	3013	2.5512
3013	2.5329	3014	2.5592	3013	2.4901	3014	2.5512
3014	2.5329	3015	2.5592	3014	2.4901	3015	2.5508
3015	2.5329	3016	2.5592	3015	2.4901	3016	2.5508
3016	2.5329	3017	2.5592	3016	2.4898	3017	2.5508
3017	2.5326	3018	2.5592	3017	2.4898	3018	2.5508
3018	2.5326	3019	2.5592	3018	2.4898	3019	2.5508
3019	2.5326	3020	2.5586	3019	2.4898	3020	2.5508
3020	2.5326	3021	2.5586	3020	2.4904	3021	2.5508
3021	2.5329	3022	2.5586	3021	2.4904	3022	2.5508
3022	2.5329	3023	2.5586	3022	2.4901	3023	2.5508
3023	2.5329	3024	2.5586	3023	2.4901	3024	2.5508
3024	2.5329	3025	2.5586	3024	2.4901	3025	2.5508
3025	2.5329	3026	2.5586	3025	2.4901	3026	2.5508
3026	2.5329	3027	2.5586	3026	2.4901	3027	2.5502
3027	2.5319	3028	2.5586	3027	2.4898	3028	2.5502
3028	2.5319	3029	2.5586	3028	2.4898	3029	2.5502
3029	2.5319	3030	2.5586	3029	2.4904	3030	2.5502
3030	2.5322	3031	2.5583	3030	2.4904	3031	2.5502
3031	2.5322	3032	2.5583	3031	2.4904	3032	2.5502
3032	2.5322	3033	2.558	3032	2.4904	3033	2.5508
3033	2.5322	3034	2.558	3033	2.4904	3034	2.5508
3034	2.5322	3035	2.558	3034	2.4901	3035	2.5508
3035	2.5322	3036	2.558	3035	2.4901	3036	2.5508
3036	2.5322	3037	2.558	3036	2.4901	3037	2.5508
3037	2.5322	3038	2.558	3037	2.4901	3038	2.5508
3038	2.5322	3039	2.558	3038	2.4901	3039	2.5508
3039	2.5322	3040	2.5577	3039	2.4901	3040	2.5502
3040	2.5322	3041	2.5577	3040	2.4904	3041	2.5502
3041	2.5322	3042	2.5574	3041	2.4904	3042	2.5508
3042	2.5322	3043	2.5574	3042	2.4904	3043	2.5508
3043	2.5319	3044	2.5574	3043	2.4901	3044	2.5502
3044	2.5319	3045	2.5574	3044	2.4901	3045	2.5502
3045	2.5322	3046	2.5574	3045	2.4895	3046	2.5508
3046	2.5322	3047	2.558	3046	2.4895	3047	2.5502
3047	2.5322	3048	2.557	3047	2.4895	3048	2.5502
3048	2.5322	3049	2.557	3048	2.4895	3049	2.5502
3049	2.5322	3050	2.5574	3049	2.4895	3050	2.5502
3050	2.5322	3051	2.5574	3050	2.4888	3051	2.5502
3051	2.5319	3052	2.5574	3051	2.4888	3052	2.5502
3052	2.5319	3053	2.5574	3052	2.4891	3053	2.5502
3053	2.5319	3054	2.5574	3053	2.4891	3054	2.5499
3054	2.5319	3055	2.5574	3054	2.4891	3055	2.5499
3055	2.5319	3056	2.5574	3055	2.4891	3056	2.5499
3056	2.5313	3057	2.5574	3056	2.4891	3057	2.5499
3057	2.5313	3058	2.5574	3057	2.4891	3058	2.5499
3058	2.5313	3059	2.5574	3058	2.4895	3059	2.5499
3059	2.5313	3060	2.5577	3059	2.4895	3060	2.5499
3060	2.5313	3061	2.5577	3060	2.4891	3061	2.5499
3061	2.5313	3062	2.5577	3061	2.4891	3062	2.5502
3062	2.5313	3063	2.5577	3062	2.4898	3063	2.5502
3063	2.5313	3064	2.5574	3063	2.4891	3064	2.5502
3064	2.5313	3065	2.5574	3064	2.4891	3065	2.5499
3065	2.5313	3066	2.5574	3065	2.4898	3066	2.5499
3066	2.5313	3067	2.5574	3066	2.4898	3067	2.5499
3067	2.5313	3068	2.5574	3067	2.4888	3068	2.5499
3068	2.531	3069	2.5574	3068	2.4888	3069	2.5499
3069	2.531	3070	2.5574	3069	2.4891	3070	2.5499
3070	2.5313	3071	2.5577	3070	2.4891	3071	2.5499
3071	2.5313	3072	2.5577	3071	2.4891	3072	2.5499
3072	2.5313	3073	2.5577	3072	2.4891	3073	2.5499
3073	2.5313	3074	2.5577	3073	2.4891	3074	2.5499
3074	2.5313	3075	2.5577	3074	2.4895	3075	2.5496
3075	2.531	3076	2.558	3075	2.4895	3076	2.5496
3076	2.531	3077	2.558	3076	2.4895	3077	2.5496
3077	2.531	3078	2.558	3077	2.4895	3078	2.5496
3078	2.531	3079	2.558	3078	2.4895	3079	2.5493
3079	2.531	3080	2.5577	3079	2.4895	3080	2.5493
3080	2.531	3081	2.5577	3080	2.4891	3081	2.5493
3081	2.531	3082	2.5577	3081	2.4891	3082	2.5493
3082	2.531	3083	2.5577	3082	2.4891	3083	2.5496
3083	2.531	3084	2.5577	3083	2.4891	3084	2.5496
3084	2.531	3085	2.5577	3084	2.4891	3085	2.5496
3085	2.531	3086	2.5577	3085	2.4891	3086	2.5487
3086	2.531	3087	2.5577	3086	2.4891	3087	2.5487
3087	2.531	3088	2.5577	3087	2.4888	3088	2.5487
3088	2.531	3089	2.5574	3088	2.4888	3089	2.5487
3089	2.531	3090	2.5574	3089	2.4888	3090	2.5487
3090	2.5307	3091	2.5577	3090	2.4888	3091	2.5487
3091	2.5307	3092	2.5577	3091	2.4888	3092	2.5487
3092	2.5307	3093	2.5574	3092	2.4888	3093	2.5487
3093	2.5307	3094	2.5574	3093	2.4888	3094	2.5487
3094	2.5307	3095	2.558	3094	2.4888	3095	2.5487
3095	2.5307	3096	2.5574	3095	2.4888	3096	2.5487
3096	2.5307	3097	2.5574	3096	2.4888	3097	2.549
3097	2.5307	3098	2.558	3097	2.4888	3098	2.549
3098	2.5307	3099	2.558	3098	2.4885	3099	2.549
3099	2.5307	3100	2.5574	3099	2.4885	3100	2.549
3100	2.5307	3101	2.5574	3100	2.4885	3101	2.549
3101	2.5307	3102	2.558	3101	2.4888	3102	2.549
3102	2.5307	3103	2.558	3102	2.4888	3103	2.549
3103	2.5307	3104	2.558	3103	2.4888	3104	2.549
3104	2.5307	3105	2.558	3104	2.4888	3105	2.549
3105	2.531	3106	2.558	3105	2.4885	3106	2.549
3106	2.531	3107	2.5574	3106	2.4885	3107	2.549
3107	2.531	3108	2.5574	3107	2.4885	3108	2.5487
3108	2.531	3109	2.5574	3108	2.4885	3109	2.5487
3109	2.531	3110	2.5574	3109	2.4888	3110	2.5487
3110	2.531	3111	2.5574	3110	2.4888	3111	2.5487
3111	2.5307	3112	2.5574	3111	2.4888	3112	2.5487
3112	2.531	3113	2.558	3112	2.4885	3113	2.5487
3113	2.531	3114	2.558	3113	2.4885	3114	2.5487
3114	2.5304	3115	2.558	3114	2.4885	3115	2.5487
3115	2.5304	3116	2.558	3115	2.4885	3116	2.5487
3116	2.5304	3117	2.558	3116	2.4885	3117	2.5484
3117	2.5304	3118	2.558	3117	2.4888	3118	2.5484
3118	2.5304	3119	2.558	3118	2.4888	3119	2.5484
3119	2.5304	3120	2.558	3119	2.4888	3120	2.5484
3120	2.531	3121	2.5577	3120	2.4885	3121	2.5484
3121	2.531	3122	2.5574	3121	2.4885	3122	2.5484
3122	2.531	3123	2.5574	3122	2.4885	3123	2.5487
3123	2.531	3124	2.5574	3123	2.4885	3124	2.5487
3124	2.531	3125	2.5574	3124	2.4885	3125	2.5484
3125	2.531	3126	2.5574	3125	2.4885	3126	2.5484
3126	2.5307	3127	2.5574	3126	2.4885	3127	2.5484
3127	2.5304	3128	2.558	3127	2.4885	3128	2.5484
3128	2.5304	3129	2.558	3128	2.4885	3129	2.5484
3129	2.5304	3130	2.5577	3129	2.4888	3130	2.5484
3130	2.5304	3131	2.5577	3130	2.4888	3131	2.5484
3131	2.5307	3132	2.5577	3131	2.4888	3132	2.5484
3132	2.5307	3133	2.557	3132	2.4888	3133	2.5484
3133	2.5307	3134	2.557	3133	2.4885	3134	2.5484
3134	2.5307	3135	2.5567	3134	2.4885	3135	2.5484
3135	2.5307	3136	2.5567	3135	2.4885	3136	2.5484
3136	2.5307	3137	2.5567	3136	2.4885	3137	2.5484
3137	2.5304	3138	2.5567	3137	2.4885	3138	2.5484
3138	2.5304	3139	2.5567	3138	2.4885	3139	2.5484
3139	2.5304	3140	2.5567	3139	2.4885	3140	2.5477
3140	2.5304	3141	2.5574	3140	2.4885	3141	2.5477
3141	2.5304	3142	2.5574	3141	2.4885	3142	2.5477
3142	2.5304	3143	2.5567	3142	2.4885	3143	2.5477
3143	2.5304	3144	2.557	3143	2.4882	3144	2.5477
3144	2.5304	3145	2.557	3144	2.4885	3145	2.5481
3145	2.5307	3146	2.5567	3145	2.4885	3146	2.5481
3146	2.5307	3147	2.5567	3146	2.4882	3147	2.5477
3147	2.5307	3148	2.5567	3147	2.4882	3148	2.5477
3148	2.5307	3149	2.5567	3148	2.4879	3149	2.5477
3149	2.5307	3150	2.5567	3149	2.4879	3150	2.5474
3150	2.5307	3151	2.5567	3150	2.4879	3151	2.5474
3151	2.5307	3152	2.5567	3151	2.4879	3152	2.5474
3152	2.5307	3153	2.5577	3152	2.4882	3153	2.5474
3153	2.5307	3154	2.5577	3153	2.4882	3154	2.5474
3154	2.5301	3155	2.5577	3154	2.4882	3155	2.5474
3155	2.5301	3156	2.5574	3155	2.4879	3156	2.5474
3156	2.5301	3157	2.5574	3156	2.4879	3157	2.5477
3157	2.5301	3158	2.5574	3157	2.4879	3158	2.5477
3158	2.5304	3159	2.5574	3158	2.4879	3159	2.5477
3159	2.5304	3160	2.5574	3159	2.4879	3160	2.5477
3160	2.5304	3161	2.5574	3160	2.4879	3161	2.5477
3161	2.5304	3162	2.5574	3161	2.4879	3162	2.5465
3162	2.5304	3163	2.5574	3162	2.4879	3163	2.5465
3163	2.5304	3164	2.5574	3163	2.4879	3164	2.5465
3164	2.5304	3165	2.5574	3164	2.4876	3165	2.5465
3165	2.5304	3166	2.5574	3165	2.4876	3166	2.5462
3166	2.5304	3167	2.5564	3166	2.4879	3167	2.5462
3167	2.5301	3168	2.5564	3167	2.4879	3168	2.5465
3168	2.5307	3169	2.5564	3168	2.487	3169	2.5465
3169	2.5307	3170	2.5561	3169	2.487	3170	2.5471
3170	2.5304	3171	2.5561	3170	2.4882	3171	2.5471
3171	2.5304	3172	2.5564	3171	2.4876	3172	2.5471
3172	2.5304	3173	2.5564	3172	2.4876	3173	2.5468
3173	2.5304	3174	2.5564	3173	2.4876	3174	2.5468
3174	2.5304	3175	2.5564	3174	2.4876	3175	2.5465
3175	2.5304	3176	2.5564	3175	2.4876	3176	2.5465
3176	2.5304	3177	2.5564	3176	2.4876	3177	2.5465
3177	2.5301	3178	2.5564	3177	2.487	3178	2.5465
3178	2.5304	3179	2.5567	3178	2.487	3179	2.5465
3179	2.5304	3180	2.5567	3179	2.4867	3180	2.5465
3180	2.5301	3181	2.5567	3180	2.4867	3181	2.5465
3181	2.5301	3182	2.5567	3181	2.4867	3182	2.5459
3182	2.5298	3183	2.5567	3182	2.4867	3183	2.5459
3183	2.5298	3184	2.5567	3183	2.4864	3184	2.5459
3184	2.5298	3185	2.5567	3184	2.4864	3185	2.5459
3185	2.5298	3186	2.5567	3185	2.486	3186	2.5462
3186	2.5298	3187	2.5567	3186	2.486	3187	2.5462
3187	2.5301	3188	2.5567	3187	2.486	3188	2.5462
3188	2.5301	3189	2.5567	3188	2.486	3189	2.5462
3189	2.5304	3190	2.5567	3189	2.486	3190	2.5462
3190	2.5304	3191	2.5567	3190	2.4867	3191	2.5465
3191	2.5304	3192	2.5567	3191	2.4867	3192	2.5465
3192	2.5298	3193	2.5567	3192	2.4864	3193	2.5465
3193	2.5298	3194	2.5567	3193	2.4864	3194	2.5465
3194	2.5298	3195	2.5564	3194	2.4864	3195	2.5465
3195	2.5298	3196	2.5564	3195	2.4864	3196	2.5465
3196	2.5298	3197	2.5564	3196	2.4864	3197	2.5465
3197	2.5298	3198	2.5555	3197	2.4857	3198	2.5465
3198	2.5298	3199	2.5555	3198	2.4857	3199	2.5465
3199	2.5298	3200	2.5555	3199	2.4857	3200	2.5465
3200	2.5301	3201	2.5555	3200	2.4857	3201	2.5462
3201	2.5301	3202	2.5558	3201	2.4857	3202	2.5462
3202	2.5301	3203	2.5558	3202	2.4857	3203	2.5462
3203	2.5301	3204	2.5567	3203	2.4857	3204	2.5462
3204	2.5301	3205	2.5567	3204	2.4857	3205	2.5462
3205	2.5301	3206	2.5558	3205	2.4857	3206	2.5462
3206	2.5301	3207	2.5555	3206	2.4857	3207	2.5465
3207	2.5301	3208	2.5555	3207	2.4857	3208	2.5465
3208	2.5301	3209	2.5555	3208	2.4857	3209	2.5465
3209	2.5301	3210	2.5555	3209	2.4857	3210	2.5465
3210	2.5301	3211	2.5555	3210	2.4867	3211	2.5465
3211	2.5301	3212	2.5555	3211	2.4867	3212	2.5465
3212	2.5301	3213	2.5564	3212	2.4867	3213	2.5465
3213	2.5298	3214	2.5564	3213	2.4867	3214	2.5459
3214	2.5298	3215	2.5558	3214	2.4867	3215	2.5465
3215	2.5298	3216	2.5558	3215	2.4867	3216	2.5465
3216	2.5298	3217	2.5558	3216	2.4864	3217	2.5462
3217	2.5285	3218	2.5558	3217	2.4864	3218	2.5462
3218	2.5285	3219	2.5555	3218	2.4864	3219	2.5462
3219	2.5285	3220	2.5555	3219	2.4854	3220	2.5462
3220	2.5288	3221	2.5555	3220	2.4854	3221	2.5462
3221	2.5288	3222	2.5558	3221	2.4854	3222	2.5462
3222	2.5288	3223	2.5558	3222	2.4854	3223	2.5462
3223	2.5288	3224	2.5558	3223	2.4854	3224	2.5462
3224	2.5288	3225	2.5558	3224	2.4854	3225	2.5459
3225	2.5288	3226	2.5555	3225	2.4851	3226	2.5459
3226	2.5285	3227	2.5555	3226	2.4851	3227	2.5459
3227	2.5288	3228	2.5555	3227	2.4857	3228	2.5459
3228	2.5288	3229	2.5555	3228	2.4857	3229	2.5459
3229	2.5288	3230	2.5549	3229	2.4851	3230	2.5459
3230	2.5288	3231	2.5549	3230	2.4851	3231	2.5465
3231	2.5288	3232	2.5555	3231	2.486	3232	2.5465
3232	2.5288	3233	2.5555	3232	2.486	3233	2.5465
3233	2.5288	3234	2.5555	3233	2.4864	3234	2.5459
3234	2.5282	3235	2.5555	3234	2.4864	3235	2.5459
3235	2.5279	3236	2.5555	3235	2.4864	3236	2.5459
3236	2.5279	3237	2.5555	3236	2.4851	3237	2.5459
3237	2.5282	3238	2.5555	3237	2.4851	3238	2.5459
3238	2.5282	3239	2.5555	3238	2.4851	3239	2.5459
3239	2.5285	3240	2.5552	3239	2.4851	3240	2.5459
3240	2.5285	3241	2.5552	3240	2.4851	3241	2.5459
3241	2.5285	3242	2.5552	3241	2.4851	3242	2.5459
3242	2.5285	3243	2.5546	3242	2.4851	3243	2.5459
3243	2.5282	3244	2.5552	3243	2.4854	3244	2.5459
3244	2.5279	3245	2.5552	3244	2.4854	3245	2.5459
3245	2.5279	3246	2.5543	3245	2.4854	3246	2.5462
3246	2.5279	3247	2.5543	3246	2.4854	3247	2.5459
3247	2.5279	3248	2.5552	3247	2.4854	3248	2.5459
3248	2.5279	3249	2.5552	3248	2.4854	3249	2.5459
3249	2.5279	3250	2.5552	3249	2.4854	3250	2.5456
3250	2.5279	3251	2.5552	3250	2.4857	3251	2.5456
3251	2.5279	3252	2.5552	3251	2.4857	3252	2.5456
3252	2.5279	3253	2.5552	3252	2.4857	3253	2.5456
3253	2.5279	3254	2.5552	3253	2.4857	3254	2.5456
3254	2.5282	3255	2.5549	3254	2.4857	3255	2.5456
3255	2.5282	3256	2.5549	3255	2.4857	3256	2.5456
3256	2.5282	3257	2.5549	3256	2.4857	3257	2.5456
3257	2.5282	3258	2.5546	3257	2.4857	3258	2.5456
3258	2.5282	3259	2.5543	3258	2.4857	3259	2.5456
3259	2.5279	3260	2.5543	3259	2.4851	3260	2.5456
3260	2.5279	3261	2.5543	3260	2.4854	3261	2.5456
3261	2.5279	3262	2.5543	3261	2.4854	3262	2.5456
3262	2.5279	3263	2.5543	3262	2.4851	3263	2.5456
3263	2.5279	3264	2.5543	3263	2.4851	3264	2.5456
3264	2.5279	3265	2.5543	3264	2.4851	3265	2.5456
3265	2.5279	3266	2.5539	3265	2.4851	3266	2.5456
3266	2.5279	3267	2.5539	3266	2.4851	3267	2.5456
3267	2.5276	3268	2.5539	3267	2.4851	3268	2.5456
3268	2.5276	3269	2.5539	3268	2.4851	3269	2.5456
3269	2.5276	3270	2.5539	3269	2.4851	3270	2.5453
3270	2.5276	3271	2.5539	3270	2.4848	3271	2.5453
3271	2.5276	3272	2.5539	3271	2.4848	3272	2.5453
3272	2.5276	3273	2.5539	3272	2.4851	3273	2.5453
3273	2.5276	3274	2.5539	3273	2.4851	3274	2.5453
3274	2.5276	3275	2.5539	3274	2.4851	3275	2.5453
3275	2.5276	3276	2.5539	3275	2.4851	3276	2.5456
3276	2.5276	3277	2.5539	3276	2.4851	3277	2.5456
3277	2.5276	3278	2.5539	3277	2.4851	3278	2.5453
3278	2.5276	3279	2.5539	3278	2.4854	3279	2.5453
3279	2.5276	3280	2.5539	3279	2.4854	3280	2.5453
3280	2.5276	3281	2.5539	3280	2.4854	3281	2.5453
3281	2.5276	3282	2.5543	3281	2.4854	3282	2.5453
3282	2.5276	3283	2.5543	3282	2.4851	3283	2.5453
3283	2.5276	3284	2.5539	3283	2.4851	3284	2.5453
3284	2.5276	3285	2.5539	3284	2.4851	3285	2.5453
3285	2.5276	3286	2.5543	3285	2.4851	3286	2.5453
3286	2.5276	3287	2.5543	3286	2.4851	3287	2.545
3287	2.5276	3288	2.5536	3287	2.4851	3288	2.5453
3288	2.5276	3289	2.5543	3288	2.4851	3289	2.5453
3289	2.5276	3290	2.5543	3289	2.4851	3290	2.5453
3290	2.5276	3291	2.5536	3290	2.4851	3291	2.5453
3291	2.5276	3292	2.5536	3291	2.4851	3292	2.5456
3292	2.5273	3293	2.5536	3292	2.4851	3293	2.5456
3293	2.5273	3294	2.5543	3293	2.4854	3294	2.5456
3294	2.5273	3295	2.5536	3294	2.4854	3295	2.5456
3295	2.5276	3296	2.5543	3295	2.4854	3296	2.5453
3296	2.5276	3297	2.5539	3296	2.4851	3297	2.5453
3297	2.5276	3298	2.5539	3297	2.4851	3298	2.5453
3298	2.5276	3299	2.5539	3298	2.4851	3299	2.5453
3299	2.5276	3300	2.5539	3299	2.4851	3300	2.5453
3300	2.5276	3301	2.5539	3300	2.4851	3301	2.5453
3301	2.5276	3302	2.5539	3301	2.4851	3302	2.5453
3302	2.5273	3303	2.5539	3302	2.4851	3303	2.5453
3303	2.5273	3304	2.5543	3303	2.4851	3304	2.5453
3304	2.5273	3305	2.5543	3304	2.4851	3305	2.5453
3305	2.5273	3306	2.5539	3305	2.4851	3306	2.545
3306	2.5273	3307	2.5539	3306	2.4851	3307	2.545
3307	2.527	3308	2.5536	3307	2.4851	3308	2.545
3308	2.527	3309	2.5536	3308	2.4851	3309	2.545
3309	2.527	3310	2.5536	3309	2.4851	3310	2.545
3310	2.527	3311	2.5536	3310	2.4851	3311	2.5453
3311	2.527	3312	2.5536	3311	2.4851	3312	2.5453
3312	2.527	3313	2.5536	3312	2.4851	3313	2.545
3313	2.527	3314	2.5543	3313	2.4851	3314	2.545
3314	2.5273	3315	2.5543	3314	2.4851	3315	2.5453
3315	2.5273	3316	2.5543	3315	2.4851	3316	2.545
3316	2.5273	3317	2.5543	3316	2.4851	3317	2.545
3317	2.5273	3318	2.5539	3317	2.4851	3318	2.545
3318	2.5273	3319	2.5536	3318	2.4851	3319	2.545
3319	2.527	3320	2.5536	3319	2.4851	3320	2.545
3320	2.527	3321	2.5536	3320	2.4851	3321	2.5446
3321	2.527	3322	2.5536	3321	2.4851	3322	2.5446
3322	2.527	3323	2.5536	3322	2.4848	3323	2.5443
3323	2.527	3324	2.5536	3323	2.4848	3324	2.5443
3324	2.5273	3325	2.5536	3324	2.4848	3325	2.5443
3325	2.5273	3326	2.5536	3325	2.4848	3326	2.5443
3326	2.5273	3327	2.5536	3326	2.4848	3327	2.5443
3327	2.5273	3328	2.5536	3327	2.4848	3328	2.5443
3328	2.5273	3329	2.5536	3328	2.4848	3329	2.5443
3329	2.5273	3330	2.5536	3329	2.4848	3330	2.5443
3330	2.527	3331	2.5533	3330	2.4848	3331	2.5443
3331	2.527	3332	2.5533	3331	2.4848	3332	2.5443
3332	2.527	3333	2.5533	3332	2.4848	3333	2.5443
3333	2.527	3334	2.5533	3333	2.4848	3334	2.5443
3334	2.5273	3335	2.5533	3334	2.4848	3335	2.5443
3335	2.5273	3336	2.5533	3335	2.4848	3336	2.5443
3336	2.5273	3337	2.5533	3336	2.4848	3337	2.5443
3337	2.5273	3338	2.5533	3337	2.4848	3338	2.5443
3338	2.5273	3339	2.5533	3338	2.4848	3339	2.544
3339	2.5273	3340	2.5533	3339	2.4845	3340	2.544
3340	2.5273	3341	2.5533	3340	2.4845	3341	2.544
3341	2.5273	3342	2.5533	3341	2.4845	3342	2.544
3342	2.5273	3343	2.5533	3342	2.4845	3343	2.544
3343	2.5273	3344	2.553	3343	2.4845	3344	2.544
3344	2.5273	3345	2.553	3344	2.4845	3345	2.544
3345	2.5273	3346	2.553	3345	2.4845	3346	2.544
3346	2.527	3347	2.553	3346	2.4845	3347	2.544
3347	2.527	3348	2.5533	3347	2.4845	3348	2.544
3348	2.527	3349	2.5533	3348	2.4845	3349	2.544
3349	2.527	3350	2.5533	3349	2.4842	3350	2.544
3350	2.527	3351	2.5533	3350	2.4842	3351	2.544
3351	2.527	3352	2.5533	3351	2.4842	3352	2.544
3352	2.527	3353	2.553	3352	2.4842	3353	2.544
3353	2.527	3354	2.553	3353	2.4845	3354	2.5437
3354	2.527	3355	2.553	3354	2.4845	3355	2.5437
3355	2.527	3356	2.553	3355	2.4845	3356	2.5437
3356	2.527	3357	2.553	3356	2.4845	3357	2.5437
3357	2.527	3358	2.5533	3357	2.4845	3358	2.5437
3358	2.527	3359	2.5533	3358	2.4842	3359	2.5434
3359	2.5267	3360	2.5533	3359	2.4842	3360	2.5434
3360	2.5267	3361	2.5533	3360	2.4842	3361	2.5434
3361	2.5267	3362	2.5533	3361	2.4842	3362	2.5434
3362	2.5267	3363	2.5533	3362	2.4842	3363	2.5434
3363	2.5267	3364	2.553	3363	2.4842	3364	2.5434
3364	2.527	3365	2.553	3364	2.4842	3365	2.5434
3365	2.527	3366	2.5527	3365	2.4842	3366	2.5434
3366	2.5267	3367	2.5527	3366	2.4842	3367	2.5434
3367	2.5267	3368	2.553	3367	2.4842	3368	2.5434
3368	2.5267	3369	2.553	3368	2.4839	3369	2.5434
3369	2.5267	3370	2.553	3369	2.4839	3370	2.5434
3370	2.5267	3371	2.553	3370	2.4839	3371	2.5434
3371	2.5267	3372	2.553	3371	2.4839	3372	2.5434
3372	2.5267	3373	2.553	3372	2.4839	3373	2.5434
3373	2.5267	3374	2.553	3373	2.4839	3374	2.5434
3374	2.5267	3375	2.553	3374	2.4842	3375	2.5434
3375	2.5267	3376	2.553	3375	2.4839	3376	2.5434
3376	2.5267	3377	2.553	3376	2.4839	3377	2.5434
3377	2.5267	3378	2.5527	3377	2.4842	3378	2.5434
3378	2.5267	3379	2.5527	3378	2.4842	3379	2.5434
3379	2.5267	3380	2.5527	3379	2.4839	3380	2.5434
3380	2.5267	3381	2.5527	3380	2.4839	3381	2.5434
3381	2.5267	3382	2.5527	3381	2.4839	3382	2.5434
3382	2.5267	3383	2.5527	3382	2.4839	3383	2.5431
3383	2.5267	3384	2.5527	3383	2.4839	3384	2.5431
3384	2.5264	3385	2.5527	3384	2.4839	3385	2.5431
3385	2.5264	3386	2.5527	3385	2.4839	3386	2.5431
3386	2.5264	3387	2.5527	3386	2.4839	3387	2.5431
3387	2.5264	3388	2.5527	3387	2.4836	3388	2.5431
3388	2.5264	3389	2.5527	3388	2.4836	3389	2.5431
3389	2.5264	3390	2.5527	3389	2.4836	3390	2.5431
3390	2.5267	3391	2.5524	3390	2.4836	3391	2.5431
3391	2.5267	3392	2.5524	3391	2.4836	3392	2.5431
3392	2.5264	3393	2.5524	3392	2.4836	3393	2.5431
3393	2.5264	3394	2.5524	3393	2.4836	3394	2.5431
3394	2.5264	3395	2.5524	3394	2.4836	3395	2.5428
3395	2.5264	3396	2.5524	3395	2.4836	3396	2.5428
3396	2.5264	3397	2.5524	3396	2.4836	3397	2.5428
3397	2.5267	3398	2.5524	3397	2.4836	3398	2.5428
3398	2.5267	3399	2.5524	3398	2.4833	3399	2.5428
3399	2.5267	3400	2.5524	3399	2.4833	3400	2.5428
3400	2.5267	3401	2.5524	3400	2.4836	3401	2.5428
3401	2.5267	3402	2.5524	3401	2.4836	3402	2.5428
3402	2.5267	3403	2.5524	3402	2.4833	3403	2.5428
3403	2.5267	3404	2.5524	3403	2.4833	3404	2.5428
3404	2.5267	3405	2.5524	3404	2.4833	3405	2.5428
3405	2.5267	3406	2.5524	3405	2.4833	3406	2.5428
3406	2.5267	3407	2.5524	3406	2.4833	3407	2.5428
3407	2.5267	3408	2.5521	3407	2.4833	3408	2.5428
3408	2.5264	3409	2.5521	3408	2.4833	3409	2.5428
3409	2.5264	3410	2.5521	3409	2.4833	3410	2.5428
3410	2.5264	3411	2.5521	3410	2.4833	3411	2.5428
3411	2.5264	3412	2.5521	3411	2.4833	3412	2.5428
3412	2.5264	3413	2.5521	3412	2.4833	3413	2.5425
3413	2.5264	3414	2.5521	3413	2.4833	3414	2.5425
3414	2.5264	3415	2.5521	3414	2.4833	3415	2.5428
3415	2.5267	3416	2.5521	3415	2.4833	3416	2.5428
3416	2.5264	3417	2.5521	3416	2.4833	3417	2.5425
3417	2.5264	3418	2.5521	3417	2.4833	3418	2.5425
3418	2.5264	3419	2.5521	3418	2.4833	3419	2.5425
3419	2.5267	3420	2.5521	3419	2.4833	3420	2.5425
3420	2.5264	3421	2.5521	3420	2.4833	3421	2.5425
3421	2.5264	3422	2.5521	3421	2.4833	3422	2.5425
3422	2.5264	3423	2.5521	3422	2.4829	3423	2.5425
3423	2.5264	3424	2.5521	3423	2.4829	3424	2.5425
3424	2.526	3425	2.5521	3424	2.4829	3425	2.5425
3425	2.526	3426	2.5521	3425	2.4829	3426	2.5425
3426	2.526	3427	2.5518	3426	2.4829	3427	2.5425
3427	2.526	3428	2.5518	3427	2.4829	3428	2.5425
3428	2.526	3429	2.5518	3428	2.4829	3429	2.5428
3429	2.526	3430	2.5518	3429	2.4829	3430	2.5428
3430	2.5264	3431	2.5518	3430	2.4829	3431	2.5425
3431	2.5264	3432	2.5518	3431	2.4829	3432	2.5425
3432	2.526	3433	2.5518	3432	2.4829	3433	2.5425
3433	2.526	3434	2.5518	3433	2.4829	3434	2.5425
3434	2.526	3435	2.5518	3434	2.4829	3435	2.5425
3435	2.526	3436	2.5518	3435	2.4829	3436	2.5425
3436	2.5257	3437	2.5518	3436	2.4826	3437	2.5425
3437	2.5257	3438	2.5518	3437	2.4826	3438	2.5425
3438	2.5257	3439	2.5518	3438	2.4823	3439	2.5422
3439	2.5257	3440	2.5521	3439	2.4823	3440	2.5422
3440	2.5254	3441	2.5521	3440	2.4823	3441	2.5422
3441	2.5254	3442	2.5521	3441	2.4823	3442	2.5422
3442	2.5254	3443	2.5521	3442	2.4823	3443	2.5422
3443	2.5257	3444	2.5521	3443	2.482	3444	2.5425
3444	2.5257	3445	2.5521	3444	2.482	3445	2.5425
3445	2.5257	3446	2.5521	3445	2.482	3446	2.5425
3446	2.5257	3447	2.5518	3446	2.482	3447	2.5425
3447	2.5254	3448	2.5518	3447	2.4823	3448	2.5422
3448	2.5254	3449	2.5518	3448	2.4823	3449	2.5422
3449	2.5254	3450	2.5521	3449	2.4823	3450	2.5422
3450	2.5257	3451	2.5521	3450	2.4823	3451	2.5422
3451	2.5257	3452	2.5521	3451	2.4823	3452	2.5422
3452	2.5257	3453	2.5521	3452	2.4823	3453	2.5422
3453	2.5257	3454	2.5521	3453	2.4823	3454	2.5422
3454	2.5257	3455	2.5521	3454	2.482	3455	2.5422
3455	2.5254	3456	2.5521	3455	2.482	3456	2.5422
3456	2.5254	3457	2.5518	3456	2.4817	3457	2.5422
3457	2.5251	3458	2.5518	3457	2.4817	3458	2.5422
3458	2.5251	3459	2.5518	3458	2.4817	3459	2.5422
3459	2.5251	3460	2.5518	3459	2.4817	3460	2.5422
3460	2.5251	3461	2.5518	3460	2.4817	3461	2.5422
3461	2.5254	3462	2.5515	3461	2.4817	3462	2.5422
3462	2.5254	3463	2.5515	3462	2.4826	3463	2.5422
3463	2.5254	3464	2.5515	3463	2.4826	3464	2.5422
3464	2.5257	3465	2.5515	3464	2.4823	3465	2.5422
3465	2.5257	3466	2.5515	3465	2.4823	3466	2.5422
3466	2.5254	3467	2.5518	3466	2.4823	3467	2.5422
3467	2.5254	3468	2.5518	3467	2.4823	3468	2.5422
3468	2.5251	3469	2.5518	3468	2.4823	3469	2.5419
3469	2.5251	3470	2.5518	3469	2.482	3470	2.5419
3470	2.5251	3471	2.5521	3470	2.482	3471	2.5419
3471	2.5251	3472	2.5521	3471	2.482	3472	2.5419
3472	2.5254	3473	2.5518	3472	2.482	3473	2.5419
3473	2.5254	3474	2.5518	3473	2.4817	3474	2.5419
3474	2.5254	3475	2.5518	3474	2.4817	3475	2.5419
3475	2.5254	3476	2.5518	3475	2.4817	3476	2.5419
3476	2.5254	3477	2.5512	3476	2.4817	3477	2.5415
3477	2.5254	3478	2.5512	3477	2.4814	3478	2.5415
3478	2.5254	3479	2.5508	3478	2.4814	3479	2.5415
3479	2.5254	3480	2.5508	3479	2.4814	3480	2.5419
3480	2.5251	3481	2.5508	3480	2.4814	3481	2.5419
3481	2.5251	3482	2.5508	3481	2.4817	3482	2.5419
3482	2.5251	3483	2.5508	3482	2.4817	3483	2.5419
3483	2.5251	3484	2.5518	3483	2.4817	3484	2.5415
3484	2.5251	3485	2.5512	3484	2.4817	3485	2.5415
3485	2.5251	3486	2.5512	3485	2.4814	3486	2.5415
3486	2.5251	3487	2.5515	3486	2.4814	3487	2.5415
3487	2.5248	3488	2.5512	3487	2.4814	3488	2.5415
3488	2.5248	3489	2.5512	3488	2.4814	3489	2.5415
3489	2.5248	3490	2.5512	3489	2.4814	3490	2.5415
3490	2.5248	3491	2.5512	3490	2.4817	3491	2.5415
3491	2.5251	3492	2.5508	3491	2.4817	3492	2.5415
3492	2.5251	3493	2.5508	3492	2.4817	3493	2.5412
3493	2.5254	3494	2.5508	3493	2.4817	3494	2.5412
3494	2.5251	3495	2.5508	3494	2.4817	3495	2.5412
3495	2.5251	3496	2.5508	3495	2.4814	3496	2.5409
3496	2.5254	3497	2.5508	3496	2.4814	3497	2.5409
3497	2.5254	3498	2.5512	3497	2.4808	3498	2.5409
3498	2.5254	3499	2.5512	3498	2.4808	3499	2.5409
3499	2.5254	3500	2.5512	3499	2.4808	3500	2.5409
3500	2.5254	3501	2.5512	3500	2.4808	3501	2.5409
3501	2.5254	3502	2.5512	3501	2.4805	3502	2.5409
3502	2.5254	3503	2.5508	3502	2.4805	3503	2.5409
3503	2.5254	3504	2.5508	3503	2.4808	3504	2.5409
3504	2.5254	3505	2.5512	3504	2.4808	3505	2.5409
3505	2.5254	3506	2.5512	3505	2.4808	3506	2.5409
3506	2.5254	3507	2.5512	3506	2.4808	3507	2.5409
3507	2.5254	3508	2.5512	3507	2.4811	3508	2.5409
3508	2.5254	3509	2.5512	3508	2.4811	3509	2.5409
3509	2.5248	3510	2.5512	3509	2.4811	3510	2.5409
3510	2.5248	3511	2.5512	3510	2.4808	3511	2.5409
3511	2.5248	3512	2.5508	3511	2.4808	3512	2.5409
3512	2.5248	3513	2.5508	3512	2.4808	3513	2.5409
3513	2.5248	3514	2.5508	3513	2.4808	3514	2.5409
3514	2.5248	3515	2.5508	3514	2.4808	3515	2.5409
3515	2.5248	3516	2.5512	3515	2.4808	3516	2.5409
3516	2.5248	3517	2.5512	3516	2.4808	3517	2.5406
3517	2.5248	3518	2.5512	3517	2.4808	3518	2.5406
3518	2.5248	3519	2.5512	3518	2.4808	3519	2.5406
3519	2.5248	3520	2.5512	3519	2.4805	3520	2.5406
3520	2.5251	3521	2.5512	3520	2.4805	3521	2.5406
3521	2.5251	3522	2.5505	3521	2.4817	3522	2.5406
3522	2.5248	3523	2.5505	3522	2.4817	3523	2.5406
3523	2.5248	3524	2.5505	3523	2.4808	3524	2.5409
3524	2.5248	3525	2.5508	3524	2.4808	3525	2.5409
3525	2.5248	3526	2.5508	3525	2.4808	3526	2.5406
3526	2.5242	3527	2.5508	3526	2.4808	3527	2.5406
3527	2.5242	3528	2.5508	3527	2.4808	3528	2.5406
3528	2.5242	3529	2.5499	3528	2.4814	3529	2.5406
3529	2.5242	3530	2.5499	3529	2.4814	3530	2.5406
3530	2.5242	3531	2.5499	3530	2.4814	3531	2.5406
3531	2.5242	3532	2.5499	3531	2.4814	3532	2.5406
3532	2.5236	3533	2.5499	3532	2.4814	3533	2.5406
3533	2.5236	3534	2.5499	3533	2.4811	3534	2.5406
3534	2.5236	3535	2.5499	3534	2.4805	3535	2.5406
3535	2.5236	3536	2.5499	3535	2.4805	3536	2.5406
3536	2.5236	3537	2.5505	3536	2.4805	3537	2.5406
3537	2.5236	3538	2.5493	3537	2.4805	3538	2.5406
3538	2.5236	3539	2.5493	3538	2.4802	3539	2.5406
3539	2.5236	3540	2.5493	3539	2.4802	3540	2.5406
3540	2.5236	3541	2.5493	3540	2.4802	3541	2.5406
3541	2.5236	3542	2.5493	3541	2.4802	3542	2.5406
3542	2.5233	3543	2.5493	3542	2.4811	3543	2.5406
3543	2.5233	3544	2.5493	3543	2.4811	3544	2.5406
3544	2.5233	3545	2.5493	3544	2.4814	3545	2.5406
3545	2.5233	3546	2.5493	3545	2.4814	3546	2.5406
3546	2.5233	3547	2.5493	3546	2.4814	3547	2.5406
3547	2.5233	3548	2.5493	3547	2.4814	3548	2.5406
3548	2.5239	3549	2.5493	3548	2.4802	3549	2.5406
3549	2.5233	3550	2.5493	3549	2.4802	3550	2.5406
3550	2.5233	3551	2.5496	3550	2.4802	3551	2.5406
3551	2.5229	3552	2.5496	3551	2.4802	3552	2.5406
3552	2.5229	3553	2.5499	3552	2.4802	3553	2.5406
3553	2.5226	3554	2.5499	3553	2.4802	3554	2.5406
3554	2.5226	3555	2.5499	3554	2.4802	3555	2.5406
3555	2.5229	3556	2.5499	3555	2.4811	3556	2.5406
3556	2.5229	3557	2.5496	3556	2.4811	3557	2.5406
3557	2.5226	3558	2.5496	3557	2.4811	3558	2.5406
3558	2.5226	3559	2.5496	3558	2.4811	3559	2.5406
3559	2.5229	3560	2.5496	3559	2.4802	3560	2.5406
3560	2.5229	3561	2.5496	3560	2.4802	3561	2.5406
3561	2.5229	3562	2.5496	3561	2.4802	3562	2.5409
3562	2.5229	3563	2.5496	3562	2.4802	3563	2.5409
3563	2.5229	3564	2.5496	3563	2.4811	3564	2.5409
3564	2.5229	3565	2.5496	3564	2.4811	3565	2.5409
3565	2.5229	3566	2.5496	3565	2.4811	3566	2.5409
3566	2.5229	3567	2.5496	3566	2.4811	3567	2.5409
3567	2.5226	3568	2.5496	3567	2.4805	3568	2.5409
3568	2.5226	3569	2.5496	3568	2.4802	3569	2.5406
3569	2.5226	3570	2.5496	3569	2.4802	3570	2.5406
3570	2.5226	3571	2.5496	3570	2.4802	3571	2.5409
3571	2.5226	3572	2.5487	3571	2.4802	3572	2.5409
3572	2.5226	3573	2.5487	3572	2.4802	3573	2.5406
3573	2.5226	3574	2.5487	3573	2.4802	3574	2.5406
3574	2.5223	3575	2.5487	3574	2.4802	3575	2.5406
3575	2.5223	3576	2.5484	3575	2.4802	3576	2.5406
3576	2.5223	3577	2.5484	3576	2.4802	3577	2.5406
3577	2.5223	3578	2.5493	3577	2.4802	3578	2.5406
3578	2.5223	3579	2.5481	3578	2.4802	3579	2.5406
3579	2.5223	3580	2.5481	3579	2.4811	3580	2.5406
3580	2.5223	3581	2.5481	3580	2.4811	3581	2.5406
3581	2.5223	3582	2.5481	3581	2.4802	3582	2.5406
3582	2.5223	3583	2.5481	3582	2.4802	3583	2.5403
3583	2.5223	3584	2.5481	3583	2.4811	3584	2.5403
3584	2.5223	3585	2.5481	3584	2.4814	3585	2.5403
3585	2.5223	3586	2.5481	3585	2.4814	3586	2.5403
3586	2.5223	3587	2.5487	3586	2.4814	3587	2.5403
3587	2.5223	3588	2.5487	3587	2.4814	3588	2.5403
3588	2.5223	3589	2.5487	3588	2.4814	3589	2.5403
3589	2.5223	3590	2.5487	3589	2.4808	3590	2.5403
3590	2.5223	3591	2.5487	3590	2.4808	3591	2.5403
3591	2.5223	3592	2.5487	3591	2.4808	3592	2.5406
3592	2.5223	3593	2.5481	3592	2.4808	3593	2.5406
3593	2.5223	3594	2.5477	3593	2.4808	3594	2.5409
3594	2.5223	3595	2.5477	3594	2.4808	3595	2.5409
3595	2.5223	3596	2.5477	3595	2.4808	3596	2.5406
3596	2.5223	3597	2.5477	3596	2.4805	3597	2.5406
3597	2.5223	3598	2.5477	3597	2.4805	3598	2.5409
3598	2.5223	3599	2.5477	3598	2.4805	3599	2.5406
3599	2.5223	3600	2.5484	3599	2.4805	3600	2.5406
3600	2.5223	3601	2.5484	3600	2.4802	3601	2.5409
3601	2.5223	3602	2.5484	3601	2.4805	3602	2.5409
3602	2.5223	3603	2.5484	3602	2.4805	3603	2.5406
3603	2.5223	3604	2.5484	3603	2.4805	3604	2.5406
3604	2.5223	3605	2.5484	3604	2.4805	3605	2.5406
3605	2.5223	3606	2.5484	3605	2.4805	3606	2.5406
3606	2.5223	3607	2.5484	3606	2.4805	3607	2.5406
3607	2.5223	3608	2.5484	3607	2.4805	3608	2.5406
3608	2.5223	3609	2.5481	3608	2.4802	3609	2.5406
3609	2.5223	3610	2.5481	3609	2.4802	3610	2.5406
3610	2.5223	3611	2.5474	3610	2.4802	3611	2.5406
3611	2.5223	3612	2.5474	3611	2.4802	3612	2.5406
3612	2.5223	3613	2.5474	3612	2.4802	3613	2.5406
3613	2.5223	3614	2.5474	3613	2.4802	3614	2.5406
3614	2.5223	3615	2.5474	3614	2.4802	3615	2.5406
3615	2.5223	3616	2.5474	3615	2.4802	3616	2.5406
3616	2.5223	3617	2.5474	3616	2.4802	3617	2.5406
3617	2.5223	3618	2.5474	3617	2.4802	3618	2.5406
3618	2.5223	3619	2.5474	3618	2.4802	3619	2.5406
3619	2.5223	3620	2.5474	3619	2.4802	3620	2.5406
3620	2.5223	3621	2.5477	3620	2.4802	3621	2.5406
3621	2.5223	3622	2.5474	3621	2.4802	3622	2.5406
3622	2.5223	3623	2.5474	3622	2.4792	3623	2.5406
3623	2.5217	3624	2.5474	3623	2.4792	3624	2.5406
3624	2.5217	3625	2.5474	3624	2.4789	3625	2.54
3625	2.5217	3626	2.5474	3625	2.4789	3626	2.54
3626	2.5217	3627	2.5471	3626	2.4789	3627	2.5406
3627	2.5217	3628	2.5471	3627	2.4789	3628	2.5406
3628	2.5223	3629	2.5471	3628	2.4789	3629	2.5406
3629	2.5223	3630	2.5474	3629	2.4789	3630	2.5406
3630	2.5223	3631	2.5471	3630	2.4798	3631	2.5406
3631	2.5223	3632	2.5471	3631	2.4798	3632	2.5403
3632	2.5223	3633	2.5474	3632	2.4798	3633	2.5403
3633	2.5223	3634	2.5474	3633	2.4798	3634	2.54
3634	2.5223	3635	2.5474	3634	2.4786	3635	2.54
3635	2.5223	3636	2.5477	3635	2.4786	3636	2.54
3636	2.5226	3637	2.5477	3636	2.4786	3637	2.54
3637	2.5226	3638	2.5477	3637	2.4786	3638	2.54
3638	2.5226	3639	2.5477	3638	2.4792	3639	2.5406
3639	2.5226	3640	2.5477	3639	2.4792	3640	2.5406
3640	2.5226	3641	2.5477	3640	2.4792	3641	2.5406
3641	2.5223	3642	2.5477	3641	2.4789	3642	2.5406
3642	2.5223	3643	2.5477	3642	2.4789	3643	2.54
3643	2.5223	3644	2.5474	3643	2.4789	3644	2.54
3644	2.5223	3645	2.5474	3644	2.4789	3645	2.54
3645	2.5223	3646	2.5477	3645	2.4789	3646	2.54
3646	2.5223	3647	2.5477	3646	2.4789	3647	2.54
3647	2.5223	3648	2.5477	3647	2.4792	3648	2.54
3648	2.5223	3649	2.5474	3648	2.4792	3649	2.54
3649	2.5223	3650	2.5477	3649	2.4792	3650	2.54
3650	2.5226	3651	2.5477	3650	2.4789	3651	2.5406
3651	2.5226	3652	2.5474	3651	2.4789	3652	2.5406
3652	2.5217	3653	2.5474	3652	2.4786	3653	2.54
3653	2.5217	3654	2.5471	3653	2.4786	3654	2.54
3654	2.5217	3655	2.5471	3654	2.4789	3655	2.5406
3655	2.5217	3656	2.5471	3655	2.4789	3656	2.54
3656	2.5217	3657	2.5471	3656	2.4786	3657	2.54
3657	2.5226	3658	2.5471	3657	2.4786	3658	2.5403
3658	2.5226	3659	2.5471	3658	2.4789	3659	2.5403
3659	2.5226	3660	2.5471	3659	2.4789	3660	2.5394
3660	2.5226	3661	2.5471	3660	2.4789	3661	2.5394
3661	2.5226	3662	2.5471	3661	2.4789	3662	2.5394
3662	2.5223	3663	2.5471	3662	2.4789	3663	2.5394
3663	2.5223	3664	2.5471	3663	2.4789	3664	2.5394
3664	2.5223	3665	2.5471	3664	2.4789	3665	2.5394
3665	2.5223	3666	2.5471	3665	2.4786	3666	2.5391
3666	2.5217	3667	2.5471	3666	2.4786	3667	2.5391
3667	2.5217	3668	2.5471	3667	2.4789	3668	2.5406
3668	2.5217	3669	2.5471	3668	2.4789	3669	2.5403
3669	2.5217	3670	2.5471	3669	2.4792	3670	2.5403
3670	2.5214	3671	2.5471	3670	2.4792	3671	2.5403
3671	2.5214	3672	2.5471	3671	2.4792	3672	2.5403
3672	2.5214	3673	2.5471	3672	2.4792	3673	2.5403
3673	2.5214	3674	2.5471	3673	2.4792	3674	2.5403
3674	2.5214	3675	2.5471	3674	2.4792	3675	2.5403
3675	2.5214	3676	2.5471	3675	2.4792	3676	2.5403
3676	2.5214	3677	2.5471	3676	2.4792	3677	2.5403
3677	2.5214	3678	2.5471	3677	2.4792	3678	2.5403
3678	2.5214	3679	2.5471	3678	2.4792	3679	2.5403
3679	2.5214	3680	2.5471	3679	2.4792	3680	2.5394
3680	2.5214	3681	2.5471	3680	2.4792	3681	2.5394
3681	2.5211	3682	2.5474	3681	2.4786	3682	2.5394
3682	2.5214	3683	2.5471	3682	2.4786	3683	2.5394
3683	2.5214	3684	2.5471	3683	2.4789	3684	2.5394
3684	2.5214	3685	2.5471	3684	2.4789	3685	2.5403
3685	2.5211	3686	2.5474	3685	2.4789	3686	2.5403
3686	2.5214	3687	2.5471	3686	2.4789	3687	2.5403
3687	2.5214	3688	2.5471	3687	2.4792	3688	2.5403
3688	2.5214	3689	2.5471	3688	2.4792	3689	2.5403
3689	2.5214	3690	2.5471	3689	2.4792	3690	2.5391
3690	2.5214	3691	2.5471	3690	2.4792	3691	2.5391
3691	2.5214	3692	2.5471	3691	2.4792	3692	2.5403
3692	2.5214	3693	2.5471	3692	2.4792	3693	2.5394
3693	2.5214	3694	2.5471	3693	2.4786	3694	2.5394
3694	2.5214	3695	2.5471	3694	2.4786	3695	2.5403
3695	2.5214	3696	2.5471	3695	2.4789	3696	2.5403
3696	2.5214	3697	2.5471	3696	2.4789	3697	2.5403
3697	2.5214	3698	2.5471	3697	2.4789	3698	2.5403
3698	2.5214	3699	2.5471	3698	2.4789	3699	2.5403
3699	2.5214	3700	2.5471	3699	2.4789	3700	2.5403
3700	2.5214	3701	2.5471	3700	2.4789	3701	2.54
3701	2.5214	3702	2.5471	3701	2.4789	3702	2.54
3702	2.5214	3703	2.5471	3702	2.4783	3703	2.54
3703	2.5214	3704	2.5471	3703	2.4783	3704	2.5388
3704	2.5214	3705	2.5471	3704	2.4783	3705	2.5388
3705	2.5214	3706	2.5471	3705	2.4783	3706	2.5388
3706	2.5214	3707	2.5471	3706	2.4786	3707	2.54
3707	2.5214	3708	2.5471	3707	2.4786	3708	2.54
3708	2.5214	3709	2.5468	3708	2.4786	3709	2.54
3709	2.5214	3710	2.5468	3709	2.4786	3710	2.54
3710	2.5211	3711	2.5468	3710	2.4786	3711	2.54
3711	2.5211	3712	2.5468	3711	2.4783	3712	2.54
3712	2.5211	3713	2.5468	3712	2.4783	3713	2.54
3713	2.5214	3714	2.5468	3713	2.4783	3714	2.5388
3714	2.5214	3715	2.5468	3714	2.4783	3715	2.5388
3715	2.5214	3716	2.5468	3715	2.478	3716	2.5394
3716	2.5214	3717	2.5468	3716	2.478	3717	2.5394
3717	2.5214	3718	2.5468	3717	2.478	3718	2.5391
3718	2.5211	3719	2.5468	3718	2.478	3719	2.5391
3719	2.5211	3720	2.5468	3719	2.478	3720	2.5391
3720	2.5211	3721	2.5468	3720	2.478	3721	2.5391
3721	2.5211	3722	2.5468	3721	2.4783	3722	2.5391
3722	2.5211	3723	2.5468	3722	2.4783	3723	2.5391
3723	2.5211	3724	2.5465	3723	2.4783	3724	2.5391
3724	2.5211	3725	2.5465	3724	2.478	3725	2.5391
3725	2.5211	3726	2.5465	3725	2.478	3726	2.5391
3726	2.5211	3727	2.5465	3726	2.478	3727	2.5388
3727	2.5211	3728	2.5465	3727	2.478	3728	2.5388
3728	2.5211	3729	2.5465	3728	2.478	3729	2.5388
3729	2.5211	3730	2.5465	3729	2.4783	3730	2.5384
3730	2.5211	3731	2.5468	3730	2.478	3731	2.5384
3731	2.5211	3732	2.5468	3731	2.478	3732	2.5384
3732	2.5211	3733	2.5468	3732	2.4792	3733	2.5384
3733	2.5211	3734	2.5468	3733	2.4792	3734	2.5384
3734	2.5214	3735	2.5468	3734	2.4783	3735	2.5384
3735	2.5214	3736	2.5468	3735	2.4783	3736	2.5384
3736	2.5214	3737	2.5465	3736	2.4789	3737	2.5384
3737	2.5214	3738	2.5465	3737	2.4783	3738	2.5384
3738	2.5214	3739	2.5465	3738	2.4783	3739	2.5384
3739	2.5214	3740	2.5465	3739	2.4789	3740	2.5384
3740	2.5214	3741	2.5465	3740	2.4789	3741	2.5384
3741	2.5214	3742	2.5465	3741	2.478	3742	2.5384
3742	2.5214	3743	2.5465	3742	2.478	3743	2.5384
3743	2.5214	3744	2.5465	3743	2.4789	3744	2.5384
3744	2.5214	3745	2.5465	3744	2.4789	3745	2.5375
3745	2.5214	3746	2.5465	3745	2.478	3746	2.5375
3746	2.5214	3747	2.5465	3746	2.478	3747	2.5375
3747	2.5214	3748	2.5465	3747	2.478	3748	2.5375
3748	2.5214	3749	2.5465	3748	2.478	3749	2.5375
3749	2.5211	3750	2.5465	3749	2.478	3750	2.5381
3750	2.5211	3751	2.5465	3750	2.478	3751	2.5381
3751	2.5211	3752	2.5465	3751	2.4789	3752	2.5381
3752	2.5211	3753	2.5465	3752	2.4789	3753	2.5381
3753	2.5208	3754	2.5465	3753	2.4789	3754	2.5381
3754	2.5208	3755	2.5465	3754	2.4789	3755	2.5381
3755	2.5208	3756	2.5462	3755	2.4789	3756	2.5369
3756	2.5208	3757	2.5462	3756	2.4786	3757	2.5369
3757	2.5208	3758	2.5459	3757	2.4786	3758	2.5381
3758	2.5205	3759	2.5459	3758	2.4786	3759	2.5381
3759	2.5205	3760	2.5459	3759	2.4786	3760	2.5369
3760	2.5205	3761	2.5462	3760	2.4786	3761	2.5375
3761	2.5211	3762	2.5462	3761	2.4786	3762	2.5375
3762	2.5211	3763	2.5465	3762	2.4786	3763	2.5375
3763	2.5211	3764	2.5465	3763	2.4786	3764	2.5375
3764	2.5211	3765	2.5462	3764	2.4786	3765	2.5375
3765	2.5211	3766	2.5462	3765	2.478	3766	2.5375
3766	2.5211	3767	2.5465	3766	2.478	3767	2.5375
3767	2.5211	3768	2.5465	3767	2.4786	3768	2.5375
3768	2.5211	3769	2.5465	3768	2.4786	3769	2.5372
3769	2.5211	3770	2.5465	3769	2.478	3770	2.5372
3770	2.5211	3771	2.5465	3770	2.478	3771	2.5369
3771	2.5211	3772	2.5465	3771	2.4786	3772	2.5369
3772	2.5208	3773	2.5465	3772	2.4786	3773	2.5372
3773	2.5208	3774	2.5465	3773	2.4783	3774	2.5372
3774	2.5205	3775	2.5465	3774	2.4783	3775	2.5372
3775	2.5205	3776	2.5462	3775	2.4786	3776	2.5372
3776	2.5205	3777	2.5462	3776	2.4786	3777	2.5372
3777	2.5205	3778	2.5462	3777	2.4786	3778	2.5372
3778	2.5205	3779	2.5462	3778	2.4786	3779	2.5372
3779	2.5205	3780	2.5465	3779	2.4786	3780	2.5369
3780	2.5205	3781	2.5465	3780	2.4783	3781	2.5369
3781	2.5205	3782	2.5462	3781	2.4783	3782	2.5372
3782	2.5205	3783	2.5462	3782	2.4783	3783	2.5372
3783	2.5205	3784	2.5459	3783	2.4783	3784	2.5372
3784	2.5205	3785	2.5459	3784	2.4783	3785	2.5372
3785	2.5205	3786	2.5459	3785	2.4783	3786	2.5372
3786	2.5208	3787	2.5462	3786	2.4783	3787	2.5372
3787	2.5208	3788	2.5462	3787	2.478	3788	2.5372
3788	2.5205	3789	2.5462	3788	2.478	3789	2.5372
3789	2.5205	3790	2.5462	3789	2.478	3790	2.5372
3790	2.5205	3791	2.5462	3790	2.4783	3791	2.5375
3791	2.5205	3792	2.5462	3791	2.4777	3792	2.5375
3792	2.5205	3793	2.5462	3792	2.4777	3793	2.5375
3793	2.5205	3794	2.5459	3793	2.4777	3794	2.5375
3794	2.5205	3795	2.5459	3794	2.4777	3795	2.5375
3795	2.5205	3796	2.5462	3795	2.4777	3796	2.5375
3796	2.5202	3797	2.5462	3796	2.4777	3797	2.5375
3797	2.5202	3798	2.5462	3797	2.4777	3798	2.5375
3798	2.5195	3799	2.5462	3798	2.4777	3799	2.5369
[truncated: 70,188 more rows]

## Sheet: Supplementary Figure 15
Specific capacity	Voltage	Specific capacity	Voltage	Specific capacity	Voltage	Specific capacity	Voltage	Specific capacity	Voltage
0	2.9889	0	2.686	0	2.6637	0	2.6246	0	2.5217
0	2.9889	0	2.6866	0	2.6637	0	2.6234	0.7	2.5217
0	2.9889	0	2.6876	0.7	2.6609	0.7	2.6225	1.3	2.5195
0	2.9889	0	2.6835	0.7	2.6597	0.7	2.6209	1.3	2.5189
0	2.9901	0.7	2.6854	0.7	2.6609	0.7	2.6203	2	2.5146
0	2.9889	0.7	2.6848	0.7	2.6597	1.3	2.6197	2.7	2.5146
0	2.9892	0.7	2.6848	0.7	2.6566	1.3	2.6197	2.7	2.514
0	2.9901	0.7	2.6823	1.3	2.6566	1.3	2.6184	3.3	2.514
0	2.9895	0.7	2.6811	1.3	2.6566	2	2.6172	4	2.5121
0	2.9892	0.7	2.6798	1.3	2.6572	2	2.6153	4	2.5109
0	2.9901	0.7	2.6817	1.3	2.6559	2	2.6159	4.7	2.509
0	2.9889	0.7	2.6823	1.3	2.6559	2	2.6135	4.7	2.5102
0	2.9914	0.7	2.6835	1.3	2.6547	2.7	2.6107	5.3	2.509
0	2.9889	1.3	2.6786	2	2.6528	2.7	2.6119	6	2.509
0	2.9914	1.3	2.6792	2	2.651	2.7	2.6119	6	2.509
0	2.9889	1.3	2.6786	2	2.6535	3.3	2.6101	6.7	2.5028
0	2.9911	1.3	2.6786	2	2.651	3.3	2.6094	6.7	2.504
0	2.9914	1.3	2.6786	2	2.651	3.3	2.6082	7.3	2.5053
0	2.9901	1.3	2.678	2	2.651	4	2.6094	8	2.504
0	2.9914	1.3	2.6761	2.7	2.6497	4	2.6066	8	2.5034
0	2.9901	1.3	2.6749	2.7	2.6491	4	2.6094	8.7	2.5028
0	2.9914	2	2.6749	2.7	2.646	4.7	2.6057	8.7	2.5028
0	2.9901	2	2.6761	2.7	2.6473	4.7	2.6063	9.3	2.5016
0	2.9914	2	2.6773	2.7	2.6479	4.7	2.607	10	2.4997
0	2.9911	2	2.6761	3.3	2.6466	4.7	2.607	10	2.5003
0	2.9901	2	2.6749	3.3	2.6448	5.3	2.6051	10.7	2.4978
0	2.9914	2	2.6773	3.3	2.6448	5.3	2.6045	11.3	2.4966
0	2.9914	2	2.6773	3.3	2.6448	5.3	2.6014	11.3	2.495
0	2.9914	2	2.6761	3.3	2.646	6	2.6057	12	2.4963
0	2.9901	2.7	2.6761	4	2.646	6	2.6045	12	2.4938
0	2.9901	2.7	2.6724	4	2.6454	6	2.6032	12.7	2.4944
0	2.9901	2.7	2.6711	4	2.6435	6	2.602	13.3	2.495
0	2.9901	2.7	2.6711	4	2.6435	6.7	2.6008	13.3	2.495
0	2.9914	2.7	2.6718	4	2.6448	6.7	2.6008	14	2.4938
0	2.9901	2.7	2.6718	4.7	2.6448	6.7	2.6014	14.7	2.4938
0	2.9914	2.7	2.6724	4.7	2.6448	7.3	2.5995	14.7	2.4938
0	2.9889	2.7	2.6736	4.7	2.6423	7.3	2.5983	15.3	2.4919
0	2.9914	2.7	2.6724	4.7	2.6423	7.3	2.597	15.3	2.4926
0	2.9908	3.3	2.6736	4.7	2.6423	8	2.6008	16	2.4895
0	2.9901	3.3	2.6736	5.3	2.6411	8	2.5983	16.7	2.4876
0	2.9889	3.3	2.6724	5.3	2.6407	8	2.597	16.7	2.4901
0	2.9914	3.3	2.6699	5.3	2.6398	8.7	2.597	17.3	2.4888
0	2.9914	3.3	2.6699	5.3	2.6398	8.7	2.597	18	2.4888
0	2.9908	3.3	2.6687	5.3	2.6404	8.7	2.5983	18	2.4895
0	2.9914	3.3	2.6674	5.3	2.6398	9.3	2.5983	18.7	2.4895
0	2.9889	3.3	2.6674	6	2.6398	9.3	2.5958	18.7	2.4888
0	2.9889	4	2.6674	6	2.6389	10	2.5946	19.3	2.4864
0	2.9901	4	2.6674	6	2.6398	10	2.5946	20	2.4839
0	2.9886	4	2.6668	6	2.6398	10	2.5946	20	2.4839
0	2.9895	4	2.6674	6	2.6376	10	2.5946	20.7	2.4839
0	2.9889	4	2.6674	6.7	2.6358	10.7	2.5946	20.7	2.4864
0	2.9914	4	2.6662	6.7	2.6345	10.7	2.5905	21.3	2.4857
0	2.9901	4	2.668	6.7	2.6345	10.7	2.5946	22	2.4851
0	2.9914	4.7	2.6687	6.7	2.6345	11.3	2.5939	22	2.4851
0	2.9877	4.7	2.6662	6.7	2.6345	11.3	2.5933	22.7	2.4826
0	2.9914	4.7	2.6662	7.3	2.6345	11.3	2.5921	22.7	2.4826
0	2.9914	4.7	2.6662	7.3	2.6352	12	2.5933	23.3	2.4826
0	2.9889	4.7	2.6662	7.3	2.6358	12	2.5946	24	2.4814
0	2.9908	4.7	2.6649	7.3	2.6358	12	2.5946	24	2.4808
0	2.9901	4.7	2.6637	7.3	2.6345	12.7	2.5905	24.7	2.4814
0	2.9914	4.7	2.6609	7.3	2.6345	12.7	2.5924	24.7	2.4789
0	2.9877	4.7	2.6621	8	2.6333	12.7	2.5893	25.3	2.4764
0	2.9914	5.3	2.6597	8	2.6345	13.3	2.5893	25.3	2.4802
0	2.9914	5.3	2.6637	8	2.6345	13.3	2.5905	26	2.4764
0	2.9852	5.3	2.6597	8	2.6327	13.3	2.5893	26.7	2.4764
0	2.9861	5.3	2.6597	8	2.6321	13.3	2.5893	26.7	2.4789
0	2.9914	5.3	2.6615	8.7	2.6296	14	2.5893	27.3	2.4777
0	2.9901	5.3	2.6597	8.7	2.6308	14	2.588	27.3	2.4771
0	2.9901	5.3	2.6609	8.7	2.6296	14	2.588	28	2.4764
0	2.9889	5.3	2.6621	8.7	2.6296	14.7	2.5856	28.7	2.4752
0	2.9861	5.3	2.6609	8.7	2.6296	14.7	2.5893	28.7	2.4752
0	2.9901	6	2.6584	9.3	2.6308	14.7	2.5874	29.3	2.4724
0	2.9852	6	2.6584	9.3	2.6283	15.3	2.5856	30	2.4724
0	2.987	6	2.6584	9.3	2.6321	15.3	2.5856	30	2.4752
0	2.9889	6	2.6584	9.3	2.6321	15.3	2.5893	30.7	2.4724
0	2.9864	6	2.6603	9.3	2.6296	15.3	2.5856	31.3	2.4752
0	2.987	6	2.6597	10	2.6296	16	2.5893	31.3	2.4752
0	2.9889	6	2.6597	10	2.6296	16	2.5893	32	2.4752
0	2.9889	6	2.6597	10	2.6296	16	2.5856	32	2.4712
0	2.9889	6	2.6597	10	2.6305	16.7	2.5868	32.7	2.4712
0	2.9889	6.7	2.6584	10	2.629	16.7	2.5862	32.7	2.4712
0	2.9889	6.7	2.6572	10	2.6277	16.7	2.5868	33.3	2.4712
0	2.9861	6.7	2.6597	10.7	2.6271	17.3	2.5856	34	2.4699
0	2.988	6.7	2.6572	10.7	2.629	17.3	2.5856	34	2.4687
0	2.9889	6.7	2.6572	10.7	2.6259	17.3	2.5843	34.7	2.4681
0	2.9889	6.7	2.6572	10.7	2.6296	18	2.5843	34.7	2.4687
0	2.9858	6.7	2.6547	10.7	2.6246	18	2.5843	35.3	2.4674
0	2.9889	6.7	2.6559	11.3	2.6283	18	2.5843	36	2.4687
0	2.9889	7.3	2.6559	11.3	2.6265	18.7	2.5806	36	2.4674
0	2.9839	7.3	2.6572	11.3	2.6246	18.7	2.5806	36.7	2.4674
0	2.9889	7.3	2.6572	11.3	2.6246	18.7	2.5831	37.3	2.4674
0	2.9889	7.3	2.6566	11.3	2.6246	19.3	2.5856	37.3	2.4662
0	2.9877	7.3	2.6553	12	2.6234	19.3	2.5794	38	2.4625
0	2.9877	7.3	2.6553	12	2.6246	19.3	2.5794	38	2.4662
0	2.9877	7.3	2.6547	12	2.6246	19.3	2.5843	38.7	2.4637
0	2.9886	7.3	2.6559	12	2.6246	20	2.5843	39.3	2.4625
0	2.9886	8	2.6559	12	2.6246	20	2.5837	39.3	2.465
0	2.9839	8	2.6547	12	2.6246	20	2.5812	40	2.4637
0	2.9864	8	2.6535	12.7	2.624	20.7	2.5806	40.7	2.4637
0	2.9839	8	2.6535	12.7	2.6246	20.7	2.5806	40.7	2.4625
0	2.9889	8	2.6516	12.7	2.6246	20.7	2.5794	41.3	2.4625
0	2.9877	8	2.651	12.7	2.6246	21.3	2.5794	41.3	2.4619
0	2.9874	8	2.651	12.7	2.6246	21.3	2.5794	42	2.4625
0	2.9839	8	2.6522	13.3	2.6246	21.3	2.5794	42.7	2.4625
0	2.9839	8	2.6522	13.3	2.6246	22	2.5794	42.7	2.46
0	2.9864	8.7	2.651	13.3	2.624	22	2.5794	43.3	2.4619
0	2.9839	8.7	2.6516	13.3	2.6234	22	2.5794	43.3	2.46
0	2.9839	8.7	2.6497	13.3	2.6221	22.7	2.5794	44	2.46
0	2.9864	8.7	2.6497	13.3	2.6221	22.7	2.5794	44.7	2.46
0	2.9855	8.7	2.6497	14	2.6221	22.7	2.5781	44.7	2.4588
0	2.9874	8.7	2.651	14	2.6221	23.3	2.5781	45.3	2.4575
0	2.9858	8.7	2.651	14	2.6221	23.3	2.5756	45.3	2.4581
0	2.9858	8.7	2.651	14	2.6221	23.3	2.5769	46	2.4588
0	2.987	9.3	2.651	14	2.6221	23.3	2.5756	46.7	2.4575
0	2.9839	9.3	2.6485	14	2.6221	24	2.5756	46.7	2.4588
0	2.9877	9.3	2.651	14.7	2.6203	24	2.5769	47.3	2.4581
0	2.9839	9.3	2.651	14.7	2.6209	24	2.5769	48	2.4563
0	2.9858	9.3	2.651	14.7	2.6221	24.7	2.5769	48	2.4563
0	2.987	9.3	2.6485	14.7	2.6221	24.7	2.5769	48.7	2.4538
0	2.9839	9.3	2.646	14.7	2.6221	24.7	2.5769	49.3	2.4538
0	2.9852	9.3	2.646	15.3	2.6221	25.3	2.5769	49.3	2.4544
0	2.9852	10	2.6448	15.3	2.6209	25.3	2.5769	50	2.4538
0	2.9858	10	2.6448	15.3	2.6197	25.3	2.5769	50	2.4538
0	2.9864	10	2.646	15.3	2.6203	26	2.5744	50.7	2.4526
0	2.9852	10	2.6448	15.3	2.6197	26	2.5769	51.3	2.4526
0	2.9852	10	2.6448	16	2.6215	26	2.5756	52	2.4513
0	2.9864	10	2.6448	16	2.6203	26.7	2.5769	52	2.4526
0	2.9849	10	2.6448	16	2.6184	26.7	2.5769	52.7	2.4526
0	2.9852	10	2.646	16	2.6197	26.7	2.5769	52.7	2.4526
0	2.9864	10.7	2.646	16	2.6184	27.3	2.5744	53.3	2.4501
0	2.9858	10.7	2.6448	16.7	2.6194	27.3	2.5744	54	2.4495
0	2.9858	10.7	2.6435	16.7	2.6184	27.3	2.5744	54	2.4485
0	2.9852	10.7	2.6435	16.7	2.6178	27.3	2.5732	54.7	2.4501
0	2.9858	10.7	2.6435	16.7	2.6184	28	2.5732	54.7	2.4485
0	2.9852	10.7	2.6429	16.7	2.6184	28	2.5744	55.3	2.4485
0	2.9855	10.7	2.6435	16.7	2.6184	28	2.5719	55.3	2.4467
0	2.9852	10.7	2.6435	17.3	2.6172	28.7	2.5719	56	2.447
0	2.9864	10.7	2.6435	17.3	2.6172	28.7	2.5744	56.7	2.4473
0	2.9846	11.3	2.6435	17.3	2.6184	28.7	2.5719	56.7	2.4448
0	2.9864	11.3	2.6435	17.3	2.6172	29.3	2.5744	57.3	2.4467
0	2.9852	11.3	2.6435	17.3	2.6178	29.3	2.5744	57.3	2.4473
0	2.9864	11.3	2.6448	18	2.6172	29.3	2.5744	58	2.4473
0	2.9852	11.3	2.6448	18	2.6172	30	2.5744	58	2.4473
0	2.9864	11.3	2.6435	18	2.6172	30	2.5732	58.7	2.4423
0	2.9846	11.3	2.6448	18	2.6172	30	2.5738	59.3	2.4448
0	2.9839	11.3	2.6435	18	2.6172	30.7	2.5744	59.3	2.4411
0	2.9839	11.3	2.6448	18.7	2.6178	30.7	2.5756	60	2.4411
0	2.9864	12	2.6423	18.7	2.6178	30.7	2.5744	60	2.4411
0	2.9846	12	2.6423	18.7	2.6172	31.3	2.5744	60.7	2.4417
0	2.9864	12	2.6448	18.7	2.6153	31.3	2.5732	61.3	2.4402
0	2.9833	12	2.6442	18.7	2.6159	31.3	2.5719	61.3	2.4417
0	2.9864	12	2.6435	19.3	2.615	32	2.5732	62	2.4423
0	2.9864	12	2.6423	19.3	2.615	32	2.5719	62.7	2.4405
0	2.9858	12	2.6423	19.3	2.6144	32	2.5707	63.3	2.4399
0	2.9839	12.7	2.6404	19.3	2.6144	32.7	2.5694	63.3	2.4361
0	2.9827	12.7	2.6417	19.3	2.6144	32.7	2.5688	64	2.4399
0	2.9827	12.7	2.6398	19.3	2.6144	32.7	2.5694	64	2.4386
0	2.9839	12.7	2.6398	20	2.6153	33.3	2.5667	64.7	2.4361
0	2.9858	12.7	2.6398	20	2.6144	33.3	2.5654	65.3	2.4386
0	2.9833	12.7	2.6398	20	2.6144	33.3	2.5673	65.3	2.4386
0	2.9827	12.7	2.6398	20	2.6138	33.3	2.5679	66	2.4374
0	2.9864	12.7	2.6398	20	2.6132	34	2.5654	66.7	2.4386
0	2.9864	12.7	2.6398	20	2.6144	34	2.5667	66.7	2.4349
0	2.9858	13.3	2.6398	20.7	2.6119	34	2.5654	67.3	2.4349
0	2.9839	13.3	2.6398	20.7	2.6144	34.7	2.5694	68	2.4324
0	2.9852	13.3	2.6411	20.7	2.6119	34.7	2.5694	68	2.4343
0	2.9852	13.3	2.6411	20.7	2.6132	34.7	2.5694	68.7	2.4324
0	2.9821	13.3	2.6398	20.7	2.6144	34.7	2.5694	69.3	2.4337
0	2.9827	13.3	2.6398	20.7	2.6113	35.3	2.5694	69.3	2.4337
0	2.9827	13.3	2.6398	21.3	2.6107	35.3	2.5676	70	2.4349
0	2.9852	13.3	2.6411	21.3	2.6119	35.3	2.5667	70	2.4361
0	2.9815	13.3	2.6398	21.3	2.6119	36	2.5654	70.7	2.4361
0	2.9815	14	2.6398	21.3	2.6107	36	2.5654	71.3	2.4349
0	2.9824	14	2.6383	21.3	2.6119	36	2.566	71.3	2.4312
0	2.9852	14	2.6383	21.3	2.6132	36.7	2.5667	72	2.4324
0	2.9852	14	2.6383	22	2.6144	36.7	2.566	72	2.4312
0	2.9815	14	2.6383	22	2.6138	36.7	2.5667	72.7	2.4312
0	2.9852	14	2.6383	22	2.6132	37.3	2.5667	73.3	2.4299
0	2.9833	14	2.6383	22	2.6132	37.3	2.5667	73.3	2.4287
0	2.9852	14	2.6376	22	2.6125	37.3	2.566	74	2.4287
0	2.9815	14	2.637	22	2.6122	38	2.5654	74	2.4306
0	2.9824	14.7	2.637	22.7	2.6132	38	2.5654	74.7	2.4275
0	2.9815	14.7	2.6352	22.7	2.6119	38	2.5667	75.3	2.4287
0	2.9833	14.7	2.6345	22.7	2.6125	38.7	2.5667	76	2.4275
0	2.9852	14.7	2.6345	22.7	2.6094	38.7	2.5654	76	2.4281
0	2.9815	14.7	2.6345	22.7	2.6082	38.7	2.5667	76.7	2.4281
0	2.9821	14.7	2.6345	23.3	2.6107	39.3	2.5667	76.7	2.4262
0	2.9827	14.7	2.6345	23.3	2.6094	39.3	2.5667	77.3	2.4275
0	2.9815	14.7	2.6345	23.3	2.6082	39.3	2.5657	77.3	2.4262
0	2.9815	15.3	2.6345	23.3	2.6107	40	2.5654	78	2.4275
0	2.9815	15.3	2.6345	23.3	2.6107	40	2.566	78.7	2.4247
0	2.9815	15.3	2.6345	24	2.6107	40	2.5667	78.7	2.4247
0	2.9815	15.3	2.6345	24	2.6107	40	2.5667	79.3	2.4247
0	2.9815	15.3	2.6345	24	2.6076	40.7	2.5629	80	2.4234
0	2.9815	15.3	2.6345	24	2.6082	40.7	2.5667	80	2.4209
0	2.9815	15.3	2.6345	24	2.6082	40.7	2.5648	80.7	2.4203
0	2.9827	15.3	2.6339	24	2.6076	41.3	2.5648	80.7	2.4185
0	2.9815	16	2.6339	24.7	2.6088	41.3	2.5654	81.3	2.4222
0	2.9815	16	2.6345	24.7	2.6076	41.3	2.5642	82	2.4222
0	2.9815	16	2.6358	24.7	2.6094	42	2.5623	82	2.4203
0	2.9815	16	2.6333	24.7	2.6094	42	2.5629	82.7	2.4203
0	2.9815	16	2.6358	24.7	2.6057	42	2.5617	82.7	2.4222
0	2.9815	16	2.6358	24.7	2.6076	42	2.5617	83.3	2.4209
0	2.9815	16	2.6345	25.3	2.6094	42.7	2.5617	83.3	2.4197
0	2.9815	16	2.6358	25.3	2.6076	42.7	2.5623	84	2.4185
0	2.9815	16	2.6358	25.3	2.6094	42.7	2.5617	84.7	2.4185
0	2.9815	16.7	2.6339	25.3	2.6057	43.3	2.5629	84.7	2.4185
0	2.9815	16.7	2.6358	25.3	2.6063	43.3	2.5592	85.3	2.416
0	2.9815	16.7	2.6345	26	2.6057	43.3	2.5629	86	2.4172
0	2.9815	16.7	2.6345	26	2.607	44	2.5629	86	2.4185
0	2.9815	16.7	2.6352	26	2.6082	44	2.5592	86.7	2.4185
0	2.9815	16.7	2.6333	26	2.6082	44	2.5592	86.7	2.416
0	2.9815	16.7	2.6339	26	2.6094	44.7	2.5617	87.3	2.4172
0	2.9815	16.7	2.6333	26	2.607	44.7	2.5617	88	2.4172
0	2.9815	16.7	2.6339	26.7	2.6082	44.7	2.5605	88	2.4129
0	2.9815	17.3	2.6327	26.7	2.607	44.7	2.5592	88.7	2.4135
0	2.9815	17.3	2.6327	26.7	2.607	45.3	2.5605	89.3	2.4135
0	2.9815	17.3	2.6296	26.7	2.6076	45.3	2.5617	89.3	2.4123
0	2.9796	17.3	2.6327	26.7	2.607	45.3	2.5605	90	2.4135
0	2.9815	17.3	2.6321	27.3	2.607	45.3	2.5617	90	2.4123
0	2.9815	17.3	2.6321	27.3	2.607	46	2.5598	90.7	2.411
0	2.9815	17.3	2.6296	27.3	2.607	46	2.5592	91.3	2.4104
0	2.9815	17.3	2.6333	27.3	2.6082	46	2.5605	91.3	2.4098
0	2.9815	17.3	2.6296	27.3	2.6076	46.7	2.5617	92	2.4098
0	2.9815	18	2.6296	27.3	2.607	46.7	2.5592	92.7	2.4098
0	2.979	18	2.6333	28	2.6079	46.7	2.5592	92.7	2.4085
0	2.9815	18	2.6333	28	2.6057	46.7	2.5605	93.3	2.4073
0	2.979	18	2.6296	28	2.6057	47.3	2.5605	93.3	2.4067
0	2.9815	18	2.6296	28	2.6057	47.3	2.5592	94	2.4061
0	2.9815	18	2.6296	28	2.6045	47.3	2.5592	94.7	2.4067
0	2.979	18	2.6296	28.7	2.6057	48	2.5592	94.7	2.4073
0	2.979	18	2.6296	28.7	2.6057	48	2.5592	95.3	2.4054
0	2.979	18.7	2.6308	28.7	2.6032	48.7	2.5592	96	2.4048
0	2.9815	18.7	2.6296	28.7	2.6032	48.7	2.5592	96	2.4042
0	2.9815	18.7	2.6321	28.7	2.6032	48.7	2.5592	96.7	2.4036
0	2.9802	18.7	2.6296	29.3	2.6032	49.3	2.5592	97.3	2.4023
0	2.9796	18.7	2.6321	29.3	2.6032	49.3	2.5592	97.3	2.4023
0	2.9784	18.7	2.6308	29.3	2.6032	49.3	2.5592	98	2.4008
0	2.9784	18.7	2.6296	29.3	2.6039	49.3	2.5605	98	2.4008
0	2.9802	19.3	2.6321	29.3	2.6032	50	2.5567	98.7	2.4008
0	2.9815	19.3	2.6321	29.3	2.6026	50	2.5567	99.3	2.4002
0	2.9796	19.3	2.6314	30	2.6032	50	2.5598	99.3	2.3996
0	2.979	19.3	2.6314	30	2.6045	50.7	2.5567	100	2.3989
0	2.9777	19.3	2.6314	30	2.6045	50.7	2.5567	100	2.4002
0	2.9777	19.3	2.6308	30	2.6045	50.7	2.558	100.7	2.4002
0	2.9802	19.3	2.6302	30	2.6045	51.3	2.5592	100.7	2.3989
0	2.9765	19.3	2.6308	30.7	2.6045	51.3	2.5574	101.3	2.4008
0	2.9802	20	2.6302	30.7	2.6045	51.3	2.5592	102	2.4008
0	2.9802	20	2.6308	30.7	2.602	51.3	2.5555	102	2.3996
0	2.9765	20	2.6308	30.7	2.602	52	2.5555	102.7	2.3983
0	2.9802	20	2.629	30.7	2.6045	52	2.5592	103.3	2.3983
0	2.979	20	2.6271	31.3	2.6045	52	2.5592	103.3	2.3958
0	2.9777	20	2.629	31.3	2.6045	52.7	2.5543	104	2.3952
0	2.9802	20	2.6296	31.3	2.6045	52.7	2.5555	104	2.3952
0	2.9777	20	2.6296	31.3	2.6032	52.7	2.5574	104.7	2.3946
0	2.9765	20.7	2.6283	31.3	2.6032	53.3	2.5574	105.3	2.3958
0	2.9802	20.7	2.6283	31.3	2.6045	53.3	2.5592	105.3	2.3946
0	2.9765	20.7	2.6271	32	2.602	53.3	2.5555	106	2.3934
0	2.979	20.7	2.6271	32	2.6008	53.3	2.5555	106.7	2.3909
0	2.9765	20.7	2.6271	32	2.602	54	2.5543	106.7	2.3909
0	2.9784	20.7	2.6296	32	2.602	54	2.5555	107.3	2.3896
0	2.9765	20.7	2.6296	32	2.602	54	2.5543	107.3	2.389
0	2.979	20.7	2.6271	32.7	2.6008	54.7	2.5543	108	2.3896
0	2.979	21.3	2.6259	32.7	2.6045	54.7	2.5561	108	2.3896
0	2.9765	21.3	2.6271	32.7	2.602	54.7	2.5543	108.7	2.3896
0	2.9784	21.3	2.6271	32.7	2.602	55.3	2.5543	109.3	2.3896
0	2.979	21.3	2.6271	32.7	2.6045	55.3	2.5543	109.3	2.3884
0	2.9777	21.3	2.6271	32.7	2.5995	55.3	2.5549	110	2.3865
0	2.9777	21.3	2.6259	33.3	2.5995	56	2.5561	110.7	2.3834
0	2.9777	21.3	2.6265	33.3	2.5995	56	2.5524	110.7	2.3822
0	2.9771	21.3	2.6246	33.3	2.6008	56	2.5543	111.3	2.3834
0	2.9777	22	2.6246	33.3	2.5989	56.7	2.5543	112	2.3859
0	2.9777	22	2.6246	33.3	2.5995	56.7	2.5543	112	2.3859
0	2.9765	22	2.6259	34	2.5983	56.7	2.5536	112.7	2.3834
0	2.979	22	2.6271	34	2.5983	57.3	2.5524	112.7	2.3841
0	2.9765	22	2.6259	34	2.5983	57.3	2.553	113.3	2.3847
0	2.9777	22	2.6271	34	2.6008	57.3	2.5524	114	2.3822
0	2.979	22	2.6271	34	2.6001	57.3	2.5518	114	2.3816
0	2.979	22.7	2.6271	34	2.5983	58	2.5518	114.7	2.3797
0	2.9777	22.7	2.6246	34.7	2.6001	58	2.5518	115.3	2.3785
0	2.9784	22.7	2.6246	34.7	2.5983	58	2.5518	115.3	2.3785
0	2.9777	22.7	2.6246	34.7	2.5983	58.7	2.5518	116	2.3785
0	2.979	22.7	2.6259	34.7	2.602	58.7	2.5524	116	2.3785
0	2.9802	22.7	2.6246	34.7	2.6001	58.7	2.553	116.7	2.3785
0	2.979	22.7	2.6252	35.3	2.5983	59.3	2.553	117.3	2.3775
0	2.9802	22.7	2.6252	35.3	2.5983	59.3	2.553	117.3	2.3763
0	2.9802	23.3	2.6246	35.3	2.5995	59.3	2.553	118	2.3744
0	2.9777	23.3	2.6246	35.3	2.5995	59.3	2.553	118	2.3744
0	2.9777	23.3	2.6252	35.3	2.5995	60	2.5505	118.7	2.3744
0	2.9802	23.3	2.6246	36	2.5995	60	2.5505	119.3	2.3738
0	2.9777	23.3	2.6259	36	2.597	60	2.5505	119.3	2.3738
0	2.9784	23.3	2.6259	36	2.5995	60	2.5527	120	2.3744
0	2.9796	23.3	2.6259	36	2.5977	60.7	2.5518	120	2.3744
0	2.9802	23.3	2.6259	36	2.597	60.7	2.553	120.7	2.3707
0	2.9796	23.3	2.6259	36.7	2.5995	60.7	2.5518	121.3	2.372
0	2.979	24	2.6252	36.7	2.597	61.3	2.5518	121.3	2.372
0	2.979	24	2.6246	36.7	2.5995	61.3	2.5518	122	2.372
0	2.9802	24	2.6246	36.7	2.5983	61.3	2.5505	122.7	2.3695
0	2.9765	24	2.6246	36.7	2.597	62	2.5518	122.7	2.3695
0	2.9802	24	2.6221	36.7	2.5983	62	2.5512	123.3	2.3695
0	2.9777	24	2.6221	37.3	2.5983	62	2.5512	124	2.367
0	2.9802	24	2.6228	37.3	2.597	62.7	2.5505	124	2.3682
0	2.9802	24.7	2.6234	37.3	2.597	62.7	2.5505	124.7	2.3645
0	2.9765	24.7	2.6234	37.3	2.5983	62.7	2.5493	125.3	2.3645
0	2.9802	24.7	2.6221	37.3	2.597	63.3	2.5499	125.3	2.3645
0	2.9802	24.7	2.6221	37.3	2.597	63.3	2.5505	126	2.3658
0	2.9802	24.7	2.6246	38	2.5995	63.3	2.5512	126.7	2.3645
0	2.9765	24.7	2.6246	38	2.5983	63.3	2.5493	126.7	2.3633
0	2.9802	24.7	2.6221	38	2.597	64	2.5518	127.3	2.362
0	2.9802	24.7	2.6234	38	2.597	64	2.5518	127.3	2.3608
0	2.9777	24.7	2.6221	38	2.597	64	2.5518	128	2.362
0	2.9777	25.3	2.6221	38.7	2.5983	64	2.5493	128.7	2.3596
0	2.9765	25.3	2.6246	38.7	2.597	64.7	2.5505	128.7	2.3583
0	2.979	25.3	2.6234	38.7	2.5995	64.7	2.5505	129.3	2.3577
0	2.9777	25.3	2.6221	38.7	2.597	64.7	2.5493	130	2.3571
0	2.979	25.3	2.6234	38.7	2.5983	65.3	2.5481	130	2.354
0	2.979	25.3	2.6246	38.7	2.5983	65.3	2.5493	130.7	2.3558
0	2.9765	25.3	2.6221	39.3	2.597	65.3	2.5487	131.3	2.3518
0	2.979	26	2.6221	39.3	2.597	66	2.5493	131.3	2.3558
0	2.9765	26	2.6234	39.3	2.5995	66	2.5481	132	2.354
0	2.9777	26	2.6221	39.3	2.5995	66	2.5481	132	2.3518
0	2.9765	26	2.6221	39.3	2.5995	66.7	2.5481	132.7	2.3546
0	2.9765	26	2.6221	39.3	2.5995	66.7	2.5481	133.3	2.3506
0	2.9765	26	2.6221	40	2.5995	66.7	2.5493	133.3	2.3493
0	2.9765	26	2.6221	40	2.5983	67.3	2.5456	134	2.3493
0	2.9765	26	2.6221	40	2.5995	67.3	2.5481	134.7	2.3493
0	2.9765	26.7	2.6221	40	2.5977	67.3	2.5481	134.7	2.3493
0	2.9765	26.7	2.6221	40	2.597	68	2.544	135.3	2.3456
0	2.9765	26.7	2.6221	40	2.597	68	2.544	136	2.3481
0	2.9765	26.7	2.6221	40.7	2.597	68	2.5468	136	2.3481
0	2.9765	26.7	2.6221	40.7	2.597	68.7	2.5481	136.7	2.3444
0	2.9765	26.7	2.6209	40.7	2.597	68.7	2.5481	136.7	2.3444
0	2.9765	26.7	2.6209	40.7	2.5952	68.7	2.5481	137.3	2.3444
0	2.979	26.7	2.6203	40.7	2.5933	68.7	2.5453	137.3	2.3431
0	2.9771	26.7	2.6209	41.3	2.597	69.3	2.5481	138	2.3425
0	2.9765	27.3	2.6197	41.3	2.5958	69.3	2.5462	138.7	2.3419
0	2.9765	27.3	2.6209	41.3	2.5952	69.3	2.544	138.7	2.341
0	2.9765	27.3	2.6209	41.3	2.5952	70	2.544	139.3	2.3406
0	2.9765	27.3	2.6209	41.3	2.5958	70	2.544	139.3	2.3369
0	2.9765	27.3	2.6209	42	2.5933	70	2.544	140	2.3382
0	2.9765	27.3	2.6209	42	2.5946	70	2.5468	140	2.3351
0	2.9765	27.3	2.6209	42	2.5933	70.7	2.5456	140.7	2.3369
0	2.9765	27.3	2.6209	42	2.5921	70.7	2.5456	140.7	2.3369
0	2.9765	28	2.6209	42	2.5933	70.7	2.544	141.3	2.3344
0	2.9753	28	2.6209	42	2.5952	71.3	2.545	142	2.3344
0	2.9746	28	2.6209	42.7	2.5946	71.3	2.544	142	2.3307
0	2.9753	28	2.6209	42.7	2.5946	71.3	2.5456	142.7	2.3292
0	2.9765	28	2.6209	42.7	2.5939	72	2.5468	143.3	2.3292
0	2.9765	28	2.6203	42.7	2.5946	72	2.5468	143.3	2.3292
0	2.9765	28	2.6197	42.7	2.5952	72	2.5456	144	2.3292
0	2.974	28	2.6197	43.3	2.5936	72.7	2.5456	144.7	2.3279
0	2.974	28	2.6209	43.3	2.5927	72.7	2.544	144.7	2.3255
0	2.9746	28.7	2.6184	43.3	2.5921	72.7	2.545	145.3	2.3255
0	2.9753	28.7	2.6197	43.3	2.5946	73.3	2.5428	145.3	2.3261
0	2.974	28.7	2.6197	43.3	2.5933	73.3	2.5428	146	2.323
0	2.9753	28.7	2.6209	44	2.5933	73.3	2.5428	146	2.3224
0	2.9753	28.7	2.6184	44	2.5933	73.3	2.5428	146.7	2.3211
0	2.974	28.7	2.6197	44	2.5939	74	2.5468	146.7	2.3205
0	2.9753	28.7	2.619	44	2.5939	74	2.5428	147.3	2.3205
0	2.9746	28.7	2.6184	44	2.5921	74	2.5428	148	2.3174
0	2.9753	29.3	2.6197	44	2.5946	74.7	2.5428	148	2.3168
0	2.974	29.3	2.6197	44.7	2.5939	74.7	2.5456	148.7	2.3155
0	2.9765	29.3	2.6197	44.7	2.5946	75.3	2.5428	148.7	2.3155
0	2.974	29.3	2.6197	44.7	2.5921	75.3	2.5428	149.3	2.3143
0	2.9753	29.3	2.6197	44.7	2.5921	75.3	2.5428	150	2.3131
0	2.9759	29.3	2.6197	44.7	2.5921	75.3	2.5403	150	2.3106
0	2.974	29.3	2.6197	45.3	2.5933	76	2.5428	150.7	2.3093
0	2.974	29.3	2.6197	45.3	2.5921	76	2.5403	150.7	2.3081
0	2.974	30	2.6197	45.3	2.593	76	2.5415	151.3	2.3053
0	2.9765	30	2.6197	45.3	2.5946	76.7	2.5403	152	2.3053
0	2.9746	30	2.6197	45.3	2.5921	76.7	2.5403	152	2.3053
0	2.974	30	2.6197	46	2.5921	76.7	2.5403	152.7	2.3053
0	2.9765	30	2.6197	46	2.5921	77.3	2.5409	153.3	2.3022
0	2.974	30	2.6184	46	2.5933	77.3	2.5415	153.3	2.3016
0	2.974	30	2.6197	46	2.5946	77.3	2.5415	154	2.3003
0	2.9753	30	2.619	46	2.5921	77.3	2.5403	154.7	2.2997
0	2.9753	30.7	2.6184	46	2.5921	78	2.5403	154.7	2.2966
0	2.974	30.7	2.6197	46.7	2.5946	78	2.5415	155.3	2.2966
0	2.9753	30.7	2.6197	46.7	2.5946	78	2.5415	155.3	2.2966
0	2.9746	30.7	2.6197	46.7	2.5921	78.7	2.5403	156	2.2941
0	2.9746	30.7	2.6184	46.7	2.5946	78.7	2.5403	156.7	2.2935
0	2.9753	30.7	2.6197	46.7	2.5921	78.7	2.5397	156.7	2.2929
0	2.9753	30.7	2.6184	47.3	2.5921	79.3	2.5391	157.3	2.291
0	2.974	30.7	2.6172	47.3	2.5933	79.3	2.5391	157.3	2.2879
0	2.974	31.3	2.6172	47.3	2.5921	79.3	2.5403	158	2.2867
0	2.9743	31.3	2.6184	47.3	2.5921	80	2.5391	158	2.2855
0	2.9753	31.3	2.6178	47.3	2.5933	80	2.5403	158.7	2.2842
0	2.974	31.3	2.6172	47.3	2.5921	80	2.5391	159.3	2.2808
0	2.974	31.3	2.6172	48	2.5921	80	2.5403	159.3	2.2814
0	2.9746	31.3	2.6172	48	2.5905	80.7	2.5415	160	2.2777
0	2.9743	31.3	2.6184	48	2.5899	80.7	2.5415	160.7	2.2777
0	2.974	31.3	2.6184	48	2.5893	80.7	2.5391	160.7	2.2765
0	2.9753	32	2.6172	48	2.5905	81.3	2.5415	161.3	2.2752
0	2.9746	32	2.6178	48	2.5899	81.3	2.5391	162	2.2728
0	2.9753	32	2.6178	48.7	2.5915	81.3	2.5415	162	2.2728
0	2.975	32	2.6184	48.7	2.5921	82	2.5391	162.7	2.2715
0	2.974	32	2.6184	48.7	2.5921	82	2.5391	162.7	2.269
0	2.9746	32	2.6178	48.7	2.5899	82	2.5403	163.3	2.2697
0	2.974	32	2.6178	48.7	2.5893	82.7	2.5415	164	2.2678
0	2.9753	32	2.6178	49.3	2.5905	82.7	2.5403	164	2.269
0	2.9753	32.7	2.6172	49.3	2.5893	82.7	2.5391	164.7	2.2653
0	2.974	32.7	2.6172	49.3	2.5893	82.7	2.5391	165.3	2.2641
0	2.9753	32.7	2.6178	49.3	2.5905	83.3	2.5403	165.3	2.2641
0	2.9753	32.7	2.6178	49.3	2.5899	83.3	2.5391	166	2.2616
0	2.974	32.7	2.6172	49.3	2.5905	83.3	2.5415	166	2.2616
0	2.975	32.7	2.6172	50	2.5899	84	2.5403	166.7	2.2591
0	2.9746	32.7	2.6184	50	2.5905	84	2.5403	166.7	2.2591
0	2.9746	32.7	2.6184	50	2.5905	84	2.5403	167.3	2.2563
0	2.9746	33.3	2.6178	50	2.5893	84.7	2.5378	167.3	2.2563
0	2.9753	33.3	2.6172	50	2.5893	84.7	2.5378	168	2.2551
0	2.974	33.3	2.6172	50.7	2.5868	84.7	2.5378	168.7	2.2538
0	2.974	33.3	2.6172	50.7	2.5887	85.3	2.5378	168.7	2.2514
0	2.9746	33.3	2.6172	50.7	2.5893	85.3	2.5372	169.3	2.2526
0	2.9728	33.3	2.6172	50.7	2.5893	85.3	2.5384	169.3	2.2514
0	2.9728	33.3	2.6172	50.7	2.5893	85.3	2.5366	170	2.2489
0	2.9753	33.3	2.6172	51.3	2.5868	86	2.5372	170.7	2.2476
0	2.9734	34	2.6166	51.3	2.5868	86	2.5366	170.7	2.2476
0	2.974	34	2.6172	51.3	2.5868	86.7	2.5341	171.3	2.2476
0	2.9746	34	2.6172	51.3	2.5868	86.7	2.5341	171.3	2.2489
0	2.9734	34	2.6172	51.3	2.5868	86.7	2.536	172	2.2439
0	2.9728	34	2.6166	52	2.5868	86.7	2.5378	172	2.2433
0	2.9753	34	2.6159	52	2.5868	87.3	2.5378	172.7	2.2427
0	2.9743	34	2.6144	52	2.5868	87.3	2.5378	173.3	2.2439
0	2.9731	34	2.6138	52	2.5856	87.3	2.5366	173.3	2.2414
0	2.9753	34.7	2.6166	52	2.5868	88	2.5341	174	2.2402
0	2.9728	34.7	2.6159	52	2.5856	88	2.5341	174.7	2.2402
0	2.9746	34.7	2.6138	52.7	2.5893	88	2.5347	174.7	2.2377
0	2.9737	34.7	2.615	52.7	2.5887	88.7	2.5341	175.3	2.239
0	2.9728	34.7	2.6144	52.7	2.5856	88.7	2.5366	176	2.2337
0	2.9753	34.7	2.6144	52.7	2.5856	88.7	2.5366	176	2.239
0	2.974	34.7	2.6144	52.7	2.5856	88.7	2.5366	176.7	2.2371
0	2.9728	34.7	2.6144	53.3	2.5893	89.3	2.5341	176.7	2.2337
0	2.9731	35.3	2.6144	53.3	2.5893	89.3	2.5347	177.3	2.2325
0	2.974	35.3	2.6132	53.3	2.5893	89.3	2.5353	178	2.2312
0	2.9728	35.3	2.6132	53.3	2.5893	90	2.5353	178	2.2312
0	2.9719	35.3	2.6119	53.3	2.5893	90	2.5341	178.7	2.2312
0	2.9728	35.3	2.6119	53.3	2.5893	90	2.5341	178.7	2.2278
0	2.9734	35.3	2.6132	54	2.5893	90	2.5353	179.3	2.2294
0	2.9712	35.3	2.615	54	2.5893	90.7	2.5353	179.3	2.2287
0	2.9728	35.3	2.6159	54	2.5874	90.7	2.5341	180	2.2287
0	2.9719	36	2.6141	54	2.5856	90.7	2.536	180	2.2287
0	2.974	36	2.6119	54	2.5893	91.3	2.5341	180.7	2.2263
0	2.9734	36	2.6159	54.7	2.5856	91.3	2.5353	181.3	2.225
0	2.974	36	2.6159	54.7	2.5874	91.3	2.5341	181.3	2.2238
0	2.9712	36	2.6119	54.7	2.5856	92	2.5341	182	2.2238
0	2.9728	36	2.6119	54.7	2.5893	92	2.5353	182.7	2.2238
0	2.974	36	2.6159	54.7	2.5893	92	2.536	182.7	2.2225
0	2.9728	36	2.6141	54.7	2.5868	92.7	2.5341	183.3	2.2225
0	2.9712	36.7	2.6119	55.3	2.5868	92.7	2.5341	183.3	2.2219
0	2.974	36.7	2.6125	55.3	2.5856	92.7	2.5341	184	2.2225
0	2.9712	36.7	2.6132	55.3	2.588	92.7	2.5341	184	2.2188
0	2.9725	36.7	2.6125	55.3	2.5893	93.3	2.5341	184.7	2.2163
0	2.9712	36.7	2.6159	55.3	2.5893	93.3	2.5341	185.3	2.2188
0	2.9712	36.7	2.6153	56	2.5868	93.3	2.5341	185.3	2.217
0	2.9712	36.7	2.6119	56	2.588	94	2.5329	186	2.2163
0	2.974	36.7	2.6119	56	2.5868	94	2.5341	186	2.2176
0	2.9728	37.3	2.615	56	2.5893	94	2.5341	186.7	2.2176
0	2.9728	37.3	2.6138	56	2.5893	94	2.5329	187.3	2.2151
0	2.974	37.3	2.6119	56.7	2.588	94.7	2.5329	187.3	2.2145
0	2.9728	37.3	2.6119	56.7	2.588	94.7	2.5329	188	2.2139
0	2.9712	37.3	2.6138	56.7	2.5874	94.7	2.5329	188	2.2126
0	2.9728	37.3	2.6119	56.7	2.5859	95.3	2.5329	188.7	2.212
0	2.974	37.3	2.6119	56.7	2.5862	95.3	2.5329	188.7	2.2114
0	2.9725	37.3	2.6132	57.3	2.5868	95.3	2.5329	189.3	2.2114
0	2.9725	38	2.6132	57.3	2.5856	96	2.5322	190	2.2077
0	2.9731	38	2.6119	57.3	2.5856	96	2.5316	190	2.2095
0	2.9731	38	2.6138	57.3	2.5868	96	2.5304	190.7	2.2073
0	2.9712	38	2.6132	57.3	2.5859	96	2.5326	191.3	2.2073
0	2.9712	38	2.6132	58	2.5849	96.7	2.5322	191.3	2.2061
0	2.9712	38	2.6113	58	2.5868	96.7	2.5304	192	2.2061
0	2.9712	38	2.6107	58	2.5862	96.7	2.5304	192	2.2049
0	2.9712	38	2.6107	58	2.5856	97.3	2.5304	192.7	2.2049
0	2.9712	38.7	2.6119	58	2.5843	97.3	2.5304	192.7	2.2042
0	2.9688	38.7	2.6132	58	2.5843	97.3	2.5316	193.3	2.2036
0	2.9725	38.7	2.6125	58.7	2.5831	98	2.5316	194	2.2024
0	2.9706	38.7	2.6119	58.7	2.5843	98	2.5316	194	2.2011
0	2.9688	38.7	2.6119	58.7	2.5843	98	2.5316	194.7	2.2018
0	2.9712	38.7	2.6132	58.7	2.5831	98.7	2.531	195.3	2.2018
0	2.9734	38.7	2.6132	58.7	2.5818	98.7	2.5304	195.3	2.2011
0	2.9706	38.7	2.6125	59.3	2.5818	98.7	2.5291	196	2.2011
0	2.9722	39.3	2.6132	59.3	2.5843	98.7	2.5304	196.7	2.1999
0	2.9675	39.3	2.6132	59.3	2.5831	99.3	2.5316	196.7	2.1962
0	2.97	39.3	2.6119	59.3	2.5843	99.3	2.5291	197.3	2.1962
0	2.97	39.3	2.6132	59.3	2.5818	99.3	2.5304	198	2.1962
0	2.9706	39.3	2.6107	59.3	2.5837	100	2.5304	198	2.1962
0	2.9688	39.3	2.6107	60	2.5843	100	2.5316	198.7	2.1949
0	2.97	39.3	2.6132	60	2.5806	100	2.5304	199.3	2.1937
0	2.9688	39.3	2.6107	60	2.5856	100.7	2.5291	199.3	2.1918
0	2.97	40	2.6107	60	2.5806	100.7	2.5291	200	2.1912
0	2.9688	40	2.6119	60	2.5806	100.7	2.5291	200.7	2.1906
0	2.9688	40	2.6125	60	2.5806	100.7	2.5316	200.7	2.1887
0	2.97	40	2.6119	60.7	2.5831	101.3	2.5291	201.3	2.1875
0	2.97	40	2.6119	60.7	2.5843	101.3	2.5291	201.3	2.1859
0	2.9694	40	2.6119	60.7	2.5818	101.3	2.5279	202	2.1859
0	2.9675	40	2.6107	60.7	2.5843	102	2.5279	202.7	2.1875
0	2.9675	40	2.6107	60.7	2.5806	102	2.5279	202.7	2.1869
0	2.97	40.7	2.6094	61.3	2.5831	102	2.5273	203.3	2.1859
0	2.97	40.7	2.6082	61.3	2.5815	102	2.5267	204	2.1835
0	2.97	40.7	2.6113	61.3	2.5843	102.7	2.5254	204	2.1822
0	2.9675	40.7	2.6107	61.3	2.5825	102.7	2.5254	204.7	2.181
0	2.97	40.7	2.6107	61.3	2.5806	102.7	2.5254	205.3	2.1797
0	2.9688	40.7	2.6107	61.3	2.5843	102.7	2.5248	205.3	2.1797
0	2.9675	40.7	2.6094	62	2.5843	103.3	2.5254	206	2.1797
0	2.97	40.7	2.6094	62	2.5843	103.3	2.5254	206.7	2.1785
0	2.97	40.7	2.6094	62	2.5843	103.3	2.5254	206.7	2.1748
0	2.9688	41.3	2.6107	62	2.5831	104	2.5242	207.3	2.1748
0	2.97	41.3	2.6101	62	2.5818	104	2.5242	208	2.176
0	2.9675	41.3	2.6088	62.7	2.5818	104	2.5254	208	2.176
0	2.97	41.3	2.6094	62.7	2.5843	104.7	2.5254	208.7	2.1735
0	2.9675	41.3	2.6082	62.7	2.5843	104.7	2.5254	209.3	2.1735
0	2.9675	41.3	2.6094	62.7	2.5831	104.7	2.5248	209.3	2.1723
0	2.9675	41.3	2.607	62.7	2.5843	104.7	2.5242	210	2.1698
0	2.9675	42	2.6091	63.3	2.5818	105.3	2.5254	210.7	2.1704
0	2.9675	42	2.6082	63.3	2.5818	105.3	2.5242	210.7	2.1692
0	2.9675	42	2.607	63.3	2.5843	105.3	2.5229	211.3	2.1686
0	2.9675	42	2.6082	63.3	2.5831	106	2.5229	211.3	2.1686
0	2.97	42	2.607	63.3	2.5818	106	2.5229	212	2.1649
0	2.97	42	2.607	63.3	2.5818	106	2.5229	212.7	2.1655
0	2.9688	42	2.607	64	2.5818	106	2.5254	212.7	2.1655
0	2.9688	42	2.6107	64	2.5818	106.7	2.5254	213.3	2.1649
0	2.9681	42	2.607	64	2.5818	106.7	2.5242	214	2.1621
0	2.9675	42.7	2.607	64	2.5818	106.7	2.5242	214	2.1596
0	2.9684	42.7	2.6107	64	2.5818	107.3	2.5254	214.7	2.1596
0	2.9675	42.7	2.6107	64	2.5818	107.3	2.5248	214.7	2.1621
0	2.9678	42.7	2.6107	64.7	2.5818	107.3	2.5242	215.3	2.1596
0	2.9688	42.7	2.6082	64.7	2.5818	108	2.5248	215.3	2.1596
0	2.9675	42.7	2.6057	64.7	2.5818	108	2.5242	216	2.159
0	2.9688	42.7	2.6082	64.7	2.5812	108	2.5242	216.7	2.1584
0	2.9675	42.7	2.6057	64.7	2.5818	108	2.5242	216.7	2.1559
0	2.9675	43.3	2.6057	64.7	2.5818	108.7	2.5248	217.3	2.1559
0	2.9688	43.3	2.6057	65.3	2.5812	108.7	2.5242	217.3	2.1559
0	2.9688	43.3	2.6057	65.3	2.5818	108.7	2.5242	218	2.154
0	2.9688	43.3	2.6057	65.3	2.5809	109.3	2.5242	218.7	2.1534
0	2.9688	43.3	2.6057	65.3	2.5806	109.3	2.5242	218.7	2.1528
0	2.9681	43.3	2.6057	65.3	2.5812	109.3	2.5254	219.3	2.1509
0	2.9681	43.3	2.6057	66	2.5806	110	2.5254	219.3	2.1497
0	2.9675	43.3	2.6082	66	2.5812	110	2.5254	220	2.1497
0	2.9688	43.3	2.6082	66	2.5806	110	2.5236	220	2.1509
0	2.9675	44	2.6057	66	2.5806	110.7	2.5217	220.7	2.1478
0	2.9681	44	2.6088	66	2.5806	110.7	2.5254	221.3	2.1497
0	2.9681	44	2.6082	66.7	2.5806	110.7	2.5254	221.3	2.146
0	2.9675	44	2.6057	66.7	2.58	110.7	2.5254	222	2.146
0	2.9681	44	2.607	66.7	2.5806	111.3	2.5242	222.7	2.1447
0	2.9681	44	2.6094	66.7	2.5794	111.3	2.5242	222.7	2.1447
0	2.9675	44	2.6094	66.7	2.5794	111.3	2.5236	223.3	2.1435
0	2.9688	44	2.6094	66.7	2.5794	112	2.5223	224	2.1422
0	2.9681	44	2.6094	67.3	2.5794	112	2.5217	224	2.1404
0	2.9688	44.7	2.607	67.3	2.5794	112	2.5202	224.7	2.1398
0	2.9688	44.7	2.6076	67.3	2.5794	112.7	2.5202	225.3	2.137
0	2.9688	44.7	2.6066	67.3	2.5794	112.7	2.5202	225.3	2.137
0	2.9684	44.7	2.607	67.3	2.5769	112.7	2.5202	226	2.137
0	2.9688	44.7	2.607	68	2.5769	113.3	2.5189	226.7	2.1345
0	2.9675	44.7	2.6082	68	2.5806	113.3	2.5189	226.7	2.1345
0	2.9688	44.7	2.607	68	2.5794	113.3	2.5217	227.3	2.1326
0	2.9688	44.7	2.6094	68	2.5769	114	2.5205	228	2.1332
0	2.9675	44.7	2.6076	68	2.5787	114	2.5217	228	2.1308
0	2.9675	45.3	2.6094	68.7	2.5769	114	2.5217	228.7	2.1295
0	2.9675	45.3	2.6057	68.7	2.5781	114	2.5202	229.3	2.1289
0	2.9681	45.3	2.6082	68.7	2.5794	114.7	2.5217	229.3	2.1283
0	2.9688	45.3	2.607	68.7	2.5769	114.7	2.5217	230	2.1295
0	2.9675	45.3	2.607	68.7	2.58	114.7	2.5205	230	2.1295
0	2.9688	45.3	2.6079	68.7	2.5781	115.3	2.5202	230.7	2.1264
0	2.9675	45.3	2.6076	69.3	2.5763	115.3	2.5202	231.3	2.1246
0	2.9675	45.3	2.607	69.3	2.5769	115.3	2.5202	231.3	2.1246
0	2.9675	45.3	2.607	69.3	2.5756	115.3	2.5195	232	2.1221
0	2.9675	46	2.6088	69.3	2.5756	116	2.5189	232	2.1246
0	2.9681	46	2.606	69.3	2.5769	116	2.5189	232.7	2.1208
0	2.9688	46	2.6057	70	2.5794	116	2.5202	232.7	2.1233
0	2.9675	46	2.607	70	2.5794	116	2.5195	233.3	2.1196
0	2.9675	46	2.607	70	2.5756	116.7	2.5202	234	2.1196
0	2.9675	46	2.6057	70	2.5794	116.7	2.5202	234	2.1196
0	2.9688	46	2.6063	70	2.5769	116.7	2.5195	234.7	2.1196
0	2.9688	46	2.607	70	2.5794	117.3	2.5195	235.3	2.1153
0	2.9681	46.7	2.606	70.7	2.5794	117.3	2.5195	235.3	2.1162
0	2.9681	46.7	2.607	70.7	2.5769	117.3	2.5189	236	2.1184
0	2.9697	46.7	2.6057	70.7	2.5794	117.3	2.5189	236	2.1146
0	2.9681	46.7	2.6063	70.7	2.5794	118	2.5189	236.7	2.1131
0	2.9675	46.7	2.607	70.7	2.5769	118	2.5189	237.3	2.1119
0	2.9688	46.7	2.6057	71.3	2.5794	118	2.5183	237.3	2.1131
0	2.9681	46.7	2.6057	71.3	2.5794	118.7	2.5189	238	2.1131
0	2.9681	46.7	2.607	71.3	2.5794	118.7	2.5189	238	2.1119
0	2.9688	46.7	2.6063	71.3	2.5781	118.7	2.5183	238.7	2.1106
0	2.9681	47.3	2.607	71.3	2.5794	118.7	2.5183	238.7	2.1119
0	2.9688	47.3	2.6063	72	2.5794	119.3	2.5189	239.3	2.1094
0	2.9688	47.3	2.6057	72	2.5794	119.3	2.5189	240	2.1057
0	2.9688	47.3	2.607	72	2.5775	119.3	2.5177	240	2.1069
0	2.9688	47.3	2.607	72	2.5769	120	2.5177	240.7	2.1081
0	2.9688	47.3	2.607	72	2.5794	120	2.5164	240.7	2.1063
0	2.9688	47.3	2.607	72	2.5794	120	2.5152	241.3	2.1057
0	2.9688	48	2.607	72.7	2.5769	120.7	2.5152	242	2.1032
0	2.9688	48	2.6057	72.7	2.5781	120.7	2.5152	242	2.1044
0	2.9675	48	2.607	72.7	2.5769	120.7	2.5152	242.7	2.1007
0	2.9675	48	2.606	72.7	2.5769	121.3	2.5152	242.7	2.1007
0	2.9675	48	2.6057	72.7	2.5769	121.3	2.5152	243.3	2.1007
0	2.9688	48	2.6057	73.3	2.5769	121.3	2.5158	244	2.1007
0	2.9688	48	2.607	73.3	2.5781	122	2.5164	244.7	2.1001
0	2.9681	48	2.6057	73.3	2.5781	122	2.5146	244.7	2.0995
0	2.9663	48	2.607	73.3	2.5769	122	2.514	245.3	2.0995
0	2.9675	48.7	2.607	73.3	2.5769	122.7	2.514	245.3	2.0982
0	2.9688	48.7	2.607	74	2.5775	122.7	2.5152	246	2.0982
0	2.9688	48.7	2.607	74	2.5769	122.7	2.5152	246	2.0951
0	2.9663	48.7	2.6057	74	2.5769	122.7	2.5152	246.7	2.0945
0	2.9688	48.7	2.6039	74	2.5775	123.3	2.5146	247.3	2.0926
0	2.9688	48.7	2.607	74	2.5769	123.3	2.514	247.3	2.0905
0	2.9638	48.7	2.6057	74.7	2.5769	123.3	2.514	248	2.0917
0	2.9669	48.7	2.6051	74.7	2.5769	124	2.514	248.7	2.0917
0	2.9675	49.3	2.6045	74.7	2.5769	124	2.514	248.7	2.0917
0	2.965	49.3	2.6057	74.7	2.5769	124	2.5152	249.3	2.0892
0	2.9638	49.3	2.607	74.7	2.5769	124.7	2.514	249.3	2.0892
0	2.9663	49.3	2.6051	75.3	2.5769	124.7	2.514	250	2.0874
0	2.9638	49.3	2.6051	75.3	2.5769	124.7	2.5152	250	2.0867
0	2.9663	49.3	2.6039	75.3	2.5769	125.3	2.5152	250.7	2.0867
0	2.9688	49.3	2.6039	75.3	2.5769	125.3	2.514	250.7	2.0855
0	2.9688	49.3	2.6039	75.3	2.5769	125.3	2.514	251.3	2.0836
0	2.9688	50	2.6045	76	2.5763	126	2.514	252	2.0843
0	2.9669	50	2.6057	76	2.575	126	2.514	252	2.0818
0	2.965	50	2.6032	76	2.5744	126	2.514	252.7	2.0818
0	2.9688	50	2.6032	76	2.575	126	2.514	252.7	2.0818
0	2.9688	50	2.6032	76	2.5744	126.7	2.514	253.3	2.0805
0	2.9688	50	2.6032	76	2.5744	126.7	2.514	253.3	2.0805
0	2.9638	50	2.6032	76.7	2.5744	126.7	2.514	254	2.0793
0	2.9663	50	2.602	76.7	2.5744	127.3	2.514	254.7	2.0805
0	2.9663	50	2.6032	76.7	2.5744	127.3	2.5127	254.7	2.0787
0	2.9638	50.7	2.602	76.7	2.5744	127.3	2.5127	255.3	2.0768
0	2.9638	50.7	2.6032	76.7	2.5725	128	2.5127	255.3	2.0756
0	2.9688	50.7	2.6026	77.3	2.5744	128	2.5115	256	2.0743
0	2.9663	50.7	2.602	77.3	2.5744	128	2.5127	256.7	2.075
0	2.9663	50.7	2.6032	77.3	2.5719	128.7	2.5118	256.7	2.075
0	2.9688	50.7	2.6045	77.3	2.5744	128.7	2.5127	257.3	2.0719
0	2.9688	50.7	2.6032	77.3	2.5719	128.7	2.5127	258	2.0719
0	2.9638	50.7	2.602	78	2.5732	129.3	2.5078	258	2.0706
0	2.9675	51.3	2.6039	78	2.5744	129.3	2.5078	258.7	2.0706
0	2.965	51.3	2.6045	78	2.5744	129.3	2.5078	259.3	2.0706
0	2.9638	51.3	2.6032	78	2.5744	130	2.5102	259.3	2.0706
0	2.9675	51.3	2.6039	78	2.5744	130	2.5078	260	2.0694
0	2.9638	51.3	2.6032	78	2.5744	130	2.5102	260	2.0678
0	2.9675	51.3	2.6045	78.7	2.5744	130.7	2.5078	260.7	2.0666
0	2.9684	51.3	2.6026	78.7	2.5744	130.7	2.509	261.3	2.0666
0	2.9684	51.3	2.6032	78.7	2.5744	130.7	2.509	261.3	2.0641
0	2.9656	52	2.6032	78.7	2.5744	131.3	2.5084	262	2.0654
0	2.9681	52	2.6045	78.7	2.5744	131.3	2.509	262	2.0654
0	2.9688	52	2.6014	78.7	2.5732	131.3	2.509	262.7	2.0629
0	2.9663	52	2.6026	79.3	2.5744	131.3	2.509	262.7	2.061
0	2.9638	52	2.602	79.3	2.5719	132	2.509	263.3	2.0616
0	2.9638	52	2.6032	79.3	2.5719	132	2.509	263.3	2.0616
0	2.9675	52	2.6045	79.3	2.5719	132	2.5096	264	2.0604
0	2.9675	52	2.6032	79.3	2.5744	132	2.5096	264.7	2.0592
0	2.9675	52.7	2.6045	79.3	2.5744	132.7	2.509	264.7	2.0592
0	2.9675	52.7	2.6045	80	2.5744	132.7	2.509	265.3	2.0598
0	2.9638	52.7	2.6045	80	2.5732	132.7	2.509	265.3	2.0604
0	2.9638	52.7	2.6032	80	2.5744	133.3	2.509	266	2.0579
0	2.9675	52.7	2.6032	80	2.5744	133.3	2.5096	266.7	2.0579
0	2.9638	52.7	2.602	80	2.5744	133.3	2.509	266.7	2.057
0	2.965	52.7	2.6045	80.7	2.5732	133.3	2.5096	267.3	2.0579
0	2.9675	52.7	2.602	80.7	2.5719	134	2.509	267.3	2.0573
0	2.9675	53.3	2.6045	80.7	2.5725	134	2.5078	268	2.0567
0	2.9638	53.3	2.6026	80.7	2.5719	134	2.5078	268	2.053
0	2.9675	53.3	2.6045	80.7	2.5732	134.7	2.5084	268.7	2.0567
0	2.9675	53.3	2.6045	81.3	2.5738	134.7	2.5078	268.7	2.0554
0	2.9666	53.3	2.6008	81.3	2.5732	134.7	2.509	269.3	2.0517
0	2.9675	53.3	2.6032	81.3	2.5732	135.3	2.509	270	2.0536
0	2.9638	53.3	2.6032	81.3	2.5732	135.3	2.509	270	2.0517
0	2.9675	53.3	2.6045	81.3	2.5744	135.3	2.5078	270.7	2.0505
0	2.9675	53.3	2.6045	81.3	2.5725	135.3	2.509	270.7	2.0499
0	2.9656	54	2.6045	82	2.5753	136	2.504	271.3	2.0492
0	2.9675	54	2.6045	82	2.5744	136	2.5047	272	2.0505
0	2.9638	54	2.6045	82	2.5744	136	2.5053	272	2.0505
0	2.9638	54	2.6045	82	2.5744	136.7	2.5053	272.7	2.0505
0	2.965	54	2.6045	82	2.5756	136.7	2.504	273.3	2.0486
0	2.9625	54	2.6045	82	2.5719	136.7	2.5028	273.3	2.0468
0	2.9647	54	2.6008	82.7	2.5719	137.3	2.504	274	2.0455
0	2.9638	54	2.6045	82.7	2.5719	137.3	2.5053	274	2.0468
0	2.9638	54.7	2.6026	82.7	2.5756	137.3	2.504	274.7	2.0433
0	2.965	54.7	2.6045	82.7	2.5744	138	2.5028	275.3	2.0455
0	2.9638	54.7	2.6045	82.7	2.5732	138	2.5028	276	2.0446
0	2.9625	54.7	2.6045	83.3	2.5744	138	2.5022	276	2.0427
0	2.9663	54.7	2.6026	83.3	2.5719	138	2.5028	276.7	2.0433
0	2.9619	54.7	2.6035	83.3	2.5719	138.7	2.5028	277.3	2.0427
0	2.9613	54.7	2.6045	83.3	2.5719	138.7	2.5034	277.3	2.0402
0	2.9625	54.7	2.6017	83.3	2.5744	138.7	2.504	278	2.0409
0	2.9613	55.3	2.6008	84	2.5719	138.7	2.5028	278	2.0415
0	2.9625	55.3	2.6045	84	2.5719	139.3	2.504	278.7	2.0415
0	2.9625	55.3	2.6008	84	2.5732	139.3	2.5053	279.3	2.039
0	2.9625	55.3	2.6008	84	2.5719	139.3	2.5053	279.3	2.0402
0	2.9613	55.3	2.602	84	2.5732	140	2.5028	280	2.0365
0	2.9632	55.3	2.6008	84	2.5719	140	2.504	280	2.039
0	2.9613	55.3	2.6008	84.7	2.5719	140	2.5053	280.7	2.0365
0	2.9638	55.3	2.5983	84.7	2.5719	140.7	2.5028	281.3	2.0347
0	2.9632	55.3	2.5995	84.7	2.5719	140.7	2.5053	281.3	2.0334
0	2.9613	56	2.5983	84.7	2.5719	140.7	2.5034	282	2.0328
0	2.9625	56	2.602	84.7	2.5719	140.7	2.5028	282	2.0347
0	2.9619	56	2.6032	84.7	2.5719	141.3	2.5022	282.7	2.0328
0	2.9638	56	2.6032	85.3	2.5707	141.3	2.5016	283.3	2.0328
0	2.9625	56	2.5983	85.3	2.5707	141.3	2.5016	283.3	2.0328
0	2.9613	56	2.5983	85.3	2.5719	141.3	2.5003	284	2.0316
0	2.9613	56	2.5983	85.3	2.5719	142	2.504	284.7	2.0303
0	2.9613	56	2.6008	85.3	2.5719	142	2.5022	284.7	2.0316
0	2.9613	56	2.6008	86	2.5719	142	2.5003	285.3	2.0316
0	2.9613	56.7	2.5995	86	2.5688	142.7	2.5022	285.3	2.0285
0	2.9601	56.7	2.6008	86	2.5698	142.7	2.5003	286	2.0285
0	2.9638	56.7	2.5983	86	2.5707	142.7	2.504	286.7	2.0278
0	2.9601	56.7	2.6008	86	2.5701	143.3	2.5028	286.7	2.0303
0	2.9601	56.7	2.6008	86	2.5707	143.3	2.5009	287.3	2.0272
0	2.9601	56.7	2.6008	86.7	2.5688	143.3	2.5016	288	2.0266
0	2.9594	56.7	2.5983	86.7	2.5698	143.3	2.4991	288	2.0266
0	2.9625	57.3	2.5983	86.7	2.5694	144	2.5003	288.7	2.0266
0	2.9601	57.3	2.6008	86.7	2.5679	144	2.5003	288.7	2.0254
0	2.9613	57.3	2.5983	86.7	2.5719	144	2.5003	289.3	2.0254
0	2.9625	57.3	2.6001	87.3	2.5707	144.7	2.5003	289.3	2.0247
0	2.9619	57.3	2.5983	87.3	2.5707	144.7	2.5003	290	2.0247
0	2.9625	57.3	2.6001	87.3	2.5707	144.7	2.5003	290.7	2.0223
0	2.9625	57.3	2.602	87.3	2.5707	145.3	2.4984	290.7	2.0216
0	2.9638	57.3	2.6001	87.3	2.5707	145.3	2.5003	291.3	2.0235
0	2.9625	57.3	2.5983	88	2.5679	145.3	2.4984	292	2.0241
0	2.9619	58	2.5983	88	2.5679	146	2.4963	292	2.0216
0	2.9625	58	2.6011	88	2.5679	146	2.5003	292.7	2.0216
0	2.9625	58	2.602	88	2.5679	146	2.4978	292.7	2.0229
0	2.9601	58	2.6014	88	2.5679	146.7	2.4991	293.3	2.0201
0	2.9613	58	2.6008	88	2.5679	146.7	2.4991	294	2.0192
0	2.9625	58	2.6008	88	2.5679	146.7	2.4978	294	2.0195
0	2.9613	58	2.5983	88.7	2.5673	147.3	2.4978	294.7	2.0173
0	2.9601	58	2.6008	88.7	2.5679	147.3	2.4978	295.3	2.0164
0	2.9625	58.7	2.597	88.7	2.5679	147.3	2.4978	295.3	2.0201
0	2.9629	58.7	2.6001	88.7	2.5679	148	2.4978	296	2.0201
0	2.9625	58.7	2.5989	88.7	2.5694	148	2.4991	296	2.017
0	2.9607	58.7	2.597	89.3	2.5679	148	2.4978	296.7	2.017
0	2.9629	58.7	2.597	89.3	2.5679	148	2.495	297.3	2.0176
0	2.9625	58.7	2.6008	89.3	2.5667	148.7	2.4966	297.3	2.0164
0	2.9594	58.7	2.5989	89.3	2.5667	148.7	2.4941	298	2.0164
0	2.9601	58.7	2.5983	89.3	2.5694	148.7	2.4963	298	2.0164
0	2.9619	59.3	2.5989	90	2.5701	149.3	2.4963	298.7	2.0164
0	2.9613	59.3	2.6008	90	2.5694	149.3	2.495	299.3	2.0151
0	2.9601	59.3	2.597	90	2.5694	149.3	2.4944	299.3	2.0151
0	2.9607	59.3	2.5983	90	2.5694	150	2.4944	300	2.0139
0	2.9601	59.3	2.5983	90	2.5682	150	2.4938	300	2.0139
0	2.9588	59.3	2.5983	90	2.5694	150	2.4926	300.7	2.0114
0	2.9619	59.3	2.6008	90.7	2.5694	150.7	2.4926	301.3	2.0114
0	2.9601	59.3	2.5989	90.7	2.5694	150.7	2.4916	301.3	2.0151
0	2.9613	59.3	2.6008	90.7	2.5654	150.7	2.4913	302	2.0114
0	2.9588	60	2.5983	90.7	2.5654	150.7	2.4938	302	2.0114
0	2.9601	60	2.5983	90.7	2.5679	151.3	2.4926	302.7	2.0108
0	2.9588	60	2.5983	90.7	2.5682	151.3	2.4926	303.3	2.0108
0	2.9625	60	2.6008	91.3	2.5694	151.3	2.4913	303.3	2.0089
0	2.9601	60	2.6008	91.3	2.5694	152	2.4913	304	2.0114
0	2.9601	60	2.6008	91.3	2.5694	152	2.4913	304.7	2.0089
0	2.9613	60	2.6008	91.3	2.5667	152	2.4932	304.7	2.0102
0	2.9588	60	2.6008	91.3	2.5667	152.7	2.4938	305.3	2.0077
0	2.9588	60.7	2.5983	92	2.5694	152.7	2.4938	306	2.0077
0	2.9613	60.7	2.5995	92	2.5694	152.7	2.4913	306	2.0077
0	2.9607	60.7	2.5983	92	2.5667	152.7	2.4913	306.7	2.0077
0	2.9601	60.7	2.5983	92	2.5682	153.3	2.4913	307.3	2.0064
0	2.9601	60.7	2.5995	92	2.5694	153.3	2.4926	307.3	2.0071
0	2.9598	60.7	2.5995	92.7	2.5694	153.3	2.4938	308	2.0064
0	2.9588	60.7	2.5983	92.7	2.5667	154	2.4926	308.7	2.0064
0	2.9601	60.7	2.5989	92.7	2.5667	154	2.4926	308.7	2.0046
0	2.9594	61.3	2.5995	92.7	2.5685	154	2.4926	309.3	2.0064
0	2.9588	61.3	2.5983	92.7	2.5694	154	2.4938	309.3	2.0052
0	2.9601	61.3	2.5995	93.3	2.566	154.7	2.4938	310	2.004
0	2.9588	61.3	2.5995	93.3	2.5654	154.7	2.4938	310.7	2.0064
0	2.9594	61.3	2.5989	93.3	2.5667	154.7	2.4938	310.7	2.0027
0	2.9588	61.3	2.5995	93.3	2.5667	154.7	2.4938	311.3	2.0027
0	2.9576	61.3	2.5983	93.3	2.5667	155.3	2.4919	312	2.0015
0	2.9576	61.3	2.5989	93.3	2.5679	155.3	2.4901	312	2.0027
0	2.9588	61.3	2.5995	94	2.5667	155.3	2.4876	312.7	2.0027
0	2.9588	62	2.5983	94	2.5679	156	2.4938	313.3	2.0021
0	2.9576	62	2.5995	94	2.5654	156	2.4901	313.3	2.0027
0	2.9576	62	2.5983	94	2.5654	156	2.4901	314	2.0002
0	2.9576	62	2.5989	94	2.5654	156.7	2.4901	314	2.0002
0	2.9576	62	2.5983	94.7	2.5679	156.7	2.4888	314.7	2.0002
0	2.9588	62	2.5992	94.7	2.5654	156.7	2.4888	315.3	1.9971
0	2.9576	62	2.5989	94.7	2.5654	156.7	2.4882	315.3	2.0002
0	2.9588	62	2.5995	94.7	2.5654	157.3	2.4882	316	1.9962
0	2.9576	62.7	2.5983	94.7	2.5667	157.3	2.4888	316	1.999
0	2.9588	62.7	2.5995	95.3	2.5654	158	2.4876	316.7	1.999
0	2.9585	62.7	2.5983	95.3	2.5667	158	2.4882	317.3	1.999
0	2.9576	62.7	2.5989	95.3	2.5667	158	2.4888	317.3	1.995
0	2.9582	62.7	2.5989	95.3	2.5654	158	2.4888	318	1.9962
0	2.9588	62.7	2.597	95.3	2.5642	158.7	2.4888	318	1.9978
0	2.9582	62.7	2.5995	96	2.5648	158.7	2.4895	318.7	1.9978
0	2.9576	62.7	2.597	96	2.5654	158.7	2.4901	319.3	1.9965
0	2.9576	63.3	2.5995	96	2.5654	159.3	2.4895	319.3	1.9965
0	2.9588	63.3	2.5995	96	2.566	159.3	2.4888	320	1.995
0	2.9588	63.3	2.5995	96	2.5667	159.3	2.4876	320.7	1.995
0	2.9588	63.3	2.5995	96	2.5642	159.3	2.4901	320.7	1.994
0	2.9588	63.3	2.5995	96.7	2.5642	160	2.4888	321.3	1.9925
0	2.9576	63.3	2.5995	96.7	2.5648	160	2.4895	322	1.9925
0	2.9576	63.3	2.5995	96.7	2.5642	160	2.4876	322	1.9925
0	2.9582	63.3	2.597	96.7	2.5642	160.7	2.4876	322.7	1.9913
0	2.9588	64	2.5983	96.7	2.5642	160.7	2.4876	323.3	1.9906
0	2.9588	64	2.5989	97.3	2.5648	160.7	2.4888	323.3	1.99
0	2.9588	64	2.597	97.3	2.5642	160.7	2.4876	324	1.99
0	2.9576	64	2.597	97.3	2.5642	161.3	2.4839	324.7	1.9906
0	2.9576	64	2.597	97.3	2.5642	161.3	2.4839	324.7	1.99
0	2.9567	64	2.5995	97.3	2.5648	161.3	2.4839	325.3	1.9882
0	2.957	64	2.5995	97.3	2.5654	162	2.4845	325.3	1.99
0	2.9585	64	2.5977	98	2.5648	162	2.4839	326	1.9863
0	2.9576	64.7	2.5958	98	2.5642	162	2.4839	326.7	1.9869
0	2.9576	64.7	2.5989	98	2.5636	162.7	2.4826	326.7	1.9875
0	2.9563	64.7	2.597	98	2.5629	162.7	2.4814	327.3	1.9875
0	2.9576	64.7	2.5958	98	2.5636	162.7	2.4814	327.3	1.9869
0	2.9567	64.7	2.5977	98.7	2.5642	163.3	2.4851	328	1.9863
0	2.9576	64.7	2.5995	98.7	2.5629	163.3	2.4814	328.7	1.9863
0	2.9576	64.7	2.5983	98.7	2.5642	163.3	2.4839	328.7	1.9863
0	2.9567	64.7	2.597	98.7	2.5629	164	2.4839	329.3	1.9863
0	2.9563	65.3	2.597	98.7	2.5629	164	2.4826	329.3	1.9869
0	2.9563	65.3	2.5958	99.3	2.5636	164	2.4826	330	1.9863
0	2.9588	65.3	2.597	99.3	2.5642	164.7	2.4851	330.7	1.9851
0	2.957	65.3	2.5983	99.3	2.5642	164.7	2.4851	330.7	1.9863
0	2.9582	65.3	2.5958	99.3	2.5642	164.7	2.4851	331.3	1.9875
0	2.9576	65.3	2.597	99.3	2.5642	165.3	2.4839	331.3	1.9851
0	2.9563	65.3	2.597	100	2.5632	165.3	2.4802	332	1.9838
0	2.9588	65.3	2.5977	100	2.5642	165.3	2.4802	332.7	1.9838
0	2.9588	66	2.5983	100	2.5642	166	2.4839	333.3	1.9838
0	2.9576	66	2.597	100	2.5629	166	2.482	333.3	1.9838
0	2.9588	66	2.5958	100	2.5636	166	2.4826	334	1.9826
0	2.9588	66	2.5958	100	2.5629	166.7	2.482	334.7	1.9813
0	2.9576	66	2.5983	100.7	2.5629	166.7	2.4802	334.7	1.9789
0	2.9588	66	2.5946	100.7	2.5629	166.7	2.4789	335.3	1.9801
0	2.9582	66	2.5958	100.7	2.5629	167.3	2.4795	336	1.9789
0	2.9576	66	2.5958	100.7	2.5605	167.3	2.4802	336	1.9801
0	2.9588	66.7	2.5958	101.3	2.5629	167.3	2.4783	336.7	1.9801
0	2.9582	66.7	2.5983	101.3	2.5629	167.3	2.4764	337.3	1.9795
0	2.9576	66.7	2.597	101.3	2.5629	168	2.4802	337.3	1.9801
0	2.9588	66.7	2.5983	101.3	2.5617	168	2.4802	338	1.9789
0	2.9576	66.7	2.597	101.3	2.5629	168	2.4783	338.7	1.9789
0	2.9576	66.7	2.5958	101.3	2.5629	168.7	2.4764	338.7	1.9789
0	2.9576	66.7	2.5958	102	2.5629	168.7	2.4789	339.3	1.9789
0	2.9576	66.7	2.5933	102	2.5617	168.7	2.4764	339.3	1.9789
0	2.9585	67.3	2.5958	102	2.5605	168.7	2.4771	340	1.9789
0	2.9563	67.3	2.597	102	2.5617	169.3	2.4789	340.7	1.9758
0	2.9588	67.3	2.5958	102	2.5642	169.3	2.4771	340.7	1.9758
0	2.9563	67.3	2.5933	102.7	2.5617	169.3	2.4771	341.3	1.9773
0	2.9582	67.3	2.597	102.7	2.5605	170	2.4764	342	1.977
0	2.9563	67.3	2.5958	102.7	2.5636	170	2.4764	342	1.9776
0	2.9588	67.3	2.5939	102.7	2.5623	170	2.4764	342.7	1.9776
0	2.9563	67.3	2.5952	102.7	2.5605	170.7	2.4764	343.3	1.9751
0	2.9588	68	2.5946	103.3	2.5605	170.7	2.4746	343.3	1.9776
0	2.957	68	2.5927	103.3	2.5642	170.7	2.474	344	1.9764
0	2.9585	68	2.5946	103.3	2.5642	170.7	2.474	344	1.9751
0	2.9563	68	2.5958	103.3	2.5605	171.3	2.474	344.7	1.9751
0	2.957	68	2.5946	103.3	2.5623	171.3	2.474	345.3	1.9751
0	2.9588	68	2.5946	103.3	2.5605	171.3	2.474	345.3	1.9751
0	2.9582	68	2.5946	104	2.5623	172	2.4724	346	1.9733
0	2.9588	68.7	2.5946	104	2.5623	172	2.474	346	1.9723
0	2.9576	68.7	2.5921	104	2.5623	172	2.474	346.7	1.9733
0	2.9579	68.7	2.5921	104	2.5598	172.7	2.473	347.3	1.9723
0	2.957	68.7	2.5946	104	2.5642	172.7	2.4733	347.3	1.9723
0	2.9576	68.7	2.5946	104.7	2.5642	172.7	2.4736	348	1.9711
0	2.9563	68.7	2.5924	104.7	2.5623	172.7	2.474	348.7	1.9711
0	2.9576	68.7	2.5933	104.7	2.5623	173.3	2.474	348.7	1.9699
0	2.9576	68.7	2.5933	104.7	2.5642	173.3	2.4724	349.3	1.9723
0	2.9576	68.7	2.5946	104.7	2.5623	173.3	2.4724	350	1.9699
0	2.9573	69.3	2.5921	105.3	2.5623	174	2.4736	350	1.9699
0	2.957	69.3	2.5946	105.3	2.5642	174	2.474	350.7	1.9699
0	2.9563	69.3	2.5927	105.3	2.5642	174	2.4736	351.3	1.9699
0	2.9563	69.3	2.5933	105.3	2.5642	174	2.4724	351.3	1.9686
0	2.9576	69.3	2.5946	105.3	2.5642	174.7	2.474	352	1.9668
0	2.9588	69.3	2.5946	106	2.5642	174.7	2.474	352.7	1.9674
0	2.9563	69.3	2.5921	106	2.5642	174.7	2.4712	352.7	1.9674
0	2.9563	69.3	2.5933	106	2.5605	175.3	2.469	353.3	1.9649
0	2.9563	70	2.5946	106	2.5642	175.3	2.4693	353.3	1.9674
0	2.9588	70	2.5946	106	2.5642	175.3	2.4699	354	1.9674
0	2.9576	70	2.5946	106	2.5605	176	2.4693	354.7	1.9668
0	2.9563	70	2.5933	106.7	2.5605	176	2.4687	354.7	1.9649
0	2.9563	70	2.5946	106.7	2.5617	176	2.4681	355.3	1.9674
0	2.9576	70	2.5921	106.7	2.5642	176.7	2.4668	356	1.9649
0	2.9588	70	2.5933	106.7	2.5642	176.7	2.4662	356	1.9668
0	2.957	70	2.5946	107.3	2.5605	176.7	2.4674	356.7	1.9668
0	2.9588	70	2.5946	107.3	2.5605	177.3	2.4674	356.7	1.9649
0	2.9563	70.7	2.5933	107.3	2.5629	177.3	2.4674	357.3	1.9643
0	2.9576	70.7	2.5921	107.3	2.5617	177.3	2.4662	357.3	1.9637
0	2.9576	70.7	2.5921	107.3	2.5605	177.3	2.4687	358	1.9649
0	2.9588	70.7	2.5921	107.3	2.5605	178	2.4662	358.7	1.9624
0	2.9563	70.7	2.5946	108	2.5605	178	2.4687	358.7	1.9624
0	2.9563	70.7	2.5933	108	2.5605	178	2.465	359.3	1.9612
0	2.9563	70.7	2.5933	108	2.5605	178.7	2.4662	360	1.9599
0	2.9588	70.7	2.5933	108	2.5605	178.7	2.4643	360	1.9612
0	2.9588	71.3	2.5933	108	2.5605	178.7	2.4643	360.7	1.9612
0	2.9588	71.3	2.5933	108	2.5605	179.3	2.4628	360.7	1.9612
0	2.9588	71.3	2.5946	108.7	2.5605	179.3	2.4612	361.3	1.9618
0	2.9588	71.3	2.5933	108.7	2.5605	179.3	2.4612	362	1.9599
0	2.9563	71.3	2.5939	108.7	2.5605	180	2.4631	362	1.9612
0	2.957	71.3	2.5946	108.7	2.5598	180	2.4612	362.7	1.9612
0	2.9576	71.3	2.5939	108.7	2.5592	180	2.4637	363.3	1.9624
0	2.9554	71.3	2.5933	109.3	2.5592	180.7	2.4637	363.3	1.9599
0	2.9588	71.3	2.5946	109.3	2.5605	180.7	2.4612	364	1.9606
0	2.9576	72	2.5946	109.3	2.5605	180.7	2.4612	364.7	1.9599
0	2.9588	72	2.5946	109.3	2.5605	180.7	2.4612	364.7	1.9599
0	2.957	72	2.5946	109.3	2.5605	181.3	2.4625	365.3	1.9599
0	2.9563	72	2.5939	110	2.5605	181.3	2.4625	366	1.9575
0	2.9588	72	2.5933	110	2.5592	181.3	2.4625	366	1.9575
0	2.9551	72	2.5946	110	2.5598	182	2.4612	366.7	1.9575
0	2.9551	72	2.5955	110	2.5592	182	2.46	366.7	1.9575
0	2.9551	72.7	2.5939	110	2.5592	182	2.4588	367.3	1.9584
0	2.9588	72.7	2.5939	110.7	2.5605	182.7	2.4606	367.3	1.9578
0	2.9563	72.7	2.5946	110.7	2.5583	182.7	2.46	368	1.9562
0	2.9551	72.7	2.5946	110.7	2.5592	182.7	2.46	368.7	1.9562
0	2.9582	72.7	2.5933	110.7	2.5605	182.7	2.4588	368.7	1.9562
0	2.9576	72.7	2.5933	110.7	2.5592	183.3	2.4588	369.3	1.9562
0	2.9588	72.7	2.5958	110.7	2.5592	183.3	2.4588	370	1.9562
0	2.9551	72.7	2.5927	111.3	2.558	183.3	2.4588	370	1.955
0	2.9557	72.7	2.5946	111.3	2.558	184	2.4588	370.7	1.9556
0	2.9554	73.3	2.5933	111.3	2.5598	184	2.4588	370.7	1.9562
0	2.9588	73.3	2.5933	111.3	2.5586	184	2.4588	371.3	1.9556
0	2.9563	73.3	2.5933	111.3	2.5586	184.7	2.46	372	1.9562
0	2.9551	73.3	2.5958	112	2.5586	184.7	2.4575	372	1.9562
0	2.9563	73.3	2.5921	112	2.5586	184.7	2.4588	372.7	1.9562
0	2.9545	73.3	2.5939	112	2.5567	185.3	2.4588	372.7	1.9562
0	2.956	73.3	2.5921	112	2.5567	185.3	2.4563	373.3	1.9537
0	2.9563	74	2.5958	112	2.5605	185.3	2.4557	374	1.955
0	2.9545	74	2.5915	112	2.5567	186	2.4538	374	1.9544
0	2.9539	74	2.5946	112.7	2.5586	186	2.4526	374.7	1.9537
0	2.956	74	2.5905	112.7	2.5561	186	2.4535	374.7	1.9537
0	2.9539	74	2.5905	112.7	2.5555	186	2.4532	375.3	1.9525
0	2.9551	74	2.5905	112.7	2.5567	186.7	2.4538	376	1.9525
0	2.9551	74	2.5939	112.7	2.5567	186.7	2.4526	376	1.9513
0	2.9551	74	2.5933	113.3	2.5605	186.7	2.4519	376.7	1.9513
0	2.9551	74.7	2.5905	113.3	2.5605	187.3	2.4526	377.3	1.9513
0	2.9551	74.7	2.5958	113.3	2.5605	187.3	2.4526	377.3	1.9506
0	2.9551	74.7	2.5905	113.3	2.5605	187.3	2.4513	378	1.9506
0	2.9539	74.7	2.5933	113.3	2.5605	188	2.4526	378.7	1.9506
0	2.9551	74.7	2.5921	114	2.5555	188	2.4526	378.7	1.9513
0	2.9551	74.7	2.5905	114	2.5555	188	2.4485	379.3	1.9513
0	2.9548	74.7	2.5905	114	2.5605	188	2.4501	380	1.9513
0	2.9551	74.7	2.5918	114	2.5605	188.7	2.4485	380	1.9506
0	2.9548	74.7	2.5933	114	2.5586	188.7	2.4485	380.7	1.9485
0	2.9539	75.3	2.5924	114	2.5567	188.7	2.4473	381.3	1.9485
0	2.9539	75.3	2.5927	114.7	2.5592	189.3	2.4473	381.3	1.9485
0	2.9539	75.3	2.5905	114.7	2.5586	189.3	2.4473	382	1.9485
0	2.9539	75.3	2.5939	114.7	2.5567	189.3	2.4473	382.7	1.9485
0	2.9526	75.3	2.5946	114.7	2.558	189.3	2.4461	382.7	1.9479
0	2.9539	75.3	2.5905	114.7	2.5567	190	2.4467	383.3	1.946
0	2.9539	75.3	2.5905	115.3	2.5592	190	2.4473	383.3	1.9485
0	2.9526	75.3	2.5924	115.3	2.5592	190	2.4461	384	1.9472
0	2.9551	75.3	2.5921	115.3	2.558	190	2.4461	384.7	1.9472
0	2.9539	76	2.5921	115.3	2.5567	190.7	2.4473	384.7	1.9466
0	2.9526	76	2.5921	115.3	2.5567	190.7	2.4436	385.3	1.946
0	2.9526	76	2.5905	115.3	2.5592	190.7	2.4411	385.3	1.946
0	2.9539	76	2.5921	116	2.5592	191.3	2.4448	386	1.946
0	2.9526	76	2.5933	116	2.5567	191.3	2.4448	386	1.946
0	2.9526	76	2.5933	116	2.558	191.3	2.4448	386.7	1.9454
0	2.9526	76	2.5905	116	2.5567	192	2.4411	387.3	1.9454
0	2.9545	76.7	2.5921	116	2.5592	192	2.4423	387.3	1.9448
0	2.9551	76.7	2.5921	116.7	2.5592	192	2.4423	388	1.9448
0	2.9532	76.7	2.5921	116.7	2.5592	192.7	2.4386	388	1.9448
0	2.9545	76.7	2.5911	116.7	2.5592	192.7	2.4386	388.7	1.9448
0	2.9526	76.7	2.5905	116.7	2.5555	192.7	2.4417	388.7	1.9448
0	2.9551	76.7	2.5911	116.7	2.5574	192.7	2.4411	389.3	1.9448
0	2.9551	76.7	2.5899	117.3	2.5567	193.3	2.4405	390	1.9448
0	2.9539	76.7	2.5893	117.3	2.558	193.3	2.4411	390	1.9448
0	2.9551	76.7	2.5905	117.3	2.5555	193.3	2.4399	390.7	1.9441
0	2.9514	77.3	2.5893	117.3	2.5555	194	2.4361	390.7	1.9441
0	2.9514	77.3	2.5905	117.3	2.5574	194	2.4386	391.3	1.9438
0	2.9532	77.3	2.5899	118	2.5567	194	2.4374	391.3	1.9448
0	2.9539	77.3	2.5893	118	2.5586	194	2.4368	392	1.9435
0	2.9526	77.3	2.5893	118	2.5567	194.7	2.4361	392	1.9448
0	2.9539	77.3	2.5893	118	2.558	194.7	2.4386	392.7	1.9435
0	2.9539	77.3	2.5893	118	2.5555	195.3	2.4386	392.7	1.9423
0	2.9539	77.3	2.5893	118	2.5555	195.3	2.4386	393.3	1.9423
0	2.9539	77.3	2.5893	118.7	2.5567	195.3	2.4349	394	1.9417
0	2.9514	78	2.5893	118.7	2.5567	195.3	2.4318	394.7	1.9423
0	2.9539	78	2.5893	118.7	2.5543	196	2.4312	394.7	1.941
0	2.9539	78	2.5893	118.7	2.5555	196	2.4349	395.3	1.9398
0	2.9514	78	2.5893	119.3	2.553	196	2.4337	396	1.9386
0	2.9526	78	2.5893	119.3	2.5555	196	2.4337	396	1.9386
0	2.9514	78	2.5893	119.3	2.5555	196.7	2.4337	396.7	1.9386
0	2.9539	78	2.5893	119.3	2.5555	196.7	2.4349	396.7	1.9392
0	2.952	78	2.5893	119.3	2.5543	196.7	2.4349	397.3	1.9386
0	2.9539	78.7	2.5893	119.3	2.553	197.3	2.433	398	1.9386
0	2.9532	78.7	2.5893	120	2.5555	197.3	2.4299	398	1.9373
0	2.9526	78.7	2.5893	120	2.5555	197.3	2.4287	398.7	1.9373
0	2.9539	78.7	2.5893	120	2.5555	198	2.4299	398.7	1.9373
0	2.9514	78.7	2.5893	120	2.5518	198	2.4299	399.3	1.9373
0	2.9526	78.7	2.5893	120	2.5555	198	2.4287	400	1.9373
0	2.9514	78.7	2.5893	120.7	2.5555	198.7	2.4287	400	1.9373
0	2.9514	78.7	2.588	120.7	2.5555	198.7	2.4262	400.7	1.9348
0	2.9539	78.7	2.588	120.7	2.5536	198.7	2.4275	401.3	1.9355
0	2.9514	79.3	2.588	120.7	2.5555	199.3	2.4262	401.3	1.9348
0	2.9539	79.3	2.5868	120.7	2.5549	199.3	2.4281	402	1.9348
0	2.9539	79.3	2.5893	120.7	2.5518	199.3	2.4268	402.7	1.9355
0	2.9526	79.3	2.5893	121.3	2.553	200	2.4234	402.7	1.9361
0	2.9539	79.3	2.588	121.3	2.5543	200	2.4222	403.3	1.9361
0	2.9514	79.3	2.5893	121.3	2.5518	200	2.4222	403.3	1.9361
0	2.9539	79.3	2.5868	121.3	2.5518	200.7	2.4222	404	1.9361
0	2.9526	79.3	2.5893	121.3	2.553	200.7	2.4191	404	1.9361
0	2.9532	80	2.588	122	2.553	200.7	2.4185	404.7	1.9348
0	2.9526	80	2.5893	122	2.5518	201.3	2.4185	405.3	1.9355
0	2.9539	80	2.5868	122	2.5543	201.3	2.4185	405.3	1.9348
0	2.9526	80	2.5893	122	2.5543	201.3	2.4209	406	1.9348
0	2.9532	80	2.5893	122	2.5518	202	2.4209	406	1.9361
0	2.9539	80	2.5893	122.7	2.5543	202	2.4209	406.7	1.9361
0	2.952	80	2.5893	122.7	2.5518	202	2.416	407.3	1.9336
0	2.9514	80	2.588	122.7	2.5518	202	2.4147	407.3	1.9336
0	2.9514	80.7	2.5868	122.7	2.5505	202.7	2.4147	408	1.9336
0	2.9526	80.7	2.588	122.7	2.553	202.7	2.4154	408	1.933
0	2.9505	80.7	2.5893	122.7	2.5518	202.7	2.4172	408.7	1.9336
0	2.9501	80.7	2.5893	123.3	2.5518	202.7	2.4166	408.7	1.9324
0	2.9501	80.7	2.5868	123.3	2.553	203.3	2.4166	409.3	1.9324
0	2.9526	80.7	2.588	123.3	2.553	203.3	2.416	410	1.9324
0	2.9501	80.7	2.5868	123.3	2.5518	203.3	2.4147	410	1.9311
0	2.9526	80.7	2.5899	123.3	2.5539	204	2.4147	410.7	1.9311
0	2.9501	80.7	2.5893	124	2.5505	204	2.4123	411.3	1.9299
0	2.9526	81.3	2.5893	124	2.5505	204	2.4098	411.3	1.9286
0	2.9526	81.3	2.5893	124	2.5505	204.7	2.411	412	1.9311
0	2.9501	81.3	2.5868	124	2.5524	204.7	2.411	412	1.9299
0	2.9526	81.3	2.5868	124	2.5505	204.7	2.411	412.7	1.9299
0	2.9526	81.3	2.5868	124.7	2.553	204.7	2.411	412.7	1.9299
0	2.9501	81.3	2.5896	124.7	2.5543	205.3	2.4098	413.3	1.9299
0	2.952	81.3	2.5905	124.7	2.5543	205.3	2.4098	414	1.9299
0	2.9501	81.3	2.5905	124.7	2.5543	205.3	2.4064	414	1.9274
0	2.9526	82	2.5887	124.7	2.5524	206	2.4061	414.7	1.9274
0	2.952	82	2.5868	124.7	2.5505	206	2.4061	414.7	1.9274
0	2.9514	82	2.5905	125.3	2.5543	206	2.4061	415.3	1.9286
0	2.9526	82	2.5905	125.3	2.5524	206	2.4048	415.3	1.9299
0	2.9526	82	2.5905	125.3	2.5505	206.7	2.4054	416	1.9286
0	2.9501	82	2.5868	125.3	2.5512	206.7	2.4061	416.7	1.9274
0	2.9514	82	2.5905	125.3	2.5518	206.7	2.4017	416.7	1.9274
0	2.9526	82	2.5868	126	2.5518	207.3	2.4008	417.3	1.9274
0	2.9501	82.7	2.5905	126	2.5518	207.3	2.3996	418	1.9274
0	2.9501	82.7	2.5905	126	2.5518	207.3	2.4002	418	1.9286
0	2.9501	82.7	2.5868	126	2.5518	208	2.4008	418.7	1.9286
0	2.9526	82.7	2.5887	126	2.5543	208	2.4008	419.3	1.928
0	2.9501	82.7	2.5905	126	2.5543	208	2.4008	419.3	1.9286
0	2.9526	82.7	2.5905	126.7	2.553	208	2.4002	420	1.9286
0	2.9501	82.7	2.5905	126.7	2.5524	208.7	2.3996	420.7	1.9234
0	2.9501	82.7	2.5905	126.7	2.5518	208.7	2.3989	420.7	1.9221
0	2.9514	82.7	2.5868	126.7	2.5518	208.7	2.3989	421.3	1.9221
0	2.9526	83.3	2.5868	126.7	2.553	209.3	2.3983	422	1.9221
0	2.9526	83.3	2.5868	127.3	2.553	209.3	2.3983	422	1.9246
0	2.9501	83.3	2.5905	127.3	2.553	209.3	2.3971	422.7	1.9221
0	2.9501	83.3	2.5868	127.3	2.5524	210	2.3971	422.7	1.9262
0	2.9526	83.3	2.5868	127.3	2.553	210	2.3958	423.3	1.9262
0	2.9501	83.3	2.5868	127.3	2.5518	210	2.3958	423.3	1.9262
0	2.9526	83.3	2.5905	128	2.553	210.7	2.3946	424	1.9249
0	2.9526	84	2.5862	128	2.553	210.7	2.3934	424	1.9234
0	2.9514	84	2.5862	128	2.5518	210.7	2.3934	424.7	1.9262
0	2.9508	84	2.5868	128	2.5524	211.3	2.3921	424.7	1.9234
0	2.9489	84	2.5905	128	2.553	211.3	2.3909	425.3	1.9246
0	2.9508	84	2.588	128.7	2.5512	211.3	2.3896	426	1.9262
0	2.9526	84	2.5887	128.7	2.5518	211.3	2.3896	426	1.9246
0	2.9498	84	2.5905	128.7	2.5505	212	2.3896	426.7	1.9221
0	2.9526	84	2.5905	128.7	2.5518	212	2.3896	426.7	1.9221
0	2.9526	84	2.5893	128.7	2.5505	212	2.3884	427.3	1.9221
0	2.9526	84.7	2.5905	128.7	2.5493	212.7	2.3884	427.3	1.9246
0	2.9501	84.7	2.5856	129.3	2.5493	212.7	2.3884	428	1.9246
0	2.9495	84.7	2.5843	129.3	2.5493	212.7	2.3884	428.7	1.9196
0	2.9508	84.7	2.5856	129.3	2.5481	213.3	2.3841	428.7	1.9221
0	2.9489	84.7	2.5893	129.3	2.5487	213.3	2.3822	429.3	1.9215
0	2.9489	84.7	2.5856	129.3	2.5487	213.3	2.3822	430	1.9209
0	2.9489	84.7	2.5846	130	2.5493	214	2.3847	430	1.9209
0	2.9501	85.3	2.588	130	2.5481	214	2.3828	430.7	1.9209
0	2.9501	85.3	2.5893	130	2.5481	214	2.381	430.7	1.9184
0	2.9489	85.3	2.5868	130	2.5481	214.7	2.381	431.3	1.9196
0	2.9508	85.3	2.588	130	2.5481	214.7	2.3834	431.3	1.9196
0	2.9489	85.3	2.5862	130	2.5481	214.7	2.3803	432	1.9209
0	2.9489	85.3	2.5843	130.7	2.5481	214.7	2.3785	432.7	1.919
0	2.9501	85.3	2.5843	130.7	2.5481	215.3	2.3769	432.7	1.9196
0	2.9501	85.3	2.5843	130.7	2.5481	215.3	2.3769	433.3	1.9196
0	2.9495	86	2.588	130.7	2.5468	215.3	2.3782	434	1.9184
0	2.9498	86	2.5853	130.7	2.5468	216	2.3785	434	1.919
0	2.9501	86	2.5856	130.7	2.5462	216	2.3769	434.7	1.919
0	2.9501	86	2.5868	131.3	2.5456	216	2.3763	435.3	1.9196
0	2.9501	86	2.588	131.3	2.5456	216	2.3763	435.3	1.9184
		86	2.588	131.3	2.5456	216.7	2.3769	436	1.9184
0	2.8596	86	2.588	131.3	2.5465	216.7	2.3738	436.7	1.9184
0	2.8503	86	2.588	131.3	2.5481	216.7	2.3732	436.7	1.9184
0	2.8109	86	2.588	131.3	2.5474	217.3	2.3738	437.3	1.9184
0	2.7799	86.7	2.588	132	2.5468	217.3	2.3744	438	1.9159
0	2.7505	86.7	2.588	132	2.5481	217.3	2.3732	438	1.9165
0	2.7282	86.7	2.588	132	2.5468	218	2.3707	438.7	1.9147
0	2.7074	86.7	2.588	132	2.5468	218	2.3732	438.7	1.9147
0	2.7012	86.7	2.588	132	2.5474	218	2.3707	439.3	1.9147
0.7	2.6969	86.7	2.5868	132	2.5474	218.7	2.3707	440	1.9147
0.7	2.6938	86.7	2.5862	132.7	2.5474	218.7	2.372	440.7	1.9134
0.7	2.6913	86.7	2.5868	132.7	2.5462	218.7	2.3689	440.7	1.9134
0.7	2.6888	87.3	2.588	132.7	2.5487	219.3	2.3664	441.3	1.9147
0.7	2.6888	87.3	2.5868	132.7	2.5468	219.3	2.367	441.3	1.9147
0.7	2.6869	87.3	2.5856	132.7	2.5468	219.3	2.3664	442	1.9128
0.7	2.6876	87.3	2.5868	133.3	2.5468	220	2.367	442	1.9122
0.7	2.6854	87.3	2.5868	133.3	2.5481	220	2.3658	442.7	1.9122
0.7	2.6848	87.3	2.5868	133.3	2.5474	220	2.3676	442.7	1.9122
0.7	2.6835	87.3	2.5862	133.3	2.5487	220.7	2.3651	443.3	1.9134
0.7	2.6835	87.3	2.5862	133.3	2.5468	220.7	2.3658	443.3	1.9147
0.7	2.6848	88	2.5868	134	2.5468	220.7	2.3639	444	1.9134
0.7	2.6848	88	2.5862	134	2.5493	221.3	2.3645	444.7	1.9134
0.7	2.6826	88	2.5862	134	2.5468	221.3	2.3645	444.7	1.9097
0.7	2.6829	88	2.5862	134	2.5468	221.3	2.362	445.3	1.9097
0.7	2.6835	88	2.5865	134	2.549	222	2.362	446	1.9085
1.3	2.6804	88	2.5868	134.7	2.5474	222	2.362	446	1.9072
1.3	2.6811	88	2.5856	134.7	2.5462	222	2.3633	446.7	1.9079
1.3	2.6798	88.7	2.5868	134.7	2.5481	222	2.3608	446.7	1.9097
1.3	2.6823	88.7	2.5868	134.7	2.5456	222.7	2.3596	447.3	1.9085
1.3	2.6786	88.7	2.5862	134.7	2.5481	222.7	2.3583	448	1.9085
1.3	2.6814	88.7	2.5856	135.3	2.5481	222.7	2.3583	448	1.9091
1.3	2.6823	88.7	2.5849	135.3	2.5481	223.3	2.3571	448.7	1.9091
1.3	2.6811	88.7	2.5856	135.3	2.5481	223.3	2.3577	449.3	1.9085
1.3	2.6786	88.7	2.5862	135.3	2.5481	223.3	2.3583	449.3	1.9085
1.3	2.6786	88.7	2.5868	135.3	2.5462	223.3	2.3571	450	1.9097
1.3	2.6786	89.3	2.5856	135.3	2.544	224	2.3571	450	1.9085
1.3	2.6761	89.3	2.5837	136	2.544	224	2.3571	450.7	1.9085
1.3	2.6786	89.3	2.5856	136	2.5481	224	2.3531	450.7	1.9085
1.3	2.6767	89.3	2.5856	136	2.5481	224.7	2.3518	451.3	1.9085
2	2.6767	89.3	2.5831	136	2.544	224.7	2.3518	451.3	1.9085
2	2.6761	89.3	2.5868	136	2.544	224.7	2.3537	452	1.9097
2	2.6761	89.3	2.5843	136.7	2.544	225.3	2.3534	452	1.9066
2	2.6776	89.3	2.5843	136.7	2.544	225.3	2.3534	452.7	1.906
2	2.6736	89.3	2.5843	136.7	2.5453	225.3	2.3531	452.7	1.9048
2	2.6736	90	2.5843	136.7	2.544	225.3	2.3506	453.3	1.9048
2	2.6736	90	2.5831	136.7	2.5453	226	2.3531	454	1.9048
2	2.6736	90	2.5843	137.3	2.544	226	2.3518	454	1.9041
2	2.6749	90	2.5834	137.3	2.5468	226	2.3506	454.7	1.9048
2	2.6736	90	2.5843	137.3	2.5468	226.7	2.3506	454.7	1.906
2	2.6761	90	2.5837	137.3	2.5456	226.7	2.3506	455.3	1.9041
2	2.6761	90	2.5837	137.3	2.544	226.7	2.3515	456	1.9035
2	2.6736	90	2.5831	137.3	2.5456	226.7	2.3493	456	1.9035
2	2.6736	90.7	2.5837	138	2.5453	227.3	2.3481	456.7	1.9035
2	2.6736	90.7	2.5831	138	2.5468	227.3	2.3493	456.7	1.9035
2.7	2.6711	90.7	2.5818	138	2.5468	227.3	2.345	457.3	1.9029
2.7	2.6711	90.7	2.5818	138	2.5453	227.3	2.3444	458	1.9029
2.7	2.6761	90.7	2.5843	138	2.5468	228	2.3456	458	1.9023
2.7	2.6736	90.7	2.5831	138.7	2.5456	228	2.3481	458.7	1.9007
2.7	2.6718	90.7	2.5831	138.7	2.544	228	2.3462	458.7	1.9023
2.7	2.673	90.7	2.5837	138.7	2.5446	228.7	2.3462	459.3	1.9014
2.7	2.6724	91.3	2.5831	138.7	2.5456	228.7	2.3434	460	1.9001
2.7	2.6724	91.3	2.5843	138.7	2.5456	228.7	2.3444	460	1.9007
2.7	2.6724	91.3	2.5837	138.7	2.5434	229.3	2.3469	460.7	1.8995
2.7	2.6736	91.3	2.5843	139.3	2.544	229.3	2.3419	460.7	1.9007
2.7	2.6702	91.3	2.5843	139.3	2.544	229.3	2.3419	461.3	1.8989
2.7	2.6699	91.3	2.5843	139.3	2.544	230	2.3431	462	1.9007
2.7	2.6699	91.3	2.5843	139.3	2.544	230	2.3419	462	1.9007
2.7	2.6718	91.3	2.5843	139.3	2.5428	230	2.3431	462.7	1.9007
2.7	2.6699	92	2.5818	140	2.5428	230.7	2.3431	462.7	1.9007
3.3	2.6699	92	2.5843	140	2.5428	230.7	2.3419	463.3	1.8979
3.3	2.6699	92	2.5856	140	2.5403	230.7	2.3428	463.3	1.897
3.3	2.6724	92	2.5806	140	2.5403	230.7	2.3431	464	1.897
3.3	2.6711	92	2.5806	140	2.5415	231.3	2.3419	464	1.897
3.3	2.6699	92	2.5825	140	2.5428	231.3	2.341	464.7	1.897
3.3	2.6711	92	2.5806	140.7	2.5403	231.3	2.3382	465.3	1.8983
3.3	2.6711	92	2.5806	140.7	2.5403	232	2.3382	466	1.897
3.3	2.6711	92.7	2.5806	140.7	2.5403	232	2.3394	466	1.897
3.3	2.6705	92.7	2.5806	140.7	2.5403	232	2.3357	466.7	1.8964
3.3	2.6711	92.7	2.5806	140.7	2.5428	232.7	2.3385	466.7	1.8958
3.3	2.6687	92.7	2.5856	141.3	2.5415	232.7	2.3382	467.3	1.8958
3.3	2.6687	92.7	2.5856	141.3	2.5403	232.7	2.3344	468	1.8958
3.3	2.6711	92.7	2.5806	141.3	2.5403	232.7	2.3357	468	1.8958
3.3	2.6711	92.7	2.5831	141.3	2.5403	232.7	2.3369	468.7	1.8958
3.3	2.6687	92.7	2.5856	141.3	2.5415	233.3	2.3351	468.7	1.8952
3.3	2.6687	93.3	2.5806	142	2.5415	233.3	2.3357	469.3	1.8958
4	2.6662	93.3	2.5806	142	2.5403	233.3	2.3369	470	1.8958
4	2.6662	93.3	2.5806	142	2.5428	234	2.3369	470	1.8952
4	2.6687	93.3	2.5806	142	2.5428	234	2.3344	470.7	1.8945
4	2.6674	93.3	2.5818	142	2.5415	234	2.3332	471.3	1.8945
4	2.6668	93.3	2.5831	142	2.5428	234.7	2.3332	472	1.8921
4	2.6662	93.3	2.5831	142.7	2.5428	234.7	2.3332	472	1.8933
4	2.6662	94	2.5806	142.7	2.5403	234.7	2.3313	472.7	1.8921
4	2.6674	94	2.5806	142.7	2.5412	234.7	2.331	473.3	1.8921
4	2.6674	94	2.5831	142.7	2.5415	235.3	2.3326	473.3	1.8933
4	2.6662	94	2.5831	142.7	2.5415	235.3	2.332	474	1.8933
4	2.6662	94	2.5831	143.3	2.5409	235.3	2.3307	474.7	1.8908
4	2.6674	94	2.5831	143.3	2.5415	236	2.3298	474.7	1.8921
4	2.6674	94	2.5825	143.3	2.5415	236	2.3292	475.3	1.8914
4	2.6674	94	2.5806	143.3	2.5415	236	2.3292	476	1.8908
4	2.6674	94.7	2.5818	143.3	2.5415	236	2.3292	476	1.8908
4	2.6649	94.7	2.5843	144	2.5428	236.7	2.3292	476.7	1.8896
4.7	2.6649	94.7	2.5806	144	2.5428	236.7	2.3279	477.3	1.8896
4.7	2.6662	94.7	2.5825	144	2.5415	236.7	2.3279	477.3	1.8902
4.7	2.6662	94.7	2.5806	144	2.5403	236.7	2.3255	478	1.8896
4.7	2.6656	94.7	2.5806	144	2.5403	237.3	2.327	478.7	1.8883
4.7	2.6649	94.7	2.5843	144	2.5403	237.3	2.3279	478.7	1.8896
4.7	2.6662	95.3	2.5806	144.7	2.5428	238	2.3255	479.3	1.8896
4.7	2.6643	95.3	2.5818	144.7	2.5428	238	2.3255	479.3	1.8865
4.7	2.6662	95.3	2.5831	144.7	2.5415	238	2.3255	480	1.8859
4.7	2.6637	95.3	2.5806	144.7	2.5415	238	2.3279	480	1.8896
4.7	2.6625	95.3	2.5806	144.7	2.5428	238.7	2.3267	480.7	1.8883
4.7	2.6637	95.3	2.5831	145.3	2.5415	238.7	2.3255	480.7	1.8859
4.7	2.6637	95.3	2.5837	145.3	2.5428	238.7	2.3267	481.3	1.8883
4.7	2.6637	95.3	2.5806	145.3	2.5428	239.3	2.3261	482	1.8883
4.7	2.6637	95.3	2.5843	145.3	2.5415	239.3	2.3248	482	1.8871
4.7	2.6625	96	2.5843	145.3	2.5378	239.3	2.3242	482.7	1.8883
5.3	2.6609	96	2.5806	146	2.5415	240	2.3217	483.3	1.8834
5.3	2.6637	96	2.5806	146	2.5415	240	2.3217	483.3	1.8846
5.3	2.6637	96	2.5806	146	2.5415	240	2.3217	484	1.8834
5.3	2.6603	96	2.5818	146	2.5409	240	2.3217	484.7	1.8828
5.3	2.6609	96	2.5818	146	2.5403	240.7	2.3211	484.7	1.8834
5.3	2.6621	96	2.5818	146.7	2.5391	240.7	2.3205	485.3	1.8834
5.3	2.6597	96.7	2.5806	146.7	2.5403	240.7	2.3205	485.3	1.8834
5.3	2.6621	96.7	2.5828	146.7	2.5415	241.3	2.3205	486	1.8834
5.3	2.6621	96.7	2.5806	146.7	2.5378	241.3	2.3211	486.7	1.8821
5.3	2.6584	96.7	2.5831	146.7	2.5378	241.3	2.3211	486.7	1.8821
5.3	2.6603	96.7	2.5806	147.3	2.5391	242	2.3186	487.3	1.8809
5.3	2.6621	96.7	2.5797	147.3	2.5378	242	2.3168	488	1.8809
5.3	2.6584	96.7	2.5806	147.3	2.5391	242	2.3162	488	1.8797
5.3	2.6584	96.7	2.5806	147.3	2.5378	242.7	2.318	488.7	1.8821
5.3	2.6603	97.3	2.5806	147.3	2.5378	242.7	2.318	489.3	1.8769
6	2.6603	97.3	2.5812	148	2.5378	242.7	2.318	490	1.8778
6	2.6603	97.3	2.5818	148	2.5378	243.3	2.3168	490	1.8775
6	2.6621	97.3	2.5806	148	2.5378	243.3	2.318	490.7	1.8769
6	2.659	97.3	2.5806	148	2.5378	243.3	2.3155	490.7	1.8784
6	2.6572	97.3	2.5806	148	2.5378	244	2.3131	491.3	1.8784
6	2.6609	97.3	2.5806	148	2.5378	244	2.3155	491.3	1.875
6	2.6609	97.3	2.5794	148.7	2.5366	244	2.3118	492	1.875
6	2.6597	97.3	2.58	148.7	2.5366	244.7	2.3131	492	1.8756
6	2.6609	98	2.5794	148.7	2.5378	244.7	2.3106	492.7	1.8756
6	2.6609	98	2.5794	148.7	2.5372	244.7	2.3131	493.3	1.8756
6	2.659	98	2.5806	148.7	2.5378	244.7	2.3124	493.3	1.8744
6	2.6609	98	2.58	148.7	2.5384	245.3	2.3106	494	1.8744
6	2.6609	98	2.5806	149.3	2.5391	245.3	2.3106	494	1.8744
6	2.6597	98	2.5794	149.3	2.5378	245.3	2.3112	494.7	1.8744
6	2.6603	98	2.58	149.3	2.5366	246	2.3093	494.7	1.875
6.7	2.6609	98.7	2.5794	149.3	2.5353	246	2.3093	495.3	1.8734
6.7	2.6609	98.7	2.5794	149.3	2.5391	246	2.3093	496	1.8744
6.7	2.6597	98.7	2.5794	150	2.5353	246.7	2.3093	496	1.8731
6.7	2.6609	98.7	2.5794	150	2.5353	246.7	2.3093	496.7	1.8731
6.7	2.6609	98.7	2.5794	150	2.5372	246.7	2.3081	496.7	1.8731
6.7	2.6609	98.7	2.5794	150	2.5378	247.3	2.3081	497.3	1.8707
6.7	2.6609	98.7	2.5794	150	2.5363	247.3	2.3065	497.3	1.8707
6.7	2.6597	98.7	2.5794	150.7	2.5391	247.3	2.3041	498	1.87
6.7	2.6584	98.7	2.5794	150.7	2.5372	248	2.3041	498.7	1.8713
6.7	2.6597	99.3	2.5794	150.7	2.5366	248	2.3081	498.7	1.8694
6.7	2.6572	99.3	2.5794	150.7	2.5366	248	2.3081	499.3	1.8694
6.7	2.6572	99.3	2.5794	150.7	2.5372	248	2.3069	500	1.8694
6.7	2.6572	99.3	2.5794	151.3	2.5384	248.7	2.305	500	1.8707
6.7	2.6572	99.3	2.5794	151.3	2.5366	248.7	2.3069	500.7	1.8707
6.7	2.6572	99.3	2.5794	151.3	2.5372	248.7	2.3041	500.7	1.8669
7.3	2.6566	99.3	2.5794	151.3	2.5369	249.3	2.3053	501.3	1.8669
7.3	2.6566	99.3	2.5794	151.3	2.5378	249.3	2.3041	502	1.8669
7.3	2.6572	100	2.5794	152	2.5366	249.3	2.3028	502	1.8669
7.3	2.6547	100	2.5794	152	2.5378	250	2.3016	502.7	1.8694
7.3	2.6559	100	2.5794	152	2.536	250	2.301	502.7	1.8682
7.3	2.6547	100	2.5794	152	2.5378	250	2.3003	503.3	1.8682
7.3	2.6547	100	2.5794	152	2.5353	250	2.3003	503.3	1.8669
7.3	2.6547	100	2.5794	152	2.536	250.7	2.3003	504	1.8694
7.3	2.6559	100	2.5794	152.7	2.5372	250.7	2.3016	504	1.8669
7.3	2.6559	100	2.5794	152.7	2.536	250.7	2.3003	504.7	1.8669
7.3	2.6559	100	2.5794	152.7	2.5353	251.3	2.2997	504.7	1.8669
7.3	2.6553	100.7	2.5794	152.7	2.5353	251.3	2.3003	505.3	1.8651
7.3	2.6547	100.7	2.5781	152.7	2.5366	251.3	2.2991	506	1.8645
7.3	2.6553	100.7	2.5769	153.3	2.5366	252	2.2991	506	1.8645
7.3	2.6559	100.7	2.58	153.3	2.5353	252	2.296	506.7	1.8657
8	2.6547	100.7	2.5769	153.3	2.5366	252	2.2954	506.7	1.8638
8	2.6559	100.7	2.5794	153.3	2.5353	252	2.2954	507.3	1.862
8	2.6559	100.7	2.5794	153.3	2.536	252.7	2.2954	508	1.8645
8	2.6559	100.7	2.5781	154	2.5353	252.7	2.2966	508	1.8645
8	2.6559	101.3	2.5794	154	2.5347	252.7	2.2954	508.7	1.8645
8	2.6559	101.3	2.5769	154	2.5347	253.3	2.2954	508.7	1.8632
8	2.6559	101.3	2.5769	154	2.5347	253.3	2.2954	509.3	1.8632
8	2.6559	101.3	2.5787	154	2.5347	253.3	2.2954	510	1.8614
8	2.6547	101.3	2.5794	154	2.5341	253.3	2.2954	510	1.8607
8	2.6559	101.3	2.5794	154.7	2.5347	254	2.2954	510.7	1.8607
8	2.6559	101.3	2.5797	154.7	2.5335	254	2.2954	510.7	1.8595
8	2.6535	101.3	2.5794	154.7	2.5353	254	2.2948	511.3	1.8595
8	2.6535	102	2.5794	154.7	2.5341	254	2.2941	511.3	1.8595
8	2.6522	102	2.5787	154.7	2.5341	254.7	2.2917	512	1.8595
8	2.6522	102	2.5806	155.3	2.5335	254.7	2.2917	512	1.8583
8.7	2.6528	102	2.5778	155.3	2.5329	254.7	2.2917	512.7	1.8589
8.7	2.6528	102	2.5769	155.3	2.5329	255.3	2.291	512.7	1.8598
8.7	2.651	102	2.5769	155.3	2.5335	255.3	2.2917	513.3	1.8589
8.7	2.6535	102	2.5769	155.3	2.5322	255.3	2.2917	514	1.8583
8.7	2.6522	102	2.5794	155.3	2.5316	256	2.2917	514	1.8583
8.7	2.6497	102	2.5769	156	2.5329	256	2.2898	514.7	1.8583
8.7	2.6522	102.7	2.5769	156	2.5329	256	2.2904	514.7	1.8583
8.7	2.6497	102.7	2.5781	156	2.5316	256.7	2.2892	515.3	1.8552
8.7	2.6497	102.7	2.5769	156	2.5304	256.7	2.2879	515.3	1.8545
8.7	2.6497	102.7	2.5769	156	2.5316	256.7	2.2879	516	1.8545
8.7	2.6497	102.7	2.5769	156.7	2.5316	257.3	2.2867	516.7	1.8539
8.7	2.6497	102.7	2.5781	156.7	2.5316	257.3	2.2861	516.7	1.8524
8.7	2.6522	102.7	2.5769	156.7	2.5316	257.3	2.2855	517.3	1.8517
8.7	2.651	102.7	2.5787	156.7	2.5316	257.3	2.2842	517.3	1.8517
8.7	2.6497	103.3	2.5794	156.7	2.5316	258	2.2855	518	1.853
9.3	2.6497	103.3	2.5781	157.3	2.5316	258	2.2855	518.7	1.853
9.3	2.6504	103.3	2.5781	157.3	2.5329	258	2.2855	518.7	1.853
9.3	2.6497	103.3	2.5769	157.3	2.5329	258.7	2.2855	519.3	1.8545
9.3	2.6507	103.3	2.5781	157.3	2.5335	258.7	2.2824	519.3	1.8517
9.3	2.651	103.3	2.5794	157.3	2.5316	258.7	2.2814	520	1.8517
9.3	2.65	103.3	2.5787	158	2.5316	259.3	2.2783	520.7	1.8486
9.3	2.6504	103.3	2.5794	158	2.5316	259.3	2.2802	520.7	1.848
9.3	2.6497	103.3	2.5794	158	2.5326	259.3	2.2777	521.3	1.848
9.3	2.651	104	2.5781	158	2.5329	260	2.2777	522	1.848
9.3	2.65	104	2.5787	158	2.5322	260	2.2777	522	1.8474
9.3	2.6497	104	2.5769	158	2.5316	260	2.2802	522.7	1.848
9.3	2.6497	104	2.5781	158.7	2.5316	260.7	2.279	523.3	1.8468
9.3	2.6485	104	2.5781	158.7	2.5322	260.7	2.2796	523.3	1.8468
9.3	2.6507	104	2.5787	158.7	2.5316	260.7	2.2802	524	1.8468
9.3	2.6497	104	2.5775	158.7	2.5322	260.7	2.279	524.7	1.8468
10	2.6485	104.7	2.5769	158.7	2.5316	261.3	2.2783	524.7	1.8468
10	2.651	104.7	2.5769	158.7	2.531	261.3	2.2777	525.3	1.8468
10	2.651	104.7	2.5769	159.3	2.531	261.3	2.2777	525.3	1.8449
10	2.651	104.7	2.5769	159.3	2.531	262	2.2765	526	1.8437
10	2.6485	104.7	2.5769	159.3	2.5304	262	2.2765	526.7	1.8431
10	2.651	104.7	2.5769	159.3	2.5304	262	2.2765	526.7	1.8443
10	2.6485	104.7	2.5769	159.3	2.5304	262.7	2.274	527.3	1.8443
10	2.651	104.7	2.5769	159.3	2.5304	262.7	2.274	527.3	1.8418
10	2.651	105.3	2.5769	160	2.5304	262.7	2.2752	528	1.8418
10	2.6485	105.3	2.5769	160	2.5304	263.3	2.2752	528	1.8418
10	2.651	105.3	2.5769	160	2.5304	263.3	2.2715	528.7	1.8418
10	2.651	105.3	2.5769	160	2.5304	263.3	2.274	529.3	1.8418
10	2.6497	105.3	2.5769	160	2.5304	263.3	2.2721	529.3	1.8412
10	2.6485	105.3	2.5769	160	2.5304	264	2.2709	530	1.8418
10	2.646	105.3	2.5769	160.7	2.5304	264	2.2703	530.7	1.8393
10.7	2.6473	105.3	2.5769	160.7	2.5304	264	2.2703	530.7	1.8406
10.7	2.646	106	2.5769	160.7	2.5304	264.7	2.2703	531.3	1.8387
10.7	2.646	106	2.5769	160.7	2.5304	264.7	2.269	531.3	1.8381
10.7	2.646	106	2.5769	160.7	2.5304	264.7	2.2703	532	1.8393
10.7	2.646	106	2.5763	161.3	2.5285	265.3	2.2703	532	1.8393
10.7	2.646	106	2.5756	161.3	2.5279	265.3	2.269	532.7	1.8369
10.7	2.6448	106	2.5769	161.3	2.5279	265.3	2.2703	533.3	1.8369
10.7	2.6448	106	2.5769	161.3	2.5279	265.3	2.2678	533.3	1.8369
10.7	2.6448	106	2.5756	161.3	2.5285	266	2.2672	534	1.8344
10.7	2.6448	106.7	2.5756	162	2.5285	266	2.2672	534	1.8362
10.7	2.6435	106.7	2.5756	162	2.5279	266	2.2678	534.7	1.8369
10.7	2.6435	106.7	2.5756	162	2.5279	266.7	2.2678	534.7	1.8356
10.7	2.6435	106.7	2.5769	162	2.526	266.7	2.2641	535.3	1.8344
10.7	2.6442	106.7	2.5769	162	2.5254	266.7	2.2647	536	1.8344
10.7	2.6435	106.7	2.5756	162	2.5279	267.3	2.2653	536	1.8331
11.3	2.6435	106.7	2.5769	162.7	2.5267	267.3	2.2647	536.7	1.8338
11.3	2.6435	106.7	2.5756	162.7	2.5254	267.3	2.2635	537.3	1.8331
11.3	2.6448	107.3	2.5763	162.7	2.5254	267.3	2.2641	537.3	1.8325
11.3	2.6435	107.3	2.5769	162.7	2.5254	268	2.2653	538	1.8325
11.3	2.6448	107.3	2.5769	162.7	2.5279	268	2.2641	538	1.8307
11.3	2.646	107.3	2.5769	163.3	2.5267	268	2.2628	538.7	1.8319
11.3	2.6442	107.3	2.5769	163.3	2.5279	268.7	2.2628	538.7	1.8291
11.3	2.646	107.3	2.5769	163.3	2.5254	268.7	2.2628	539.3	1.8319
11.3	2.646	107.3	2.5769	163.3	2.5279	268.7	2.2628	539.3	1.8291
11.3	2.6448	107.3	2.5744	163.3	2.5267	269.3	2.2628	540	1.8291
11.3	2.6435	108	2.5744	163.3	2.5267	269.3	2.2628	540	1.8291
11.3	2.6435	108	2.5744	164	2.5279	269.3	2.2597	540.7	1.8291
11.3	2.6435	108	2.5769	164	2.5254	269.3	2.2566	541.3	1.8291
11.3	2.6448	108	2.5769	164	2.5279	270	2.2576	541.3	1.8285
11.3	2.6435	108	2.5769	164	2.5254	270	2.2563	542	1.8279
12	2.6435	108	2.5744	164	2.5254	270	2.2582	542.7	1.8273
12	2.6435	108	2.5744	164	2.5242	270.7	2.2576	542.7	1.8248
12	2.6423	108	2.5763	164.7	2.5267	270.7	2.2554	543.3	1.8242
12	2.6423	108.7	2.5744	164.7	2.5267	270.7	2.2576	543.3	1.8254
12	2.6423	108.7	2.5769	164.7	2.5254	271.3	2.2563	544	1.8254
12	2.6423	108.7	2.5744	164.7	2.526	271.3	2.2538	544.7	1.8242
12	2.6442	108.7	2.5744	164.7	2.5267	271.3	2.2526	544.7	1.8242
12	2.6435	108.7	2.5744	165.3	2.5254	271.3	2.2514	545.3	1.8242
12	2.6435	108.7	2.5744	165.3	2.5267	272	2.2526	545.3	1.8242
12	2.646	108.7	2.5744	165.3	2.5254	272	2.2526	546	1.8235
12	2.6435	108.7	2.5744	165.3	2.5267	272	2.2526	546.7	1.8229
12	2.6435	108.7	2.5744	165.3	2.5242	272.7	2.2514	546.7	1.8223
12	2.6435	109.3	2.5744	165.3	2.5254	272.7	2.2514	547.3	1.8223
12	2.6435	109.3	2.5744	166	2.5267	272.7	2.2507	547.3	1.8217
12	2.6435	109.3	2.5744	166	2.5242	273.3	2.2507	548	1.8204
12	2.6435	109.3	2.5744	166	2.5242	273.3	2.2507	548.7	1.818
12.7	2.6435	109.3	2.5744	166	2.5242	273.3	2.2476	548.7	1.8192
12.7	2.6435	109.3	2.5744	166	2.5242	273.3	2.2476	549.3	1.8192
12.7	2.6435	109.3	2.5732	166	2.5267	274	2.2501	550	1.8192
12.7	2.6435	109.3	2.5744	166.7	2.5242	274	2.2492	550	1.8186
12.7	2.6435	110	2.5744	166.7	2.5267	274	2.2489	550.7	1.818
12.7	2.6435	110	2.5744	166.7	2.5267	274	2.2501	550.7	1.818
12.7	2.6435	110	2.5744	166.7	2.5217	274.7	2.2464	551.3	1.8173
12.7	2.6435	110	2.5744	166.7	2.5242	274.7	2.2489	551.3	1.8167
12.7	2.6435	110	2.5719	167.3	2.5217	274.7	2.2476	552	1.8161
12.7	2.6448	110	2.5744	167.3	2.5254	275.3	2.2489	552.7	1.8142
12.7	2.6448	110	2.5732	167.3	2.5217	275.3	2.2452	552.7	1.8142
12.7	2.6448	110	2.5744	167.3	2.5217	275.3	2.2452	553.3	1.8142
12.7	2.6448	110.7	2.5744	167.3	2.5217	276	2.2452	553.3	1.8142
12.7	2.6442	110.7	2.5744	168	2.5211	276	2.2439	554	1.813
12.7	2.6435	110.7	2.5732	168	2.5217	276	2.2464	554.7	1.8118
13.3	2.6435	110.7	2.5744	168	2.5217	276.7	2.2439	554.7	1.813
13.3	2.6426	110.7	2.5719	168	2.5217	276.7	2.2445	555.3	1.813
13.3	2.6429	110.7	2.5719	168	2.5217	276.7	2.2439	556	1.8124
13.3	2.6432	110.7	2.5719	168	2.5217	276.7	2.2439	556	1.8093
13.3	2.6429	110.7	2.5719	168.7	2.5211	277.3	2.2414	556.7	1.8093
13.3	2.6423	111.3	2.5744	168.7	2.5202	277.3	2.2414	556.7	1.8093
13.3	2.6423	111.3	2.5725	168.7	2.5217	277.3	2.2402	557.3	1.8099
13.3	2.6423	111.3	2.5719	168.7	2.5217	278	2.239	557.3	1.8093
13.3	2.6423	111.3	2.5744	168.7	2.5211	278	2.2396	558	1.8093
13.3	2.6423	111.3	2.5744	168.7	2.5223	278	2.2396	558.7	1.8093
13.3	2.6423	111.3	2.5744	169.3	2.5229	278	2.2402	558.7	1.8087
13.3	2.6423	111.3	2.5744	169.3	2.5229	278.7	2.2377	559.3	1.808
13.3	2.6423	111.3	2.5744	169.3	2.5214	278.7	2.2377	559.3	1.8062
13.3	2.6423	112	2.5719	169.3	2.5229	278.7	2.2383	560	1.8052
13.3	2.6423	112	2.5744	169.3	2.5195	279.3	2.2365	560	1.8068
14	2.6423	112	2.5744	170	2.5195	279.3	2.2365	560.7	1.8068
14	2.6398	112	2.5732	170	2.5208	279.3	2.2362	561.3	1.8052
14	2.6423	112	2.5719	170	2.5208	280	2.2377	561.3	1.8052
14	2.6411	112	2.5719	170	2.5208	280	2.2377	562	1.8052
14	2.6411	112	2.5744	170	2.5217	280	2.2371	562	1.8021
14	2.6398	112	2.5744	170.7	2.5211	280.7	2.2365	562.7	1.8015
14	2.6398	112.7	2.5719	170.7	2.5208	280.7	2.2371	562.7	1.8028
14	2.6398	112.7	2.5732	170.7	2.5202	280.7	2.2325	563.3	1.8028
14	2.6398	112.7	2.5732	170.7	2.5202	281.3	2.2325	564	1.8052
14	2.6398	112.7	2.5732	170.7	2.5208	281.3	2.2325	564	1.8028
14	2.6398	112.7	2.5744	171.3	2.5208	281.3	2.2325	564.7	1.8028
14	2.6398	112.7	2.5732	171.3	2.5217	282	2.2318	565.3	1.804
14	2.6398	112.7	2.5744	171.3	2.5211	282	2.23	566	1.804
14	2.6398	112.7	2.5744	171.3	2.5208	282	2.2287	566	1.804
14	2.6398	113.3	2.5732	171.3	2.5202	282.7	2.23	566.7	1.8003
14	2.6398	113.3	2.5744	171.3	2.5202	282.7	2.2281	566.7	1.8015
14.7	2.6398	113.3	2.5744	172	2.5217	282.7	2.2287	567.3	1.799
14.7	2.6383	113.3	2.5738	172	2.5217	282.7	2.2275	568	1.7984
14.7	2.6383	113.3	2.5738	172	2.5217	283.3	2.2275	568	1.7978
14.7	2.6383	113.3	2.5744	172	2.5195	283.3	2.2275	568.7	1.7984
14.7	2.6398	113.3	2.5744	172	2.5183	283.3	2.2287	569.3	1.7972
14.7	2.6389	113.3	2.5732	172.7	2.5189	284	2.2275	569.3	1.7978
14.7	2.6383	114	2.5732	172.7	2.5177	284	2.2287	570	1.7978
14.7	2.637	114	2.575	172.7	2.5177	284	2.2263	570	1.7966
14.7	2.637	114	2.5732	172.7	2.5171	284.7	2.225	570.7	1.7966
14.7	2.6383	114	2.5744	172.7	2.5171	284.7	2.2238	570.7	1.7953
14.7	2.6398	114	2.5744	173.3	2.5152	284.7	2.2238	571.3	1.7953
14.7	2.6386	114	2.5738	173.3	2.5152	284.7	2.2238	572	1.7953
14.7	2.6383	114	2.5732	173.3	2.5152	285.3	2.2232	572	1.7953
14.7	2.6376	114	2.5744	173.3	2.5152	285.3	2.2238	572.7	1.7941
14.7	2.6383	114	2.5732	173.3	2.5152	285.3	2.2225	572.7	1.7941
14.7	2.6398	114.7	2.5744	173.3	2.5152	286	2.2225	573.3	1.7928
15.3	2.6398	114.7	2.5756	174	2.5152	286	2.2225	574	1.7928
15.3	2.6392	114.7	2.5744	174	2.5158	286	2.2213	574	1.7916
15.3	2.6383	114.7	2.5732	174	2.5152	286.7	2.2207	574.7	1.7907
15.3	2.6392	114.7	2.5756	174	2.5158	286.7	2.2213	575.3	1.7928
15.3	2.6383	114.7	2.5756	174	2.5164	286.7	2.2204	575.3	1.7916
15.3	2.6383	114.7	2.5756	174.7	2.5164	287.3	2.2201	576	1.7916
15.3	2.6383	114.7	2.5756	174.7	2.5158	287.3	2.2201	576	1.7941
15.3	2.6398	114.7	2.5756	174.7	2.5164	287.3	2.2176	576.7	1.7941
15.3	2.6392	115.3	2.5744	174.7	2.5164	288	2.2201	576.7	1.7922
15.3	2.6383	115.3	2.5756	174.7	2.5164	288	2.2188	577.3	1.7916
15.3	2.6389	115.3	2.5732	174.7	2.5164	288	2.217	578	1.7879
15.3	2.6398	115.3	2.5756	175.3	2.5158	288.7	2.2176	578	1.7879
15.3	2.6398	115.3	2.5738	175.3	2.5164	288.7	2.2163	578.7	1.7904
15.3	2.6392	115.3	2.5756	175.3	2.5158	288.7	2.2145	578.7	1.7904
15.3	2.6398	115.3	2.5756	175.3	2.514	289.3	2.2151	579.3	1.7904
15.3	2.6392	115.3	2.5744	175.3	2.5158	289.3	2.2163	580	1.7879
15.3	2.6383	115.3	2.5756	176	2.5152	289.3	2.2163	580	1.7885
16	2.6398	116	2.5756	176	2.5164	290	2.2139	580.7	1.7879
16	2.6398	116	2.5756	176	2.5164	290	2.2163	580.7	1.7879
16	2.6392	116	2.5744	176	2.5164	290	2.2139	581.3	1.7873
16	2.6383	116	2.5756	176	2.5146	290.7	2.2126	582	1.7879
16	2.6383	116	2.5756	176	2.5152	290.7	2.2114	582	1.7866
16	2.637	116	2.5756	176.7	2.5152	290.7	2.2114	582.7	1.7866
16	2.6383	116	2.5719	176.7	2.5152	291.3	2.2086	582.7	1.7866
16	2.6376	116	2.5719	176.7	2.5152	291.3	2.2086	583.3	1.7866
16	2.637	116.7	2.5756	176.7	2.5152	291.3	2.2098	584	1.7854
16	2.6345	116.7	2.5756	176.7	2.5133	292	2.2104	584	1.7842
16	2.6383	116.7	2.5732	177.3	2.5127	292	2.2086	584.7	1.7842
16	2.6383	116.7	2.5719	177.3	2.5133	292	2.2098	584.7	1.7829
16	2.6345	116.7	2.5719	177.3	2.5127	292	2.2114	585.3	1.7842
16	2.6345	116.7	2.5725	177.3	2.5127	292.7	2.2095	585.3	1.7814
16	2.6345	116.7	2.5732	177.3	2.5127	292.7	2.2101	586	1.7826
16.7	2.6345	116.7	2.5744	177.3	2.5127	292.7	2.2073	586.7	1.7814
16.7	2.6345	117.3	2.5732	178	2.5127	293.3	2.2061	586.7	1.7814
16.7	2.6358	117.3	2.5719	178	2.5127	293.3	2.2061	587.3	1.782
16.7	2.6345	117.3	2.5707	178	2.5102	293.3	2.2049	587.3	1.7811
16.7	2.6345	117.3	2.5713	178	2.5127	294	2.2049	588	1.7801
16.7	2.6345	117.3	2.5744	178	2.5115	294	2.2055	588.7	1.7814
16.7	2.6345	117.3	2.5732	178.7	2.5102	294	2.2042	588.7	1.7795
16.7	2.6352	117.3	2.5707	178.7	2.5102	294.7	2.2036	589.3	1.7777
16.7	2.6345	117.3	2.5688	178.7	2.5115	294.7	2.2042	590	1.777
16.7	2.6345	118	2.5707	178.7	2.5102	294.7	2.2036	590	1.777
16.7	2.6345	118	2.5719	178.7	2.5102	295.3	2.2024	590.7	1.7764
16.7	2.6345	118	2.5719	179.3	2.5102	295.3	2.2018	590.7	1.777
16.7	2.6345	118	2.5719	179.3	2.5102	295.3	2.2011	591.3	1.7777
16.7	2.6345	118	2.5679	179.3	2.5102	295.3	2.2011	592	1.7764
16.7	2.6345	118	2.5679	179.3	2.5102	296	2.2011	592	1.7777
16.7	2.6345	118	2.5679	179.3	2.5102	296	2.2011	592.7	1.7758
17.3	2.6333	118	2.5698	179.3	2.5112	296	2.2011	593.3	1.777
17.3	2.6333	118.7	2.5719	180	2.5102	296.7	2.2005	593.3	1.7789
17.3	2.6333	118.7	2.5719	180	2.5102	296.7	2.2024	594	1.7739
17.3	2.6333	118.7	2.5707	180	2.5109	296.7	2.1996	594.7	1.7739
17.3	2.6327	118.7	2.5701	180	2.5109	297.3	2.1999	594.7	1.7727
17.3	2.6333	118.7	2.5698	180	2.5102	297.3	2.1999	595.3	1.7727
17.3	2.6333	118.7	2.5679	180	2.5102	297.3	2.1999	596	1.7727
17.3	2.6339	118.7	2.5679	180.7	2.5096	297.3	2.1999	596	1.7727
17.3	2.6327	118.7	2.5707	180.7	2.5102	298	2.1949	596.7	1.7721
17.3	2.6321	119.3	2.5679	180.7	2.5102	298	2.1987	596.7	1.7715
17.3	2.6327	119.3	2.5679	180.7	2.5096	298	2.1962	597.3	1.7715
17.3	2.6327	119.3	2.5679	180.7	2.5084	298.7	2.1949	598	1.7715
17.3	2.6327	119.3	2.5694	181.3	2.5078	298.7	2.1949	598	1.7739
17.3	2.6333	119.3	2.5694	181.3	2.509	298.7	2.1949	598.7	1.7727
17.3	2.6321	119.3	2.5688	181.3	2.509	299.3	2.1962	599.3	1.7715
17.3	2.6327	119.3	2.5694	181.3	2.5078	299.3	2.1937	599.3	1.7715
17.3	2.6321	119.3	2.5694	181.3	2.5078	299.3	2.1943	600	1.7727
18	2.633	120	2.5694	181.3	2.5053	299.3	2.1949	600	1.7715
18	2.6327	120	2.5707	182	2.5053	300	2.1937	600.7	1.7727
18	2.6321	120	2.5694	182	2.5053	300	2.1937	601.3	1.7702
18	2.6321	120	2.5707	182	2.504	300	2.1918	601.3	1.769
18	2.6333	120	2.5707	182	2.5053	300.7	2.19	602	1.7687
18	2.6345	120	2.5694	182	2.504	300.7	2.1918	602.7	1.7677
18	2.6327	120	2.5707	182.7	2.5028	300.7	2.1925	602.7	1.7684
18	2.6333	120	2.5679	182.7	2.5053	300.7	2.1925	603.3	1.769
18	2.6333	120	2.5694	182.7	2.504	301.3	2.1912	603.3	1.769
18	2.6345	120.7	2.5707	182.7	2.5053	301.3	2.1887	604	1.769
18	2.6345	120.7	2.5707	182.7	2.5028	301.3	2.1887	604	1.7677
18	2.6345	120.7	2.5694	183.3	2.5053	302	2.1875	604.7	1.7665
18	2.6345	120.7	2.5691	183.3	2.504	302	2.1875	604.7	1.7677
18	2.6345	120.7	2.5694	183.3	2.504	302	2.1887	605.3	1.7665
18	2.6345	120.7	2.567	183.3	2.504	302.7	2.1859	606	1.7671
18.7	2.6345	120.7	2.5679	183.3	2.5065	302.7	2.1859	606	1.7677
18.7	2.6339	120.7	2.5679	183.3	2.5065	302.7	2.1875	606.7	1.7653
18.7	2.6345	121.3	2.5679	184	2.5053	303.3	2.1863	607.3	1.7653
18.7	2.6333	121.3	2.5673	184	2.504	303.3	2.1859	607.3	1.7646
18.7	2.6345	121.3	2.5707	184	2.504	303.3	2.1859	608	1.764
18.7	2.6345	121.3	2.5707	184	2.504	304	2.1859	608	1.7628
18.7	2.6345	121.3	2.5688	184	2.5053	304	2.1847	608.7	1.764
18.7	2.6339	121.3	2.5667	184.7	2.504	304	2.1847	608.7	1.764
18.7	2.6345	121.3	2.5667	184.7	2.504	304.7	2.1859	609.3	1.7628
18.7	2.6345	122	2.5707	184.7	2.504	304.7	2.1835	610	1.764
18.7	2.6345	122	2.5688	184.7	2.5034	304.7	2.1835	610	1.7628
18.7	2.6333	122	2.5685	184.7	2.5028	305.3	2.1828	610.7	1.7646
18.7	2.6333	122	2.5667	184.7	2.5028	305.3	2.1835	610.7	1.7653
18.7	2.6333	122	2.5667	185.3	2.504	305.3	2.1822	611.3	1.7603
18.7	2.6345	122	2.5667	185.3	2.5028	306	2.181	612	1.764
19.3	2.6345	122	2.5685	185.3	2.5022	306	2.1797	612	1.764
19.3	2.6333	122	2.5694	185.3	2.5028	306	2.1797	612.7	1.7603
19.3	2.6333	122	2.5667	185.3	2.5016	306.7	2.1785	612.7	1.7622
19.3	2.6345	122.7	2.5694	186	2.5016	306.7	2.1785	613.3	1.7603
19.3	2.6339	122.7	2.566	186	2.5003	306.7	2.1791	613.3	1.764
19.3	2.6308	122.7	2.5667	186	2.5009	306.7	2.1797	614	1.7628
19.3	2.6339	122.7	2.5667	186	2.5003	307.3	2.1797	614	1.7591
19.3	2.6327	122.7	2.5685	186	2.5016	307.3	2.1785	614.7	1.7591
19.3	2.6345	122.7	2.5654	186.7	2.5009	307.3	2.1779	615.3	1.7591
19.3	2.6308	122.7	2.5654	186.7	2.4978	308	2.1785	615.3	1.7591
19.3	2.6308	122.7	2.5694	186.7	2.4997	308	2.1748	616	1.7615
19.3	2.6308	122.7	2.5694	186.7	2.4991	308	2.176	616.7	1.7591
19.3	2.6327	123.3	2.5694	186.7	2.5016	308.7	2.1748	616.7	1.7603
19.3	2.6308	123.3	2.5694	187.3	2.5016	308.7	2.1748	617.3	1.7575
19.3	2.6345	123.3	2.5679	187.3	2.4991	308.7	2.1748	617.3	1.7575
20	2.6333	123.3	2.566	187.3	2.4991	308.7	2.1742	618	1.7591
20	2.6333	123.3	2.5648	187.3	2.5003	309.3	2.1748	618.7	1.755
20	2.6321	123.3	2.5679	187.3	2.4984	309.3	2.1739	618.7	1.7563
20	2.6321	123.3	2.566	188	2.4978	309.3	2.1748	619.3	1.7591
20	2.6321	124	2.5679	188	2.4991	310	2.1729	619.3	1.7591
20	2.6333	124	2.5654	188	2.4963	310	2.1735	620	1.7591
20	2.6308	124	2.5654	188	2.4963	310	2.1735	620	1.7591
20	2.6314	124	2.5673	188	2.495	310.7	2.1729	620.7	1.7591
20	2.6296	124	2.5654	188.7	2.4938	310.7	2.1723	621.3	1.7578
20	2.6324	124	2.5679	188.7	2.4938	310.7	2.1698	621.3	1.7563
20	2.6296	124	2.5679	188.7	2.4938	311.3	2.1698	622	1.7563
20	2.6308	124	2.5667	188.7	2.495	311.3	2.168	622.7	1.7563
20	2.6302	124.7	2.5679	188.7	2.495	311.3	2.1686	622.7	1.7556
20	2.6314	124.7	2.5679	189.3	2.4963	311.3	2.1686	623.3	1.7544
20	2.6314	124.7	2.5679	189.3	2.4944	312	2.1698	623.3	1.7538
20	2.6308	124.7	2.5667	189.3	2.4938	312	2.1698	624	1.7538
20.7	2.6302	124.7	2.5654	189.3	2.4938	312	2.1698	624	1.7525
20.7	2.6308	124.7	2.5667	189.3	2.4938	312.7	2.1698	624.7	1.7525
20.7	2.6296	124.7	2.5654	190	2.4944	312.7	2.1692	625.3	1.7525
20.7	2.6308	124.7	2.5667	190	2.4957	312.7	2.1686	625.3	1.7525
20.7	2.6296	125.3	2.5667	190	2.4938	313.3	2.1673	626	1.7525
20.7	2.6327	125.3	2.5679	190	2.4938	313.3	2.1649	626.7	1.7525
20.7	2.6321	125.3	2.5667	190	2.4963	313.3	2.1649	626.7	1.7519
20.7	2.6302	125.3	2.5667	190	2.4963	314	2.1661	627.3	1.7513
20.7	2.6283	125.3	2.5673	190.7	2.4963	314	2.1673	627.3	1.7513
20.7	2.6283	125.3	2.5679	190.7	2.4963	314	2.1661	628	1.7513
20.7	2.6321	125.3	2.5654	190.7	2.4938	314.7	2.1642	628.7	1.7538
20.7	2.6308	125.3	2.5654	190.7	2.4926	314.7	2.1636	628.7	1.7513
20.7	2.6302	125.3	2.5667	190.7	2.4919	314.7	2.1636	629.3	1.7519
20.7	2.6321	126	2.5654	191.3	2.4926	314.7	2.1636	630	1.7538
20.7	2.6302	126	2.5654	191.3	2.4913	315.3	2.1636	630	1.751
21.3	2.6283	126	2.5654	191.3	2.4926	315.3	2.1636	630.7	1.7501
21.3	2.6296	126	2.5667	191.3	2.4916	315.3	2.1649	631.3	1.7494
21.3	2.6283	126	2.5667	191.3	2.4907	316	2.1618	631.3	1.7501
21.3	2.6283	126	2.5667	191.3	2.4926	316	2.1608	632	1.7501
21.3	2.6296	126	2.566	192	2.4901	316	2.1608	632.7	1.7482
21.3	2.6283	126	2.5667	192	2.4907	316.7	2.1608	632.7	1.7488
21.3	2.6283	126	2.5667	192	2.4901	316.7	2.1596	633.3	1.7488
21.3	2.6296	126.7	2.5654	192	2.4888	316.7	2.1608	634	1.7476
21.3	2.6296	126.7	2.566	192	2.4901	317.3	2.1621	634	1.7476
21.3	2.6296	126.7	2.5667	192.7	2.4888	317.3	2.1596	634.7	1.7476
21.3	2.6283	126.7	2.5667	192.7	2.4888	317.3	2.1596	635.3	1.7488
21.3	2.6293	126.7	2.5654	192.7	2.4882	318	2.1596	635.3	1.7488
21.3	2.6296	126.7	2.566	192.7	2.4876	318	2.1596	636	1.7488
21.3	2.6287	126.7	2.5667	192.7	2.4876	318	2.1596	636	1.7476
21.3	2.6296	126.7	2.5654	193.3	2.4876	318	2.1577	636.7	1.7463
22	2.6296	127.3	2.5654	193.3	2.4888	318.7	2.1584	637.3	1.7476
22	2.6296	127.3	2.5667	193.3	2.4888	318.7	2.1571	637.3	1.7476
22	2.6296	127.3	2.5667	193.3	2.4913	318.7	2.1584	638	1.7463
22	2.6296	127.3	2.5667	193.3	2.4913	319.3	2.1553	638	1.7476
22	2.6283	127.3	2.5667	194	2.4882	319.3	2.1559	638.7	1.747
22	2.6296	127.3	2.5654	194	2.4888	319.3	2.1559	639.3	1.7451
22	2.6283	127.3	2.566	194	2.4876	320	2.1559	639.3	1.7451
22	2.6283	127.3	2.5667	194	2.4876	320	2.1559	640	1.7463
22	2.6296	128	2.5654	194	2.4888	320	2.1559	640	1.7463
22	2.629	128	2.566	194	2.4876	320.7	2.154	640.7	1.7432
22	2.6283	128	2.5654	194.7	2.4864	320.7	2.1534	641.3	1.7439
22	2.6283	128	2.5654	194.7	2.4864	320.7	2.1534	641.3	1.7426
22	2.6283	128	2.5654	194.7	2.4857	321.3	2.1534	642	1.7426
22	2.629	128	2.5667	194.7	2.4839	321.3	2.1522	642	1.7439
22	2.6293	128	2.5667	194.7	2.4826	321.3	2.1522	642.7	1.7426
22.7	2.6296	128	2.5667	195.3	2.487	322	2.1522	643.3	1.7426
22.7	2.6296	128	2.566	195.3	2.4826	322	2.1546	643.3	1.7426
22.7	2.6283	128.7	2.5654	195.3	2.4845	322	2.1534	644	1.7439
22.7	2.629	128.7	2.5654	195.3	2.4864	322.7	2.1509	644	1.7432
22.7	2.6283	128.7	2.566	195.3	2.4864	322.7	2.1509	644.7	1.7439
22.7	2.6283	128.7	2.5654	196	2.4851	322.7	2.1509	645.3	1.7426
22.7	2.6296	128.7	2.5654	196	2.4845	322.7	2.1491	645.3	1.7426
22.7	2.6296	128.7	2.5654	196	2.4826	323.3	2.1497	646	1.7426
22.7	2.6296	128.7	2.5654	196	2.4826	323.3	2.1497	646.7	1.7401
22.7	2.6296	128.7	2.5648	196	2.4826	323.3	2.1484	646.7	1.7401
22.7	2.6283	129.3	2.5654	196	2.4814	324	2.146	647.3	1.7401
22.7	2.629	129.3	2.5654	196.7	2.4814	324	2.1509	647.3	1.7414
22.7	2.6283	129.3	2.5642	196.7	2.482	324	2.1491	648	1.7414
22.7	2.6296	129.3	2.5667	196.7	2.4826	324.7	2.1491	648.7	1.7414
22.7	2.6283	129.3	2.5642	196.7	2.4802	324.7	2.1509	648.7	1.7401
23.3	2.6271	129.3	2.5642	196.7	2.4826	324.7	2.1509	649.3	1.7414
23.3	2.6271	129.3	2.5642	197.3	2.4802	324.7	2.1509	649.3	1.7395
23.3	2.629	130	2.5654	197.3	2.4814	325.3	2.1497	650	1.7389
23.3	2.6271	130	2.5648	197.3	2.4814	325.3	2.1484	650.7	1.7401
23.3	2.6271	130	2.5642	197.3	2.4814	325.3	2.146	650.7	1.7401
23.3	2.6296	130	2.5654	197.3	2.4777	326	2.1472	651.3	1.7401
23.3	2.6271	130	2.5642	197.3	2.4777	326	2.146	652	1.7389
23.3	2.6283	130	2.5642	198	2.4777	326	2.1472	652	1.7401
23.3	2.6296	130	2.5642	198	2.4764	326.7	2.1453	652.7	1.7392
23.3	2.629	130	2.5648	198	2.4802	326.7	2.1447	653.3	1.7389
23.3	2.6283	130	2.5632	198	2.4764	326.7	2.1472	653.3	1.7389
23.3	2.6271	130.7	2.5654	198	2.4758	327.3	2.146	654	1.7383
23.3	2.6271	130.7	2.5654	198.7	2.4764	327.3	2.1447	654.7	1.7377
23.3	2.6283	130.7	2.5629	198.7	2.4752	327.3	2.1435	654.7	1.7377
23.3	2.6277	130.7	2.5642	198.7	2.4789	328	2.1435	655.3	1.737
23.3	2.6271	130.7	2.5632	198.7	2.4758	328	2.1435	656	1.7377
24	2.6271	130.7	2.5642	198.7	2.4752	328	2.1435	656	1.7367
24	2.6271	130.7	2.5642	199.3	2.4752	328.7	2.1435	656.7	1.7389
24	2.6277	130.7	2.5629	199.3	2.4752	328.7	2.1422	656.7	1.7389
24	2.629	130.7	2.5629	199.3	2.4752	328.7	2.1422	657.3	1.7364
24	2.6283	131.3	2.5629	199.3	2.4752	328.7	2.1422	658	1.737
24	2.6271	131.3	2.5629	199.3	2.4752	329.3	2.1435	658.7	1.737
24	2.6271	131.3	2.5642	200	2.4724	329.3	2.1422	658.7	1.7377
24	2.6283	131.3	2.5629	200	2.4752	329.3	2.141	659.3	1.7364
24	2.6283	131.3	2.5629	200	2.4752	329.3	2.1422	659.3	1.7377
24	2.6283	131.3	2.5629	200	2.474	330	2.1435	660	1.737
24	2.6283	131.3	2.5629	200	2.4752	330	2.1407	660	1.7364
24	2.6283	131.3	2.5629	200	2.474	330	2.1429	660.7	1.7377
24	2.6283	132	2.5617	200.7	2.4752	330.7	2.1398	661.3	1.7364
24	2.6283	132	2.5629	200.7	2.4712	330.7	2.1391	661.3	1.7352
24	2.6246	132	2.5629	200.7	2.4712	330.7	2.1382	662	1.7352
24.7	2.6274	132	2.5629	200.7	2.4724	331.3	2.1382	662	1.7352
24.7	2.6265	132	2.5629	200.7	2.4712	331.3	2.1376	662.7	1.7352
24.7	2.6256	132	2.5629	201.3	2.4712	331.3	2.137	663.3	1.7352
24.7	2.6246	132	2.5629	201.3	2.4712	332	2.137	663.3	1.7336
24.7	2.6246	132	2.5605	201.3	2.4712	332	2.137	664	1.7336
24.7	2.6234	132.7	2.5623	201.3	2.4687	332	2.137	664	1.733
24.7	2.6283	132.7	2.5629	201.3	2.4699	332.7	2.137	664.7	1.7336
24.7	2.6246	132.7	2.5629	202	2.4699	332.7	2.137	665.3	1.7324
24.7	2.6259	132.7	2.5605	202	2.4712	332.7	2.137	665.3	1.7324
24.7	2.6234	132.7	2.5629	202	2.4687	332.7	2.137	666	1.7299
24.7	2.6259	132.7	2.5617	202	2.4693	333.3	2.1382	666.7	1.7299
24.7	2.6234	132.7	2.5617	202	2.4693	333.3	2.137	666.7	1.7299
24.7	2.6234	132.7	2.5629	202	2.4678	333.3	2.137	667.3	1.7312
24.7	2.6259	132.7	2.5629	202.7	2.4687	334	2.137	667.3	1.7312
24.7	2.6246	133.3	2.5611	202.7	2.4687	334	2.1351	668	1.7312
25.3	2.6259	133.3	2.5605	202.7	2.4662	334	2.1332	668.7	1.7312
25.3	2.6234	133.3	2.5629	202.7	2.4662	334.7	2.1332	668.7	1.7312
25.3	2.6234	133.3	2.5605	202.7	2.4687	334.7	2.1332	669.3	1.7312
25.3	2.6234	133.3	2.5605	203.3	2.4662	334.7	2.1332	669.3	1.7312
25.3	2.6234	133.3	2.5611	203.3	2.465	334.7	2.1308	670	1.7305
25.3	2.6252	133.3	2.5629	203.3	2.4637	335.3	2.1345	670.7	1.7299
25.3	2.6246	133.3	2.5629	203.3	2.4656	335.3	2.1332	670.7	1.7299
25.3	2.6234	134	2.5592	203.3	2.465	336	2.1345	671.3	1.7293
25.3	2.6234	134	2.5642	203.3	2.4637	336	2.1345	672	1.7287
25.3	2.6243	134	2.5592	204	2.4637	336	2.1326	672	1.7287
25.3	2.624	134	2.5611	204	2.4637	336	2.132	672.7	1.7274
25.3	2.6246	134	2.5629	204	2.4637	336.7	2.1332	673.3	1.7268
25.3	2.6246	134	2.5642	204	2.465	336.7	2.1332	673.3	1.7262
25.3	2.6237	134	2.5617	204	2.465	336.7	2.1332	674	1.7262
25.3	2.6234	134	2.5592	204.7	2.4622	337.3	2.1332	674.7	1.7274
26	2.6234	134.7	2.5592	204.7	2.4612	337.3	2.1332	674.7	1.7262
26	2.6246	134.7	2.5617	204.7	2.4637	337.3	2.1308	675.3	1.7268
26	2.6234	134.7	2.5592	204.7	2.4619	338	2.1295	675.3	1.7262
26	2.624	134.7	2.5642	204.7	2.4619	338	2.1295	676	1.7262
26	2.6246	134.7	2.5642	205.3	2.4625	338	2.1295	676.7	1.7256
26	2.6246	134.7	2.5642	205.3	2.4612	338	2.1295	676.7	1.725
26	2.6246	134.7	2.5642	205.3	2.46	338.7	2.1295	677.3	1.725
26	2.6246	134.7	2.5595	205.3	2.4625	338.7	2.1283	678	1.725
26	2.6237	135.3	2.5623	205.3	2.46	338.7	2.1283	678	1.7262
26	2.6246	135.3	2.5642	206	2.46	339.3	2.127	678.7	1.7237
26	2.6246	135.3	2.5605	206	2.46	339.3	2.1295	679.3	1.7262
26	2.6246	135.3	2.5605	206	2.46	339.3	2.1283	679.3	1.7262
26	2.6246	135.3	2.5605	206	2.46	340	2.1295	680	1.7262
26	2.624	135.3	2.5636	206	2.46	340	2.1295	680	1.7262
26	2.624	135.3	2.5642	206	2.4575	340	2.127	680.7	1.7262
26.7	2.6246	135.3	2.5605	206.7	2.46	340.7	2.128	680.7	1.7262
26.7	2.6237	135.3	2.5642	206.7	2.4581	340.7	2.1283	681.3	1.7262
26.7	2.6246	136	2.5629	206.7	2.4575	340.7	2.1283	682	1.7262
26.7	2.6237	136	2.5605	206.7	2.4588	340.7	2.1283	682	1.7262
26.7	2.6246	136	2.5605	206.7	2.4575	341.3	2.1283	682.7	1.7262
26.7	2.6246	136	2.5629	206.7	2.4575	341.3	2.1258	683.3	1.725
26.7	2.6234	136	2.5629	207.3	2.4563	341.3	2.127	683.3	1.7262
26.7	2.6246	136	2.5605	207.3	2.4563	342	2.1258	684	1.725
26.7	2.6246	136	2.5605	207.3	2.4563	342	2.127	684	1.725
26.7	2.6246	136	2.5629	207.3	2.4538	342	2.1246	684.7	1.725
26.7	2.624	136.7	2.5629	207.3	2.4538	342.7	2.1258	685.3	1.7243
26.7	2.6234	136.7	2.5629	207.3	2.4538	342.7	2.1239	685.3	1.725
26.7	2.624	136.7	2.5605	208	2.4538	342.7	2.1258	686	1.7237
26.7	2.6237	136.7	2.5629	208	2.4538	342.7	2.1252	686.7	1.7237
26.7	2.624	136.7	2.5617	208	2.4538	343.3	2.1208	686.7	1.725
27.3	2.6234	136.7	2.5605	208	2.4532	343.3	2.1208	687.3	1.725
27.3	2.6234	136.7	2.5605	208	2.455	343.3	2.1233	687.3	1.7243
27.3	2.6234	136.7	2.5605	208.7	2.455	344	2.1227	688	1.7243
27.3	2.6234	137.3	2.5617	208.7	2.4513	344	2.1208	688.7	1.7237
27.3	2.6234	137.3	2.5617	208.7	2.4523	344	2.1246	688.7	1.7237
27.3	2.6246	137.3	2.5617	208.7	2.4513	344	2.1233	689.3	1.725
27.3	2.6246	137.3	2.5611	208.7	2.4501	344.7	2.1221	689.3	1.7237
27.3	2.624	137.3	2.5611	208.7	2.4526	344.7	2.1208	690	1.725
27.3	2.6246	137.3	2.5598	209.3	2.4501	344.7	2.1221	690.7	1.7243
27.3	2.6246	137.3	2.5592	209.3	2.4501	345.3	2.1221	690.7	1.7237
27.3	2.6246	137.3	2.5617	209.3	2.4501	345.3	2.1221	691.3	1.7237
27.3	2.6234	138	2.5605	209.3	2.4501	345.3	2.1221	691.3	1.7225
27.3	2.6234	138	2.5605	209.3	2.4501	346	2.1196	692	1.7225
27.3	2.6234	138	2.5605	209.3	2.4501	346	2.1208	692.7	1.7225
27.3	2.6243	138	2.5595	210	2.4501	346	2.1184	692.7	1.7225
28	2.6234	138	2.5592	210	2.4454	346.7	2.1202	693.3	1.7219
28	2.6234	138	2.5601	210	2.4461	346.7	2.1184	693.3	1.7212
28	2.624	138	2.5592	210	2.4473	346.7	2.1221	694	1.7225
28	2.6246	138	2.5601	210	2.4467	347.3	2.1208	694.7	1.7225
28	2.6246	138.7	2.5592	210.7	2.4454	347.3	2.1184	694.7	1.7225
28	2.6246	138.7	2.5592	210.7	2.4473	347.3	2.1196	695.3	1.7225
28	2.624	138.7	2.5592	210.7	2.4473	347.3	2.1208	696	1.7215
28	2.6234	138.7	2.5592	210.7	2.4473	348	2.1208	696	1.7212
28	2.6246	138.7	2.5592	210.7	2.4473	348	2.1208	696.7	1.7212
28	2.6234	138.7	2.5592	211.3	2.4473	348	2.1184	696.7	1.7212
28	2.624	138.7	2.5592	211.3	2.4423	348.7	2.1202	697.3	1.7212
28	2.6246	139.3	2.5592	211.3	2.4473	348.7	2.1196	698	1.7206
28	2.6234	139.3	2.5592	211.3	2.4442	348.7	2.1171	698	1.7206
28	2.6221	139.3	2.5592	211.3	2.4423	349.3	2.1159	698.7	1.72
28	2.6246	139.3	2.5592	211.3	2.4417	349.3	2.1171	699.3	1.72
28.7	2.6246	139.3	2.5592	212	2.4411	349.3	2.1171	699.3	1.72
28.7	2.6246	139.3	2.5592	212	2.4411	350	2.1165	700	1.7194
28.7	2.6246	139.3	2.5592	212	2.4411	350	2.1143	700	1.7188
28.7	2.6234	139.3	2.5592	212	2.4411	350	2.1143	700.7	1.7188
28.7	2.6234	140	2.5601	212	2.4423	350.7	2.1171	701.3	1.7194
28.7	2.6228	140	2.5592	212	2.4399	350.7	2.1171	701.3	1.7169
28.7	2.6221	140	2.5605	212.7	2.4423	350.7	2.1143	702	1.7169
28.7	2.6234	140	2.5605	212.7	2.4399	351.3	2.1171	702	1.7163
28.7	2.6221	140	2.5598	212.7	2.4399	351.3	2.1143	702.7	1.7169
28.7	2.6221	140	2.5598	212.7	2.4399	351.3	2.115	703.3	1.7163
28.7	2.6221	140	2.558	212.7	2.4361	352	2.1143	703.3	1.715
28.7	2.6228	140	2.5605	213.3	2.4386	352	2.1119	704	1.7163
28.7	2.6221	140.7	2.558	213.3	2.4361	352	2.1159	704.7	1.715
28.7	2.6228	140.7	2.5605	213.3	2.4386	352.7	2.1119	704.7	1.715
28.7	2.6212	140.7	2.558	213.3	2.4386	352.7	2.1119	705.3	1.7156
29.3	2.6234	140.7	2.5605	213.3	2.4349	352.7	2.1131	706	1.715
29.3	2.6206	140.7	2.5586	214	2.4374	353.3	2.1131	706	1.715
29.3	2.6221	140.7	2.5595	214	2.4374	353.3	2.1112	706.7	1.715
29.3	2.6221	140.7	2.5605	214	2.4361	353.3	2.1143	707.3	1.715
29.3	2.6228	140.7	2.5605	214	2.4368	354	2.1125	707.3	1.715
29.3	2.6234	141.3	2.5605	214	2.4374	354	2.1125	708	1.7138
29.3	2.6215	141.3	2.5586	214	2.4349	354	2.1143	708.7	1.7138
29.3	2.6209	141.3	2.5605	214.7	2.4349	354.7	2.1131	708.7	1.7138
29.3	2.6215	141.3	2.5605	214.7	2.4337	354.7	2.1119	709.3	1.7138
29.3	2.6221	141.3	2.5561	214.7	2.4324	354.7	2.1119	709.3	1.7138
29.3	2.6215	141.3	2.5586	214.7	2.433	355.3	2.1131	710	1.7125
29.3	2.6221	141.3	2.5567	214.7	2.4361	355.3	2.1125	710.7	1.7125
29.3	2.6203	141.3	2.5605	215.3	2.4349	355.3	2.1119	710.7	1.7125
29.3	2.6209	142	2.5605	215.3	2.4324	356	2.1131	711.3	1.7113
29.3	2.6209	142	2.558	215.3	2.4337	356	2.1119	712	1.7113
30	2.6197	142	2.558	215.3	2.4324	356	2.1106	712	1.7125
30	2.6197	142	2.558	215.3	2.4349	356.7	2.1112	712.7	1.7125
30	2.6197	142	2.5555	215.3	2.4349	356.7	2.1094	713.3	1.7125
30	2.6197	142	2.5605	216	2.4324	356.7	2.1094	713.3	1.7125
30	2.6197	142	2.5605	216	2.4299	357.3	2.1106	714	1.7113
30	2.6209	142	2.5605	216	2.4299	357.3	2.1094	714.7	1.7113
30	2.62	142.7	2.5605	216	2.4324	357.3	2.1088	714.7	1.7113
30	2.6197	142.7	2.5605	216	2.4293	358	2.1081	715.3	1.7113
30	2.6197	142.7	2.5586	216.7	2.4312	358	2.1081	715.3	1.7113
30	2.6197	142.7	2.5605	216.7	2.4275	358	2.1081	716	1.7113
30	2.6197	142.7	2.5605	216.7	2.4275	358.7	2.1094	716.7	1.7098
30	2.6197	142.7	2.5605	216.7	2.4299	358.7	2.1069	716.7	1.7113
30	2.6197	142.7	2.5567	216.7	2.4275	358.7	2.1094	717.3	1.7098
30	2.6197	142.7	2.5567	217.3	2.4275	359.3	2.1069	717.3	1.7098
30	2.6197	142.7	2.558	217.3	2.4275	359.3	2.1069	718	1.7098
30	2.6197	143.3	2.5592	217.3	2.4275	359.3	2.1069	718.7	1.7085
30.7	2.6197	143.3	2.557	217.3	2.4275	359.3	2.1069	718.7	1.7073
30.7	2.6197	143.3	2.5567	217.3	2.4275	360	2.1057	719.3	1.7085
30.7	2.6209	143.3	2.5567	217.3	2.4262	360	2.1057	719.3	1.7073
30.7	2.6209	143.3	2.558	218	2.4259	360	2.1081	720	1.7085
30.7	2.6209	143.3	2.558	218	2.4256	360.7	2.1057	720	1.7079
30.7	2.6209	143.3	2.5567	218	2.4234	360.7	2.1063	720.7	1.7073
30.7	2.6197	143.3	2.558	218	2.4234	360.7	2.106	720.7	1.706
30.7	2.6203	144	2.5567	218	2.4234	361.3	2.1057	721.3	1.7067
30.7	2.6197	144	2.5555	218	2.424	361.3	2.1063	722	1.706
30.7	2.6197	144	2.5555	218.7	2.424	361.3	2.105	722	1.706
30.7	2.6209	144	2.5555	218.7	2.4197	361.3	2.1044	722.7	1.7048
30.7	2.6203	144	2.5555	218.7	2.4197	362	2.1044	722.7	1.7048
30.7	2.6197	144	2.5555	218.7	2.4222	362	2.1044	723.3	1.706
30.7	2.6203	144	2.5555	218.7	2.4222	362.7	2.1019	724	1.706
30.7	2.6209	144	2.5592	219.3	2.4185	362.7	2.1038	724	1.706
30.7	2.6203	144.7	2.5567	219.3	2.4185	362.7	2.1019	724.7	1.7036
31.3	2.6209	144.7	2.5555	219.3	2.4222	362.7	2.1019	725.3	1.7036
31.3	2.6203	144.7	2.5567	219.3	2.4197	363.3	2.1044	725.3	1.7036
31.3	2.6209	144.7	2.558	219.3	2.4222	363.3	2.1032	726	1.7036
31.3	2.6209	144.7	2.5555	219.3	2.4197	363.3	2.1044	726.7	1.7036
31.3	2.6209	144.7	2.558	220	2.4172	364	2.1044	726.7	1.7036
31.3	2.6197	144.7	2.558	220	2.4172	364	2.1044	727.3	1.7036
31.3	2.6184	145.3	2.5567	220	2.4185	364	2.1019	727.3	1.7029
31.3	2.619	145.3	2.558	220	2.4185	364.7	2.1044	728	1.7029
31.3	2.6197	145.3	2.5567	220	2.4185	364.7	2.1044	728.7	1.7023
31.3	2.6203	145.3	2.5555	220.7	2.416	364.7	2.1032	728.7	1.7023
31.3	2.6197	145.3	2.5549	220.7	2.4147	365.3	2.1032	729.3	1.7023
31.3	2.6209	145.3	2.5555	220.7	2.416	365.3	2.1019	730	1.7023
31.3	2.6184	145.3	2.5555	220.7	2.4154	365.3	2.1007	730	1.7023
31.3	2.6209	145.3	2.558	220.7	2.4147	366	2.1013	730.7	1.7011
31.3	2.6197	146	2.558	220.7	2.4172	366	2.1007	730.7	1.7005
31.3	2.6197	146	2.5549	221.3	2.4172	366	2.1007	731.3	1.6998
32	2.6184	146	2.5543	221.3	2.4147	366	2.1007	732	1.6998
32	2.6203	146	2.5555	221.3	2.4147	366.7	2.0995	732	1.6998
32	2.6209	146	2.5555	221.3	2.4147	366.7	2.0995	732.7	1.6998
32	2.6209	146	2.5555	221.3	2.4135	366.7	2.0995	732.7	1.7011
32	2.6197	146	2.5555	222	2.4147	367.3	2.1007	733.3	1.7011
32	2.6197	146	2.5555	222	2.4135	367.3	2.0995	733.3	1.7011
32	2.619	146.7	2.5536	222	2.4123	367.3	2.1019	734	1.7011
32	2.6197	146.7	2.5518	222	2.411	368	2.1007	734.7	1.7011
32	2.619	146.7	2.5518	222	2.4085	368	2.0995	734.7	1.6998
32	2.6184	146.7	2.5555	222	2.4123	368	2.0995	735.3	1.6998
32	2.6203	146.7	2.5555	222.7	2.4123	368.7	2.1007	735.3	1.6998
32	2.6197	146.7	2.5555	222.7	2.4104	368.7	2.0995	736	1.6992
32	2.6184	146.7	2.5549	222.7	2.4098	368.7	2.0982	736	1.6998
32	2.6184	146.7	2.553	222.7	2.411	369.3	2.1007	736.7	1.6992
32	2.6194	147.3	2.5543	222.7	2.4098	369.3	2.1001	736.7	1.6986
32	2.6184	147.3	2.5543	223.3	2.4092	369.3	2.1007	737.3	1.6974
32.7	2.6206	147.3	2.553	223.3	2.4098	370	2.0995	738	1.6961
32.7	2.6184	147.3	2.5518	223.3	2.4085	370	2.097	738	1.6961
32.7	2.6194	147.3	2.5518	223.3	2.4085	370	2.097	738.7	1.6961
32.7	2.619	147.3	2.5543	223.3	2.4079	370.7	2.0964	739.3	1.6974
32.7	2.6197	147.3	2.5543	224	2.4073	370.7	2.0964	739.3	1.6943
32.7	2.6184	147.3	2.553	224	2.4061	370.7	2.0957	740	1.6949
32.7	2.6184	148	2.5518	224	2.4061	371.3	2.0964	740.7	1.6949
32.7	2.6197	148	2.5518	224	2.4048	371.3	2.0964	740.7	1.6936
32.7	2.619	148	2.5543	224	2.4058	371.3	2.0964	741.3	1.6924
32.7	2.6184	148	2.5518	224.7	2.4061	372	2.0964	742	1.6949
32.7	2.619	148	2.5518	224.7	2.4042	372	2.0964	742	1.6949
32.7	2.6197	148	2.5543	224.7	2.4048	372	2.097	742.7	1.6949
32.7	2.6184	148	2.553	224.7	2.4048	372.7	2.0957	743.3	1.6949
32.7	2.619	148	2.553	224.7	2.4036	372.7	2.0957	743.3	1.6936
32.7	2.6184	148	2.553	225.3	2.4036	372.7	2.097	744	1.6936
33.3	2.6184	148.7	2.5524	225.3	2.4023	373.3	2.097	744	1.6912
33.3	2.6184	148.7	2.5524	225.3	2.4023	373.3	2.097	744.7	1.6912
33.3	2.619	148.7	2.553	225.3	2.4017	373.3	2.0951	744.7	1.6912
33.3	2.6184	148.7	2.553	225.3	2.4008	373.3	2.0948	745.3	1.6912
33.3	2.619	148.7	2.5505	226	2.4023	374	2.0945	746	1.6905
33.3	2.6184	148.7	2.5524	226	2.4008	374	2.0945	746	1.6912
33.3	2.6197	148.7	2.5524	226	2.4008	374.7	2.0939	746.7	1.6912
33.3	2.6184	148.7	2.5518	226	2.3996	374.7	2.0926	747.3	1.6905
33.3	2.619	149.3	2.553	226	2.3996	374.7	2.0917	747.3	1.6899
33.3	2.6197	149.3	2.5505	226.7	2.3996	374.7	2.0933	748	1.6899
33.3	2.6197	149.3	2.5524	226.7	2.3996	375.3	2.0917	748.7	1.6887
33.3	2.619	149.3	2.553	226.7	2.3996	375.3	2.0898	748.7	1.6887
33.3	2.619	149.3	2.553	226.7	2.3996	375.3	2.0902	749.3	1.6887
33.3	2.6197	149.3	2.5536	226.7	2.3996	376	2.0892	749.3	1.6881
33.3	2.619	149.3	2.5524	227.3	2.4002	376	2.0892	750	1.6871
34	2.6194	150	2.5543	227.3	2.4008	376	2.0892	750.7	1.6871
34	2.619	150	2.5505	227.3	2.4002	376.7	2.0911	750.7	1.6859
34	2.6197	150	2.5524	227.3	2.4008	376.7	2.0905	751.3	1.6859
34	2.619	150	2.5543	227.3	2.3983	376.7	2.0917	752	1.6859
34	2.6184	150	2.5543	227.3	2.3996	377.3	2.0911	752	1.6859
34	2.6184	150	2.5505	228	2.3996	377.3	2.0911	752.7	1.6828
34	2.6194	150	2.5543	228	2.3983	377.3	2.0911	753.3	1.6846
34	2.6184	150	2.5543	228	2.3971	378	2.0911	753.3	1.6859
34	2.6197	150.7	2.5543	228	2.3958	378	2.0892	754	1.6834
34	2.6197	150.7	2.5518	228.7	2.3952	378	2.0898	754.7	1.6834
34	2.6184	150.7	2.5518	228.7	2.3946	378	2.0905	754.7	1.6846
34	2.6184	150.7	2.5518	228.7	2.3946	378.7	2.0905	755.3	1.6822
34	2.6184	150.7	2.5518	228.7	2.3958	378.7	2.0905	755.3	1.6846
34	2.6184	150.7	2.5536	228.7	2.3958	378.7	2.088	756	1.6828
34	2.6184	150.7	2.553	228.7	2.3934	379.3	2.088	756.7	1.6822
34.7	2.6184	151.3	2.553	229.3	2.3946	379.3	2.0892	756.7	1.6822
34.7	2.6197	151.3	2.553	229.3	2.3946	379.3	2.088	757.3	1.6815
34.7	2.6184	151.3	2.5524	229.3	2.3921	380	2.0892	757.3	1.6809
34.7	2.6184	151.3	2.553	229.3	2.3946	380	2.088	758	1.6822
34.7	2.6197	151.3	2.5524	229.3	2.3921	380.7	2.088	758.7	1.6797
34.7	2.6197	151.3	2.553	230	2.3915	380.7	2.088	758.7	1.6822
34.7	2.6197	151.3	2.5518	230	2.3921	380.7	2.0843	759.3	1.6809
34.7	2.6197	151.3	2.5518	230	2.3903	380.7	2.0855	759.3	1.6809
34.7	2.6197	151.3	2.5524	230	2.3896	381.3	2.0867	760	1.6803
34.7	2.6184	152	2.5505	230	2.3896	381.3	2.0849	760.7	1.6803
34.7	2.6184	152	2.5518	230	2.3884	381.3	2.0849	760.7	1.6797
34.7	2.6197	152	2.5518	230.7	2.3896	381.3	2.0849	761.3	1.6784
34.7	2.619	152	2.5518	230.7	2.3896	382	2.0843	762	1.6766
34.7	2.6194	152	2.5518	230.7	2.3909	382	2.0849	762	1.6772
34.7	2.619	152	2.5518	230.7	2.3903	382	2.0855	762.7	1.6772
35.3	2.6197	152	2.5518	230.7	2.3896	382.7	2.0843	762.7	1.676
35.3	2.6178	152	2.5518	230.7	2.3903	382.7	2.0849	763.3	1.676
35.3	2.6184	152.7	2.5505	231.3	2.3896	382.7	2.0855	763.3	1.676
35.3	2.619	152.7	2.5505	231.3	2.3896	383.3	2.0855	764	1.676
35.3	2.619	152.7	2.5493	231.3	2.3896	383.3	2.0855	764.7	1.6735
35.3	2.6172	152.7	2.5493	231.3	2.3884	383.3	2.0849	764.7	1.6735
35.3	2.6197	152.7	2.5493	231.3	2.3884	384	2.0843	765.3	1.6735
35.3	2.6197	152.7	2.5493	232	2.3859	384	2.0855	765.3	1.6747
35.3	2.6197	152.7	2.5493	232	2.3847	384	2.0855	766	1.6747
35.3	2.6184	152.7	2.5493	232	2.3847	384	2.0855	766	1.6747
35.3	2.6197	153.3	2.5493	232	2.3847	384.7	2.0843	766.7	1.6729
35.3	2.6184	153.3	2.5493	232	2.3834	384.7	2.0843	767.3	1.6716
35.3	2.6197	153.3	2.5493	232	2.3847	384.7	2.0855	767.3	1.6716
35.3	2.6197	153.3	2.5493	232.7	2.3828	385.3	2.0849	768	1.6722
35.3	2.6172	153.3	2.5493	232.7	2.3844	385.3	2.0843	768	1.6698
35.3	2.619	153.3	2.5487	232.7	2.3847	385.3	2.0855	768.7	1.6698
36	2.6184	153.3	2.5487	232.7	2.3822	385.3	2.0843	769.3	1.671
36	2.6172	153.3	2.5481	232.7	2.385	386	2.0824	769.3	1.6685
36	2.6172	153.3	2.549	233.3	2.3859	386	2.0818	770	1.6685
36	2.6197	154	2.5493	233.3	2.3859	386	2.0812	770	1.6685
36	2.6184	154	2.5481	233.3	2.3847	386.7	2.0818	770.7	1.6673
36	2.6197	154	2.5493	233.3	2.3847	386.7	2.0805	771.3	1.6673
36	2.6197	154	2.5493	233.3	2.3847	386.7	2.0818	771.3	1.666
36	2.6184	154	2.5487	234	2.3834	387.3	2.0818	772	1.6673
36	2.6184	154	2.5481	234	2.3822	387.3	2.0805	772	1.6673
36	2.6197	154	2.5481	234	2.3822	387.3	2.0805	772.7	1.6648
36	2.6172	154.7	2.5481	234	2.3822	388	2.0818	773.3	1.6648
36	2.6172	154.7	2.5468	234	2.381	388	2.0815	773.3	1.6648
36	2.6184	154.7	2.5474	234	2.381	388	2.0799	774	1.6642
36	2.6184	154.7	2.5481	234.7	2.3803	388.7	2.0799	774	1.6626
36	2.6197	154.7	2.5468	234.7	2.3797	388.7	2.0805	774.7	1.6611
36.7	2.6172	154.7	2.5481	234.7	2.3797	388.7	2.0805	775.3	1.662
36.7	2.6197	154.7	2.5481	234.7	2.3785	388.7	2.0793	775.3	1.6608
36.7	2.6172	154.7	2.5468	234.7	2.3797	389.3	2.0793	776	1.6595
36.7	2.6184	155.3	2.5468	235.3	2.3785	389.3	2.0802	776.7	1.6595
36.7	2.6178	155.3	2.5474	235.3	2.3797	389.3	2.0805	776.7	1.6595
36.7	2.6184	155.3	2.5456	235.3	2.3785	389.3	2.0793	777.3	1.6595
36.7	2.619	155.3	2.5468	235.3	2.381	390	2.0793	777.3	1.6595
36.7	2.6197	155.3	2.5474	235.3	2.381	390	2.0793	778	1.6595
36.7	2.6197	155.3	2.5474	236	2.381	390	2.0793	778.7	1.6546
36.7	2.6172	155.3	2.5468	236	2.3785	390.7	2.0793	778.7	1.6558
36.7	2.6172	155.3	2.5468	236	2.3775	390.7	2.0793	779.3	1.6558
36.7	2.6172	156	2.5468	236	2.3769	390.7	2.0799	779.3	1.6571
36.7	2.6184	156	2.5493	236	2.3769	391.3	2.0781	780	1.6546
36.7	2.6184	156	2.5468	236.7	2.3769	391.3	2.0799	780.7	1.6546
36.7	2.6184	156	2.5468	236.7	2.3757	391.3	2.0768	780.7	1.6533
37.3	2.6172	156	2.5468	236.7	2.3757	392	2.0805	781.3	1.6521
37.3	2.619	156	2.5468	236.7	2.3757	392	2.0805	781.3	1.6533
37.3	2.6172	156	2.5487	236.7	2.3757	392	2.0768	782	1.6527
37.3	2.6172	156	2.5481	236.7	2.3757	392.7	2.0768	782.7	1.6521
37.3	2.6184	156	2.5481	237.3	2.3744	392.7	2.0793	782.7	1.6521
37.3	2.6178	156.7	2.5481	237.3	2.3732	392.7	2.0768	783.3	1.6509
37.3	2.6184	156.7	2.5468	237.3	2.3732	392.7	2.0781	783.3	1.6499
37.3	2.6178	156.7	2.5481	237.3	2.3744	393.3	2.0774	783.3	1.6499
37.3	2.6172	156.7	2.544	237.3	2.3732	393.3	2.0768
37.3	2.6172	156.7	2.5462	238	2.3732	393.3	2.0756	0	2.2163
37.3	2.6178	156.7	2.5459	238	2.3732	394	2.0756	0.7	2.2201
37.3	2.6172	156.7	2.5481	238	2.3744	394	2.0762	1.3	2.2331
37.3	2.6172	157.3	2.5459	238	2.3732	394	2.0756	1.3	2.2365
37.3	2.6184	157.3	2.5462	238	2.372	394.7	2.0756	2	2.2424
37.3	2.6172	157.3	2.544	238.7	2.3726	394.7	2.0756	2.7	2.2476
37.3	2.6184	157.3	2.5481	238.7	2.3707	394.7	2.0756	2.7	2.2501
38	2.6184	157.3	2.5481	238.7	2.3732	394.7	2.075	3.3	2.2597
38	2.6184	157.3	2.5481	238.7	2.3713	395.3	2.0743	3.3	2.2631
38	2.6184	157.3	2.5462	238.7	2.3713	395.3	2.0743	4	2.2672
38	2.6175	157.3	2.5468	238.7	2.3695	395.3	2.0743	4	2.269
38	2.6184	157.3	2.5456	239.3	2.3732	396	2.0743	4.7	2.274
38	2.6175	158	2.544	239.3	2.3695	396	2.0743	4.7	2.2771
38	2.6178	158	2.5453	239.3	2.3695	396	2.0743	5.3	2.279
38	2.6184	158	2.544	239.3	2.3713	396	2.0756	6	2.2842
38	2.6166	158	2.544	239.3	2.3682	396.7	2.0743	6.7	2.2898
38	2.6184	158	2.544	239.3	2.367	396.7	2.0743	6.7	2.2917
38	2.6172	158	2.5468	240	2.3707	396.7	2.075	7.3	2.2935
38	2.6172	158	2.5468	240	2.367	397.3	2.0743	7.3	2.296
38	2.6172	158.7	2.5468	240	2.3682	397.3	2.0743	8	2.2997
38	2.6172	158.7	2.5456	240	2.367	397.3	2.0743	8	2.3013
38	2.6159	158.7	2.5468	240	2.3695	397.3	2.0756	8.7	2.3053
38.7	2.6159	158.7	2.544	240	2.3682	398	2.0737	8.7	2.3053
38.7	2.6159	158.7	2.5453	240.7	2.3707	398	2.0719	9.3	2.3112
38.7	2.6181	158.7	2.544	240.7	2.3682	398	2.0719	10	2.3137
38.7	2.6172	158.7	2.544	240.7	2.3676	398.7	2.0719	10.7	2.3193
38.7	2.6172	158.7	2.5468	240.7	2.3682	398.7	2.0731	10.7	2.3205
38.7	2.6172	158.7	2.5456	240.7	2.3682	398.7	2.0731	11.3	2.3217
38.7	2.6159	159.3	2.5453	241.3	2.3682	399.3	2.0719	11.3	2.3236
38.7	2.6159	159.3	2.544	241.3	2.3658	399.3	2.0731	12	2.3267
38.7	2.6172	159.3	2.5468	241.3	2.3658	399.3	2.0725	12	2.3292
38.7	2.6159	159.3	2.5468	241.3	2.3682	400	2.0719	12.7	2.331
38.7	2.6159	159.3	2.544	241.3	2.3682	400	2.0731	12.7	2.3332
38.7	2.6172	159.3	2.544	242	2.3664	400	2.0719	13.3	2.3357
38.7	2.6159	159.3	2.5453	242	2.3658	400	2.0719	13.3	2.3357
38.7	2.6159	159.3	2.544	242	2.3633	400.7	2.0712	14	2.3394
38.7	2.6159	160	2.544	242	2.3658	400.7	2.0706	14	2.3425
38.7	2.6159	160	2.544	242	2.3658	400.7	2.0712	14.7	2.3431
39.3	2.6159	160	2.544	242.7	2.3658	401.3	2.0706	15.3	2.3431
39.3	2.6172	160	2.544	242.7	2.3658	401.3	2.0719	15.3	2.3438
39.3	2.6153	160	2.5434	242.7	2.3658	401.3	2.0706	16	2.3487
39.3	2.6172	160	2.5428	242.7	2.3658	402	2.0706	16	2.3524
39.3	2.6159	160	2.5428	242.7	2.3627	402	2.07	16.7	2.3546
39.3	2.6159	160	2.5428	243.3	2.3639	402	2.0694	16.7	2.3558
39.3	2.6144	160.7	2.5422	243.3	2.3639	402.7	2.07	17.3	2.3571
39.3	2.6172	160.7	2.5428	243.3	2.3633	402.7	2.0694	18	2.3608
39.3	2.6144	160.7	2.5415	243.3	2.3633	402.7	2.0694	18	2.3633
39.3	2.6172	160.7	2.5415	243.3	2.3614	402.7	2.0706	18.7	2.3639
39.3	2.6172	160.7	2.5415	244	2.3608	403.3	2.0694	18.7	2.3658
39.3	2.6153	160.7	2.5415	244	2.3633	403.3	2.0694	19.3	2.367
39.3	2.6144	160.7	2.5415	244	2.362	403.3	2.0694	19.3	2.372
39.3	2.6172	161.3	2.5428	244	2.3602	404	2.0694	20	2.372
39.3	2.6153	161.3	2.5428	244	2.3608	404	2.0703	20.7	2.3751
40	2.6144	161.3	2.5428	244	2.3608	404	2.0694	20.7	2.3757
40	2.6172	161.3	2.5391	244.7	2.3596	404.7	2.07	21.3	2.3797
40	2.6172	161.3	2.5428	244.7	2.3589	404.7	2.0706	22	2.3816
40	2.6144	161.3	2.5415	244.7	2.3577	404.7	2.0678	22	2.3847
40	2.6144	161.3	2.5415	244.7	2.3577	404.7	2.0678	22.7	2.3847
40	2.6156	161.3	2.5409	244.7	2.3583	405.3	2.0685	22.7	2.3884
40	2.6138	162	2.5415	245.3	2.3583	405.3	2.0666	23.3	2.3909
40	2.6144	162	2.5397	245.3	2.3583	405.3	2.0672	24	2.3934
40	2.6144	162	2.5391	245.3	2.3577	406	2.0672	24	2.3946
40	2.6144	162	2.5403	245.3	2.3583	406	2.0672	24.7	2.3983
40	2.6144	162	2.5409	245.3	2.3565	406	2.0666	25.3	2.3996
40	2.6144	162	2.5403	246	2.3558	406.7	2.0678	25.3	2.3996
40	2.6156	162	2.5412	246	2.3558	406.7	2.0678	26	2.402
40	2.6132	162	2.5415	246	2.3546	406.7	2.0672	26.7	2.4048
40	2.6144	162	2.5415	246	2.3546	406.7	2.0678	26.7	2.4079
40.7	2.6144	162.7	2.5403	246	2.3552	407.3	2.0666	27.3	2.4098
40.7	2.6144	162.7	2.5415	246.7	2.3558	407.3	2.0657	27.3	2.4098
40.7	2.6144	162.7	2.5415	246.7	2.3558	407.3	2.0666	28	2.4141
40.7	2.6144	162.7	2.5409	246.7	2.354	408	2.0666	28.7	2.4154
40.7	2.6138	162.7	2.5409	246.7	2.3518	408	2.066	28.7	2.4178
40.7	2.6141	162.7	2.5412	246.7	2.3518	408	2.0654	29.3	2.4185
40.7	2.6132	162.7	2.5403	246.7	2.3518	408.7	2.0654	30	2.4203
40.7	2.6153	162.7	2.5415	247.3	2.3558	408.7	2.0647	30	2.4222
[truncated: 115,079 more rows]

## Sheet: Supplementary Figure 16
Z'	-Z''	Z'	-Z''		Z'	-Z''	Z'	-Z''		Z'	-Z''	Z'	-Z''		Z'	-Z''	Z'	-Z''		Z'	-Z''	Z'	-Z''		Z'	-Z''	Z'	-Z''		Z'	-Z''	Z'	-Z''		Z'	-Z''	Z'	-Z''
384.202	-5.10479	386.52	4.5304		322.856	-5.486	325.44	1.4943		327.108	-5.11706	329.94	2.056		322.856	-5.486	325.44	1.4943		246.903	-2.92468	249.24	1.7397		215.499	-2.23893	217.61	1.5486		195.707	-1.53956	197.84	1.8415		176.765	-0.58431	178.34	1.9787
384.701	-2.60853	386.98	5.1806		323.218	-3.61744	325.53	1.8846		327.538	-3.26911	330.16	2.4511		323.218	-3.61744	325.53	1.8846		247.488	-1.44889	249.41	2.0714		215.906	-0.91581	217.72	1.9074		196.24	-0.35043	198	2.2049		177.316	0.44974	178.59	2.2783
384.975	-0.44646	387.49	5.9504		323.56	-2.10239	325.68	2.3735		327.891	-1.72511	330.45	2.9077		323.56	-2.10239	325.68	2.3735		247.866	-0.22677	249.64	2.4596		216.433	0.17902	217.89	2.349		196.654	0.66062	198.22	2.6456		177.818	1.29807	178.88	2.6102
385.8	1.51068	388.09	6.8617		323.744	-0.8189	325.94	2.9694		328.328	-0.45919	330.84	3.4233		323.744	-0.8189	325.94	2.9694		248.373	0.82445	249.93	2.907		216.782	1.12785	218.14	2.8814		197.231	1.52862	198.53	3.1696		178.381	2.03112	179.24	2.9725
386.386	3.31567	388.79	7.9391		324.357	0.29123	326.38	3.6562		328.835	0.67151	331.34	3.9863		324.357	0.29123	326.38	3.6562		248.968	1.73042	250.32	3.4113		217.464	1.95299	218.52	3.4991		197.841	2.29417	198.96	3.7689		178.963	2.67076	179.67	3.3606
387.233	5.05135	389.62	9.2089		324.825	1.25725	327.04	4.3688		329.272	1.64556	331.99	4.5716		324.825	1.25725	327.04	4.3688		249.535	2.53193	250.82	3.9619		217.959	2.69629	219.09	4.1684		198.507	2.97984	199.57	4.4069		179.579	3.23154	180.18	3.7666
387.972	6.79004	390.63	10.697		325.418	2.09427	327.96	4.9873		330.034	2.473	332.81	5.1386		325.418	2.09427	327.96	4.9873		250.211	3.22089	251.46	4.5357		218.772	3.34834	219.87	4.8172		199.114	3.5937	200.38	5.0123		180.241	3.73903	180.78	4.1789
389.306	8.58325	391.88	12.426		325.922	2.85593	329.04	5.3929		330.663	3.23896	333.78	5.6344		325.922	2.85593	329.04	5.3929		250.947	3.85566	252.25	5.0954		219.424	3.92007	220.86	5.3473		199.813	4.13344	201.34	5.503		181.132	4.18807	181.47	4.582
390.505	10.437	393.42	14.405		326.521	3.52637	330.14	5.5642		331.381	3.90773	334.88	6.0049		326.521	3.52637	330.14	5.5642		251.849	4.37697	253.2	5.5916		220.268	4.43912	221.95	5.6857		200.669	4.63278	202.37	5.8418		181.853	4.56332	182.25	4.9574
391.979	12.408	395.37	16.626		327.411	4.08409	331.14	5.5906		332.252	4.47068	336.05	6.213		327.411	4.08409	331.14	5.5906		252.686	4.83296	254.28	5.9733		221.053	4.85546	223.04	5.8366		201.558	5.06762	203.38	6.0645		182.578	4.87933	183.11	5.285
393.877	14.5239	397.82	19.047		328.202	4.57621	332.03	5.5818		333.195	4.98006	337.23	6.2533		328.202	4.57621	332.03	5.5818		253.669	5.1755	255.44	6.2031		222.006	5.22855	224.05	5.8732		202.386	5.46234	204.36	6.2424		183.463	5.12464	184.05	5.5463
396.145	16.7456	400.88	21.573		329.242	4.9811	332.88	5.5944		334.159	5.34243	338.34	6.1554		329.242	4.9811	332.88	5.5944		254.671	5.47139	256.61	6.2727		223.089	5.51054	224.98	5.8779		203.374	5.79579	205.32	6.4274		184.439	5.32258	185.03	5.727
398.795	19.0529	404.63	24.054		330.105	5.26376	333.72	5.6293		335.242	5.62487	339.34	5.9717		330.105	5.26376	333.72	5.6293		255.721	5.66093	257.72	6.2063		224.128	5.71366	225.87	5.8977		204.317	6.09716	206.3	6.6327		185.307	5.44776	186.04	5.8203
401.626	21.3685	409.09	26.278		331.2	5.49253	334.59	5.6615		336.258	5.81879	340.24	5.7591		331.2	5.49253	334.59	5.6615		256.742	5.78759	258.74	6.0513		224.998	5.85524	226.75	5.9386		205.388	6.37181	207.33	6.8424		186.313	5.51822	187.04	5.8281
405.565	23.6202	414.19	28.008		332.071	5.5868	335.46	5.666		337.423	5.8901	341.03	5.5644		332.071	5.5868	335.46	5.666		257.759	5.83335	259.65	5.8619		226.059	5.94836	227.66	5.9828		206.408	6.60759	208.42	7.0291		187.188	5.54114	188.02	5.7615
409.801	25.6468	419.73	29.03		333.054	5.63238	336.33	5.6332		338.219	5.89871	341.75	5.4189		333.054	5.63238	336.33	5.6332		258.583	5.81955	260.47	5.6847		227.018	5.96771	228.58	6.0069		207.489	6.81236	209.57	7.166		188.047	5.53882	188.94	5.6383
414.674	27.2748	425.43	29.231		333.871	5.63475	337.16	5.5726		339.257	5.84701	342.43	5.339		333.871	5.63475	337.16	5.5726		259.603	5.76152	261.22	5.5522		227.887	5.93929	229.51	5.9953		208.609	6.95768	210.73	7.2363		188.954	5.50133	189.8	5.4807
419.933	28.3903	430.98	28.631		334.873	5.59975	337.94	5.508		340.171	5.73175	343.09	5.3295		334.873	5.59975	337.94	5.508		260.471	5.68424	261.91	5.4828		228.767	5.88614	230.42	5.9471		209.759	7.02182	211.9	7.2364		189.78	5.41732	190.6	5.3115
425.415	28.7868	436.09	27.382		335.892	5.52871	338.66	5.4694		341.104	5.60775	343.75	5.3881		335.892	5.52871	338.66	5.4694		261.222	5.58418	262.59	5.4832		229.743	5.78414	231.29	5.8754		210.923	7.05258	213.03	7.1771		190.504	5.31247	191.33	5.1523
430.701	28.4631	440.63	25.714		336.616	5.45702	339.34	5.4858		341.891	5.48809	344.43	5.5081		336.616	5.45702	339.34	5.4858		262.052	5.51916	263.27	5.5531		230.496	5.70259	232.11	5.8038		212.03	6.99016	214.11	7.0805		191.343	5.21826	192.01	5.0213
435.813	27.4893	444.55	23.864		337.148	5.42464	339.99	5.5798		342.649	5.40056	345.15	5.6814		337.148	5.42464	339.99	5.5798		262.741	5.48259	263.97	5.6872		231.297	5.65206	232.87	5.7599		213.12	6.91069	215.12	6.9755		192.036	5.12808	192.65	4.9332
440.558	26.0028	447.89	22.03		337.939	5.41881	340.65	5.7656		343.299	5.36247	345.91	5.8993		337.939	5.41881	340.65	5.7656		263.461	5.50064	264.71	5.8782		232.027	5.63699	233.59	5.7703		214.07	6.82371	216.06	6.893		192.639	5.0674	193.25	4.899
444.854	24.2609	450.74	20.347		338.593	5.46987	341.35	6.0481		343.875	5.38615	346.72	6.1539		338.593	5.46987	341.35	6.0481		264.276	5.58616	265.49	6.1181		232.814	5.68115	234.28	5.8567		215.135	6.77073	216.94	6.8617		193.311	5.05677	193.83	4.9264
448.463	22.3839	453.22	18.895		339.343	5.61405	342.12	6.4232		344.709	5.48526	347.59	6.4386		339.343	5.61405	342.12	6.4232		264.91	5.72707	266.33	6.399		233.577	5.81024	234.97	6.0344		215.996	6.75309	217.78	6.9066		193.958	5.1099	194.42	5.021
451.468	20.5152	455.43	17.708		339.962	5.76915	342.99	6.8771		345.287	5.64818	348.52	6.7486		339.962	5.76915	342.99	6.8771		265.654	5.93517	267.22	6.7141		234.361	5.96652	235.7	6.3113		216.888	6.80243	218.61	7.0467		194.465	5.21629	195.01	5.1864
453.768	18.9093	457.45	16.791		340.684	6.0401	343.98	7.3858		346.107	5.84996	349.51	7.0801		340.684	6.0401	343.98	7.3858		266.462	6.20297	268.17	7.0582		234.984	6.20283	236.48	6.6879		217.675	6.92681	219.44	7.2954		195.138	5.38012	195.62	5.4249
455.895	17.4541	459.37	16.131		341.428	6.31152	345.13	7.9147		346.902	6.04753	350.59	7.4279		341.428	6.31152	345.13	7.9147		267.26	6.61062	269.19	7.428		235.767	6.55667	237.35	7.1561		218.429	7.11441	220.32	7.6599		195.773	5.56015	196.28	5.7379
457.998	16.5031	461.23	15.707		342.359	6.67661	346.43	8.4205		347.62	6.45379	351.76	7.7811		342.359	6.67661	346.43	8.4205		268.255	6.90974	270.28	7.8222		236.625	6.86759	238.35	7.6984		219.367	7.42071	221.28	8.1402		196.469	5.94435	196.98	6.1265
459.45	15.6918	463.07	15.496		343.135	7.05401	347.89	8.854		348.57	6.82553	353.04	8.1146		343.135	7.05401	347.89	8.854		269.199	7.30509	271.45	8.2394		237.557	7.28433	239.49	8.2863		220.443	7.81302	222.34	8.7279		197.197	6.29784	197.75	6.5907
460.962	15.2769	464.94	15.474		344.132	7.53977	349.48	9.1665		349.504	7.18646	354.46	8.3813		344.132	7.53977	349.48	9.1665		270.132	7.75786	272.72	8.6741		238.51	7.75844	240.81	8.8806		221.375	8.2315	223.56	9.4049		197.937	6.70747	198.59	7.1302
462.538	15.0536	466.85	15.621		345.413	7.97807	351.15	9.3182		350.384	7.55284	356	8.5138		345.413	7.97807	351.15	9.3182		271.415	8.224	274.13	9.1076		239.474	8.23297	242.3	9.4324		222.446	8.7401	224.95	10.141		198.743	7.22705	199.52	7.7439
464.516	15.1866	468.82	15.918		346.517	8.3969	352.85	9.2864		351.781	7.93116	357.59	8.4485		346.517	8.3969	352.85	9.2864		272.496	8.66225	275.69	9.4963		240.896	8.77104	243.96	9.8877		223.749	9.34409	226.54	10.892		199.597	7.81512	200.55	8.4299
466.039	15.4731	470.88	16.35		347.763	8.81979	354.52	9.0702		353.127	8.23393	359.14	8.163		347.763	8.81979	354.52	9.0702		274.04	9.07779	277.41	9.7649		242.242	9.24652	245.74	10.195		225.083	9.97914	228.35	11.602		200.63	8.48986	201.69	9.1851
468.111	15.9761	473.04	16.905		349.455	9.15938	356.1	8.6904		354.398	8.45541	360.56	7.6957		349.455	9.15938	356.1	8.6904		275.703	9.41527	279.26	9.8227		243.869	9.71878	247.61	10.317		226.619	10.6462	230.37	12.208		201.616	9.19586	202.96	10.005
469.796	16.6785	475.31	17.573		350.968	9.41204	357.55	8.1838		355.993	8.55111	361.8	7.1234		350.968	9.41204	357.55	8.1838		277.538	9.6216	281.11	9.6107		245.524	10.108	249.49	10.232		228.345	11.2544	232.56	12.646		202.933	10.0189	204.37	10.884
472.287	17.4797	477.69	18.347		352.725	9.41348	358.84	7.5951		357.632	8.45232	362.84	6.5225		352.725	9.41348	358.84	7.5951		279.379	9.66035	282.85	9.1459		247.443	10.3046	251.31	9.9494		230.37	11.886	234.87	12.864		204.373	10.9434	205.93	11.815
474.75	18.359	480.21	19.221		354.408	9.32245	359.97	6.9691		359.133	8.19737	363.73	5.9456		354.408	9.32245	359.97	6.9691		280.933	9.40963	284.38	8.5126		249.357	10.2793	253.03	9.4964		232.546	12.3289	237.21	12.833		205.825	11.9142	207.65	12.79
477.372	19.2457	482.87	20.191		356.134	8.97444	360.94	6.3442		360.578	7.71416	364.48	5.42		356.134	8.97444	360.94	6.3442		282.811	9.01574	285.68	7.8116		251.413	10.0958	254.59	8.9175		234.659	12.6495	239.51	12.555		207.618	12.8724	209.53	13.8
480.103	20.2039	485.69	21.255		357.353	8.45205	361.76	5.7499		361.79	7.20452	365.14	4.9556		357.353	8.45205	361.76	5.7499		284.11	8.33793	286.77	7.119		253.034	9.57517	255.97	8.2628		236.991	12.7333	241.68	12.058		209.448	13.9401	211.58	14.835
483.184	21.1942	488.67	22.413		358.822	7.8647	362.47	5.2063		362.765	6.61301	365.73	4.5534		358.822	7.8647	362.47	5.2063		285.834	7.8481	287.71	6.4758		254.679	9.0985	257.18	7.5794		239.369	12.7159	243.68	11.392		211.433	15.0526	213.8	15.889
486.33	22.0669	491.82	23.665		359.99	7.18194	363.08	4.7253		363.71	6.04589	366.26	4.2104		359.99	7.18194	363.08	4.7253		286.953	6.9833	288.51	5.8981		256.243	8.45727	258.22	6.9063		241.654	12.242	245.47	10.62		213.723	16.0129	216.19	16.957
489.691	22.8359	495.16	25.011		361.057	6.4229	363.61	4.3125		364.461	5.48289	366.74	3.9223		361.057	6.4229	363.61	4.3125		287.708	6.34782	289.23	5.3879		257.281	7.47924	259.11	6.2719		243.782	11.4933	247.05	9.7979		216.248	17.2022	218.76	18.039
493.057	23.6521	498.7	26.455		361.917	5.78418	364.08	3.9688		365.214	4.9915	367.19	3.685		361.917	5.78418	364.08	3.9688		288.569	5.82567	289.87	4.9417		258.185	6.80125	259.88	5.6947		245.688	10.6472	248.42	8.9778		218.778	18.2755	221.51	19.137
496.196	24.4263	502.46	28		362.561	5.12076	364.5	3.6925		365.746	4.60397	367.62	3.4945		362.561	5.12076	364.5	3.6925		289.202	5.1288	290.45	4.5542		259.148	6.14601	260.55	5.1844		247.362	9.75436	249.61	8.1969		221.421	19.3406	224.47	20.252
499.567	25.2611	506.43	29.648		363.055	4.68259	364.89	3.4798		366.299	4.25212	368.02	3.3477		363.055	4.68259	364.89	3.4798		289.552	4.61689	290.98	4.2202		259.821	5.61263	261.15	4.7447		248.595	8.82152	250.64	7.4803		224.52	20.4366	227.68	21.376
502.715	26.365		0		363.628	4.27306	365.26	3.3267		366.789	3.9393	368.41	3.242		363.628	4.27306	365.26	3.3267		290.643	4.32261	291.47	3.9349		260.381	5.02995	261.68	4.3748		249.827	7.94007	251.54	6.8423		227.836	21.5191	231.21	22.466
505.636	27.7227		0		364.007	3.85602	365.62	3.2285		367.068	3.66099	368.79	3.1752		364.007	3.85602	365.62	3.2285		290.855	4.16234	291.93	3.6942		260.981	4.59136	262.16	4.0711		250.789	7.2554	252.34	6.2885		231.294	22.5872	235.11	23.426
508.422	29.7003		0		364.338	3.60934	365.98	3.1811		367.563	3.58366	369.17	3.1455		364.338	3.60934	365.98	3.1811		291.421	3.74729	292.37	3.4949		261.489	4.23132	262.61	3.8286		251.469	6.52616	253.07	5.8188		235.014	23.5476	239.4	24.085
511.147	32.3444		0		364.542	3.46846	366.34	3.1806		367.953	3.39353	369.55	3.1517		364.542	3.46846	366.34	3.1806		291.951	3.58469	292.78	3.3341		261.986	4.09599	263.04	3.642		252.079	6.12751	253.73	5.4297		239.4	24.2714	243.99	24.226
--	--		0		365.142	3.34541	366.71	3.2237		368.593	3.36547	369.93	3.1929		365.142	3.34541	366.71	3.2237		292.092	3.53543	293.18	3.2095		262.565	3.82492	263.46	3.5054		252.711	5.67698	254.35	5.1152		243.964	24.3907	248.65	23.688
--	--		0		365.475	3.15693	367.1	3.3079		368.847	3.33906	370.32	3.2687		365.475	3.15693	367.1	3.3079		292.65	3.17698	293.57	3.1191		262.737	3.6371	263.87	3.4136		253.632	5.25459	254.94	4.8685		248.37	23.7572	253.05	22.47
--	--		0		365.918	3.18164	367.5	3.431		369.088	3.27652	370.73	3.3789		365.918	3.18164	367.5	3.431		293.179	3.02733	293.94	3.0613		263.465	3.52198	264.28	3.3617		254.355	4.85506	255.51	4.6826		252.778	22.7224	256.94	20.746
--	--		0		366.296	3.22333	367.93	3.5917		369.426	3.17085	371.15	3.5237		366.296	3.22333	367.93	3.5917		293.807	2.99363	294.32	3.0347		263.682	3.27594	264.69	3.3453		254.856	4.831	256.07	4.5507		257.049	20.9254	260.21	18.767
--	--		0		366.504	3.36308	368.38	3.789		370.031	3.23097	371.6	3.7038		366.504	3.36308	368.38	3.789		294.037	2.93696	294.69	3.0383		264.388	3.20196	265.11	3.3607		255.29	4.54546	256.63	4.4667		260.459	19.1499	262.9	16.752
--	--		0		367.052	3.47055	368.87	4.0227		370.317	3.2318	372.07	3.9201		367.052	3.47055	368.87	4.0227		294.426	2.9497	295.07	3.0714		264.675	3.14599	265.54	3.4046		255.857	4.54615	257.18	4.4249		263.049	16.9474	265.08	14.84
--	--		0		367.57	3.33475	369.39	4.2929		370.63	3.51019	372.57	4.1739		367.57	3.33475	369.39	4.2929		294.944	2.7623	295.46	3.1334		264.901	3.22758	265.99	3.4744		256.943	4.415	257.75	4.4204		264.807	14.626	266.89	13.094
--	--		0		367.675	3.64267	369.95	4.6002		371.306	3.6061	373.11	4.4669		367.675	3.64267	369.95	4.6002		295.101	2.73061	295.86	3.2242		265.478	3.17884	266.45	3.5679		257.009	3.66545	258.32	4.449		266.658	13.6257	268.39	11.535
--	--		0		368.8	3.76574		0		371.519	3.76606	373.69	4.8011		368.8	3.76574		0		295.813	2.81121	296.27	3.3437		265.354	3.19965	266.93	3.6833		257.841	4.56952	258.91	4.507		267.607	11.003		0
--	--		0		368.761	4.38738		0		372.094	3.79858	374.32	5.179		368.761	4.38738		0		295.832	3.16008	296.71	3.4921		266.258	3.15538	267.43	3.819		257.68	3.7927	259.52	4.5914		269.669	10.4706		0
--	--		0		369.235	4.05084		0		372.861	4.32357	374.99	5.6034		369.235	4.05084		0		296.274	2.91155	297.16	3.6701		267.297	3.57515	267.96	3.9741		259.414	3.54346	260.15	4.6996		269.206	9.85687		0
--	--		0		370.354	4.30658		0		372.854	4.69686	375.73	6.0777		370.354	4.30658		0		296.962	3.14515	297.64	3.8784		267.694	3.46657	268.51	4.1477		260.254	4.55087	260.79	4.8296		269.421	7.63208		0
--	--		0							373.323	4.79904									297.804	3.48748	298.15	4.118		267.868	3.76519	269.09	4.3393		260.158	5.46567	261.47	4.9796					0
--	--		0							373.992	4.95863									298.089	4.31097	298.7	4.3903		268.709	3.77134	269.7	4.5486		259.969	5.55895	262.17	5.1483					0
--	--		0							375.065	5.59088									298.042	4.5929	299.28	4.6967		269.739	4.00622		0		260.052	5.18751	262.89	5.3347					0
--	--		0							375.973	6.04316									298.53	4.97636	299.91	5.0392		270.497	4.92355		0		260.944	4.73953	263.65	5.5379					0
--	--		0							377.123	6.94614									298.985	4.94077	300.58	5.4198		271.422	5.83274		0		261.911	4.00536	264.44	5.7573					0
										--	--									299.477	5.13828	301.31	5.8411		--	--		0		263.372	4.101	265.26	5.9927					0
										--	--									300.472	5.27229		0		--	--		0		265.092	4.83609	266.12	6.2438					0
																				301.611	5.48252		0		--	--		0		266.778	5.77818		0					0
																				--	--	--	--		--	--		0		269.375	6.26031		0					0
																				--	--	--	--		--	--		0		272.157	7.63777		0					0

## Sheet: Supplementary Figure 18b
capacity (mAh)	voltage (V)
0	2.4938
0	2.4944
0	2.4938
0	2.495
0.001	2.4938
0.001	2.4938
0.001	2.4938
0.001	2.4944
0.001	2.495
0.001	2.4938
0.001	2.4938
0.001	2.4913
0.001	2.4901
0.001	2.4901
0.001	2.4901
0.001	2.4901
0.002	2.4888
0.002	2.4901
0.002	2.4901
0.002	2.4901
0.002	2.4901
0.002	2.4888
0.002	2.4888
0.002	2.4888
0.002	2.4888
0.002	2.487
0.003	2.4845
0.003	2.4851
0.003	2.4839
0.003	2.4839
0.003	2.4833
0.003	2.4839
0.003	2.4845
0.003	2.4864
0.003	2.4851
0.003	2.4851
0.003	2.4845
0.003	2.4851
0.004	2.4839
0.004	2.4814
0.004	2.4814
0.004	2.482
0.004	2.4814
0.004	2.4802
0.004	2.4771
0.004	2.4777
0.004	2.4789
0.004	2.4802
0.004	2.4802
0.005	2.4802
0.005	2.4789
0.005	2.4802
0.005	2.4777
0.005	2.4764
0.005	2.4758
0.005	2.4752
0.005	2.474
0.005	2.474
0.005	2.4746
0.005	2.4752
0.005	2.474
0.006	2.4752
0.006	2.4752
0.006	2.4733
0.006	2.4712
0.006	2.4712
0.006	2.4699
0.006	2.4699
0.006	2.4699
0.006	2.4681
0.006	2.4674
0.007	2.4662
0.007	2.465
0.007	2.4662
0.007	2.4662
0.007	2.465
0.007	2.465
0.007	2.4643
0.007	2.4637
0.007	2.4637
0.007	2.4643
0.007	2.465
0.008	2.4631
0.008	2.4612
0.008	2.4619
0.008	2.46
0.008	2.46
0.008	2.4594
0.008	2.4588
0.008	2.4575
0.008	2.4575
0.008	2.46
0.008	2.4588
0.009	2.46
0.009	2.4575
0.009	2.4563
0.009	2.455
0.009	2.4563
0.009	2.4538
0.009	2.4526
0.009	2.4538
0.009	2.4538
0.009	2.4544
0.009	2.4538
0.009	2.4538
0.01	2.4519
0.01	2.4501
0.01	2.4501
0.01	2.4501
0.01	2.4482
0.01	2.4473
0.01	2.4461
0.01	2.4473
0.01	2.4473
0.01	2.4461
0.01	2.4473
0.01	2.4473
0.011	2.4467
0.011	2.4473
0.011	2.4436
0.011	2.4399
0.011	2.4405
0.011	2.4411
0.011	2.4417
0.011	2.4411
0.011	2.4423
0.011	2.4423
0.011	2.4399
0.011	2.4423
0.012	2.438
0.012	2.4368
0.012	2.4374
0.012	2.4386
0.012	2.4374
0.012	2.4361
0.012	2.4374
0.012	2.4361
0.012	2.4349
0.012	2.4337
0.012	2.4349
0.013	2.4312
0.013	2.4324
0.013	2.4349
0.013	2.433
0.013	2.4337
0.013	2.4318
0.013	2.4337
0.013	2.4324
0.013	2.4324
0.013	2.4293
0.013	2.4312
0.013	2.4312
0.014	2.4306
0.014	2.4299
0.014	2.4287
0.014	2.4275
0.014	2.4275
0.014	2.4262
0.014	2.4247
0.014	2.4247
0.014	2.4247
0.014	2.4222
0.014	2.4197
0.015	2.4197
0.015	2.4222
0.015	2.4209
0.015	2.4197
0.015	2.416
0.015	2.4166
0.015	2.416
0.015	2.416
0.015	2.4166
0.015	2.4178
0.016	2.4172
0.016	2.4172
0.016	2.4172
0.016	2.4172
0.016	2.4147
0.016	2.4141
0.016	2.4135
0.016	2.4135
0.016	2.4129
0.016	2.411
0.017	2.411
0.017	2.4098
0.017	2.411
0.017	2.4104
0.017	2.4098
0.017	2.4098
0.017	2.4092
0.017	2.4085
0.017	2.4079
0.017	2.4073
0.017	2.4073
0.017	2.4067
0.018	2.4061
0.018	2.4061
0.018	2.4048
0.018	2.4048
0.018	2.4048
0.018	2.4042
0.018	2.4036
0.018	2.4036
0.018	2.403
0.018	2.4023
0.018	2.4017
0.019	2.4002
0.019	2.3996
0.019	2.4002
0.019	2.4008
0.019	2.3996
0.019	2.3996
0.019	2.4002
0.019	2.3996
0.019	2.3989
0.019	2.3996
0.02	2.3996
0.02	2.3971
0.02	2.3977
0.02	2.3983
0.02	2.3971
0.02	2.3965
0.02	2.3958
0.02	2.3952
0.02	2.3958
0.02	2.3946
0.021	2.3946
0.021	2.394
0.021	2.3934
0.021	2.3934
0.021	2.3934
0.021	2.394
0.021	2.3934
0.021	2.3921
0.021	2.3915
0.021	2.3909
0.021	2.3909
0.021	2.3903
0.022	2.3896
0.022	2.3903
0.022	2.3903
0.022	2.3896
0.022	2.3896
0.022	2.3896
0.022	2.3896
0.022	2.3896
0.022	2.389
0.022	2.3896
0.022	2.3884
0.022	2.3884
0.023	2.3853
0.023	2.3834
0.023	2.3834
0.023	2.3834
0.023	2.3853
0.023	2.3859
0.023	2.3853
0.023	2.3847
0.023	2.3834
0.023	2.3834
0.023	2.3841
0.023	2.3834
0.024	2.3828
0.024	2.3822
0.024	2.3834
0.024	2.3834
0.024	2.3834
0.024	2.3822
0.024	2.3834
0.024	2.381
0.024	2.381
0.024	2.3797
0.024	2.381
0.024	2.381
0.025	2.3797
0.025	2.3785
0.025	2.3785
0.025	2.3785
0.025	2.3785
0.025	2.3785
0.025	2.3791
0.025	2.3785
0.025	2.3797
0.025	2.3769
0.025	2.3769
0.026	2.3775
0.026	2.3769
0.026	2.3769
0.026	2.3769
0.026	2.3763
0.026	2.3757
0.026	2.3757
0.026	2.3757
0.026	2.3751
0.026	2.3744
0.026	2.3744
0.026	2.3744
0.027	2.3744
0.027	2.3744
0.027	2.3744
0.027	2.3732
0.027	2.3738
0.027	2.3732
0.027	2.3732
0.027	2.3738
0.027	2.3744
0.027	2.3726
0.027	2.3732
0.027	2.3707
0.028	2.3732
0.028	2.3707
0.028	2.3732
0.028	2.3707
0.028	2.3707
0.028	2.372
0.028	2.3707
0.028	2.3732
0.028	2.3732
0.028	2.3707
0.028	2.3732
0.029	2.3732
0.029	2.3701
0.029	2.372
0.029	2.3682
0.029	2.3682
0.029	2.3682
0.029	2.3682
0.029	2.3682
0.029	2.3682
0.029	2.3682
0.029	2.3689
0.029	2.3682
0.03	2.3682
0.03	2.3676
0.03	2.3682
0.03	2.3682
0.03	2.367
0.03	2.3658
0.03	2.367
0.03	2.3658
0.03	2.3658
0.03	2.3658
0.03	2.3658
0.03	2.367
0.031	2.3658
0.031	2.3645
0.031	2.3658
0.031	2.3658
0.031	2.3633
0.031	2.367
0.031	2.3633
0.031	2.3658
0.031	2.3664
0.031	2.3658
0.031	2.3639
0.031	2.3645
0.032	2.3651
0.032	2.3658
0.032	2.3645
0.032	2.3645
0.032	2.362
0.032	2.3633
0.032	2.362
0.032	2.3645
0.032	2.3633
0.032	2.3645
0.032	2.3633
0.032	2.3633
0.033	2.3633
0.033	2.3614
0.033	2.3608
0.033	2.3602
0.033	2.3608
0.033	2.362
0.033	2.3608
0.033	2.3608
0.033	2.3596
0.033	2.3602
0.034	2.3608
0.034	2.3602
0.034	2.3596
0.034	2.3596
0.034	2.3596
0.034	2.3596
0.034	2.3589
0.034	2.3596
0.034	2.3596
0.034	2.3589
0.034	2.3583
0.034	2.3583
0.035	2.3577
0.035	2.3583
0.035	2.3583
0.035	2.3583
0.035	2.3583
0.035	2.3583
0.035	2.3571
0.035	2.3565
0.035	2.3571
0.035	2.3571
0.035	2.3571
0.035	2.3571
0.036	2.3565
0.036	2.3558
0.036	2.3571
0.036	2.3558
0.036	2.3546
0.036	2.3558
0.036	2.3531
0.036	2.3558
0.036	2.3558
0.036	2.3546
0.036	2.3531
0.036	2.3531
0.037	2.3518
0.037	2.3518
0.037	2.3518
0.037	2.3543
0.037	2.3571
0.037	2.354
0.037	2.3558
0.037	2.3518
0.037	2.3558
0.037	2.3565
0.037	2.3558
0.038	2.3518
0.038	2.3518
0.038	2.3546
0.038	2.3506
0.038	2.3546
0.038	2.3546
0.038	2.3527
0.038	2.3506
0.038	2.3506
0.038	2.3546
0.039	2.3518
0.039	2.3546
0.039	2.3518
0.039	2.3546
0.039	2.3512
0.039	2.35
0.039	2.3506
0.039	2.3506
0.039	2.3506
0.039	2.35
0.039	2.3493
0.039	2.3493
0.04	2.3493
0.04	2.35
0.04	2.3493
0.04	2.3493
0.04	2.3493
0.04	2.35
0.04	2.3512
0.04	2.3518
0.04	2.3506
0.04	2.3493
0.04	2.3493
0.04	2.35
0.041	2.3506
0.041	2.3512
0.041	2.3506
0.041	2.3518
0.041	2.3518
0.041	2.3512
0.041	2.3506
0.041	2.3506
0.041	2.3481
0.041	2.3469
0.041	2.3456
0.041	2.3469
0.042	2.3487
0.042	2.3469
0.042	2.3493
0.042	2.3481
0.042	2.3469
0.042	2.3481
0.042	2.3487
0.042	2.3481
0.042	2.3469
0.042	2.3456
0.042	2.3456
0.042	2.345
0.043	2.3444
0.043	2.345
0.043	2.3456
0.043	2.3481
0.043	2.3481
0.043	2.3481
0.043	2.3469
0.043	2.3481
0.043	2.3481
0.043	2.3481
0.043	2.3456
0.043	2.3469
0.044	2.3469
0.044	2.3475
0.044	2.3469
0.044	2.3481
0.044	2.3469
0.044	2.345
0.044	2.3456
0.044	2.3462
0.044	2.3456
0.044	2.3456
0.044	2.3456
0.044	2.345
0.045	2.3444
0.045	2.3431
0.045	2.3438
0.045	2.3431
0.045	2.3444
0.045	2.3419
0.045	2.3444
0.045	2.3444
0.045	2.3444
0.045	2.3438
0.045	2.3444
0.045	2.3444
0.045	2.3431
0.046	2.3438
0.046	2.3444
0.046	2.3444
0.046	2.3444
0.046	2.3444
0.046	2.3444
0.046	2.3438
0.046	2.3444
0.046	2.3431
0.046	2.3444
0.046	2.3419
0.047	2.3419
0.047	2.3425
0.047	2.3419
0.047	2.3419
0.047	2.3419
0.047	2.3431
0.047	2.3419
0.047	2.3419
0.047	2.3425
0.047	2.3419
0.047	2.3419
0.047	2.3419
0.048	2.3413
0.048	2.3406
0.048	2.3406
0.048	2.3419
0.048	2.3419
0.048	2.3413
0.048	2.3419
0.048	2.3406
0.048	2.3419
0.048	2.3419
0.048	2.3413
0.048	2.3388
0.049	2.3369
0.049	2.3388
0.049	2.3419
0.049	2.3406
0.049	2.3419
0.049	2.3394
0.049	2.3382
0.049	2.3369
0.049	2.3363
0.049	2.3369
0.049	2.3406
0.049	2.34
0.05	2.3382
0.05	2.3369
0.05	2.3369
0.05	2.3369
0.05	2.3375
0.05	2.3369
0.05	2.3369
0.05	2.3375
0.05	2.3382
0.05	2.3375
0.05	2.3375
0.05	2.3369
0.051	2.3357
0.051	2.3369
0.051	2.3382
0.051	2.3375
0.051	2.3382
0.051	2.3369
0.051	2.3351
0.051	2.3357
0.051	2.3369
0.051	2.3382
0.051	2.3369
0.051	2.3357
0.052	2.3369
0.052	2.3357
0.052	2.3382
0.052	2.3382
0.052	2.3363
0.052	2.3369
0.052	2.3344
0.052	2.3357
0.052	2.3369
0.052	2.3375
0.052	2.3369
0.052	2.3369
0.053	2.3344
0.053	2.3344
0.053	2.3344
0.053	2.3344
0.053	2.3344
0.053	2.3344
0.053	2.3351
0.053	2.3332
0.053	2.3307
0.053	2.3326
0.053	2.3344
0.054	2.3326
0.054	2.3344
0.054	2.332
0.054	2.3344
0.054	2.332
0.054	2.3313
0.054	2.332
0.054	2.3332
0.054	2.332
0.054	2.3301
0.054	2.3307
0.055	2.3307
0.055	2.3307
0.055	2.3307
0.055	2.3301
0.055	2.3313
0.055	2.3307
0.055	2.3292
0.055	2.3298
0.055	2.3307
0.055	2.3307
0.056	2.3301
0.056	2.3307
0.056	2.3307
0.056	2.3307
0.056	2.3307
0.056	2.3301
0.056	2.3307
0.056	2.3307
0.056	2.3307
0.056	2.3307
0.056	2.3307
0.056	2.3307
0.056	2.3307
0.057	2.3307
0.057	2.3307
0.057	2.3307
0.057	2.3307
0.057	2.3307
0.057	2.3307
0.057	2.3292
0.057	2.3298
0.057	2.3292
0.057	2.3292
0.057	2.3298
0.057	2.3292
0.058	2.3292
0.058	2.3292
0.058	2.3292
0.058	2.3286
0.058	2.3292
0.058	2.3279
0.058	2.3279
0.058	2.3279
0.058	2.3279
0.058	2.3279
0.058	2.3279
0.059	2.3279
0.059	2.3267
0.059	2.3267
0.059	2.3279
0.059	2.3267
0.059	2.3255
0.059	2.3267
0.059	2.3279
0.059	2.3255
0.059	2.3273
0.059	2.3267
0.06	2.3279
0.06	2.3279
0.06	2.3279
0.06	2.3255
0.06	2.3255
0.06	2.3255
0.06	2.3279
0.06	2.3279
0.06	2.3279
0.06	2.3267
0.061	2.3279
0.061	2.3267
0.061	2.3255
0.061	2.3255
0.061	2.3255
0.061	2.3267
0.061	2.3255
0.061	2.3255
0.061	2.3267
0.061	2.3279
0.061	2.3279
0.061	2.3279
0.062	2.3279
0.062	2.3267
0.062	2.3255
0.062	2.3267
0.062	2.3279
0.062	2.3279
0.062	2.3267
0.062	2.3279
0.062	2.3279
0.062	2.3279
0.062	2.3279
0.062	2.3267
0.063	2.3255
0.063	2.3255
0.063	2.3255
0.063	2.3267
0.063	2.3255
0.063	2.3255
0.063	2.3267
0.063	2.3255
0.063	2.3242
0.063	2.3242
0.063	2.3255
0.063	2.3279
0.064	2.3255
0.064	2.3255
0.064	2.3242
0.064	2.3242
0.064	2.3248
0.064	2.3267
0.064	2.3255
0.064	2.323
0.064	2.3242
0.064	2.323
0.064	2.3242
0.064	2.3242
0.065	2.323
0.065	2.3217
0.065	2.323
0.065	2.323
0.065	2.3224
0.065	2.323
0.065	2.323
0.065	2.323
0.065	2.323
0.065	2.323
0.065	2.3217
0.066	2.3224
0.066	2.323
0.066	2.323
0.066	2.3224
0.066	2.323
0.066	2.323
0.066	2.3236
0.066	2.323
0.066	2.3242
0.066	2.323
0.066	2.3224
0.066	2.323
0.067	2.323
0.067	2.3224
0.067	2.323
0.067	2.323
0.067	2.3224
0.067	2.323
0.067	2.323
0.067	2.323
0.067	2.3224
0.067	2.3217
0.067	2.3217
0.067	2.323
0.068	2.3217
0.068	2.323
0.068	2.3217
0.068	2.3211
0.068	2.3217
0.068	2.323
0.068	2.3217
0.068	2.3217
0.068	2.3224
0.068	2.3217
0.068	2.3217
0.068	2.3217
0.069	2.3224
0.069	2.3236
0.069	2.323
0.069	2.3205
0.069	2.3211
0.069	2.3205
0.069	2.3217
0.069	2.3193
0.069	2.3217
0.069	2.3217
0.069	2.3199
0.069	2.3205
0.07	2.3211
0.07	2.3217
0.07	2.3211
0.07	2.3205
0.07	2.3199
0.07	2.3193
0.07	2.3186
0.07	2.3193
0.07	2.3193
0.07	2.3193
0.07	2.318
0.071	2.3193
0.071	2.3168
0.071	2.3168
0.071	2.3168
0.071	2.318
0.071	2.318
0.071	2.3193
0.071	2.318
0.071	2.3193
0.071	2.3193
0.071	2.3193
0.071	2.3168
0.071	2.3168
0.072	2.318
0.072	2.3168
0.072	2.3193
0.072	2.3168
0.072	2.3193
0.072	2.3168
0.072	2.3168
0.072	2.3168
0.072	2.3174
0.072	2.3168
0.072	2.3168
0.072	2.318
0.073	2.3193
0.073	2.3168
0.073	2.3168
0.073	2.318
0.073	2.3193
0.073	2.318
0.073	2.3162
0.073	2.3168
0.073	2.318
0.073	2.3193
0.073	2.3162
0.074	2.3168
0.074	2.3193
0.074	2.3174
0.074	2.3155
0.074	2.3155
0.074	2.3155
0.074	2.3174
0.074	2.3193
0.074	2.3193
0.074	2.3193
0.074	2.318
0.074	2.3193
0.075	2.3168
0.075	2.3193
0.075	2.318
0.075	2.3168
0.075	2.3155
0.075	2.3168
0.075	2.3155
0.075	2.3174
0.075	2.3155
0.075	2.3155
0.075	2.3168
0.076	2.3155
0.076	2.318
0.076	2.318
0.076	2.318
0.076	2.318
0.076	2.318
0.076	2.3168
0.076	2.318
0.076	2.318
0.076	2.3155
0.076	2.3137
0.076	2.3118
0.077	2.3149
0.077	2.3155
0.077	2.318
0.077	2.3155
0.077	2.318
0.077	2.3131
0.077	2.3124
0.077	2.3131
0.077	2.3131
0.077	2.3118
0.077	2.3118
0.077	2.3137
0.078	2.3131
0.078	2.3124
0.078	2.3118
0.078	2.3131
0.078	2.3118
0.078	2.3137
0.078	2.3118
0.078	2.3118
0.078	2.3131
0.078	2.3118
0.078	2.3118
0.078	2.3131
0.079	2.3143
0.079	2.3131
0.079	2.3143
0.079	2.3118
0.079	2.3143
0.079	2.3131
0.079	2.3124
0.079	2.3131
0.079	2.3118
0.079	2.3137
0.079	2.3118
0.08	2.3118
0.08	2.3118
0.08	2.3131
0.08	2.3131
0.08	2.3131
0.08	2.3124
0.08	2.3112
0.08	2.3118
0.08	2.3106
0.08	2.3131
0.08	2.3131
0.08	2.3124
0.081	2.3131
0.081	2.3118
0.081	2.3131
0.081	2.3137
0.081	2.3131
0.081	2.3118
0.081	2.3112
0.081	2.3118
0.081	2.3118
0.081	2.3118
0.081	2.3124
0.081	2.3118
0.082	2.3106
0.082	2.3106
0.082	2.3106
0.082	2.3112
0.082	2.3106
0.082	2.3118
0.082	2.3124
0.082	2.3118
0.082	2.3131
0.082	2.3112
0.082	2.3106
0.083	2.31
0.083	2.3106
0.083	2.3093
0.083	2.3093
0.083	2.3093
0.083	2.31
0.083	2.3093
0.083	2.31
0.083	2.3106
0.083	2.3106
0.083	2.3106
0.084	2.3112
0.084	2.3106
0.084	2.31
0.084	2.3106
0.084	2.3093
0.084	2.3093
0.084	2.31
0.084	2.3093
0.084	2.3093
0.084	2.3081
0.084	2.3093
0.084	2.3093
0.084	2.3087
0.085	2.3093
0.085	2.3081
0.085	2.3093
0.085	2.31
0.085	2.3093
0.085	2.3093
0.085	2.3081
0.085	2.3081
0.085	2.3081
0.085	2.3087
0.085	2.3093
0.085	2.3087
0.086	2.3093
0.086	2.3093
0.086	2.3093
0.086	2.3081
0.086	2.3081
0.086	2.3081
0.086	2.3081
0.086	2.3087
0.086	2.3081
0.086	2.3081
0.086	2.3081
0.087	2.3069
0.087	2.3081
0.087	2.3081
0.087	2.3081
0.087	2.3069
0.087	2.3081
0.087	2.3053
0.087	2.3081
0.087	2.3069
0.087	2.3062
0.087	2.3069
0.088	2.3053
0.088	2.3041
0.088	2.3065
0.088	2.3081
0.088	2.3093
0.088	2.3093
0.088	2.3087
0.088	2.3069
0.088	2.3081
0.088	2.3093
0.088	2.3075
0.088	2.3053
0.089	2.3053
0.089	2.3041
0.089	2.3041
0.089	2.3065
0.089	2.3093
0.089	2.3093
0.089	2.3093
0.089	2.3069
0.089	2.3093
0.089	2.3093
0.089	2.3093
0.089	2.3093
0.09	2.3093
0.09	2.3069
0.09	2.3041
0.09	2.3041
0.09	2.3065
0.09	2.3069
0.09	2.3041
0.09	2.3041
0.09	2.3065
0.09	2.3081
0.09	2.3081
0.091	2.3041
0.091	2.3041
0.091	2.3059
0.091	2.3041
0.091	2.3081
0.091	2.3081
0.091	2.3081
0.091	2.3087
0.091	2.3081
0.091	2.3041
0.091	2.3041
0.091	2.3034
0.092	2.3041
0.092	2.3065
0.092	2.3081
0.092	2.3062
0.092	2.3081
0.092	2.3081
0.092	2.3069
0.092	2.3041
0.092	2.3053
0.092	2.3059
0.092	2.3053
0.092	2.3069
0.093	2.3041
0.093	2.3069
0.093	2.3028
0.093	2.3069
0.093	2.3069
0.093	2.305
0.093	2.3069
0.093	2.3069
0.093	2.3069
0.093	2.3069
0.093	2.3069
0.093	2.3069
0.094	2.305
0.094	2.3069
0.094	2.3041
0.094	2.3028
0.094	2.3028
0.094	2.3028
0.094	2.3047
0.094	2.3041
0.094	2.3069
0.094	2.3041
0.094	2.3041
0.094	2.3028
0.095	2.3022
0.095	2.3028
0.095	2.3028
0.095	2.3028
0.095	2.3028
0.095	2.3069
0.095	2.3069
0.095	2.305
0.095	2.3041
0.095	2.3028
0.095	2.3028
0.095	2.3028
0.096	2.3047
0.096	2.3041
0.096	2.3053
0.096	2.3059
0.096	2.3069
0.096	2.3069
0.096	2.305
0.096	2.3069
0.096	2.3028
0.096	2.3028
0.096	2.3047
0.096	2.3028
0.097	2.3028
0.097	2.3028
0.097	2.3028
0.097	2.3028
0.097	2.3041
0.097	2.3041
0.097	2.3053
0.097	2.3053
0.097	2.3053
0.097	2.3041
0.097	2.3028
0.097	2.3022
0.098	2.3028
0.098	2.3028
0.098	2.3028
0.098	2.3028
0.098	2.3022
0.098	2.3028
0.098	2.3028
0.098	2.3016
0.098	2.3016
0.098	2.3016
0.098	2.301
0.099	2.301
0.099	2.3016
0.099	2.301
0.099	2.3016
0.099	2.3003
0.099	2.3016
0.099	2.3003
0.099	2.3003
0.099	2.3003
0.099	2.301
0.099	2.3003
0.099	2.3003
0.099	2.3003
0.1	2.3003
0.1	2.3003
0.1	2.3003
0.1	2.3003
0.1	2.3003
0.1	2.301
0.1	2.3016
0.1	2.301
0.1	2.3003
0.1	2.3003
0.1	2.3003
0.101	2.3003
0.101	2.3003
0.101	2.3003
0.101	2.301
0.101	2.3003
0.101	2.3016
0.101	2.3016
0.101	2.301
0.101	2.3003
0.101	2.3003
0.101	2.3003
0.101	2.3003
0.102	2.3003
0.102	2.3003
0.102	2.3003
0.102	2.3003
0.102	2.3003
0.102	2.3003
0.102	2.3003
0.102	2.3003
0.102	2.3003
0.102	2.3003
0.102	2.3003
0.102	2.301
0.103	2.3003
0.103	2.3003
0.103	2.3003
0.103	2.301
0.103	2.3016
0.103	2.301
0.103	2.3016
0.103	2.3016
0.103	2.301
0.103	2.3003
0.103	2.301
0.103	2.301
0.104	2.3003
0.104	2.2997
0.104	2.3003
0.104	2.301
0.104	2.3016
0.104	2.3016
0.104	2.3016
0.104	2.3016
0.104	2.301
0.104	2.3003
0.104	2.3003
0.104	2.301
0.105	2.3003
0.105	2.2991
0.105	2.3003
0.105	2.301
0.105	2.3003
0.105	2.3003
0.105	2.3003
0.105	2.2997
0.105	2.2991
0.105	2.3003
0.105	2.2991
0.106	2.2985
0.106	2.2991
0.106	2.2991
0.106	2.2991
0.106	2.2991
0.106	2.2991
0.106	2.2985
0.106	2.2991
0.106	2.2997
0.106	2.2997
0.106	2.3003
0.106	2.2991
0.107	2.2985
0.107	2.2991
0.107	2.2979
0.107	2.3016
0.107	2.2979
0.107	2.2979
0.107	2.2985
0.107	2.2979
0.107	2.2991
0.107	2.2966
0.107	2.2966
0.108	2.2966
0.108	2.2966
0.108	2.2966
0.108	2.2966
0.108	2.2972
0.108	2.2966
0.108	2.2979
0.108	2.2966
0.108	2.2972
0.108	2.2966
0.108	2.2966
0.109	2.2966
0.109	2.2972
0.109	2.2966
0.109	2.2979
0.109	2.2966
0.109	2.2979
0.109	2.2972
0.109	2.2966
0.109	2.2966
0.109	2.2966
0.109	2.2966
0.109	2.2966
0.11	2.2966
0.11	2.2966
0.11	2.2966
0.11	2.2966
0.11	2.2966
0.11	2.2966
0.11	2.2966
0.11	2.2966
0.11	2.2966
0.11	2.2966
0.11	2.2966
0.11	2.2966
0.111	2.2966
0.111	2.2966
0.111	2.2966
0.111	2.2966
0.111	2.2966
0.111	2.2966
0.111	2.2966
0.111	2.296
0.111	2.2966
0.111	2.2966
0.111	2.296
0.112	2.2966
0.112	2.2966
0.112	2.2966
0.112	2.2966
0.112	2.2966
0.112	2.2966
0.112	2.2966
0.112	2.2966
0.112	2.2966
0.112	2.2966
0.112	2.296
0.113	2.2966
0.113	2.2954
0.113	2.2966
0.113	2.2966
0.113	2.296
0.113	2.2966
0.113	2.2966
0.113	2.296
0.113	2.2954
0.113	2.2954
0.113	2.296
0.113	2.2954
0.114	2.2966
0.114	2.2954
0.114	2.2966
0.114	2.2954
0.114	2.296
0.114	2.2966
0.114	2.2966
0.114	2.2966
0.114	2.2966
0.114	2.296
0.114	2.2948
0.114	2.2954
0.115	2.2966
0.115	2.2966
0.115	2.2954
0.115	2.2954
0.115	2.2948
0.115	2.2954
0.115	2.2941
0.115	2.2954
0.115	2.2966
0.115	2.2966
0.115	2.2966
0.115	2.296
0.116	2.2948
0.116	2.2941
0.116	2.2941
0.116	2.2954
0.116	2.2954
0.116	2.2954
0.116	2.296
0.116	2.2954
0.116	2.2954
0.116	2.296
0.116	2.2954
0.116	2.2954
0.117	2.2954
0.117	2.2954
0.117	2.2941
0.117	2.2954
0.117	2.296
0.117	2.2954
0.117	2.2954
0.117	2.296
0.117	2.2954
0.117	2.2948
0.117	2.2954
0.117	2.2941
0.118	2.2954
0.118	2.2941
0.118	2.2948
0.118	2.2941
0.118	2.2954
0.118	2.2941
0.118	2.2948
0.118	2.2941
0.118	2.2941
0.118	2.2941
0.118	2.2948
0.119	2.2941
0.119	2.2941
0.119	2.2935
0.119	2.2929
0.119	2.2935
0.119	2.2948
0.119	2.2941
0.119	2.2935
0.119	2.2941
0.119	2.2948
0.119	2.2941
0.119	2.2954
0.12	2.2941
0.12	2.2929
0.12	2.2941
0.12	2.2929
0.12	2.2941
0.12	2.2941
0.12	2.2941
0.12	2.2929
0.12	2.2941
0.12	2.2929
0.12	2.2929
0.121	2.2935
0.121	2.2929
0.121	2.291
0.121	2.2917
0.121	2.2904
0.121	2.2917
0.121	2.2929
0.121	2.2917
0.121	2.2904
0.121	2.2917
0.121	2.2935
0.121	2.2929
0.121	2.2941
0.122	2.2929
0.122	2.2929
0.122	2.2929
0.122	2.2923
0.122	2.2929
0.122	2.2917
0.122	2.2917
0.122	2.2917
0.122	2.291
0.122	2.2917
0.122	2.2923
0.123	2.2917
0.123	2.2917
0.123	2.2904
0.123	2.2904
0.123	2.291
0.123	2.2917
0.123	2.2898
0.123	2.2904
0.123	2.291
0.123	2.2904
0.123	2.2917
0.124	2.2923
0.124	2.2917
0.124	2.291
0.124	2.2917
0.124	2.2904
0.124	2.291
0.124	2.2904
0.124	2.2917
0.124	2.2923
0.124	2.2917
0.124	2.291
0.124	2.2904
0.125	2.2904
0.125	2.2917
0.125	2.2917
0.125	2.2917
0.125	2.2917
0.125	2.2917
0.125	2.291
0.125	2.2904
0.125	2.2904
0.125	2.2904
0.125	2.291
0.125	2.2904
0.126	2.2904
0.126	2.2904
0.126	2.2917
0.126	2.2917
0.126	2.2917
0.126	2.2904
0.126	2.2917
0.126	2.2904
0.126	2.2898
0.126	2.2904
0.126	2.2917
0.126	2.2917
0.127	2.291
0.127	2.2917
0.127	2.2904
0.127	2.2917
0.127	2.2917
0.127	2.2917
0.127	2.291
0.127	2.2917
0.127	2.2904
0.127	2.2917
0.127	2.2917
0.127	2.2917
0.128	2.291
0.128	2.2898
0.128	2.2904
0.128	2.2904
0.128	2.2917
0.128	2.2917
0.128	2.2917
0.128	2.291
0.128	2.2917
0.128	2.2904
0.128	2.2904
0.128	2.2892
0.129	2.2904
0.129	2.2904
0.129	2.2904
0.129	2.2917
0.129	2.2917
0.129	2.2917
0.129	2.2917
0.129	2.2904
0.129	2.2917
0.129	2.2917
0.129	2.2917
0.13	2.2917
0.13	2.2904
0.13	2.2886
0.13	2.2879
0.13	2.2886
0.13	2.2917
0.13	2.2917
0.13	2.2898
0.13	2.2917
0.13	2.2879
0.13	2.2892
0.131	2.2879
0.131	2.2892
0.131	2.2879
0.131	2.2886
0.131	2.2892
0.131	2.2904
0.131	2.2892
0.131	2.2879
0.131	2.2873
0.131	2.2879
0.131	2.2892
0.131	2.2892
0.132	2.2879
0.132	2.2879
0.132	2.2886
0.132	2.2904
0.132	2.2892
0.132	2.2892
0.132	2.2879
0.132	2.2879
0.132	2.2879
0.132	2.2886
0.132	2.2879
0.132	2.2879
0.133	2.2886
0.133	2.2879
0.133	2.2879
0.133	2.2867
0.133	2.2879
0.133	2.2879
0.133	2.2879
0.133	2.2879
0.133	2.2879
0.133	2.2873
0.133	2.2879
0.133	2.2867
0.134	2.2879
0.134	2.2867
0.134	2.2867
0.134	2.2873
0.134	2.2879
0.134	2.2873
0.134	2.2886
0.134	2.2879
0.134	2.2867
0.134	2.2867
0.134	2.2879
0.135	2.2879
0.135	2.2873
0.135	2.2879
0.135	2.2867
0.135	2.2861
0.135	2.2867
0.135	2.2855
0.135	2.2867
0.135	2.2867
0.135	2.2867
0.135	2.2873
0.136	2.2879
0.136	2.2879
0.136	2.2867
0.136	2.2879
0.136	2.2879
0.136	2.2873
0.136	2.2867
0.136	2.2867
0.136	2.2867
0.136	2.2867
0.136	2.2873
0.136	2.2867
0.137	2.2861
0.137	2.2867
0.137	2.2867
0.137	2.2867
0.137	2.2855
0.137	2.2867
0.137	2.2867
0.137	2.2867
0.137	2.2861
0.137	2.2855
0.137	2.2861
0.138	2.2867
0.138	2.2867
0.138	2.2867
0.138	2.2867
0.138	2.2867
0.138	2.2861
0.138	2.2855
0.138	2.2867
0.138	2.2867
0.138	2.2861
0.138	2.2855
0.138	2.2861
0.139	2.2855
0.139	2.2867
0.139	2.2867
0.139	2.2861
0.139	2.2855
0.139	2.2861
0.139	2.2867
0.139	2.2867
0.139	2.2867
0.139	2.2861
0.139	2.2867
0.139	2.2867
0.14	2.2867
0.14	2.2861
0.14	2.2855
0.14	2.2855
0.14	2.2855
0.14	2.2855
0.14	2.2861
0.14	2.2855
0.14	2.2867
0.14	2.2867
0.14	2.2867
0.14	2.2867
0.141	2.2867
0.141	2.2867
0.141	2.2855
0.141	2.2848
0.141	2.2842
0.141	2.2855
0.141	2.2855
0.141	2.2861
0.141	2.2867
0.141	2.2861
0.141	2.2855
0.142	2.2867
0.142	2.2855
0.142	2.2867
0.142	2.2855
0.142	2.2855
0.142	2.2855
0.142	2.2836
0.142	2.2855
0.142	2.2855
0.142	2.283
0.142	2.2855
0.142	2.2842
0.143	2.283
0.143	2.2842
0.143	2.2855
0.143	2.2848
0.143	2.2855
0.143	2.2855
0.143	2.2861
0.143	2.2855
0.143	2.2848
0.143	2.2855
0.143	2.2842
0.143	2.283
0.144	2.2855
0.144	2.283
0.144	2.2814
0.144	2.2827
0.144	2.2814
0.144	2.2842
0.144	2.2814
0.144	2.2814
0.144	2.2821
0.144	2.2814
0.144	2.2821
0.144	2.283
0.145	2.2817
0.145	2.283
0.145	2.2814
0.145	2.2814
0.145	2.2808
0.145	2.2802
0.145	2.2802
0.145	2.2802
0.145	2.2821
0.145	2.2814
0.145	2.2808
0.146	2.2814
0.146	2.2802
0.146	2.2814
0.146	2.2814
0.146	2.2814
0.146	2.2808
0.146	2.2814
0.146	2.2814
0.146	2.2814
0.146	2.2814
0.146	2.2814
0.146	2.2802
0.147	2.2802
0.147	2.279
0.147	2.279
0.147	2.2796
0.147	2.279
0.147	2.2802
0.147	2.2802
0.147	2.2802
0.147	2.2808
0.147	2.2802
0.147	2.2814
0.148	2.2802
0.148	2.2802
0.148	2.2802
0.148	2.2802
0.148	2.2802
0.148	2.2802
0.148	2.2802
0.148	2.2802
0.148	2.2802
0.148	2.2796
0.148	2.2802
0.149	2.2802
0.149	2.2802
0.149	2.279
0.149	2.2802
0.149	2.2802
0.149	2.2802
0.149	2.2802
0.149	2.279
0.149	2.2777
0.149	2.279
0.149	2.2777
0.149	2.2802
0.15	2.2777
0.15	2.2802
0.15	2.2777
0.15	2.2777
0.15	2.279
0.15	2.2802
0.15	2.2777
0.15	2.279
0.15	2.2777
0.15	2.2802
0.15	2.2777
0.15	2.2802
0.151	2.279
0.151	2.2802
0.151	2.279
0.151	2.2802
0.151	2.2802
0.151	2.279
0.151	2.2802
0.151	2.279
0.151	2.2802
0.151	2.2802
0.151	2.2802
0.151	2.279
0.151	2.279
0.152	2.2796
0.152	2.279
0.152	2.2777
0.152	2.2777
0.152	2.279
0.152	2.2802
0.152	2.2777
0.152	2.2777
0.152	2.279
0.152	2.279
0.152	2.2802
0.153	2.279
0.153	2.2777
0.153	2.2777
0.153	2.2777
0.153	2.279
0.153	2.2802
0.153	2.2802
0.153	2.2796
0.153	2.2783
0.153	2.279
0.153	2.2777
0.153	2.2777
0.154	2.2777
0.154	2.279
0.154	2.279
0.154	2.279
0.154	2.2796
0.154	2.279
0.154	2.279
0.154	2.2796
0.154	2.279
0.154	2.279
0.154	2.2796
0.155	2.279
0.155	2.2796
0.155	2.279
0.155	2.279
0.155	2.279
0.155	2.279
0.155	2.279
0.155	2.279
0.155	2.2796
0.155	2.2802
0.155	2.2783
0.155	2.279
0.156	2.279
0.156	2.2796
0.156	2.279
0.156	2.279
0.156	2.279
0.156	2.2796
0.156	2.279
0.156	2.279
0.156	2.2777
0.156	2.279
0.156	2.279
0.156	2.279
0.157	2.279
0.157	2.279
0.157	2.279
0.157	2.2777
0.157	2.279
0.157	2.2765
0.157	2.2765
0.157	2.2765
0.157	2.279
0.157	2.2771
0.157	2.279
0.157	2.2765
0.158	2.279
0.158	2.2765
0.158	2.279
0.158	2.2765
0.158	2.279
0.158	2.2765
0.158	2.279
0.158	2.2777
0.158	2.2752
0.158	2.2765
0.158	2.279
0.158	2.279
0.159	2.2765
0.159	2.2765
0.159	2.2777
0.159	2.2765
0.159	2.274
0.159	2.2752
0.159	2.2765
0.159	2.279
0.159	2.2765
0.159	2.2746
0.159	2.2752
0.159	2.274
0.16	2.2777
0.16	2.2765
0.16	2.2765
0.16	2.2752
0.16	2.2765
0.16	2.2752
0.16	2.2777
0.16	2.274
0.16	2.274
0.16	2.2746
0.16	2.274
0.16	2.2752
0.161	2.274
0.161	2.2765
0.161	2.274
0.161	2.2752
0.161	2.2765
0.161	2.2752
0.161	2.2746
0.161	2.274
0.161	2.274
0.161	2.274
0.161	2.274
0.162	2.2752
0.162	2.2752
0.162	2.2765
0.162	2.2752
0.162	2.2746
0.162	2.274
0.162	2.2746
0.162	2.2752
0.162	2.2746
0.162	2.274
0.162	2.2746
0.163	2.2752
0.163	2.2746
0.163	2.2752
0.163	2.2752
0.163	2.2752
0.163	2.2746
0.163	2.274
0.163	2.274
0.163	2.274
0.163	2.274
0.163	2.2746
0.163	2.2752
0.164	2.2746
0.164	2.2752
0.164	2.2752
0.164	2.2752
0.164	2.2734
0.164	2.2752
0.164	2.2728
0.164	2.2728
0.164	2.274
0.164	2.2715
0.164	2.274
0.165	2.2728
0.165	2.274
0.165	2.274
0.165	2.274
0.165	2.274
0.165	2.274
0.165	2.274
0.165	2.2734
0.165	2.274
0.165	2.2752
0.165	2.274
0.166	2.274
0.166	2.274
0.166	2.2734
0.166	2.274
0.166	2.274
0.166	2.2728
0.166	2.274
0.166	2.274
0.166	2.274
0.166	2.2728
0.166	2.2715
0.166	2.2709
0.167	2.2715
0.167	2.2715
0.167	2.2728
0.167	2.2715
0.167	2.2709
0.167	2.2715
0.167	2.274
0.167	2.2721
0.167	2.2715
0.167	2.2715
0.168	2.2728
0.168	2.274
0.168	2.274
0.168	2.2734
0.168	2.2721
0.168	2.2715
0.168	2.2715
0.168	2.2709
0.168	2.274
0.168	2.2728
0.168	2.2709
0.168	2.2715
0.169	2.2728
0.169	2.2721
0.169	2.2715
0.169	2.2728
0.169	2.2715
0.169	2.2709
0.169	2.2703
0.169	2.2721
0.169	2.2703
0.169	2.2703
0.169	2.2703
0.169	2.2703
0.17	2.2709
0.17	2.2703
0.17	2.2715
0.17	2.2715
0.17	2.2709
0.17	2.2715
0.17	2.2703
0.17	2.2715
0.17	2.2703
0.17	2.2703
0.17	2.2703
0.17	2.2721
0.171	2.2703
0.171	2.2703
0.171	2.2703
0.171	2.2709
0.171	2.2721
0.171	2.2728
0.171	2.2721
0.171	2.2728
0.171	2.2715
0.171	2.2703
0.171	2.2703
0.171	2.2709
0.172	2.2703
0.172	2.269
0.172	2.2703
0.172	2.2703
0.172	2.269
0.172	2.2703
0.172	2.269
0.172	2.2715
[truncated: 189,972 more rows]

## Sheet: Supplementary Figure 19
coordinate (nm)	dee	dmso	dol		MSD	Time (ps)	Time (ps)			Z'	-Z''	Z'	-Z''
0.06338	0.51358	0.9351	0.91596		0	0	0			4.563	-10.86	28.15	-9.046
0.19015	0.53869	0.89977	0.92477		10	0.02877	0.02295			3.859	-8.847	27.47	-7.072
0.31692	0.57125	0.85927	0.93985		20	0.04394	0.03457			3.238	-7.238	26.82	-5.922
0.44369	0.60574	0.81924	0.94308		30	0.05903	0.04515			2.916	-5.919	26.65	-4.696
0.57046	0.64663	0.77414	0.93563		40	0.07303	0.05513			2.686	-4.874	26.61	-3.895
0.69723	0.69096	0.72553	0.93095		50	0.0867	0.0646			2.553	-3.985	26.63	-3.136
0.824	0.73337	0.68136	0.92705		60	0.10025	0.0739			2.442	-3.229	26.6	-2.551
0.95076	0.77334	0.64285	0.92148		70	0.11339	0.08291			2.367	-2.567	26.57	-2.007
1.07753	0.81094	0.6063	0.91557		80	0.12646	0.09193			2.312	-1.989	26.56	-1.516
1.2043	0.84607	0.56967	0.91215		90	0.13926	0.10074			2.278	-1.48	26.55	-1.077
1.33107	0.87576	0.53429	0.90682		100	0.1519	0.1095			2.239	-0.8952	26.51	-1.963
1.45784	0.90391	0.50885	0.90033		110	0.16439	0.11823			2.206	-0.293	26.51	-3.446
1.58461	0.92823	0.48561	0.88526		120	0.17666	0.12684			2.192	0.1649	26.5	-3.9
1.71137	0.94994	0.46609	0.86554		130	0.18882	0.13538			2.195	0.5208	26.5	-3.5
1.83814	0.96548	0.45102	0.86051		140	0.20089	0.1439			2.212	0.8151	26.52	-2.542
1.96491	0.97877	0.44046	0.85616		150	0.21275	0.15234			2.236	1.122	26.54	-1.534
2.09168	0.98695	0.42927	0.8473		160	0.22473	0.16082			2.275	1.434	26.57	-0.6195
2.21845	0.99641	0.42161	0.84637		170	0.23656	0.16914			2.327	1.789	26.6	0.1524
2.34522	0.99918	0.42021	0.84795		180	0.24845	0.17739			2.379	2.246	26.65	0.8624
2.47199	1	0.42201	0.842		190	0.26037	0.18565			2.434	2.81	26.71	1.568
2.59875	0.99694	0.42409	0.84381		200	0.27204	0.19392			2.494	3.482	26.78	2.322
2.72552	0.9894	0.42818	0.85289		210	0.28383	0.20214			2.566	4.27	26.86	3.157
2.85229	0.98005	0.43736	0.86476		220	0.29551	0.21025			2.655	5.194	26.95	4.091
2.97906	0.9649	0.44918	0.87433		230	0.30725	0.21828			2.767	6.282	27.1	5.156
3.10583	0.95167	0.46173	0.88817		240	0.31878	0.22619			2.907	7.572	27.31	6.39
3.2326	0.93263	0.47771	0.90247		250	0.33044	0.23408			3.08	9.109	27.54	7.822
3.35936	0.91364	0.49441	0.91604		260	0.34199	0.2419			3.295	10.94	27.77	9.489
3.48613	0.89258	0.52082	0.92797		270	0.35366	0.24972			3.564	13.12	28.03	11.44
3.6129	0.86684	0.54988	0.93744		280	0.36522	0.25755			3.899	15.72	28.32	13.75
3.73967	0.83639	0.57425	0.94967		290	0.3768	0.26528			4.325	18.81	28.69	16.47
3.86644	0.81491	0.60484	0.96627		300	0.3883	0.27293			4.865	22.49	29.13	19.71
3.99321	0.78639	0.63321	0.98611		310	0.39992	0.28062			5.534	26.86	29.67	23.55
4.11998	0.75398	0.65979	0.99225		320	0.41141	0.28827			6.367	32.05	30.33	28.11
4.24674	0.72699	0.68543	0.99579		330	0.4229	0.29594			7.418	38.24	31.12	33.54
4.37351	0.69957	0.71405	1		340	0.43436	0.30353			8.743	45.59	32.08	39.99
4.50028	0.66837	0.74414	0.98852		350	0.44589	0.31106			10.46	54.28	33.28	47.63
4.62705	0.63597	0.77721	0.98259		360	0.45725	0.31865			12.62	64.5	34.76	56.66
4.75382	0.60669	0.8124	0.98376		370	0.46862	0.32614			15.31	76.64	36.53	67.49
4.88059	0.58172	0.84667	0.98497		380	0.47994	0.33368			18.66	91.01	38.67	80.46
5.00735	0.55485	0.87736	0.97629		390	0.49133	0.34125			22.86	108	41.3	95.98
5.13412	0.5287	0.90654	0.9695		400	0.50265	0.34878			27.99	127.6	44.47	114.2
5.26089	0.50751	0.9332	0.96194		410	0.51401	0.35637			34.38	150.7	48.36	135.8
5.38766	0.48759	0.95501	0.95133		420	0.52534	0.36391			42.23	177.7	53.13	161.6
5.51443	0.47163	0.97659	0.94351		430	0.53661	0.37138			51.85	209.2	59.03	192.3
5.6412	0.45968	0.98861	0.93876		440	0.54773	0.3788			63.38	245.7	66.19	228.4
5.76797	0.45511	0.99891	0.93453		450	0.55884	0.38635			76.78	286.6	74.63	269.6
5.89473	0.45805	1	0.93061		460	0.56996	0.39379			93.92	336.2	85.75	320.5
6.0215	0.46409	0.99834	0.9197		470	0.58107	0.40124			115.5	392.8	100.4	379.9
6.14827	0.4752	0.98484	0.90899		480	0.59223	0.40871			140.6	456.1	118	447.4
6.27504	0.49049	0.9628	0.90883		490	0.6033	0.41609			169.4	530.5	138.1	527.9
					500	0.61446	0.42335			202.5	617.2	161.7	623.2
					510	0.62543	0.43067			241.4	717.8	189.8	735.7
					520	0.63642	0.43794			287.7	834.5	224	868.2
					530	0.64734	0.44527			343.2	969.5	265.8	1024
					540	0.65835	0.4526			409.1	1125	316.6	1206
					550	0.66931	0.45985			487.8	1304	378.3	1419
					560	0.68031	0.46703			581.8	1509	453.2	1669
					570	0.69126	0.47425			694	1744	544.1	1961
					580	0.70223	0.48146			829.3	2010	656.3	2300
					590	0.71318	0.48869			990.9	2312	793.8	2693
					600	0.72416	0.49593			1180	2654	958.5	3152
					610	0.73511	0.50304			1399	3040	1155	3685
					620	0.74604	0.51024			1650	3475	1392	4302
					630	0.75695	0.51729			1937	3969	1676	5020
					640	0.76796	0.52442			2264	4523	2022	5845
					650	0.77902	0.53149			2635	5159	2438	6801
					660	0.79	0.53849			3054	5883	2941	7900
					670	0.8011	0.54555			3522	6770	3532	9206
					680	0.81195	0.55265			4051	7817	4236	10720
					690	0.82287	0.55972			4664	8955	5116	12400
					700	0.83378	0.56678			5366	10190	6184	14220
					710	0.84454	0.57383			6163	11530	7446	16190
					720	0.85544	0.58092			7057	12970	8933	18310
					730	0.86621	0.58797			8064	14580	10660	20630
					740	0.87713	0.59498			9219	16420	12630	23190
					750	0.88797	0.60193			10570	18580	14870	25990
					760	0.89876	0.60898			12130	21020	17410	29030
					770	0.9096	0.61589			13920	23670	20290	32340
					780	0.92032	0.62281			15960	26640	23530	35900
					790	0.93121	0.62966			18280	29910	27140	39740
					800	0.94195	0.63663					31120	43870
					810	0.95279	0.6435					35440	48300
					820	0.96358	0.65033					40220	53140
					830	0.97433	0.65715					45870	58590
					840	0.98494	0.66399					52520	64710
					850	0.99558	0.67083
					860	1.00613	0.67766					--	--
					870	1.01686	0.68445					--	--
					880	1.02737	0.69117
					890	1.03788	0.69793
					900	1.04849	0.70472
					910	1.05901	0.71149
					920	1.06962	0.71825
					930	1.08	0.72499
					940	1.0905	0.73185
					950	1.10109	0.73865
					960	1.11153	0.74554
					970	1.12197	0.75232
					980	1.13243	0.75914
					990	1.1429	0.76583
					1000	1.15329	0.77257
					1010	1.16378	0.77926
					1020	1.17418	0.78596
					1030	1.18454	0.79268
					1040	1.19502	0.79938
					1050	1.20539	0.80607
					1060	1.21575	0.81275
					1070	1.22607	0.81947
					1080	1.23635	0.82622
					1090	1.24665	0.8329
					1100	1.25694	0.83953
					1110	1.26736	0.84618
					1120	1.2776	0.85289
					1130	1.28802	0.85958
					1140	1.29823	0.86616
					1150	1.30866	0.87279
					1160	1.31892	0.87942
					1170	1.32926	0.88601
					1180	1.33957	0.89258
					1190	1.34989	0.89922
					1200	1.3603	0.9058
					1210	1.37076	0.91241
					1220	1.38116	0.91901
					1230	1.39136	0.92566
					1240	1.40164	0.93234
					1250	1.41173	0.93902
					1260	1.42192	0.94571
					1270	1.43203	0.95241
					1280	1.44214	0.95903
					1290	1.45225	0.96556
					1300	1.46234	0.97219
					1310	1.47242	0.97877
					1320	1.48253	0.98542
					1330	1.49271	0.99203
					1340	1.50286	0.99866
					1350	1.51294	1.00527
					1360	1.52291	1.01184
					1370	1.53293	1.01849
					1380	1.54292	1.02518
					1390	1.55291	1.0317
					1400	1.56284	1.03829
					1410	1.57273	1.04484
					1420	1.58272	1.05151
					1430	1.59259	1.05813
					1440	1.60256	1.06479
					1450	1.61246	1.07135
					1460	1.62248	1.07784
					1470	1.63247	1.08439
					1480	1.64251	1.09098
					1490	1.65255	1.09749
					1500	1.66243	1.10404
					1510	1.67243	1.11052
					1520	1.68227	1.117
					1530	1.69226	1.1235
					1540	1.70216	1.13002
					1550	1.71204	1.13652
					1560	1.72181	1.14309
					1570	1.73168	1.14964
					1580	1.74143	1.1562
					1590	1.75126	1.16281
					1600	1.76115	1.1694
					1610	1.77097	1.17604
					1620	1.78085	1.18266
					1630	1.79072	1.18914
					1640	1.80056	1.19563
					1650	1.81027	1.20216
					1660	1.82007	1.20869
					1670	1.82992	1.2152
					1680	1.8398	1.22169
					1690	1.84961	1.22806
					1700	1.85951	1.23457
					1710	1.86937	1.24104
					1720	1.87913	1.24746
					1730	1.88895	1.25394
					1740	1.89883	1.26034
					1750	1.90859	1.26678
					1760	1.91841	1.27314
					1770	1.92833	1.2795
					1780	1.93817	1.28594
					1790	1.94802	1.29224
					1800	1.95789	1.29869
					1810	1.96778	1.30504
					1820	1.97776	1.31138
					1830	1.98782	1.31779
					1840	1.9978	1.32412
					1850	2.00789	1.33047
					1860	2.01796	1.3369
					1870	2.02814	1.34324
					1880	2.03825	1.34964
					1890	2.04835	1.35598
					1900	2.05848	1.36232
					1910	2.06863	1.36871
					1920	2.07872	1.37498
					1930	2.08882	1.38134
					1940	2.09894	1.38761
					1950	2.10908	1.394
					1960	2.11924	1.40034
					1970	2.12942	1.40668
					1980	2.13963	1.41302
					1990	2.14988	1.41932
					2000	2.1601	1.42567
					2010	2.17022	1.43196
					2020	2.18038	1.4382
					2030	2.19055	1.44446
					2040	2.2007	1.45077
					2050	2.21104	1.45709
					2060	2.2211	1.4634
					2070	2.23118	1.46962
					2080	2.24131	1.47585
					2090	2.2514	1.48217
					2100	2.26151	1.48843
					2110	2.27165	1.49461
					2120	2.28177	1.50083
					2130	2.29184	1.50703
					2140	2.30195	1.51314
					2150	2.31213	1.51925
					2160	2.32221	1.52544
					2170	2.33245	1.53155
					2180	2.34247	1.53769
					2190	2.35267	1.54384
					2200	2.36263	1.54998
					2210	2.37274	1.55611
					2220	2.38283	1.56216
					2230	2.39301	1.56826
					2240	2.40302	1.57428
					2250	2.41309	1.58035
					2260	2.42316	1.58632
					2270	2.43331	1.59241
					2280	2.44329	1.59838
					2290	2.45328	1.60441
					2300	2.46332	1.61038
					2310	2.47329	1.61634
					2320	2.48333	1.62236
					2330	2.49325	1.62839
					2340	2.50338	1.63443
					2350	2.51343	1.64041
					2360	2.52357	1.64639
					2370	2.53367	1.65235
					2380	2.54386	1.6583
					2390	2.55393	1.66419
					2400	2.56407	1.67007
					2410	2.57403	1.67599
					2420	2.58402	1.68186
					2430	2.59401	1.68784
					2440	2.60397	1.69379
					2450	2.61409	1.69971
					2460	2.62403	1.70563
					2470	2.63406	1.71151
					2480	2.64403	1.71744
					2490	2.65415	1.72332
					2500	2.66423	1.7291
					2510	2.67439	1.73496
					2520	2.68442	1.74078
					2530	2.69453	1.74666
					2540	2.70455	1.75258
					2550	2.71468	1.75847
					2560	2.72478	1.76434
					2570	2.73481	1.77022
					2580	2.74489	1.77618
					2590	2.755	1.78204
					2600	2.76512	1.78799
					2610	2.77517	1.79389
					2620	2.78528	1.79984
					2630	2.79536	1.80573
					2640	2.80558	1.81169
					2650	2.81569	1.81757
					2660	2.82581	1.82343
					2670	2.83592	1.82929
					2680	2.846	1.83517
					2690	2.85609	1.84106
					2700	2.86617	1.84699
					2710	2.87624	1.8529
					2720	2.88624	1.8589
					2730	2.89623	1.86493
					2740	2.90627	1.87085
					2750	2.91623	1.87674
					2760	2.92629	1.8827
					2770	2.93625	1.88865
					2780	2.94627	1.89456
					2790	2.95625	1.90044
					2800	2.96623	1.90642
					2810	2.97624	1.91225
					2820	2.98618	1.91816
					2830	2.99617	1.92406
					2840	3.00617	1.92995
					2850	3.01617	1.93583
					2860	3.02611	1.9417
					2870	3.03612	1.94757
					2880	3.04607	1.9535
					2890	3.05603	1.95936
					2900	3.06595	1.96515
					2910	3.07584	1.97096
					2920	3.08582	1.97673
					2930	3.09567	1.98245
					2940	3.10557	1.98826
					2950	3.11548	1.99399
					2960	3.1254	1.99974
					2970	3.13537	2.00555
					2980	3.14526	2.01137
					2990	3.15517	2.01718
					3000	3.16506	2.02304
					3010	3.17504	2.02894
					3020	3.18485	2.0348
					3030	3.19482	2.04065
					3040	3.2046	2.04653
					3050	3.21454	2.05239
					3060	3.22429	2.05826
					3070	3.23414	2.06407
					3080	3.24386	2.06992
					3090	3.2536	2.07569
					3100	3.26337	2.08139
					3110	3.27308	2.08716
					3120	3.28272	2.09288
					3130	3.29252	2.09865
					3140	3.30225	2.10447
					3150	3.31192	2.11026
					3160	3.32172	2.1161
					3170	3.33142	2.1219
					3180	3.34121	2.12767
					3190	3.3509	2.13338
					3200	3.36063	2.13909
					3210	3.37033	2.14473
					3220	3.38002	2.15042
					3230	3.38963	2.15608
					3240	3.39927	2.16174
					3250	3.40892	2.16741
					3260	3.41844	2.17321
					3270	3.42804	2.1788
					3280	3.43756	2.18445
					3290	3.44711	2.19013
					3300	3.45673	2.19585
					3310	3.46631	2.20149
					3320	3.47581	2.20719
					3330	3.48533	2.21278
					3340	3.4948	2.21838
					3350	3.50433	2.224
					3360	3.51377	2.22971
					3370	3.52329	2.23534
					3380	3.53276	2.24105
					3390	3.5424	2.24678
					3400	3.55202	2.25248
					3410	3.56166	2.25817
					3420	3.57123	2.26398
					3430	3.5808	2.26958
					3440	3.59047	2.2752
					3450	3.60001	2.28087
					3460	3.60968	2.28665
					3470	3.61929	2.29234
					3480	3.62905	2.29802
					3490	3.63873	2.30373
					3500	3.64845	2.30949
					3510	3.65795	2.31521
					3520	3.66758	2.32094
					3530	3.67704	2.32665
					3540	3.68657	2.33233
					3550	3.69597	2.33804
					3560	3.70551	2.34364
					3570	3.71494	2.34931
					3580	3.72447	2.35503
					3590	3.73397	2.36072
					3600	3.74347	2.36641
					3610	3.75296	2.3721
					3620	3.76239	2.37779
					3630	3.77181	2.38341
					3640	3.78135	2.38899
					3650	3.79096	2.39464
					3660	3.80049	2.40017
					3670	3.8101	2.40584
					3680	3.81959	2.4114
					3690	3.82921	2.41696
					3700	3.83875	2.42249
					3710	3.84839	2.42811
					3720	3.85786	2.43364
					3730	3.86728	2.43921
					3740	3.87675	2.44472
					3750	3.88616	2.45023
					3760	3.89568	2.4558
					3770	3.90506	2.46134
					3780	3.9145	2.46682
					3790	3.92393	2.47239
					3800	3.93327	2.47795
					3810	3.94272	2.48351
					3820	3.95214	2.4892
					3830	3.96145	2.4948
					3840	3.97099	2.50045
					3850	3.98033	2.50604
					3860	3.9898	2.51159
					3870	3.99934	2.51718
					3880	4.00883	2.52278
					3890	4.01841	2.5283
					3900	4.02788	2.53385
					3910	4.03741	2.53946
					3920	4.04678	2.54501
					3930	4.05629	2.55054
					3940	4.0658	2.55612
					3950	4.0753	2.56164
					3960	4.08482	2.56722
					3970	4.09447	2.57269
					3980	4.10405	2.57829
					3990	4.11361	2.58386
					4000	4.1233	2.58938
					4010	4.13296	2.59499
					4020	4.14252	2.60041
					4030	4.15216	2.60596
					4040	4.16169	2.61146
					4050	4.17141	2.61691
					4060	4.1809	2.62234
					4070	4.19055	2.62774
					4080	4.20004	2.63299
					4090	4.20959	2.63841
					4100	4.219	2.64371
					4110	4.22837	2.64903
					4120	4.23782	2.65437
					4130	4.24734	2.6597
					4140	4.25681	2.66506
					4150	4.26639	2.67043
					4160	4.27593	2.6759
					4170	4.28545	2.6813
					4180	4.29493	2.68671
					4190	4.30451	2.69205
					4200	4.31394	2.69747
					4210	4.32344	2.70278
					4220	4.33293	2.7081
					4230	4.34238	2.71342
					4240	4.35178	2.71874
					4250	4.36135	2.72401
					4260	4.37078	2.72933
					4270	4.38039	2.73468
					4280	4.39	2.73994
					4290	4.39945	2.74527
					4300	4.40907	2.75067
					4310	4.41866	2.75603
					4320	4.42828	2.7614
					4330	4.43793	2.76669
					4340	4.44747	2.77194
					4350	4.45707	2.7772
					4360	4.46656	2.78238
					4370	4.47629	2.78758
					4380	4.48578	2.79284
					4390	4.49537	2.79789
					4400	4.50492	2.80315
					4410	4.51449	2.80831
					4420	4.52415	2.81349
					4430	4.53369	2.81868
					4440	4.54337	2.82387
					4450	4.55297	2.82898
					4460	4.5625	2.83403
					4470	4.57194	2.83922
					4480	4.58154	2.84428
					4490	4.59105	2.84933
					4500	4.60072	2.85436
					4510	4.61024	2.85943
					4520	4.61979	2.86445
					4530	4.62943	2.86958
					4540	4.63892	2.87462
					4550	4.64846	2.87958
					4560	4.65803	2.88461
					4570	4.6675	2.88963
					4580	4.67705	2.89458
					4590	4.68663	2.89962
					4600	4.69618	2.90458
					4610	4.7058	2.90947
					4620	4.71546	2.91443
					4630	4.72504	2.9194
					4640	4.73469	2.92437
					4650	4.74435	2.92932
					4660	4.75399	2.93429
					4670	4.76373	2.93919
					4680	4.77346	2.94411
					4690	4.78338	2.94904
					4700	4.79305	2.95399
					4710	4.80287	2.95891
					4720	4.81246	2.96372
					4730	4.82221	2.96864
					4740	4.83183	2.97349
					4750	4.84148	2.97837
					4760	4.85115	2.98322
					4770	4.86077	2.98808
					4780	4.87035	2.99286
					4790	4.87985	2.99771
					4800	4.88934	3.00258
					4810	4.89891	3.00736
					4820	4.90842	3.01212
					4830	4.91794	3.01684
					4840	4.9275	3.02169
					4850	4.93704	3.02673
					4860	4.94663	3.03164
					4870	4.95616	3.03662
					4880	4.96584	3.04153
					4890	4.97546	3.04645
					4900	4.98498	3.05134
					4910	4.99463	3.05623
					4920	5.00429	3.06103
					4930	5.01393	3.06587
					4940	5.02359	3.07077
					4950	5.03317	3.07566
					4960	5.04286	3.08058
					4970	5.05248	3.08549
					4980	5.06213	3.0904
					4990	5.07171	3.09528
					5000	5.08127	3.10014
					5010	5.09071	3.105
					5020	5.10031	3.10988
					5030	5.10982	3.11469
					5040	5.11943	3.11963
					5050	5.12914	3.12451
					5060	5.1388	3.1295
					5070	5.14831	3.13436
					5080	5.1578	3.13919
					5090	5.16742	3.144
					5100	5.17693	3.14887
					5110	5.18658	3.15364
					5120	5.19611	3.15841
					5130	5.20573	3.16308
					5140	5.2154	3.16783
					5150	5.22508	3.17262
					5160	5.2348	3.17736
					5170	5.24447	3.18215
					5180	5.25409	3.1869
					5190	5.26373	3.19162
					5200	5.27338	3.19634
					5210	5.28312	3.20107
					5220	5.29282	3.20585
					5230	5.30249	3.21063
					5240	5.31207	3.21539
					5250	5.32171	3.22009
					5260	5.33124	3.22481
					5270	5.34071	3.22955
					5280	5.35017	3.2343
					5290	5.35953	3.23902
					5300	5.36903	3.24374
					5310	5.37846	3.2484
					5320	5.38796	3.2532
					5330	5.39741	3.25794
					5340	5.40692	3.26271
					5350	5.41641	3.26747
					5360	5.42588	3.27219
					5370	5.43543	3.27684
					5380	5.44499	3.28143
					5390	5.45458	3.28601
					5400	5.46416	3.29061
					5410	5.47366	3.29518
					5420	5.48315	3.29989
					5430	5.49269	3.30448
					5440	5.5022	3.30915
					5450	5.51163	3.31381
					5460	5.52106	3.31843
					5470	5.53064	3.32307
					5480	5.5401	3.32766
					5490	5.54971	3.3322
					5500	5.55911	3.33669
					5510	5.56861	3.34127
					5520	5.57806	3.34576
					5530	5.58752	3.35024
					5540	5.59703	3.35468
					5550	5.60657	3.35908
					5560	5.61593	3.36355
					5570	5.62541	3.3679
					5580	5.63475	3.3723
					5590	5.64409	3.37676
					5600	5.65342	3.38121
					5610	5.66277	3.38562
					5620	5.67212	3.39007
					5630	5.68163	3.39438
					5640	5.69117	3.39872
					5650	5.7006	3.40309
					5660	5.71018	3.40735
					5670	5.71965	3.41172
					5680	5.72922	3.41607
					5690	5.73869	3.42046
					5700	5.74823	3.42482
					5710	5.75761	3.4291
					5720	5.76712	3.43343
					5730	5.77656	3.43779
					5740	5.78617	3.4421
					5750	5.79566	3.4464
					5760	5.80507	3.45074
					5770	5.81444	3.45507
					5780	5.82389	3.45944
					5790	5.83331	3.46385
					5800	5.84272	3.46838
					5810	5.85214	3.47287
					5820	5.86159	3.47741
					5830	5.87112	3.48196
					5840	5.8805	3.48634
					5850	5.88982	3.49086
					5860	5.89921	3.49541
					5870	5.90855	3.49992
					5880	5.91785	3.50452
					5890	5.92721	3.50912
					5900	5.93662	3.51367
					5910	5.94603	3.51816
					5920	5.95539	3.52269
					5930	5.96478	3.5272
					5940	5.97409	3.53174
					5950	5.98336	3.53625
					5960	5.99275	3.54078
					5970	6.00208	3.54543
					5980	6.01148	3.55002
					5990	6.02078	3.55458
					6000	6.03011	3.55912
					6010	6.03937	3.56361
					6020	6.04868	3.5681
					6030	6.05797	3.57273
					6040	6.06724	3.57723
					6050	6.07637	3.58176
					6060	6.08563	3.58633
					6070	6.09479	3.59083
					6080	6.10398	3.59528
					6090	6.11308	3.59975
					6100	6.12217	3.60418
					6110	6.13125	3.60865
					6120	6.14037	3.61313
					6130	6.14948	3.61758
					6140	6.15856	3.62209
					6150	6.16768	3.62663
					6160	6.1767	3.63115
					6170	6.18587	3.63568
					6180	6.19489	3.64022
					6190	6.20404	3.64468
					6200	6.21304	3.64919
					6210	6.22219	3.65365
					6220	6.23132	3.65801
					6230	6.24048	3.66244
					6240	6.24969	3.66677
					6250	6.25879	3.67121
					6260	6.26796	3.67557
					6270	6.27708	3.68003
					6280	6.2862	3.68444
					6290	6.2952	3.68882
					6300	6.30438	3.69329
					6310	6.31336	3.69774
					6320	6.32256	3.70214
					6330	6.33161	3.70654
					6340	6.3408	3.71092
					6350	6.34988	3.71538
					6360	6.35904	3.71983
					6370	6.36813	3.72422
					6380	6.37712	3.72869
					6390	6.3862	3.73312
					6400	6.39522	3.73749
					6410	6.40429	3.74183
					6420	6.41333	3.74613
					6430	6.42238	3.75057
					6440	6.43126	3.75487
					6450	6.44025	3.75921
					6460	6.44914	3.76351
					6470	6.4581	3.76776
					6480	6.46693	3.77202
					6490	6.4758	3.77629
					6500	6.48476	3.78051
					6510	6.49363	3.78464
					6520	6.50255	3.78887
					6530	6.51149	3.79305
					6540	6.52034	3.79729
					6550	6.52918	3.80149
					6560	6.53806	3.80578
					6570	6.547	3.81009
					6580	6.55586	3.81442
					6590	6.56476	3.81867
					6600	6.57364	3.82301
					6610	6.58254	3.82737
					6620	6.5914	3.8317
					6630	6.60023	3.83607
					6640	6.60897	3.8405
					6650	6.61783	3.84491
					6660	6.62663	3.84934
					6670	6.63552	3.85377
					6680	6.64435	3.85818
					6690	6.65317	3.86267
					6700	6.66202	3.8672
					6710	6.67087	3.8716
					6720	6.67965	3.87598
					6730	6.68845	3.88038
					6740	6.69732	3.88473
					6750	6.70626	3.88913
					6760	6.71525	3.89341
					6770	6.72413	3.89771
					6780	6.73312	3.90201
					6790	6.7421	3.90647
					6800	6.75116	3.91092
					6810	6.76013	3.91532
					6820	6.76921	3.91973
					6830	6.77822	3.9242
					6840	6.78715	3.92867
					6850	6.7962	3.93306
					6860	6.80507	3.93751
					6870	6.81405	3.94198
					6880	6.82298	3.94635
					6890	6.83185	3.95077
					6900	6.84076	3.95518
					6910	6.8496	3.95944
					6920	6.8585	3.96378
					6930	6.86727	3.96813
					6940	6.87614	3.97246
					6950	6.88499	3.97684
					6960	6.89381	3.98124
					6970	6.90268	3.98564
					6980	6.91149	3.98998
					6990	6.92023	3.99431
					7000	6.92897	3.9987
					7010	6.93782	4.00306
					7020	6.94678	4.0074
					7030	6.95559	4.01176
					7040	6.96434	4.01613
					7050	6.97312	4.02051
					7060	6.98206	4.02481
					7070	6.9909	4.02915
					7080	6.99972	4.03352
					7090	7.00865	4.03794
					7100	7.0175	4.04227
					7110	7.02636	4.04663
					7120	7.03529	4.05099
					7130	7.04421	4.0554
					7140	7.05324	4.05984
					7150	7.06207	4.06429
					7160	7.07099	4.06878
					7170	7.07978	4.0733
					7180	7.08869	4.07783
					7190	7.0975	4.08232
					7200	7.10638	4.08678
					7210	7.11538	4.09119
					7220	7.12431	4.09558
					7230	7.13329	4.10005
					7240	7.14228	4.10459
					7250	7.15111	4.10907
					7260	7.16006	4.11359
					7270	7.16898	4.11813
					7280	7.1779	4.12263
					7290	7.18681	4.12713
					7300	7.19575	4.13177
					7310	7.20448	4.13626
					7320	7.21335	4.14072
					7330	7.22212	4.14516
					7340	7.23101	4.14967
					7350	7.23989	4.15407
					7360	7.24877	4.15846
					7370	7.25752	4.16283
					7380	7.26629	4.16719
					7390	7.27504	4.17146
					7400	7.2837	4.17581
					7410	7.29246	4.18006
					7420	7.30116	4.18433
					7430	7.30999	4.18869
					7440	7.31885	4.19298
					7450	7.32774	4.19727
					7460	7.3366	4.20152
					7470	7.34553	4.20584
					7480	7.35447	4.21012
					7490	7.36316	4.21441
					7500	7.37207	4.21876
					7510	7.38091	4.22315
					7520	7.38986	4.22756
					7530	7.39879	4.23194
					7540	7.4077	4.23638
					7550	7.41666	4.2409
					7560	7.4256	4.24536
					7570	7.43452	4.24988
					7580	7.44344	4.25435
					7590	7.4524	4.25879
					7600	7.46134	4.26324
					7610	7.47031	4.26753
					7620	7.4793	4.27181
					7630	7.48822	4.27612
					7640	7.49715	4.28054
					7650	7.50614	4.28497
					7660	7.515	4.28929
					7670	7.52381	4.29366
					7680	7.53268	4.29803
					7690	7.54147	4.30236
					7700	7.5505	4.30675
					7710	7.55939	4.31108
					7720	7.56826	4.31547
					7730	7.57716	4.31993
					7740	7.58611	4.32427
					7750	7.59508	4.32863
					7760	7.60406	4.33309
					7770	7.61307	4.33744
					7780	7.62213	4.3418
					7790	7.6311	4.34616
					7800	7.64017	4.35052
					7810	7.64921	4.35477
					7820	7.65825	4.35916
					7830	7.66728	4.36347
					7840	7.67617	4.36789
					7850	7.68519	4.37226
					7860	7.69413	4.37676
					7870	7.70296	4.3812
					7880	7.71189	4.38557
					7890	7.72069	4.38999
					7900	7.72954	4.39434
					7910	7.73832	4.39868
					7920	7.74715	4.40305
					7930	7.75596	4.40741
					7940	7.76481	4.41178
					7950	7.77368	4.41618
					7960	7.78252	4.42049
					7970	7.79143	4.42485
					7980	7.80039	4.42916
					7990	7.80937	4.43352
					8000	7.81837	4.4379
					8010	7.82738	4.44221
					8020	7.8364	4.44658
					8030	7.84545	4.45087
					8040	7.85443	4.45518
					8050	7.86337	4.45949
					8060	7.87234	4.46385
					8070	7.88135	4.46821
					8080	7.89038	4.47264
					8090	7.89937	4.47711
					8100	7.90828	4.48149
					8110	7.91726	4.48586
					8120	7.92607	4.49019
					8130	7.93485	4.49446
					8140	7.94365	4.49871
					8150	7.95253	4.50308
					8160	7.96143	4.50737
					8170	7.97042	4.51175
					8180	7.97939	4.51609
					8190	7.98837	4.52034
					8200	7.99741	4.52475
					8210	8.00646	4.52918
					8220	8.01539	4.53358
					8230	8.02447	4.53791
					8240	8.03358	4.54217
					8250	8.04265	4.54657
					8260	8.05172	4.55087
					8270	8.06075	4.55507
					8280	8.0698	4.55926
					8290	8.07887	4.56343
					8300	8.08794	4.5676
					8310	8.09706	4.5718
					8320	8.10625	4.57599
					8330	8.11531	4.58017
					8340	8.12446	4.58431
					8350	8.13347	4.58844
					8360	8.14248	4.59256
					8370	8.15156	4.59668
					8380	8.16067	4.60079
					8390	8.1698	4.60482
					8400	8.1789	4.60885
					8410	8.18808	4.61298
					8420	8.19726	4.61703
					8430	8.20634	4.62105
					8440	8.21553	4.62513
					8450	8.22474	4.6293
					8460	8.23379	4.63345
					8470	8.24302	4.63768
					8480	8.25218	4.6419
					8490	8.2615	4.64609
					8500	8.27063	4.65036
					8510	8.27982	4.65452
					8520	8.28888	4.6587
					8530	8.29802	4.66296
					8540	8.30723	4.66714
					8550	8.31637	4.67141
					8560	8.32545	4.67557
					8570	8.33471	4.67975
					8580	8.34385	4.68388
					8590	8.35304	4.688
					8600	8.36219	4.69212
					8610	8.3713	4.69627
					8620	8.3804	4.70039
					8630	8.38963	4.70456
					8640	8.39873	4.7088
					8650	8.40783	4.713
					8660	8.41681	4.71717
					8670	8.42581	4.72135
					8680	8.43476	4.72562
					8690	8.44376	4.72987
					8700	8.4528	4.73403
					8710	8.4619	4.7382
					8720	8.47094	4.74245
					8730	8.48015	4.74658
					8740	8.48934	4.75071
					8750	8.4985	4.7549
					8760	8.50765	4.75907
					8770	8.51679	4.76326
					8780	8.52601	4.76744
					8790	8.53521	4.77161
					8800	8.54436	4.77571
					8810	8.55345	4.77987
					8820	8.56254	4.78397
					8830	8.57153	4.78798
					8840	8.58044	4.79201
					8850	8.58937	4.79617
					8860	8.59831	4.80016
					8870	8.60746	4.80417
					8880	8.61654	4.80827
					8890	8.62569	4.81221
					8900	8.63463	4.81615
					8910	8.64373	4.8202
					8920	8.65267	4.82434
					8930	8.66166	4.82834
					8940	8.67074	4.83234
					8950	8.67978	4.83635
					8960	8.68898	4.84042
					8970	8.6979	4.84438
					8980	8.7069	4.8484
					8990	8.71587	4.85244
					9000	8.72485	4.85651
					9010	8.73381	4.86053
					9020	8.74267	4.86456
					9030	8.7516	4.86857
					9040	8.76049	4.87256
					9050	8.7694	4.87659
					9060	8.77834	4.88061
					9070	8.78726	4.88462
					9080	8.79626	4.88874
					9090	8.80521	4.89289
					9100	8.81432	4.89713
					9110	8.82327	4.9013
					9120	8.83217	4.90557
					9130	8.8411	4.90967
					9140	8.85001	4.91374
					9150	8.85894	4.91776
					9160	8.86776	4.92187
					9170	8.87666	4.92599
					9180	8.88541	4.93006
					9190	8.89415	4.93414
					9200	8.9029	4.93806
					9210	8.91164	4.94207
					9220	8.92029	4.94606
					9230	8.92902	4.9501
					9240	8.93765	4.95421
					9250	8.94646	4.95827
					9260	8.95519	4.96231
					9270	8.964	4.96637
					9280	8.97289	4.97047
					9290	8.98166	4.97448
					9300	8.99046	4.97856
					9310	8.99938	4.98269
					9320	9.00821	4.98668
					9330	9.01707	4.99065
					9340	9.02612	4.99462
					9350	9.03502	4.99858
					9360	9.04405	5.00262
					9370	9.05287	5.00665
					9380	9.06197	5.01078
					9390	9.07096	5.01484
					9400	9.07998	5.01892
					9410	9.08893	5.02288
					9420	9.09782	5.02688
					9430	9.10679	5.03101
					9440	9.11562	5.03506
					9450	9.12481	5.0391
					9460	9.13384	5.04318
					9470	9.143	5.04726
					9480	9.15212	5.05142
					9490	9.16129	5.05547
					9500	9.17036	5.05958
					9510	9.17949	5.06369
					9520	9.18858	5.06792
					9530	9.19756	5.07205
					9540	9.20662	5.07621
					9550	9.21563	5.08027
					9560	9.22453	5.0844
					9570	9.23342	5.08847
					9580	9.24226	5.09264
					9590	9.25105	5.09677
					9600	9.25992	5.10089
					9610	9.26878	5.10508
					9620	9.2776	5.10915
					9630	9.28657	5.11329
					9640	9.29545	5.11743
					9650	9.30433	5.12164
					9660	9.31309	5.12591
					9670	9.32192	5.13022
					9680	9.33066	5.13446
					9690	9.33947	5.13868
					9700	9.34813	5.14295
					9710	9.3568	5.14726
					9720	9.36551	5.15157
					9730	9.37434	5.1559
					9740	9.38306	5.16026
					9750	9.39186	5.16458
					9760	9.40064	5.16906
					9770	9.40943	5.17341
					9780	9.41815	5.17782
					9790	9.42684	5.18219
					9800	9.4357	5.18643
					9810	9.44447	5.19076
					9820	9.45318	5.19499
					9830	9.46191	5.19928
					9840	9.47045	5.20353
					9850	9.47912	5.2078
					9860	9.48769	5.21208
					9870	9.49634	5.21644
					9880	9.50497	5.22075
					9890	9.5137	5.22509
					9900	9.52244	5.22952
					9910	9.53116	5.23386
					9920	9.53978	5.23823
					9930	9.54843	5.24263
					9940	9.55707	5.24701
					9950	9.56564	5.25138
					9960	9.57431	5.25572
					9970	9.58289	5.26001
					9980	9.59159	5.26435
					9990	9.60027	5.26873
					10000	9.60909	5.27317
					10010	9.61779	5.27759
					10020	9.62668	5.28198
					10030	9.63545	5.28632
					10040	9.64436	5.29074
					10050	9.65314	5.29515
					10060	9.66197	5.29958
					10070	9.67077	5.30394
					10080	9.6795	5.30835
					10090	9.6883	5.31272
					10100	9.69695	5.31716
					10110	9.7056	5.32156
					10120	9.71428	5.32603
					10130	9.72283	5.33049
					10140	9.73157	5.33488
					10150	9.74018	5.33931
					10160	9.74888	5.34381
					10170	9.75752	5.34823
					10180	9.76611	5.35269
					10190	9.77483	5.35713
					10200	9.78357	5.3616
					10210	9.79207	5.36598
					10220	9.80069	5.37037
					10230	9.80923	5.37485
					10240	9.81799	5.37918
					10250	9.82659	5.38361
					10260	9.83542	5.388
					10270	9.84421	5.39241
					10280	9.85291	5.39674
					10290	9.86174	5.4012
					10300	9.8706	5.40551
					10310	9.87947	5.40989
					10320	9.88839	5.41418
					10330	9.89732	5.4185
					10340	9.90632	5.42286
					10350	9.91528	5.42718
					10360	9.92424	5.43147
					10370	9.93318	5.43576
					10380	9.94211	5.44008
					10390	9.951	5.44427
					10400	9.95982	5.44848
					10410	9.96869	5.45282
					10420	9.97764	5.45717
					10430	9.98642	5.46162
					10440	9.99526	5.46593
					10450	10.004	5.47027
					10460	10.0128	5.4745
					10470	10.0215	5.47882
					10480	10.0303	5.48319
					10490	10.0391	5.48754
					10500	10.0479	5.49194
					10510	10.0565	5.4963
					10520	10.0653	5.50071
					10530	10.0738	5.50511
					10540	10.0825	5.50949
					10550	10.0912	5.51397
					10560	10.0998	5.5185
					10570	10.1084	5.52308
					10580	10.1171	5.52774
					10590	10.1256	5.53233
					10600	10.1342	5.53689
					10610	10.1429	5.54146
					10620	10.1515	5.5459
					10630	10.1602	5.55038
					10640	10.1689	5.55488
					10650	10.1777	5.55938
					10660	10.1864	5.56384
					10670	10.1951	5.56826
					10680	10.2037	5.57264
					10690	10.2123	5.57703
					10700	10.2209	5.5815
					10710	10.2295	5.58594
					10720	10.2381	5.59031
					10730	10.2466	5.5948
					10740	10.2551	5.59918
					10750	10.2634	5.60363
					10760	10.2718	5.60799
					10770	10.2804	5.61241
					10780	10.2889	5.61685
					10790	10.2975	5.62133
					10800	10.3061	5.6258
					10810	10.3148	5.63015
					10820	10.3233	5.63457
					10830	10.3321	5.63893
					10840	10.3407	5.64336
					10850	10.3493	5.6477
					10860	10.358	5.6521
					10870	10.3665	5.65655
					10880	10.3751	5.66107
					10890	10.3836	5.6656
					10900	10.3922	5.6702
					10910	10.4007	5.67474
					10920	10.4091	5.67935
					10930	10.4177	5.68389
					10940	10.4263	5.68844
					10950	10.4349	5.69309
					10960	10.4434	5.69761
					10970	10.452	5.70215
					10980	10.4605	5.70667
					10990	10.4691	5.71128
					11000	10.4775	5.71595
					11010	10.4861	5.72064
					11020	10.4947	5.72526
					11030	10.5034	5.72987
					11040	10.512	5.73455
					11050	10.5207	5.73919
					11060	10.5294	5.74397
					11070	10.5381	5.74856
					11080	10.5468	5.7532
					11090	10.5555	5.75785
					11100	10.5643	5.76251
					11110	10.573	5.76695
					11120	10.5817	5.7715
					11130	10.5904	5.77597
					11140	10.5994	5.78061
					11150	10.6082	5.7852
					11160	10.6171	5.78986
					11170	10.6261	5.79446
					11180	10.635	5.79916
					11190	10.6439	5.8038
					11200	10.653	5.80841
					11210	10.6621	5.81302
					11220	10.6712	5.81755
					11230	10.6804	5.82215
					11240	10.6894	5.82674
					11250	10.6986	5.83139
					11260	10.7076	5.83589
					11270	10.7168	5.84049
					11280	10.726	5.84501
					11290	10.7352	5.84956
					11300	10.7444	5.85403
					11310	10.7537	5.85857
					11320	10.7631	5.86318
					11330	10.7724	5.86762
					11340	10.7816	5.87218
					11350	10.7908	5.87663
					11360	10.8	5.88116
					11370	10.809	5.88568
					11380	10.818	5.89009
					11390	10.8269	5.89457
					11400	10.8359	5.89901
					11410	10.8448	5.90346
					11420	10.8537	5.90787
					11430	10.8626	5.91227
					11440	10.8715	5.91668
					11450	10.8806	5.92113
					11460	10.8895	5.92555
					11470	10.8986	5.92991
					11480	10.9076	5.93433
					11490	10.9167	5.93869
					11500	10.9258	5.94309
					11510	10.935	5.94746
					11520	10.944	5.95175
					11530	10.9531	5.95609
					11540	10.962	5.96047
					11550	10.9711	5.9649
					11560	10.98	5.96925
					11570	10.989	5.97361
					11580	10.998	5.97803
					11590	11.0071	5.98236
					11600	11.016	5.98682
					11610	11.0251	5.99119
					11620	11.0339	5.99564
					11630	11.0428	5.99989
					11640	11.0517	6.00422
					11650	11.0606	6.00863
					11660	11.0695	6.01302
					11670	11.0785	6.01741
					11680	11.0873	6.02182
					11690	11.0964	6.02629
					11700	11.1054	6.03071
					11710	11.1145	6.03522
					11720	11.1235	6.03967
					11730	11.1326	6.04421
					11740	11.1416	6.04862
					11750	11.1507	6.05305
					11760	11.1595	6.05742
					11770	11.1684	6.06181
					11780	11.1773	6.06611
					11790	11.1863	6.07054
					11800	11.1953	6.07491
					11810	11.2042	6.07926
					11820	11.2132	6.08362
					11830	11.2221	6.08785
					11840	11.231	6.09214
					11850	11.2399	6.09644
					11860	11.2486	6.10068
					11870	11.2575	6.10495
					11880	11.2662	6.10925
					11890	11.2752	6.11359
					11900	11.2841	6.11789
					11910	11.293	6.12226
					11920	11.3019	6.12654
					11930	11.3108	6.13081
					11940	11.3196	6.13507
					11950	11.3286	6.13943
					11960	11.3377	6.14368
					11970	11.3466	6.14804
					11980	11.3557	6.15247
					11990	11.3646	6.15688
					12000	11.3738	6.16132
					12010	11.3828	6.16581
					12020	11.392	6.17026
					12030	11.4011	6.17475
					12040	11.4103	6.17919
					12050	11.4194	6.18364
					12060	11.4286	6.18808
					12070	11.4377	6.19255
					12080	11.4469	6.19701
					12090	11.4561	6.20154
					12100	11.4652	6.20602
					12110	11.4744	6.2105
					12120	11.4834	6.21492
					12130	11.4924	6.21929
					12140	11.5014	6.22366
					12150	11.5105	6.22806
					12160	11.5195	6.23251
					12170	11.5286	6.23688
					12180	11.5376	6.24113
					12190	11.5467	6.24548
					12200	11.5557	6.24983
					12210	11.5647	6.25408
					12220	11.5738	6.25839
					12230	11.5829	6.26264
					12240	11.592	6.26696
					12250	11.6012	6.2713
					12260	11.6105	6.27557
					12270	11.6197	6.27984
					12280	11.6289	6.28409
					12290	11.6381	6.28834
					12300	11.6472	6.29269
					12310	11.6566	6.29694
					12320	11.6657	6.30122
					12330	11.6751	6.30557
					12340	11.6844	6.30987
					12350	11.6938	6.31422
					12360	11.7033	6.31845
					12370	11.7126	6.32263
					12380	11.722	6.32687
					12390	11.7314	6.33114
					12400	11.7408	6.33531
					12410	11.7501	6.33943
					12420	11.7596	6.34348
					12430	11.7689	6.3476
					12440	11.7784	6.35166
					12450	11.7878	6.35562
					12460	11.7972	6.35967
					12470	11.8067	6.36367
					12480	11.8163	6.36758
					12490	11.8256	6.37169
					12500	11.8351	6.3758
					12510	11.8446	6.37985
					12520	11.8539	6.38397
					12530	11.8634	6.38817
					12540	11.8727	6.3924
					12550	11.8823	6.39654
					12560	11.8915	6.40059
					12570	11.901	6.4047
					12580	11.9105	6.40884
					12590	11.9199	6.41302
					12600	11.9292	6.41717
					12610	11.9385	6.42125
					12620	11.9476	6.42533
					12630	11.957	6.42939
					12640	11.9661	6.43351
					12650	11.9753	6.43757
					12660	11.9845	6.44161
					12670	11.9938	6.44564
					12680	12.0032	6.44968
					12690	12.0124	6.45367
					12700	12.0217	6.45764
					12710	12.031	6.46171
					12720	12.0401	6.46576
					12730	12.0494	6.46973
					12740	12.0587	6.47384
					12750	12.0679	6.47785
					12760	12.0771	6.482
					12770	12.0862	6.48613
					12780	12.0954	6.49019
					12790	12.1044	6.49422
					12800	12.1136	6.49825
					12810	12.1227	6.50216
					12820	12.1319	6.50617
					12830	12.1409	6.51014
					12840	12.1498	6.51417
					12850	12.1588	6.51821
					12860	12.1678	6.52225
					12870	12.1768	6.52639
					12880	12.1859	6.53059
					12890	12.195	6.53466
					12900	12.2041	6.5388
					12910	12.2132	6.54288
					12920	12.2223	6.54707
					12930	12.2315	6.5512
					12940	12.2405	6.55537
					12950	12.2496	6.55955
					12960	12.2586	6.56366
					12970	12.2677	6.56785
					12980	12.2767	6.57199
					12990	12.2857	6.57625
					13000	12.2949	6.58055
					13010	12.3039	6.58487
					13020	12.3128	6.5892
					13030	12.3219	6.59357
					13040	12.3309	6.59785
					13050	12.34	6.6021
					13060	12.349	6.60639
					13070	12.358	6.61066
					13080	12.367	6.61488
					13090	12.3761	6.61916
					13100	12.3851	6.62341
					13110	12.3942	6.62776
					13120	12.4034	6.63198
					13130	12.4125	6.63641
					13140	12.4216	6.64071
					13150	12.4307	6.64503
					13160	12.4399	6.64936
					13170	12.449	6.6536
					13180	12.4583	6.65782
					13190	12.4676	6.66208
					13200	12.4768	6.66637
					13210	12.4861	6.67056
					13220	12.4955	6.67472
					13230	12.5048	6.67891
					13240	12.5139	6.68303
					13250	12.5233	6.6873
					13260	12.5325	6.69143
					13270	12.5417	6.6955
					13280	12.5509	6.69971
					13290	12.5601	6.70385
					13300	12.5693	6.70794
					13310	12.5784	6.71205
					13320	12.5877	6.71624
					13330	12.5968	6.72046
					13340	12.606	6.72466
					13350	12.6152	6.72882
					13360	12.6246	6.73298
					13370	12.6339	6.73716
					13380	12.6433	6.74134
					13390	12.6528	6.74546
					13400	12.6621	6.74963
					13410	12.6717	6.75369
					13420	12.6809	6.75781
					13430	12.6903	6.76191
					13440	12.6996	6.76606
					13450	12.7089	6.77027
					13460	12.7183	6.77449
					13470	12.7275	6.77871
					13480	12.7368	6.78294
					13490	12.7462	6.78732
					13500	12.7556	6.79165
					13510	12.765	6.79607
					13520	12.7744	6.80045
					13530	12.7838	6.80482
					13540	12.7933	6.80915
					13550	12.8025	6.81346
					13560	12.8119	6.81776
					13570	12.8211	6.822
					13580	12.8305	6.82624
					13590	12.8398	6.83051
					13600	12.8492	6.83476
					13610	12.8586	6.83892
					13620	12.8678	6.84321
					13630	12.8771	6.84751
					13640	12.8863	6.85188
					13650	12.8955	6.85613
					13660	12.9047	6.86042
					13670	12.914	6.86467
					13680	12.9232	6.86896
					13690	12.9326	6.87327
					13700	12.942	6.8775
					13710	12.9514	6.88175
					13720	12.9608	6.88608
					13730	12.9702	6.8903
					13740	12.9797	6.89461
					13750	12.9892	6.89888
					13760	12.9987	6.90314
					13770	13.0084	6.90744
					13780	13.0178	6.9117
					13790	13.0273	6.91597
					13800	13.0368	6.9202
					13810	13.0464	6.92446
					13820	13.0559	6.92871
					13830	13.0653	6.933
					13840	13.0748	6.9372
					13850	13.0843	6.94144
					13860	13.0937	6.9457
					13870	13.1032	6.95001
					13880	13.1127	6.95438
					13890	13.1222	6.95869
					13900	13.1318	6.96305
					13910	13.1412	6.96728
					13920	13.1506	6.97148
					13930	13.16	6.97564
					13940	13.1693	6.97984
					13950	13.1788	6.98403
					13960	13.1882	6.9882
					13970	13.1976	6.99226
					13980	13.207	6.9964
					13990	13.2164	7.00054
					14000	13.2258	7.00471
					14010	13.2351	7.00895
					14020	13.2446	7.01314
					14030	13.254	7.01728
					14040	13.2633	7.02147
					14050	13.2728	7.02556
					14060	13.2821	7.02974
					14070	13.2916	7.0339
					14080	13.301	7.03807
					14090	13.3102	7.04229
					14100	13.3195	7.04657
					14110	13.3286	7.05074
					14120	13.3379	7.05496
					14130	13.347	7.05913
					14140	13.3564	7.06327
					14150	13.3656	7.06749
					14160	13.375	7.0716
					14170	13.3842	7.07562
					14180	13.3936	7.07975
					14190	13.4031	7.08376
					14200	13.4124	7.08768
					14210	13.4218	7.09162
					14220	13.4312	7.09566
					14230	13.4405	7.09964
					14240	13.4498	7.10367
					14250	13.4594	7.10763
					14260	13.4689	7.11165
					14270	13.4783	7.11563
					14280	13.4877	7.11963
					14290	13.497	7.12372
					14300	13.5063	7.12778
					14310	13.5156	7.13186
					14320	13.5248	7.13584
					14330	13.5342	7.13986
					14340	13.5435	7.14391
					14350	13.5529	7.14787
					14360	13.5624	7.1519
					14370	13.5719	7.15588
					14380	13.5813	7.16
					14390	13.5905	7.164
					14400	13.5999	7.16803
					14410	13.609	7.17203
					14420	13.6184	7.1761
					14430	13.6275	7.18012
					14440	13.6368	7.18421
					14450	13.6458	7.18827
					14460	13.655	7.19227
					14470	13.664	7.19637
					14480	13.6733	7.20044
					14490	13.6824	7.2045
					14500	13.6915	7.20854
					14510	13.7007	7.21265
					14520	13.7098	7.21666
					14530	13.7189	7.22066
					14540	13.7281	7.22471
					14550	13.7371	7.2288
					14560	13.7461	7.23286
					14570	13.7551	7.23694
					14580	13.764	7.24106
					14590	13.7729	7.24529
					14600	13.782	7.24955
					14610	13.7908	7.25382
					14620	13.7997	7.25807
					14630	13.8085	7.26232
					14640	13.8174	7.26659
					14650	13.8264	7.27091
					14660	13.8354	7.27531
					14670	13.8444	7.27969
					14680	13.8533	7.28409
					14690	13.8623	7.28855
					14700	13.8712	7.29286
					14710	13.8801	7.29733
					14720	13.889	7.30175
					14730	13.898	7.30622
					14740	13.907	7.31068
					14750	13.9158	7.31518
					14760	13.9248	7.31958
					14770	13.9337	7.32402
					14780	13.9426	7.32841
					14790	13.9516	7.33277
					14800	13.9607	7.33719
					14810	13.9697	7.3416
					14820	13.9786	7.34594
					14830	13.9877	7.35033
					14840	13.9965	7.35462
					14850	14.0054	7.35899
					14860	14.0143	7.36342
					14870	14.0232	7.36781
					14880	14.0321	7.37222
					14890	14.041	7.37652
					14900	14.0498	7.38078
					14910	14.0587	7.3852
					14920	14.0675	7.38966
					14930	14.0764	7.39418
					14940	14.0853	7.39854
					14950	14.0941	7.40308
					14960	14.1031	7.4075
					14970	14.1121	7.41206
					14980	14.121	7.41655
					14990	14.1299	7.42099
					15000	14.1389	7.42546
					15010	14.1478	7.42996
					15020	14.1568	7.43446
					15030	14.1657	7.43892
					15040	14.1746	7.44326
					15050	14.1836	7.44771
					15060	14.1926	7.45221
					15070	14.2015	7.45664
					15080	14.2105	7.46111
					15090	14.2195	7.46557
					15100	14.2285	7.47004
					15110	14.2376	7.47455
					15120	14.2466	7.47906
					15130	14.2556	7.48365
					15140	14.2646	7.48824
					15150	14.2735	7.49289
					15160	14.2825	7.49745
					15170	14.2914	7.50211
					15180	14.3003	7.5067
					15190	14.3092	7.5113
					15200	14.3179	7.51585
					15210	14.3268	7.52042
					15220	14.3355	7.52505
					15230	14.3441	7.52965
					15240	14.3528	7.53426
					15250	14.3613	7.53872
					15260	14.3701	7.54337
					15270	14.3787	7.54775
					15280	14.3874	7.55216
					15290	14.3961	7.5567
					15300	14.4048	7.56111
					15310	14.4135	7.56555
					15320	14.4221	7.56995
					15330	14.431	7.57426
					15340	14.4396	7.57876
					15350	14.4484	7.5832
					15360	14.4571	7.5877
					15370	14.4659	7.59214
					15380	14.4744	7.59659
					15390	14.4831	7.60098
					15400	14.4917	7.60538
					15410	14.5003	7.60983
					15420	14.5089	7.61422
					15430	14.5175	7.61858
					15440	14.5262	7.62289
					15450	14.5351	7.62721
					15460	14.5439	7.63148
					15470	14.5526	7.6359
					15480	14.5615	7.64026
					15490	14.5702	7.64468
					15500	14.5791	7.64904
					15510	14.5879	7.65348
					15520	14.5966	7.65785
					15530	14.6055	7.66219
					15540	14.614	7.66652
					15550	14.6227	7.67091
					15560	14.6314	7.67525
					15570	14.6401	7.67961
					15580	14.6488	7.68397
					15590	14.6574	7.68836
					15600	14.666	7.69282
					15610	14.6745	7.69714
					15620	14.6831	7.70143
					15630	14.6916	7.70576
					15640	14.7002	7.71005
					15650	14.7089	7.71433
					15660	14.7176	7.71863
					15670	14.7264	7.7229
					15680	14.7351	7.72727
					15690	14.7438	7.73145
					15700	14.7525	7.73573
					15710	14.7612	7.74006
					15720	14.77	7.74433
					15730	14.7786	7.74862
					15740	14.7873	7.753
					15750	14.796	7.75727
					15760	14.8048	7.7616
					15770	14.8136	7.76589
					15780	14.8224	7.77018
					15790	14.8312	7.77448
					15800	14.84	7.77884
					15810	14.8487	7.78327
					15820	14.8574	7.78771
					15830	14.8661	7.79212
					15840	14.8748	7.79649
					15850	14.8836	7.80088
					15860	14.8921	7.80532
					15870	14.9008	7.8097
					15880	14.9093	7.81405
					15890	14.9179	7.81853
					15900	14.9265	7.82312
					15910	14.935	7.82766
					15920	14.9436	7.83211
					15930	14.9522	7.8366
					15940	14.9607	7.84107
					15950	14.9692	7.84557
					15960	14.9778	7.85005
					15970	14.9862	7.85457
					15980	14.9946	7.85906
					15990	15.003	7.86355
					16000	15.0114	7.86808
					16010	15.0199	7.87244
					16020	15.0282	7.87698
					16030	15.0367	7.88156
					16040	15.0452	7.88611
					16050	15.0538	7.89071
					16060	15.0623	7.89527
					16070	15.0707	7.89976
					16080	15.0792	7.90427
					16090	15.0876	7.9089
					16100	15.0959	7.91347
					16110	15.1042	7.91798
					16120	15.1126	7.92256
					16130	15.121	7.92709
					16140	15.1294	7.93167
					16150	15.1379	7.93627
					16160	15.1464	7.94093
					16170	15.1548	7.94542
					16180	15.1634	7.95004
					16190	15.1718	7.95466
					16200	15.1802	7.95921
					16210	15.1886	7.96386
					16220	15.1968	7.96855
					16230	15.205	7.97318
					16240	15.2132	7.97792
					16250	15.2215	7.98256
					16260	15.2296	7.98727
					16270	15.2378	7.99189
					16280	15.246	7.99663
					16290	15.2542	8.00127
					16300	15.2624	8.00599
					16310	15.2706	8.01078
					16320	15.2788	8.0155
					16330	15.287	8.02019
					16340	15.2954	8.0249
					16350	15.3037	8.02962
					16360	15.312	8.03436
					16370	15.3203	8.03907
					16380	15.3286	8.04383
					16390	15.3368	8.04858
					16400	15.3451	8.05337
					16410	15.3533	8.05828
					16420	15.3616	8.06318
					16430	15.3698	8.06804
					16440	15.3779	8.07296
					16450	15.3862	8.07793
					16460	15.3942	8.08294
					16470	15.4023	8.08791
					16480	15.4101	8.09287
					16490	15.4182	8.09794
					16500	15.4261	8.10289
					16510	15.4341	8.10784
					16520	15.4424	8.11281
					16530	15.4505	8.11777
					16540	15.4587	8.12272
					16550	15.4667	8.12761
					16560	15.4749	8.13253
					16570	15.4831	8.1375
					16580	15.4915	8.14237
					16590	15.4996	8.14732
					16600	15.5079	8.15223
					16610	15.5158	8.15717
					16620	15.524	8.16202
					16630	15.532	8.16702
					16640	15.5401	8.17189
					16650	15.5484	8.17672
					16660	15.5564	8.18166
					16670	15.5645	8.18665
					16680	15.5726	8.19155
					16690	15.5809	8.19654
					16700	15.5891	8.20151
					16710	15.5975	8.20636
					16720	15.6059	8.2113
					16730	15.6142	8.21638
					16740	15.6227	8.22128
					16750	15.631	8.22626
					16760	15.6392	8.23122
					16770	15.6474	8.23619
					16780	15.6557	8.24122
					16790	15.6639	8.24614
					16800	15.6721	8.25111
					16810	15.6801	8.25606
					16820	15.6882	8.26103
					16830	15.6962	8.26594
					16840	15.7042	8.27085
					16850	15.7123	8.27584
					16860	15.7205	8.28083
					16870	15.7286	8.2858
					16880	15.7367	8.29074
					16890	15.7445	8.29577
					16900	15.7525	8.3007
					16910	15.7604	8.30576
					16920	15.7684	8.31067
					16930	15.7762	8.31568
					16940	15.7841	8.32069
					16950	15.7918	8.32566
					16960	15.7996	8.33061
					16970	15.8075	8.33568
					16980	15.8154	8.34073
					16990	15.8233	8.3458
					17000	15.8309	8.35088
					17010	15.8386	8.35586
					17020	15.8462	8.36093
					17030	15.8539	8.36606
					17040	15.8616	8.37121
					17050	15.8693	8.37651
					17060	15.8771	8.38163
					17070	15.8849	8.38669
					17080	15.8925	8.39186
					17090	15.9002	8.39701
					17100	15.9078	8.40219
					17110	15.9156	8.40744
					17120	15.9233	8.41264
					17130	15.9309	8.41785
					17140	15.9386	8.42299
					17150	15.9463	8.42822
					17160	15.954	8.43346
					17170	15.9616	8.43865
					17180	15.9692	8.44398
					17190	15.9767	8.44926
					17200	15.9843	8.4544
					17210	15.9917	8.45962
					17220	15.9995	8.46486
					17230	16.0069	8.46999
					17240	16.0145	8.47511
					17250	16.022	8.48032
					17260	16.0296	8.48534
					17270	16.0371	8.49048
					17280	16.0444	8.49556
					17290	16.052	8.50063
					17300	16.0593	8.50565
					17310	16.0667	8.51061
					17320	16.0741	8.51563
					17330	16.0816	8.52054
					17340	16.0891	8.52538
					17350	16.0964	8.5302
					17360	16.1036	8.53506
					17370	16.1107	8.53992
					17380	16.1181	8.5448
					17390	16.1255	8.54969
					17400	16.1328	8.55456
					17410	16.1404	8.55942
					17420	16.1477	8.56438
					17430	16.155	8.56933
					17440	16.1623	8.57417
					17450	16.1695	8.57905
					17460	16.1769	8.58405
					17470	16.1841	8.58895
					17480	16.1914	8.59381
					17490	16.1989	8.5988
					17500	16.2062	8.60369
					17510	16.2135	8.60851
					17520	16.221	8.61348
					17530	16.2284	8.61831
					17540	16.236	8.62315
					17550	16.2435	8.62805
					17560	16.2509	8.63288
					17570	16.2584	8.63776
					17580	16.2659	8.64249
					17590	16.2733	8.64736
					17600	16.281	8.6522
					17610	16.2887	8.65701
					17620	16.2965	8.66182
					17630	16.3043	8.66667
					17640	16.312	8.67159
					17650	16.3197	8.67647
					17660	16.3274	8.6815
					17670	16.335	8.68648
					17680	16.3427	8.69148
					17690	16.3505	8.6965
					17700	16.358	8.70148
					17710	16.3657	8.70659
					17720	16.3731	8.71154
					17730	16.3808	8.71654
					17740	16.3882	8.72148
					17750	16.3958	8.72639
					17760	16.4033	8.73132
					17770	16.411	8.73629
					17780	16.4187	8.74114
					17790	16.4264	8.7459
					17800	16.434	8.75079
					17810	16.4418	8.7556
					17820	16.4495	8.76055
					17830	16.4575	8.76535
					17840	16.4653	8.77017
					17850	16.4733	8.77499
					17860	16.4811	8.77984
					17870	16.4889	8.7847
					17880	16.497	8.78963
					17890	16.5048	8.79444
					17900	16.5128	8.79936
					17910	16.5208	8.80415
					17920	16.5286	8.80898
					17930	16.5365	8.81394
					17940	16.5442	8.81884
					17950	16.5521	8.82378
					17960	16.5597	8.82862
					17970	16.5676	8.8335
					17980	16.5755	8.83848
					17990	16.5833	8.84342
					18000	16.5912	8.84839
					18010	16.599	8.85325
					18020	16.6069	8.85822
					18030	16.6149	8.86333
					18040	16.6227	8.86832
					18050	16.6307	8.87326
					18060	16.6386	8.87822
					18070	16.6464	8.88315
					18080	16.6542	8.8881
					18090	16.6622	8.89313
					18100	16.6701	8.89799
					18110	16.6779	8.90293
					18120	16.6857	8.90784
					18130	16.6936	8.91281
					18140	16.7017	8.9178
					18150	16.7095	8.92275
					18160	16.7174	8.92772
					18170	16.7254	8.93266
					18180	16.7334	8.93768
					18190	16.7416	8.94267
					18200	16.7497	8.94754
					18210	16.7577	8.95247
					18220	16.7657	8.95745
					18230	16.7738	8.96238
					18240	16.782	8.96723
					18250	16.79	8.97219
					18260	16.7981	8.97709
					18270	16.806	8.98215
					18280	16.8142	8.98718
					18290	16.8223	8.99202
					18300	16.8304	8.99689
					18310	16.8385	9.00172
					18320	16.8465	9.00661
					18330	16.8547	9.01151
					18340	16.8628	9.01631
					18350	16.8708	9.02108
					18360	16.8789	9.02584
					18370	16.8869	9.03052
					18380	16.8949	9.03523
					18390	16.9028	9.03998
					18400	16.9109	9.0447
					18410	16.9188	9.04959
					18420	16.9267	9.05432
					18430	16.9347	9.0591
					18440	16.9426	9.06393
					18450	16.9506	9.0687
					18460	16.9583	9.07349
					18470	16.9662	9.07816
					18480	16.9738	9.08282
					18490	16.9814	9.08737
					18500	16.9892	9.09203
					18510	16.997	9.09648
					18520	17.0049	9.10096
					18530	17.0127	9.10547
					18540	17.0205	9.10996
					18550	17.0284	9.11447
					18560	17.0362	9.11903
					18570	17.0439	9.12354
					18580	17.0516	9.12805
					18590	17.0592	9.13261
					18600	17.0667	9.13709
					18610	17.0742	9.14156
					18620	17.0819	9.14608
					18630	17.0896	9.15059
					18640	17.0972	9.15513
					18650	17.1049	9.15969
					18660	17.1126	9.16421
					18670	17.1204	9.16862
					18680	17.1282	9.17319
					18690	17.1361	9.17765
					18700	17.1438	9.18205
					18710	17.1515	9.18643
					18720	17.1593	9.19079
					18730	17.167	9.19526
					18740	17.1749	9.19952
					18750	17.1827	9.20392
					18760	17.1906	9.20818
					18770	17.1982	9.21248
					18780	17.2059	9.21678
					18790	17.2135	9.221
					18800	17.2213	9.22535
					18810	17.229	9.22966
					18820	17.2368	9.23405
					18830	17.2443	9.23836
					18840	17.2521	9.24274
					18850	17.2599	9.24714
					18860	17.2676	9.25138
					18870	17.2754	9.25571
					18880	17.2831	9.26011
					18890	17.291	9.26441
					18900	17.2988	9.26878
					18910	17.3067	9.2731
					18920	17.3145	9.27743
					18930	17.3225	9.28183
					18940	17.3306	9.28626
					18950	17.3385	9.29067
					18960	17.3467	9.29507
					18970	17.3547	9.29944
					18980	17.3624	9.30379
					18990	17.3704	9.30823
					19000	17.3785	9.31264
					19010	17.3865	9.31701
					19020	17.3944	9.32142
					19030	17.4023	9.3258
					19040	17.4101	9.33025
					19050	17.4179	9.33461
					19060	17.4256	9.33897
					19070	17.4333	9.34327
					19080	17.4412	9.34741
					19090	17.4489	9.35167
					19100	17.4567	9.35585
					19110	17.4645	9.36001
					19120	17.4723	9.36418
					19130	17.4799	9.36827
					19140	17.4878	9.37243
					19150	17.4955	9.37648
					19160	17.5033	9.3805
					19170	17.511	9.38462
					19180	17.5188	9.38878
					19190	17.5266	9.3929
					19200	17.5343	9.397
					19210	17.542	9.40116
					19220	17.5497	9.40527
					19230	17.5574	9.4093
					19240	17.5652	9.41343
					19250	17.5728	9.41746
					19260	17.5805	9.42167
					19270	17.5881	9.42584
					19280	17.596	9.42994
					19290	17.604	9.4341
					19300	17.6118	9.43823
					19310	17.6198	9.44246
					19320	17.6278	9.44666
					19330	17.6357	9.45085
					19340	17.6436	9.4551
					19350	17.6514	9.45949
					19360	17.6595	9.46378
					19370	17.6673	9.46808
					19380	17.6752	9.47233
					19390	17.683	9.47665
					19400	17.6909	9.48089
					19410	17.6987	9.48516
					19420	17.7065	9.48941
					19430	17.7144	9.49363
					19440	17.7224	9.4979
					19450	17.7302	9.50231
					19460	17.7381	9.50664
					19470	17.7459	9.51095
					19480	17.7538	9.51534
					19490	17.7617	9.51958
					19500	17.7695	9.52393
					19510	17.7772	9.52811
					19520	17.7851	9.53227
					19530	17.7927	9.53651
					19540	17.8002	9.54073
					19550	17.8077	9.54495
					19560	17.8153	9.54924
					19570	17.8228	9.55354
					19580	17.8304	9.55782
					19590	17.8379	9.56222
					19600	17.8455	9.5665
					19610	17.8531	9.5709
					19620	17.8605	9.57524
					19630	17.868	9.57942
					19640	17.8756	9.5838
					19650	17.8834	9.58807
					19660	17.891	9.59234
					19670	17.8985	9.59659
					19680	17.9061	9.60089
					19690	17.9137	9.60524
					19700	17.9213	9.60958
					19710	17.9291	9.61397
					19720	17.9367	9.61817
					19730	17.9443	9.62252
					19740	17.9519	9.62695
					19750	17.9595	9.63142
					19760	17.967	9.63582
					19770	17.9745	9.64033
					19780	17.982	9.64486
					19790	17.9896	9.64931
					19800	17.9971	9.65383
					19810	18.0045	9.65837
					19820	18.0119	9.66294
					19830	18.0194	9.66747
					19840	18.0268	9.67185
					19850	18.0342	9.67635
					19860	18.0415	9.68089
					19870	18.049	9.68528
					19880	18.0565	9.68967
					19890	18.0637	9.69398
					19900	18.0711	9.69838
					19910	18.0787	9.70271
					19920	18.086	9.70717
					19930	18.0935	9.71154
					19940	18.1008	9.71593
					19950	18.1081	9.72031
					19960	18.1155	9.72471
					19970	18.1228	9.72912
					19980	18.1302	9.73361
[truncated: 3,002 more rows]

## Sheet: Supplementary Figure 20
	s8-dee		s8-dmso		s6-dee		s6-dmso		s4-dee		s4-dmso		s2-dee		s2-dmso			coordinate (nm)	dee	dmso	s2		coordinate (nm)	dee	dmso	s2		coordinate (nm)	dee	dmso	s2		coordinate (nm)	dee	dmso	s2		specific capacity (mAh)	voltage (V)	specific capacity (mAh)	voltage (V)
0	0	0	0	0	0	0	0	0	0	0	0	0	0	0	0			0.06352	0.96912	0.01278	0.013		0.06361	0.18613	0.80674	0.89896		0.0636	0.71501	0.26584	0.05432		0.06355	0.12482	0.90023	0.9312		0	1.9779	0	2.7167
0.002	0	0.002	0	0.002	0	0.002	0	0.002	0	0.002	0	0.002	0	0.002	0			0.19055	0.94604	0.03287	0.00188		0.19084	0.17094	0.83712	1		0.1908	0.65397	0.32499	0.08741		0.19066	0.17937	0.83306	0.84132		0	1.9854	0	2.7167
0.004	0	0.004	0	0.004	0	0.004	0	0.004	0	0.004	0	0.004	0	0.004	0			0.31758	0.92297	0.04927	0.00541		0.31806	0.14684	0.87124	0.9921		0.318	0.58459	0.38772	0.14086		0.31776	0.23904	0.76471	0.78665		0	1.9891	0	2.7167
0.006	0	0.006	0	0.006	0	0.006	0	0.006	0	0.006	0	0.006	0	0.006	0			0.44461	0.89555	0.07937	0.01709		0.44528	0.10434	0.89762	0.97841		0.44521	0.51484	0.45825	0.20913		0.44487	0.30829	0.68651	0.69122		0	2.0018	0	2.7167
0.008	0	0.008	0	0.008	0	0.008	0	0.008	0	0.008	0	0.008	0	0.008	0			0.57164	0.8631	0.11958	0.0194		0.57251	0.08111	0.89529	0.87757		0.57241	0.44016	0.51961	0.27179		0.57197	0.38328	0.60335	0.57736		0	2.0061	0	2.7167
0.01	0	0.01	0	0.01	0	0.01	0	0.01	0	0.01	0	0.01	0	0.01	0			0.69867	0.81547	0.1552	0.02271		0.69973	0.07125	0.90481	0.77852		0.69961	0.37262	0.5896	0.34426		0.69908	0.46073	0.53268	0.48796		0	2.017	0	2.7173
0.012	0	0.012	0	0.012	0	0.012	0	0.012	0	0.012	0	0.012	0	0.012	0			0.8257	0.76839	0.20627	0.0142		0.82696	0.06092	0.91785	0.73769		0.82681	0.30655	0.66338	0.43236		0.82618	0.53177	0.46282	0.36998		0	2.0306	0	2.7176
0.014	0	0.014	0	0.014	0	0.014	0	0.014	0	0.014	0	0.014	0	0.014	0			0.95273	0.72647	0.25085	0		0.95418	0.05179	0.93741	0.73528		0.95401	0.24489	0.72214	0.50642		0.95329	0.59499	0.39387	0.31093		0	2.0452	0	2.7179
0.016	0	0.016	0	0.016	0	0.016	0	0.016	0	0.016	0	0.016	0	0.016	0			1.07976	0.67299	0.29883	0.01078		1.08141	0.03849	0.9601	0.72648		1.08121	0.18389	0.78659	0.57649		1.08039	0.66174	0.32946	0.27244		0	2.0486	0	2.7173
0.018	0	0.018	0	0.018	0	0.018	0	0.018	0	0.018	0	0.018	0	0.018	0			1.20679	0.61122	0.35162	0.02829		1.20863	0.01349	0.99744	0.75661		1.20842	0.13301	0.84798	0.63395		1.2075	0.72084	0.26874	0.28016		0	2.0585	0	2.717
0.02	0	0.02	0	0.02	0	0.02	0	0.02	0	0.02	0	0.02	0	0.02	0			1.33382	0.55088	0.42075	0.07356		1.33586	0.01232	1	0.6574		1.33562	0.09063	0.90576	0.64937		1.3346	0.77507	0.21643	0.28394		0	2.0616	0	2.7167
0.022	0	0.022	0	0.022	0	0.022	0	0.022	0	0.022	0	0.022	0	0.022	0			1.46086	0.48353	0.49254	0.14233		1.46308	0.00185	0.98807	0.5289		1.46282	0.05598	0.94402	0.71654		1.46171	0.82602	0.16989	0.27097		0	2.0709	0	2.7161
0.024	0	0.024	0	0.024	0	0.024	0	0.024	0	0.024	0	0.024	0	0.024	0			1.58789	0.40866	0.56403	0.22235		1.5903	0	0.96756	0.38303		1.59002	0.03044	0.96732	0.80955		1.58881	0.86692	0.13321	0.22075		0	2.0824	0	2.7158
0.026	0	0.026	0	0.026	0	0.026	0	0.026	0	0.026	0	0.026	0	0.026	0			1.71492	0.34022	0.63019	0.27979		1.71753	0.04152	0.94732	0.25569		1.71722	0.00814	0.98791	0.87376		1.71592	0.90827	0.1001	0.15202		0	2.0936	0	2.7155
0.028	0	0.028	0	0.028	0	0.028	0	0.028	0	0.028	0	0.028	0	0.028	0			1.84195	0.26942	0.70392	0.33742		1.84475	0.09181	0.91481	0.18495		1.84442	0	1	0.958		1.84302	0.94631	0.06438	0.11267		0	2.0967	0	2.7136
0.03	0	0.03	0	0.03	0	0.03	0	0.03	0	0.03	0	0.03	0	0.03	0			1.96898	0.20835	0.77246	0.43511		1.97198	0.14169	0.85679	0.1446		1.97162	0.000527015	0.99472	1		1.97013	0.97309	0.03058	0.1023		0	2.105	0	2.7127
0.032	0	0.032	0	0.032	0	0.032	0	0.032	0	0.032	0	0.032	0	0.032	0			2.09601	0.14988	0.82618	0.63004		2.0992	0.21441	0.78293	0.07217		2.09883	0.00919	0.98774	0.97605		2.09723	0.98817	0.00931	0.10756		0	2.1075	0	2.7155
0.034	0	0.034	0	0.034	0	0.034	0	0.034	0	0.034	0	0.034	0	0.034	0			2.22304	0.10113	0.89356	0.89033		2.22643	0.29142	0.7109	0.04312		2.22603	0.02464	0.97638	0.93481		2.22434	1	0	0.0717		0	2.1137	0	2.7117
0.036	0	0.036	0	0.036	0	0.036	0	0.036	0	0.036	0	0.036	0	0.036	0			2.35007	0.06215	0.93922	0.93326		2.35365	0.36153	0.64168	0.05377		2.35323	0.03883	0.9646	0.83683		2.35144	0.99781	0.00205	0.03467		0	2.1202	0	2.7117
0.038	0	0.038	0	0.038	0	0.038	0	0.038	0	0.038	0	0.038	0	0.038	0			2.4771	0.03123	0.96459	0.90623		2.48087	0.42778	0.56229	0.06274		2.48043	0.05765	0.94129	0.7288		2.47855	0.98587	0.01985	0.02055		0	2.1215	0	2.7117
0.04	0	0.04	0	0.04	0	0.04	0	0.04	0	0.04	0	0.04	0	0.04	0			2.60413	0.01988	1	0.93269		2.6081	0.5132	0.48932	0.06983		2.60763	0.08558	0.90704	0.62662		2.60565	0.96409	0.03471	0		0	2.1239	0	2.7117
0.042	0	0.042	0	0.042	0	0.042	0	0.042	0	0.042	0	0.042	0	0.042	0			2.73116	0.00245	0.99415	0.97912		2.73532	0.57936	0.41102	0.01715		2.73483	0.12307	0.87243	0.5467		2.73275	0.93987	0.06015	0.02198		0	2.1277	0	2.7117
0.044	0	0.044	0	0.044	0	0.044	0	0.044	0	0.044	0	0.044	0	0.044	0			2.85819	0	0.99421	1		2.86255	0.64816	0.35683	0.00185		2.86204	0.16445	0.83637	0.46206		2.85986	0.90915	0.09362	0.06929		0	2.1289	0	2.7117
0.046	0	0.046	0	0.046	0	0.046	0	0.046	0	0.046	0	0.046	0	0.046	0			2.98523	0.01755	0.97972	0.92058		2.98977	0.69967	0.30309	0		2.98924	0.20752	0.77572	0.38756		2.98696	0.86639	0.13403	0.15965		0	2.1326	0	2.7111
0.048	0	0.048	0	0.048	0	0.048	0	0.048	0	0.048	0	0.048	0	0.048	0			3.11226	0.04433	0.95047	0.7867		3.117	0.76034	0.25174	0.07962		3.11644	0.25994	0.72595	0.29994		3.11407	0.83516	0.17507	0.2579		0	2.1339	0	2.7105
0.05	0	0.05	0	0.05	0	0.05	0	0.05	0	0.05	0	0.05	0	0.05	0			3.23929	0.07402	0.91323	0.66268		3.24422	0.82334	0.2058	0.21517		3.24364	0.31524	0.66748	0.24815		3.24117	0.79058	0.21984	0.33167		0	2.1367	0	2.7105
0.052	0	0.052	0	0.052	0	0.052	0	0.052	0	0.052	0	0.052	0	0.052	0			3.36632	0.1075	0.87902	0.74775		3.37144	0.87345	0.15249	0.26076		3.37084	0.37966	0.60016	0.22311		3.36828	0.73965	0.26327	0.40195		0	2.1391	0	2.7117
0.054	0	0.054	0	0.054	0	0.054	0	0.054	0	0.054	0	0.054	0	0.054	0			3.49335	0.15272	0.83355	0.80573		3.49867	0.90517	0.10052	0.32361		3.49804	0.44301	0.53495	0.21261		3.49538	0.69844	0.29932	0.40145		0	2.1398	0	2.7124
0.056	0	0.056	0	0.056	0	0.056	0	0.056	0	0.056	0	0.056	0	0.056	0			3.62038	0.20133	0.79523	0.68531		3.62589	0.9271	0.07707	0.35733		3.62525	0.50539	0.47271	0.20907		3.62249	0.64882	0.3352	0.3931		0	2.1416	0	2.713
0.058	0	0.058	0	0.058	0	0.058	0	0.058	0	0.058	0	0.058	0	0.058	0			3.74741	0.25184	0.73937	0.60907		3.75312	0.96447	0.05488	0.38095		3.75245	0.56712	0.41355	0.20556		3.74959	0.58784	0.38442	0.37343		0	2.1441	0	2.713
0.06	0	0.06	0	0.06	0	0.06	0	0.06	0	0.06	0	0.06	0	0.06	0			3.87444	0.31914	0.67919	0.55592		3.88034	0.98842	0.01886	0.43235		3.87965	0.6272	0.36133	0.20245		3.8767	0.53252	0.44563	0.37279		0	2.1447	0	2.713
0.062	0	0.062	0	0.062	0	0.062	0	0.062	0	0.062	0	0.062	0	0.062	0			4.00147	0.3877	0.61345	0.45176		4.00757	0.99821	0	0.46977		4.00685	0.6852	0.30726	0.18569		4.0038	0.47766	0.51117	0.37931		0.71429	2.1466	0.71429	2.713
0.064	0	0.064	0	0.064	0	0.064	0	0.064	0	0.064	0	0.064	0	0.064	0			4.1285	0.44831	0.54342	0.4186		4.13479	1	0.00781	0.45689		4.13405	0.73835	0.25403	0.16538		4.13091	0.42644	0.56201	0.42899		0.71429	2.1453	0.71429	2.713
0.066	0	0.066	0	0.066	0	0.066	0	0.066	0	0.066	0	0.066	0	0.066	0			4.25553	0.51785	0.47781	0.43302		4.26202	0.96835	0.04243	0.4606		4.26125	0.78924	0.19968	0.14128		4.25801	0.37842	0.60769	0.47862		0.71429	2.1453	0.71429	2.713
0.068	0	0.068	0	0.068	0	0.068	0	0.068	0	0.068	0	0.068	0	0.068	0			4.38257	0.58777	0.40885	0.4474		4.38924	0.95776	0.08416	0.46698		4.38845	0.83655	0.15167	0.12333		4.38512	0.31982	0.66194	0.57644		0.71429	2.1478	0.71429	2.713
0.07	0	0.07	0	0.07	0	0.07	0	0.07	0	0.07	0	0.07	0	0.07	0			4.5096	0.65026	0.3531	0.33564		4.51646	0.92521	0.11238	0.45811		4.51566	0.88123	0.11396	0.08678		4.51222	0.26682	0.71614	0.6416		0.71429	2.1478	0.71429	2.713
0.072	0	0.072	0	0.072	0	0.072	0	0.072	0	0.072	0	0.072	0	0.072	0			4.63663	0.71339	0.29504	0.24278		4.64369	0.86081	0.16081	0.53952		4.64286	0.91723	0.07614	0.05776		4.63933	0.21703	0.77875	0.74724		0.71429	2.1491	0.71429	2.7117
0.074	0	0.074	0	0.074	0	0.074	0	0.074	0	0.074	0	0.074	0	0.074	0			4.76366	0.77557	0.23878	0.20391		4.77091	0.81706	0.22909	0.63265		4.77006	0.9492	0.04687	0.02806		4.76643	0.16844	0.82414	0.83277		0.71429	2.1503	0.71429	2.7111
0.076	0	0.076	0	0.076	0	0.076	0	0.076	0	0.076	0	0.076	0	0.076	0			4.89069	0.8249	0.18628	0.18431		4.89814	0.76606	0.2721	0.6846		4.89726	0.9768	0.02838	0.00901		4.89354	0.13101	0.86138	0.90327		0.71429	2.1515	0.71429	2.7105
0.078	0	0.078	0	0.078	0	0.078	0	0.078	0	0.078	0	0.078	0	0.078	0			5.01772	0.87132	0.14128	0.16368		5.02536	0.70525	0.34077	0.81881		5.02446	0.99398	0.01315	0.00451		5.02064	0.09305	0.90101	0.96361		0.71429	2.1522	0.71429	2.7105
0.08	0	0.08	0	0.08	0	0.08	0	0.08	0	0.08	0	0.08	0	0.08	0			5.14475	0.90836	0.09697	0.13585		5.15259	0.63361	0.41626	0.95281		5.15166	1	0.005	0.004		5.14775	0.05791	0.91519	0.95427		0.71429	2.1503	0.71429	2.7105
0.082	0	0.082	0	0.082	0	0.082	0	0.082	0	0.082	0	0.082	0	0.082	0			5.27178	0.93513	0.06416	0.10162		5.27981	0.55768	0.49049	0.91989		5.27887	0.99782	0	0.00422		5.27485	0.03663	0.94239	0.87646		0.71429	2.1503	0.71429	2.7105
0.084	0	0.084	0	0.084	0	0.084	0	0.084	0	0.084	0	0.084	0	0.084	0			5.39881	0.95476	0.04517	0.08717		5.40703	0.492	0.55631	0.91784		5.40607	0.99215	0.00731	0.00279		5.40196	0.01383	0.9766	0.78983		0.71429	2.1503	0.71429	2.7117
0.086	0	0.086	0	0.086	0	0.086	0	0.086	0	0.086	0	0.086	0	0.086	0			5.52584	0.97756	0.03228	0.11598		5.53426	0.42371	0.59073	0.90748		5.53327	0.9779	0.01862	0.00138		5.52906	0.00151	0.99344	0.85192		0.71429	2.1515	0.71429	2.7124
0.088	0	0.088	0	0.088	0	0.088	0	0.088	0	0.088	0	0.088	0	0.088	0			5.65287	0.9891	0.01836	0.15068		5.66148	0.38373	0.64184	0.7895		5.66047	0.95763	0.03628	0		5.65617	0	0.99283	0.94266		0.71429	2.1503	0.71429	2.713
0.09	0	0.09	0	0.09	0	0.09	0	0.09	0	0.09	0	0.09	0	0.09	0			5.7799	0.9927	0.00606	0.22488		5.78871	0.33365	0.68798	0.75785		5.78767	0.9275	0.06282	0.00137		5.78327	0.00649	1	0.984		0.71429	2.1503	0.71429	2.713
0.092	0	0.092	0	0.092	0	0.092	0	0.092	0	0.092	0	0.092	0	0.092	0			5.90694	1	0.000689667	0.18239		5.91593	0.29802	0.725	0.82071		5.91487	0.89901	0.09603	0.00325		5.91038	0.01566	0.99363	0.97104		0.71429	2.1528	0.71429	2.7111
0.094	0	0.094	0	0.094	0	0.094	0	0.094	0	0.094	0	0.094	0	0.094	0			6.03397	0.99239	0	0.1322		6.04316	0.27056	0.73873	0.81546		6.04208	0.86106	0.12714	0.00796		6.03748	0.03231	0.9838	0.97529		0.71429	2.1528	0.71429	2.7093
0.096	0	0.096	0	0.096	0	0.096	0	0.096	0	0.096	0	0.096	0	0.096	0			6.161	0.98537	0.00518	0.09272		6.17038	0.26317	0.74168	0.86731		6.16928	0.81607	0.16613	0.01168		6.16459	0.05398	0.96657	0.98782		0.71429	2.1534	0.71429	2.7093
0.098	0	0.098	0	0.098	0	0.098	0	0.098	0	0.098	0	0.098	0	0.098	0			6.28803	0.97689	0.0101	0.0445		6.29761	0.21625	0.77014	0.85632		6.29648	0.76586	0.20865	0.02774		6.29169	0.07586	0.9368	1		0.71429	2.1537	0.71429	2.7093
0.1	0	0.1	0	0.1	0	0.1	0	0.1	0	0.1	0	0.1	0	0.1	0								6.29761 321.861	--	--	--												0.71429	2.154	0.71429	2.7093
0.102	0	0.102	0	0.102	0	0.102	0	0.102	0	0.102	0	0.102	0	0.102	0																							0.71429	2.1528	0.71429	2.7093
0.104	0	0.104	0	0.104	0	0.104	0	0.104	0	0.104	0	0.104	0	0.104	0																							0.71429	2.154	0.71429	2.7093
0.106	0	0.106	0	0.106	0	0.106	0	0.106	0	0.106	0	0.106	0	0.106	0																							0.71429	2.154	0.71429	2.7099
0.108	0	0.108	0	0.108	0	0.108	0	0.108	0	0.108	0	0.108	0	0.108	0																							0.71429	2.1546	0.71429	2.7102
0.11	0	0.11	0	0.11	0	0.11	0	0.11	0	0.11	0	0.11	0	0.11	0																							0.71429	2.1549	0.71429	2.7093
0.112	0	0.112	0	0.112	0	0.112	0	0.112	0	0.112	0	0.112	0	0.112	0																							0.71429	2.154	0.71429	2.7093
0.114	0	0.114	0	0.114	0	0.114	0	0.114	0	0.114	0	0.114	0	0.114	0																							0.71429	2.154	0.71429	2.7093
0.116	0	0.116	0	0.116	0	0.116	0	0.116	0	0.116	0	0.116	0	0.116	0																							0.71429	2.154	0.71429	2.708
0.118	0	0.118	0	0.118	0	0.118	0	0.118	0	0.118	0	0.118	0	0.118	0																							0.71429	2.154	0.71429	2.708
0.12	0	0.12	0	0.12	0	0.12	0	0.12	0	0.12	0	0.12	0	0.12	0																							0.71429	2.154	0.71429	2.708
0.122	0	0.122	0	0.122	0	0.122	0	0.122	0	0.122	0	0.122	0	0.122	0																							0.71429	2.154	0.71429	2.708
0.124	0	0.124	0	0.124	0	0.124	0	0.124	0	0.124	0	0.124	0	0.124	0																							0.71429	2.1559	0.71429	2.708
0.126	0	0.126	0	0.126	0	0.126	0	0.126	0	0.126	0	0.126	0	0.126	0																							0.71429	2.158	0.71429	2.7086
0.128	0	0.128	0	0.128	0	0.128	0	0.128	0	0.128	0	0.128	0	0.128	0																							0.71429	2.158	0.71429	2.708
0.13	0	0.13	0	0.13	0	0.13	0	0.13	0	0.13	0	0.13	0	0.13	0																							0.71429	2.1568	0.71429	2.708
0.132	0	0.132	0	0.132	0	0.132	0	0.132	0	0.132	0	0.132	0	0.132	0																							0.71429	2.1549	0.71429	2.7068
0.134	0	0.134	0	0.134	0	0.134	0	0.134	0	0.134	0	0.134	0	0.134	0																							0.71429	2.1546	0.71429	2.7055
0.136	0	0.136	0	0.136	0	0.136	0	0.136	0	0.136	0	0.136	0	0.136	0																							0.71429	2.1556	0.71429	2.7055
0.138	0	0.138	0	0.138	0	0.138	0	0.138	0	0.138	0	0.138	0	0.138	0																							0.71429	2.1556	0.71429	2.7068
0.14	0	0.14	0	0.14	0	0.14	0	0.14	0	0.14	0	0.14	0	0.14	0																							0.71429	2.1556	0.71429	2.708
0.142	0	0.142	0	0.142	0	0.142	0	0.142	0	0.142	0	0.142	0	0.142	0																							0.71429	2.1556	0.71429	2.708
0.144	0	0.144	0	0.144	0	0.144	0	0.144	0	0.144	0	0.144	0	0.144	0																							0.71429	2.1574	0.71429	2.7068
0.146	0	0.146	0	0.146	0	0.146	0	0.146	0	0.146	0	0.146	0	0.146	0																							0.71429	2.1577	0.71429	2.7062
0.148	0	0.148	0	0.148	0	0.148	0	0.148	0	0.148	0	0.148	0	0.148	0																							0.71429	2.1568	0.71429	2.7068
0.15	0	0.15	0	0.15	0	0.15	0	0.15	0	0.15	0	0.15	0	0.15	0																							0.71429	2.1568	0.71429	2.7074
0.152	0	0.152	0	0.152	0	0.152	0	0.152	0	0.152	0	0.152	0	0.152	0																							0.71429	2.1556	0.71429	2.7055
0.154	0	0.154	0	0.154	0	0.154	0	0.154	0	0.154	0	0.154	0	0.154	0																							0.71429	2.1556	0.71429	2.7055
0.156	0	0.156	0	0.156	0	0.156	0	0.156	0	0.156	0	0.156	0	0.156	0																							0.71429	2.1556	0.71429	2.7055
0.158	0	0.158	0	0.158	0	0.158	0	0.158	0	0.158	0	0.158	0	0.158	0																							0.71429	2.1562	0.71429	2.7055
0.16	0	0.16	0	0.16	0	0.16	0	0.16	0	0.16	0	0.16	0	0.16	0																							0.71429	2.1556	0.71429	2.7068
0.162	0	0.162	0	0.162	0	0.162	0	0.162	0	0.162	0	0.162	0	0.162	0																							0.71429	2.1556	0.71429	2.7074
0.164	0	0.164	0	0.164	0	0.164	0	0.164	0	0.164	0	0.164	0	0.164	0																							0.71429	2.1556	0.71429	2.7055
0.166	0	0.166	0	0.166	0	0.166	0	0.166	0	0.166	0	0.166	0	0.166	0																							0.71429	2.1556	0.71429	2.7055
0.168	0	0.168	0	0.168	0	0.168	0	0.168	0	0.168	0	0.168	0	0.168	0																							0.71429	2.1562	0.71429	2.7055
0.17	0	0.17	0	0.17	0	0.17	0	0.17	0	0.17	0	0.17	0	0.17	0																							0.71429	2.1565	0.71429	2.7055
0.172	0	0.172	0	0.172	0	0.172	0	0.172	0	0.172	0	0.172	0	0.172	0																							0.71429	2.1574	0.71429	2.7068
0.174	0	0.174	0	0.174	0	0.174	0	0.174	0	0.174	0	0.174	0	0.174	0																							0.71429	2.1568	0.71429	2.7074
0.176	0	0.176	0	0.176	0	0.176	0	0.176	0	0.176	0	0.176	0	0.176	0																							0.71429	2.158	0.71429	2.708
0.178	0	0.178	0	0.178	0	0.178	0	0.178	0	0.178	0	0.178	0	0.178	0																							0.71429	2.158	0.71429	2.708
0.18	0	0.18	0	0.18	0	0.18	0	0.18	0	0.18	0	0.18	0	0.18	0																							0.71429	2.158	0.71429	2.708
0.182	0	0.182	0	0.182	0	0.182	0	0.182	0	0.182	0	0.182	0	0.182	0																							0.71429	2.1587	0.71429	2.708
0.184	0	0.184	0	0.184	0	0.184	0	0.184	0	0.184	0	0.184	0	0.184	0																							0.71429	2.159	0.71429	2.7055
0.186	0	0.186	0	0.186	0	0.186	0	0.186	0	0.186	0	0.186	0	0.186	0																							0.71429	2.158	0.71429	2.7043
0.188	0	0.188	0	0.188	0	0.188	0	0.188	0	0.188	0	0.188	0	0.188	0																							0.71429	2.1568	0.71429	2.708
0.19	0	0.19	0	0.19	0	0.19	0	0.19	0	0.19	0	0.19	0	0.19	0																							0.71429	2.1568	0.71429	2.7068
0.192	0	0.192	0	0.192	0	0.192	0	0.192	0	0.192	0	0.192	0	0.192	0																							0.71429	2.1568	0.71429	2.7043
0.194	0	0.194	0	0.194	0	0.194	0	0.194	0	0.194	0	0.194	0	0.194	0																							0.71429	2.1574	0.71429	2.7031
0.196	0	0.196	0	0.196	0	0.196	0	0.196	0	0.196	0	0.196	0	0.196	0																							0.71429	2.1577	0.71429	2.7068
0.198	0	0.198	0	0.198	0	0.198	0	0.198	0	0.198	0	0.198	0	0.198	0																							0.71429	2.158	0.71429	2.7068
0.2	0	0.2	0	0.2	0	0.2	0	0.2	0	0.2	0	0.2	0	0.2	0																							0.71429	2.158	0.71429	2.7028
0.202	0	0.202	0	0.202	0	0.202	0	0.202	0	0.202	0	0.202	0	0.202	0																							1.42857	2.1587	1.42857	2.7028
0.204	0	0.204	0	0.204	0	0.204	0	0.204	0	0.204	0	0.204	0	0.204	0																							1.42857	2.1593	1.42857	2.7028
0.206	0	0.206	0	0.206	0	0.206	0	0.206	0	0.206	0	0.206	0	0.206	0																							1.42857	2.1593	1.42857	2.7028
0.208	0	0.208	0	0.208	0	0.208	0	0.208	0	0.208	0	0.208	0	0.208	0																							1.42857	2.1593	1.42857	2.7034
0.21	0	0.21	0	0.21	0	0.21	0	0.21	0	0.21	0	0.21	0	0.21	0																							1.42857	2.1599	1.42857	2.7037
0.212	0	0.212	0	0.212	0	0.212	0	0.212	0	0.212	0	0.212	0	0.212	0																							1.42857	2.1602	1.42857	2.7028
0.214	0	0.214	0	0.214	0	0.214	0	0.214	0	0.214	0	0.214	0	0.214	0																							1.42857	2.1593	1.42857	2.7028
0.216	0	0.216	0	0.216	0	0.216	0	0.216	0	0.216	0	0.216	0	0.216	0																							1.42857	2.1593	1.42857	2.7028
0.218	0	0.218	0	0.218	0	0.218	0	0.218	0	0.218	0	0.218	0	0.218	0																							1.42857	2.1593	1.42857	2.7028
0.22	0	0.22	0	0.22	0	0.22	0	0.22	0	0.22	0	0.22	0	0.22	0																							1.42857	2.1593	1.42857	2.7028
0.222	0	0.222	0	0.222	0	0.222	0	0.222	0	0.222	0	0.222	0	0.222	0																							1.42857	2.1593	1.42857	2.7021
0.224	0	0.224	0	0.224	0	0.224	0	0.224	0	0.224	0	0.224	0	0.224	0																							1.42857	2.1593	1.42857	2.7009
0.226	0	0.226	0	0.226	0	0.226	0	0.226	0	0.226	0	0.226	0	0.226	0.001																							1.42857	2.1599	1.42857	2.7003
0.228	0	0.228	0	0.228	0	0.228	0	0.228	0	0.228	0	0.228	0	0.228	0.003																							1.42857	2.1602	1.42857	2.7003
0.23	0	0.23	0	0.23	0	0.23	0	0.23	0	0.23	0.001	0.23	0	0.23	0.003																							1.42857	2.1593	1.42857	2.7015
0.232	0	0.232	0.001	0.232	0	0.232	0.001	0.232	0	0.232	0.002	0.232	0	0.232	0.015																							1.42857	2.1593	1.42857	2.7021
0.234	0	0.234	0.003	0.234	0	0.234	0.002	0.234	0	0.234	0.005	0.234	0	0.234	0.028																							1.42857	2.1599	1.42857	2.7028
0.236	0	0.236	0.004	0.236	0	0.236	0.005	0.236	0	0.236	0.009	0.236	0	0.236	0.05																							1.42857	2.1602	1.42857	2.7028
0.238	0	0.238	0.01	0.238	0	0.238	0.009	0.238	0	0.238	0.014	0.238	0	0.238	0.088																							1.42857	2.1593	1.42857	2.7028
0.24	0	0.24	0.017	0.24	0	0.24	0.02	0.24	0	0.24	0.032	0.24	0	0.24	0.158																							1.42857	2.1593	1.42857	2.7028
0.242	0.001	0.242	0.03	0.242	0.001	0.242	0.033	0.242	0	0.242	0.049	0.242	0	0.242	0.25																							1.42857	2.1605	1.42857	2.7028
0.244	0.001	0.244	0.045	0.244	0.001	0.244	0.053	0.244	0	0.244	0.069	0.244	0	0.244	0.375																							1.42857	2.1611	1.42857	2.7028
0.246	0.001	0.246	0.069	0.246	0.001	0.246	0.079	0.246	0	0.246	0.109	0.246	0.001	0.246	0.547																							1.42857	2.1605	1.42857	2.7015
0.248	0.002	0.248	0.105	0.248	0.002	0.248	0.122	0.248	0.001	0.248	0.162	0.248	0	0.248	0.711																							1.42857	2.1605	1.42857	2.7009
0.25	0.003	0.25	0.146	0.25	0.002	0.25	0.161	0.25	0.002	0.25	0.21	0.25	0	0.25	0.906																							1.42857	2.1605	1.42857	2.7028
0.252	0.003	0.252	0.195	0.252	0.003	0.252	0.213	0.252	0.003	0.252	0.286	0.252	0.002	0.252	1.146																							1.42857	2.1605	1.42857	2.7028
0.254	0.006	0.254	0.255	0.254	0.004	0.254	0.285	0.254	0.005	0.254	0.371	0.254	0.003	0.254	1.353																							1.42857	2.1611	1.42857	2.7015
0.256	0.009	0.256	0.328	0.256	0.006	0.256	0.358	0.256	0.006	0.256	0.448	0.256	0.003	0.256	1.588																							1.42857	2.1615	1.42857	2.7015
0.258	0.012	0.258	0.393	0.258	0.008	0.258	0.435	0.258	0.008	0.258	0.546	0.258	0.005	0.258	1.861																							1.42857	2.1618	1.42857	2.7015
[truncated: 167,675 more rows]
